# Supplementary material for: Transcriptomic alterations in roots of two contrasting Coffea arabica cultivars after hexanoic acid priming
Source: Front Genet. 2022 Oct 28;13:925811. doi: 10.3389/fgene.2022.925811 (PMC9651915; doi:10.3389/fgene.2022.925811)
Supplement: Supplementary file 1 [file Table2.xlsx]

## Sheet: FPKMs_Catuaí
gene_id	gene_name	transcript_id	GO	KEGG	KO_ENTRY	EC	Description	FPKM.CHX_root1	FPKM.CHX_root2	FPKM.CHX_root3	FPKM.CC_root1	FPKM.CC_root2	FPKM.CC_root3	fc	log2(fc)	pval	qval	regulation	significant
113716352	LOC113716352	XM_027240649.1	GO:0005515(protein binding);GO:0005737(cytoplasm);GO:0009408(response to heat);GO:0009644(response to high light intensity);GO:0010286(heat acclimation);GO:0042542(response to hydrogen peroxide)	04141(Protein processing in endoplasmic reticulum)	K13993	NA	18.5 kDa class I heat shock protein-like [Coffea arabica]	934.154	415.182	292.293	1.0893	0.666509	0.621424	690.563	9.43163	8.17851e-28	2.64501e-23	up	yes
113710976	LOC113710976	XM_027234086.1	GO:0009408(response to heat)	04141(Protein processing in endoplasmic reticulum)	K13993	NA	18.1 kDa class I heat shock protein-like [Coffea arabica]	127.109	99.666	48.7675	0.139913	0.233645	0.077993	610.214	9.25317	3.10682e-27	3.5011e-23	up	yes
113706995	LOC113706995	XM_027229137.1	GO:0005737(cytoplasm);GO:0009408(response to heat)	04141(Protein processing in endoplasmic reticulum)	K13993	NA	17.3 kDa class II heat shock protein-like [Coffea arabica]	999.079	611.273	250.36	1.17224	1.53232	1.25838	469.527	8.87507	3.24767e-27	3.5011e-23	up	yes
113706996	LOC113706996	XM_027229138.1	GO:0005737(cytoplasm);GO:0009408(response to heat)	04141(Protein processing in endoplasmic reticulum)	K13993	NA	17.3 kDa class II heat shock protein-like [Coffea arabica]	792.109	378.819	148.885	0.841989	0.425691	0.498033	747.468	9.54587	6.14064e-25	4.96486e-21	up	yes
113741858	LOC113741858	XM_027269505.1	GO:0005524(ATP binding);GO:0005618(cell wall);GO:0005634(nucleus);GO:0005739(mitochondrion);GO:0005774(vacuolar membrane);GO:0005794(Golgi apparatus);GO:0005829(cytosol);GO:0005886(plasma membrane);GO:0006351(transcription, DNA-templated);GO:0006355(regulation of transcription, DNA-templated);GO:0006457(protein folding);GO:0006986(response to unfolded protein);GO:0009266(response to temperature s…	03040(Spliceosome);04141(Protein processing in endoplasmic reticulum);04144(Endocytosis)	K03283	NA	heat shock 70 kDa protein [Coffea arabica]	24.5773	76.3907	61.3821	0.10229	0.027654	0.130102	624.313	9.28613	1.32834e-24	8.59196e-21	up	yes
113739647	LOC113739647	XM_027266914.1	GO:0005524(ATP binding);GO:0005618(cell wall);GO:0005634(nucleus);GO:0005739(mitochondrion);GO:0005774(vacuolar membrane);GO:0005794(Golgi apparatus);GO:0005829(cytosol);GO:0005886(plasma membrane);GO:0006351(transcription, DNA-templated);GO:0006355(regulation of transcription, DNA-templated);GO:0006457(protein folding);GO:0006986(response to unfolded protein);GO:0009266(response to temperature s…	03040(Spliceosome);04141(Protein processing in endoplasmic reticulum);04144(Endocytosis)	K03283	NA	heat shock 70 kDa protein-like [Coffea arabica]	242.07	92.2343	39.3893	0.190536	0.140458	0.067554	937.638	9.87289	1.88951e-23	1.01848e-19	up	yes
113731964	LOC113731964	XM_027257519.1	GO:0003674(molecular_function);GO:0005783(endoplasmic reticulum);GO:0009408(response to heat);GO:0009507(chloroplast)	04141(Protein processing in endoplasmic reticulum)	K13993	NA	22.0 kDa class IV heat shock protein-like [Coffea arabica]	126.507	63.3182	22.4602	0.071579	0.212959	0.072626	594.365	9.2152	1.92871e-21	8.91092e-18	up	yes
113706463	LOC113706463	XM_027228367.1	GO:0005737(cytoplasm);GO:0009408(response to heat)	04141(Protein processing in endoplasmic reticulum)	K13993	NA	17.3 kDa class II heat shock protein-like [Coffea arabica]	1095.13	381.097	149.034	2.04348	0.949126	1.62357	352.079	8.45976	1.19835e-19	4.84446e-16	up	yes
113717780	LOC113717780	XM_027242587.1	GO:0005515(protein binding);GO:0005737(cytoplasm);GO:0009408(response to heat);GO:0009644(response to high light intensity);GO:0010286(heat acclimation);GO:0042542(response to hydrogen peroxide)	04141(Protein processing in endoplasmic reticulum)	K13993	NA	18.5 kDa class I heat shock protein-like [Coffea arabica]	1881.02	795.646	293.504	5.8736	3.35337	3.63864	230.861	7.85088	1.61679e-19	5.80986e-16	up	yes
113728149	LOC113728149	XM_027252679.1	GO:0005515(protein binding);GO:0005516(calmodulin binding);GO:0005634(nucleus);GO:0006457(protein folding);GO:0006914(autophagy);GO:0009408(response to heat);GO:0009409(response to cold);GO:0009506(plasmodesma);GO:0009644(response to high light intensity);GO:0009817(defense response to fungus, incompatible interaction);GO:0010228(vegetative to reproductive phase transition of meristem);GO:0010508…	NA	NA	NA	BAG family molecular chaperone regulator 6-like [Coffea arabica]	29.0719	19.0622	7.29305	0	0.096193	0.019543	478.91	8.90361	3.55141e-19	1.1276e-15	up	yes
113743424	LOC113743424	XM_027271421.1;XM_027271422.1;XM_027271423.1;XM_027271424.1	GO:0004674(protein serine/threonine kinase activity);GO:0005634(nucleus);GO:0005737(cytoplasm);GO:0005886(plasma membrane);GO:0035556(intracellular signal transduction);GO:0035556(intracellular signal transduction)	NA	NA	NA	serine/threonine-protein kinase D6PK-like [Coffea arabica]	0	0	0	20.4018	8.83734	23.8934	-inf	-inf	3.83526e-19	1.1276e-15	down	yes
113697750	LOC113697750	XM_027217329.1	GO:0003755(peptidyl-prolyl cis-trans isomerase activity);GO:0005515(protein binding);GO:0005783(endoplasmic reticulum);GO:0005829(cytosol);GO:0005886(plasma membrane);GO:0009506(plasmodesma);GO:0009630(gravitropism);GO:0009909(regulation of flower development);GO:0032880(regulation of protein localization);GO:0051726(regulation of cell cycle)	NA	NA	NA	peptidyl-prolyl cis-trans isomerase Pin1-like [Coffea arabica]	21.6571	37.8167	25.0829	0	0	0	inf	inf	1.99936e-18	5.38843e-15	up	yes
113729577	LOC113729577	XM_027253856.1	GO:0003674(molecular_function);GO:0005737(cytoplasm);GO:0006979(response to oxidative stress);GO:0009408(response to heat);GO:0009644(response to high light intensity);GO:0042542(response to hydrogen peroxide)	04141(Protein processing in endoplasmic reticulum)	K13993	NA	17.5 kDa class I heat shock protein-like [Coffea arabica]	1033.26	595.016	226.606	8.24308	5.30371	5.97421	95.0197	6.57015	3.21323e-18	7.99377e-15	up	yes
113710359	LOC113710359	XM_027233319.1	GO:0003674(molecular_function);GO:0005737(cytoplasm);GO:0006979(response to oxidative stress);GO:0009408(response to heat);GO:0009644(response to high light intensity);GO:0042542(response to hydrogen peroxide)	04141(Protein processing in endoplasmic reticulum)	K13993	NA	17.3 kDa class I heat shock protein-like [Coffea arabica]	1457.24	848.44	325.489	12.0117	12.4415	11.0923	74.0226	6.20989	1.09937e-17	2.53963e-14	up	yes
113707349	LOC113707349	XM_027229628.1	GO:0005737(cytoplasm);GO:0009408(response to heat)	04141(Protein processing in endoplasmic reticulum)	K13993	NA	17.3 kDa class II heat shock protein-like [Coffea arabica]	772.971	264.203	47.8297	0.398784	0	0.151732	1970.89	10.9446	1.48142e-17	3.18722e-14	up	yes
113733234	LOC113733234	XM_027259489.1;XM_027259490.1	GO:0003674(molecular_function);GO:0004864(protein phosphatase inhibitor activity);GO:0005634(nucleus);GO:0005737(cytoplasm);GO:0005739(mitochondrion);GO:0005886(plasma membrane);GO:0008150(biological_process);GO:0008150(biological_process)	NA	NA	NA	uncharacterized protein LOC113728120 [Coffea arabica]	16.1995	38.3503	57.5052	0	0	0	inf	inf	1.57681e-17	3.18722e-14	up	yes
113718871	LOC113718871	XM_027243796.1	GO:0000427(plastid-encoded plastid RNA polymerase complex);GO:0005515(protein binding);GO:0006351(transcription, DNA-templated);GO:0006355(regulation of transcription, DNA-templated);GO:0009408(response to heat);GO:0009416(response to light stimulus);GO:0009507(chloroplast);GO:0009644(response to high light intensity);GO:0009658(chloroplast organization);GO:0042542(response to hydrogen peroxide);…	04141(Protein processing in endoplasmic reticulum)	K13993	NA	small heat shock protein, chloroplastic-like [Coffea arabica]	165.306	68.7486	36.5264	1.0319	0.602426	0.336277	137.309	7.10128	3.10663e-17	5.91008e-14	up	yes
113703340	LOC113703340	XM_027224667.1;XM_027224668.1;XM_027224665.1;XM_027224669.1;XM_027224666.1;XM_027224664.1;XM_027224670.1	GO:0001666(response to hypoxia);GO:0003677(DNA binding);GO:0003700(DNA binding transcription factor activity);GO:0005515(protein binding);GO:0005634(nucleus);GO:0005737(cytoplasm);GO:0006351(transcription, DNA-templated);GO:0006355(regulation of transcription, DNA-templated);GO:0009408(response to heat);GO:0009507(chloroplast);GO:0009644(response to high light intensity);GO:0010200(response to ch…	NA	NA	NA	heat shock factor protein HSF30-like [Coffea arabica]	273.025	33.1851	21.5741	0.12782	0.03706	0.027229	1706.24	10.7366	5.15718e-17	9.26601e-14	up	yes
113727259	LOC113727259	XM_027251297.1	GO:0004497(monooxygenase activity);GO:0007275(multicellular organism development);GO:0010268(brassinosteroid homeostasis);GO:0016125(sterol metabolic process);GO:0016132(brassinosteroid biosynthetic process)	NA	NA	NA	cytochrome P450 87A3-like [Coffea arabica]	0	0	0	20.6715	19.3153	17.2581	-inf	-inf	2.43661e-16	4.1475e-13	down	yes
113734130	LOC113734130	XM_027260482.1	GO:0003677(DNA binding);GO:0005634(nucleus);GO:0006355(regulation of transcription, DNA-templated);GO:0016746(transferase activity, transferring acyl groups);GO:0046872(metal ion binding)	00071(Fatty acid degradation);00592(alpha-Linolenic acid metabolism);01040(Biosynthesis of unsaturated fatty acids);04146(Peroxisome)	K00232	EC:1.3.3.6	uncharacterized protein LOC113734130 [Coffea arabica]	0	0	0	5.70933	5.25115	6.64196	-inf	-inf	3.9002e-16	6.30682e-13	down	yes
113715780	LOC113715780	XM_027240082.1	GO:0005515(protein binding);GO:0005737(cytoplasm);GO:0009408(response to heat);GO:0009644(response to high light intensity);GO:0010286(heat acclimation);GO:0042542(response to hydrogen peroxide)	04141(Protein processing in endoplasmic reticulum)	K13993	NA	18.5 kDa class I heat shock protein-like [Coffea arabica]	968.686	376.365	24.9465	0.416508	0.665644	0.26005	1020.71	9.99536	8.6989e-16	1.33967e-12	up	yes
113730421	LOC113730421	XM_027255084.1	GO:0005515(protein binding);GO:0005737(cytoplasm);GO:0009408(response to heat);GO:0009644(response to high light intensity);GO:0010286(heat acclimation);GO:0042542(response to hydrogen peroxide)	04141(Protein processing in endoplasmic reticulum)	K13993	NA	18.2 kDa class I heat shock protein-like [Coffea arabica]	239.866	74.9175	19.1128	0.536259	0.435788	0.264674	269.985	8.07673	9.6217e-16	1.37707e-12	up	yes
113739802	LOC113739802	XM_027267141.1	GO:0005737(cytoplasm);GO:0010345(suberin biosynthetic process);GO:0016740(transferase activity);GO:0016747(transferase activity, transferring acyl groups other than amino-acyl groups);GO:0050734(hydroxycinnamoyltransferase activity);GO:0052325(cell wall pectin biosynthetic process);GO:0102406(omega-hydroxypalmitate O-sinapoyl transferase activity)	00073(Cutin, suberine and wax biosynthesis)	K15400	EC:2.3.1.188	omega-hydroxypalmitate O-feruloyl transferase-like [Coffea arabica]	0	0	0	9.79892	20.3023	21.6252	-inf	-inf	9.79333e-16	1.37707e-12	down	yes
113706971	LOC113706971	XM_027229090.1	GO:0005737(cytoplasm);GO:0009408(response to heat)	04141(Protein processing in endoplasmic reticulum)	K13993	NA	17.3 kDa class II heat shock protein-like [Coffea arabica]	550.313	238.356	102.894	4.89695	4.80233	3.40378	68.0423	6.08836	1.1381e-15	1.53363e-12	up	yes
113730422	LOC113730422	XM_027255085.1	GO:0005515(protein binding);GO:0005737(cytoplasm);GO:0009408(response to heat)	04141(Protein processing in endoplasmic reticulum)	K13993	NA	17.4 kDa class I heat shock protein-like [Coffea arabica]	1824.3	753.959	330.902	18.4086	11.2409	11.2491	71.1311	6.15241	2.9064e-15	3.75983e-12	up	yes
113701290	LOC113701290	XM_027221877.1	GO:0005515(protein binding)	00195(Photosynthesis)	K02641	EC:1.18.1.2	ferredoxin--NADP reductase, leaf-type isozyme, chloroplastic [Coffea arabica]	11.5195	23.7606	251.336	0	0	0	inf	inf	4.17745e-15	5.19627e-12	up	yes
113738805	LOC113738805	XM_027266073.1	GO:0005524(ATP binding);GO:0005618(cell wall);GO:0005634(nucleus);GO:0005739(mitochondrion);GO:0005774(vacuolar membrane);GO:0005794(Golgi apparatus);GO:0005829(cytosol);GO:0005886(plasma membrane);GO:0006351(transcription, DNA-templated);GO:0006355(regulation of transcription, DNA-templated);GO:0006457(protein folding);GO:0006986(response to unfolded protein);GO:0009266(response to temperature s…	03040(Spliceosome);04141(Protein processing in endoplasmic reticulum);04144(Endocytosis)	K03283	NA	heat shock 70 kDa protein [Coffea arabica]	318.212	104.56	6.39931	0.115424	0.027753	0	2997.49	11.5495	1.89643e-14	2.27158e-11	up	yes
113740199	LOC113740199	XM_027267728.1	GO:0000032(cell wall mannoprotein biosynthetic process);GO:0004169(dolichyl-phosphate-mannose-protein mannosyltransferase activity);GO:0007275(multicellular organism development);GO:0031502(dolichyl-phosphate-mannose-protein mannosyltransferase complex);GO:0044845(chain elongation of O-linked mannose residue);GO:1900101(regulation of endoplasmic reticulum unfolded protein response)	NA	NA	NA	stromal cell-derived factor 2-like protein [Coffea arabica]	0	0	0	22.6506	23.8655	16.8265	-inf	-inf	2.189e-14	2.52837e-11	down	yes
113730010	LOC113730010	XM_027254415.1	GO:0005515(protein binding)	04141(Protein processing in endoplasmic reticulum);04626(Plant-pathogen interaction)	K04079	NA	heat shock protein 83 [Coffea arabica]	321.611	138.186	57.9058	3.94202	3.11383	2.60147	53.6072	5.74436	2.30315e-14	2.56849e-11	up	yes
113715121	LOC113715121	XM_027239293.1	GO:0005509(calcium ion binding)	04626(Plant-pathogen interaction)	K13448	NA	calmodulin-like protein 12 [Coffea arabica]	55.3863	46.5369	16.9745	1.02464	0.751695	0.480483	52.6838	5.71929	9.27468e-14	9.99841e-11	up	yes
113692361	LOC113692361	XM_027210755.1	GO:0009408(response to heat)	04141(Protein processing in endoplasmic reticulum)	K13993	NA	LOW QUALITY PROTEIN: class I heat shock protein-like [Coffea arabica]	182.668	97.9923	43.3841	3.61924	2.75426	3.43529	33.0361	5.04597	1.4265e-13	1.47154e-10	up	yes
113722910	LOC113722910	XM_027246141.1	GO:0005509(calcium ion binding)	04626(Plant-pathogen interaction)	K13448	NA	hypothetical protein GLYMA_06G171100 [Glycine max]	386.922	302.012	100.839	11.0081	7.97626	7.9392	29.3339	4.87449	1.45602e-13	1.47154e-10	up	yes
113695644	LOC113695644	XM_027214766.1	GO:0009408(response to heat)	04141(Protein processing in endoplasmic reticulum)	K13993	NA	class I heat shock protein-like [Coffea arabica]	42.5626	47.8128	14.3614	0.194889	0.486639	0.19774	119.118	6.89625	1.87274e-13	1.83534e-10	up	yes
113703359	LOC113703359	XM_027224701.1	GO:0003674(molecular_function);GO:0005739(mitochondrion);GO:0009408(response to heat);GO:0046686(response to cadmium ion)	04141(Protein processing in endoplasmic reticulum)	K13993	NA	small heat shock protein, chloroplastic-like [Coffea arabica]	534.323	129.199	42.8227	2.80291	1.93522	1.41335	114.825	6.8433	4.51341e-13	4.29318e-10	up	yes
113701481	LOC113701481	XM_027222165.1	GO:0003677(DNA binding);GO:0003700(DNA binding transcription factor activity);GO:0005634(nucleus);GO:0006351(transcription, DNA-templated);GO:0006355(regulation of transcription, DNA-templated);GO:0009873(ethylene-activated signaling pathway);GO:0045893(positive regulation of transcription, DNA-templated);GO:0048510(regulation of timing of transition from vegetative to reproductive phase)	03040(Spliceosome)	K12900	NA	ethylene-responsive transcription factor ABR1 [Coffea arabica]	49.4726	33.7021	16.6115	1.65661	1.40888	1.42283	22.2324	4.47459	8.83214e-13	8.16115e-10	up	yes
113741836	LOC113741836	XM_027269478.1;XM_027269479.1	GO:0003674(molecular_function);GO:0008150(biological_process);GO:0016021(integral component of membrane);GO:0016021(integral component of membrane)	NA	NA	NA	uncharacterized protein LOC113741836 isoform X1 [Coffea arabica]	227.202	81.1924	35.5809	2.07994	1.76634	3.43342	47.2513	5.56228	9.38464e-13	8.43079e-10	up	yes
113733745	LOC113733745	XM_027259932.1	GO:0004033(aldo-keto reductase (NADP) activity);GO:0005737(cytoplasm);GO:0016491(oxidoreductase activity);GO:0055114(oxidation-reduction process)	00053(Ascorbate and aldarate metabolism)	K17744	EC:1.1.1.316	probable aldo-keto reductase 2 [Coffea arabica]	89.95	27.5695	12.8089	0.787072	0.694652	0.242087	75.6048	6.24041	1.06511e-12	9.30991e-10	up	yes
113727653	LOC113727653	XM_027251932.1	GO:0005783(endoplasmic reticulum)	03060(Protein export);04141(Protein processing in endoplasmic reticulum)	K09490	NA	luminal-binding protein 5-like [Coffea arabica]	22.4293	12.9113	6.08191	0.079744	0.291149	0.192049	73.5823	6.20129	1.10786e-12	9.42878e-10	up	yes
113742616	LOC113742616	XM_027270494.1	GO:0005515(protein binding);GO:0005524(ATP binding);GO:0005634(nucleus);GO:0005737(cytoplasm);GO:0005829(cytosol);GO:0009408(response to heat);GO:0009570(chloroplast stroma);GO:0009644(response to high light intensity);GO:0009941(chloroplast envelope);GO:0016887(ATPase activity);GO:0019538(protein metabolic process);GO:0042542(response to hydrogen peroxide);GO:0043335(protein unfolding);GO:004572…	NA	NA	NA	chaperone protein ClpB1 [Coffea arabica]	440.013	119.47	47.7369	3.24149	2.61937	3.64295	63.8923	5.99757	1.24698e-12	1.03407e-09	up	yes
113737018	LOC113737018	XM_027264264.1	GO:0005737(cytoplasm);GO:0006979(response to oxidative stress);GO:0055114(oxidation-reduction process)	NA	NA	NA	2-alkenal reductase (NADP(+)-dependent)-like [Coffea arabica]	50.3734	20.9887	13.1931	0.648645	0.893957	0.59515	39.5533	5.30573	1.45284e-12	1.17466e-09	up	yes
113737038	LOC113737038	XM_027264290.1	GO:0005509(calcium ion binding)	04016(MAPK signaling pathway - plant);04070(Phosphatidylinositol signaling system);04626(Plant-pathogen interaction)	K02183	NA	calcium-binding protein CP1-like [Coffea arabica]	67.5313	38.1039	55.7643	3.41637	2.33468	2.30592	20.0323	4.32425	1.64998e-12	1.30151e-09	up	yes
113698452	LOC113698452	XM_027218276.1	GO:0000302(response to reactive oxygen species);GO:0003674(molecular_function);GO:0005737(cytoplasm);GO:0005782(peroxisomal matrix);GO:0006457(protein folding);GO:0009408(response to heat)	04141(Protein processing in endoplasmic reticulum)	K13993	NA	15.7 kDa heat shock protein, peroxisomal-like [Coffea arabica]	21.4959	15.4957	19.8728	0	0	0	inf	inf	2.05864e-12	1.5852e-09	up	yes
113724957	LOC113724957	XM_027247877.1	GO:0005515(protein binding)	04141(Protein processing in endoplasmic reticulum);04626(Plant-pathogen interaction)	K04079	NA	heat shock protein 83-like [Coffea arabica]	303.424	141.881	56.2717	6.4647	4.37288	3.33125	35.4	5.14568	2.3259e-12	1.74935e-09	up	yes
113704985	LOC113704985	XM_027226849.1	GO:0046658(anchored component of plasma membrane)	NA	NA	NA	basic blue protein-like [Coffea arabica]	0	0	0	56.9143	23.3827	26.7066	-inf	-inf	2.79261e-12	2.05263e-09	down	yes
113691634	LOC113691634	XM_027209862.1	GO:0004553(hydrolase activity, hydrolyzing O-glycosyl compounds);GO:0030247(polysaccharide binding);GO:0046658(anchored component of plasma membrane)	00500(Starch and sucrose metabolism)	K19891	EC:3.2.1.39	glucan endo-1,3-beta-glucosidase, acidic-like [Coffea arabica]	2.18371	9.18069	2.15742	154.609	174.936	166.87	0.027239	-5.19818	2.92526e-12	2.10235e-09	down	yes
113726071	LOC113726071	XM_027249579.1	GO:0005737(cytoplasm);GO:0006457(protein folding);GO:0051082(unfolded protein binding)	NA	NA	NA	dnaJ homolog subfamily B member 13-like [Coffea arabica]	161.605	58.6456	26.4265	2.91106	1.49669	1.99926	38.5013	5.26683	4.15921e-12	2.92419e-09	up	yes
113692727	LOC113692727	XM_027211244.1	GO:0016020(membrane);GO:0016709(oxidoreductase activity, acting on paired donors, with incorporation or reduction of molecular oxygen, NAD(P)H as one donor, and incorporation of one atom of oxygen);GO:0044550(secondary metabolite biosynthetic process)	00360(Phenylalanine metabolism);00130(Ubiquinone and other terpenoid-quinone biosynthesis);00940(Phenylpropanoid biosynthesis);00945(Stilbenoid, diarylheptanoid and gingerol biosynthesis);00941(Flavonoid biosynthesis)	K00487	EC:1.14.13.11	cytochrome P450 CYP73A100-like [Coffea arabica]	0	0	0	14.0698	9.26817	13.0468	-inf	-inf	4.47125e-12	3.0767e-09	down	yes
113732148	LOC113732148	XM_027257793.1	GO:0005576(extracellular region);GO:0008150(biological_process);GO:0016874(ligase activity)	NA	NA	NA	uncharacterized protein LOC113726979 [Coffea arabica]	0	0	0	19.1166	15.0155	11.6254	-inf	-inf	8.77515e-12	5.91244e-09	down	yes
113710827	LOC113710827	XM_027234249.1	GO:0016787(hydrolase activity)	00460(Cyanoamino acid metabolism)	K20802	EC:4.1.2.10	unnamed protein product [Coffea canephora]	0	0	0	15.3099	17.8119	23.2826	-inf	-inf	9.95223e-12	6.56867e-09	down	yes
113716234	LOC113716234	XM_027240527.1	GO:0004497(monooxygenase activity)	00905(Brassinosteroid biosynthesis)	K15639	EC:1.14.-.-	cytochrome P450 CYP749A22-like [Coffea arabica]	0	0	0	16.2956	8.12326	8.90314	-inf	-inf	3.47634e-11	2.24856e-08	down	yes
113729868	LOC113729868	XM_027254167.1	GO:0000427(plastid-encoded plastid RNA polymerase complex);GO:0005515(protein binding);GO:0006351(transcription, DNA-templated);GO:0006355(regulation of transcription, DNA-templated);GO:0009408(response to heat);GO:0009416(response to light stimulus);GO:0009507(chloroplast);GO:0009644(response to high light intensity);GO:0009658(chloroplast organization);GO:0042542(response to hydrogen peroxide);…	04141(Protein processing in endoplasmic reticulum)	K13993	NA	small heat shock protein, chloroplastic [Coffea arabica]	148.896	27.6204	23.2788	1.82444	1.12327	1.64193	43.5318	5.444	4.01292e-11	2.53823e-08	up	yes
113691036	LOC113691036	XM_027209206.1	GO:0004032(alditol:NADP+ 1-oxidoreductase activity);GO:0004033(aldo-keto reductase (NADP) activity);GO:0005737(cytoplasm);GO:0008106(alcohol dehydrogenase (NADP+) activity);GO:0009409(response to cold);GO:0009414(response to water deprivation);GO:0009507(chloroplast);GO:0009636(response to toxic substance);GO:0009651(response to salt stress);GO:0016229(steroid dehydrogenase activity);GO:0016491(o…	00010(Glycolysis / Gluconeogenesis);00040(Pentose and glucuronate interconversions);00561(Glycerolipid metabolism)	K00002	EC:1.1.1.2	NADPH-dependent aldo-keto reductase, chloroplastic-like [Coffea arabica]	0	0	0	14.4658	13.7498	11.7822	-inf	-inf	4.08113e-11	2.53823e-08	down	yes
113738248	LOC113738248	XM_027265494.1;XM_027265495.1	GO:0005524(ATP binding);GO:0005737(cytoplasm);GO:0006457(protein folding);GO:0009408(response to heat);GO:0009644(response to high light intensity);GO:0031072(heat shock protein binding);GO:0042026(protein refolding);GO:0042542(response to hydrogen peroxide);GO:0044183(protein binding involved in protein folding);GO:0044183(protein binding involved in protein folding)	NA	NA	NA	heat shock 70 kDa protein 8-like [Coffea arabica]	95.4806	34.3438	17.193	1.75543	2.16198	1.99637	24.8602	4.63576	4.69333e-11	2.86391e-08	up	yes
113689691	LOC113689691	XM_027207433.1	GO:0003700(DNA binding transcription factor activity);GO:0005634(nucleus);GO:0010200(response to chitin);GO:0043565(sequence-specific DNA binding);GO:0044212(transcription regulatory region DNA binding)	NA	NA	NA	zinc finger protein ZAT8-like [Coffea arabica]	65.574	42.4335	7.60591	0.772812	0.874327	1.09908	42.0992	5.39572	4.79705e-11	2.87299e-08	up	yes
113724829	LOC113724829	XM_027247713.1	GO:0000427(plastid-encoded plastid RNA polymerase complex);GO:0005515(protein binding);GO:0006351(transcription, DNA-templated);GO:0006355(regulation of transcription, DNA-templated);GO:0009408(response to heat);GO:0009416(response to light stimulus);GO:0009507(chloroplast);GO:0009644(response to high light intensity);GO:0009658(chloroplast organization);GO:0042542(response to hydrogen peroxide);…	04141(Protein processing in endoplasmic reticulum)	K13993	NA	unnamed protein product [Coffea canephora]	36.2377	9.15781	8.88023	0.444101	0.395864	0.560075	38.7673	5.27677	5.1502e-11	3.02841e-08	up	yes
113735294	LOC113735294	XM_027262317.1	GO:0000139(Golgi membrane);GO:0000271(polysaccharide biosynthetic process);GO:0000977(RNA polymerase II regulatory region sequence-specific DNA binding);GO:0005794(Golgi apparatus);GO:0005886(plasma membrane);GO:0009833(plant-type primary cell wall biogenesis);GO:0016021(integral component of membrane);GO:0016740(transferase activity);GO:0016757(transferase activity, transferring glycosyl groups)…	NA	NA	NA	cellulose synthase-like protein G1 [Coffea arabica]	0	0	0	12.148	7.17121	7.35348	-inf	-inf	6.18238e-11	3.57043e-08	down	yes
113687746	LOC113687746	XM_027205286.1;XM_027205284.1;XM_027205287.1;XM_027205285.1	GO:0005777(peroxisome);GO:0009408(response to heat);GO:0009408(response to heat)	04141(Protein processing in endoplasmic reticulum);04141(Protein processing in endoplasmic reticulum)	K13993	NA	uncharacterized protein LOC113687746 isoform X2 [Coffea arabica];uncharacterized protein LOC113687746 isoform X1 [Coffea arabica]	6.74364	9.03869	31.006	0	0.0726236	0.145033	214.964	7.74795	8.63938e-11	4.90186e-08	up	yes
113727258	LOC113727258	XM_027251296.1	GO:0004497(monooxygenase activity);GO:0007275(multicellular organism development);GO:0010268(brassinosteroid homeostasis);GO:0016125(sterol metabolic process);GO:0016132(brassinosteroid biosynthetic process)	NA	NA	NA	cytochrome P450 87A3-like [Coffea arabica]	2.84568	4.02735	1.1687	59.2477	58.4011	52.7187	0.0472022	-4.405	1.03305e-10	5.76034e-08	down	yes
113693207	LOC113693207	XM_027211777.1	GO:0004197(cysteine-type endopeptidase activity);GO:0005615(extracellular space);GO:0005764(lysosome);GO:0051603(proteolysis involved in cellular protein catabolic process)	04145(Phagosome)	K01365	EC:3.4.22.15	senescence-specific cysteine protease SAG39-like [Coffea arabica]	0	0	0	35.2606	10.9824	13.8628	-inf	-inf	1.33601e-10	7.32338e-08	down	yes
113719005	LOC113719005	XM_027243972.1;XM_027243970.1;XM_027243971.1;XM_027243969.1	GO:0003674(molecular_function);GO:0005739(mitochondrion);GO:0008150(biological_process);GO:0016021(integral component of membrane);GO:0016021(integral component of membrane)	03010(Ribosome);03010(Ribosome)	K02911	NA	uncharacterized protein LOC113719005 isoform X4 [Coffea arabica];uncharacterized protein LOC113719005 isoform X2 [Coffea arabica];uncharacterized protein LOC113719005 isoform X3 [Coffea arabica];uncharacterized protein LOC113719005 isoform X1 [Coffea arabica]	15.3119	18.4198	239.852	0.561736	0.526101	0.403955	183.393	7.51879	2.02569e-10	1.09188e-07	up	yes
113736196	LOC113736196	XM_027263048.1	NA	NA	NA	NA	uncharacterized protein LOC113736196 [Coffea arabica]	14.768	16.2218	137.702	0.34429	0.780584	0.448374	107.225	6.7445	2.66353e-10	1.41215e-07	up	yes
113725335	LOC113725335	XM_027248459.1	GO:0003700(DNA binding transcription factor activity);GO:0005634(nucleus);GO:0043565(sequence-specific DNA binding);GO:0044212(transcription regulatory region DNA binding);GO:0045893(positive regulation of transcription, DNA-templated)	NA	NA	NA	dehydration-responsive element-binding protein 2C-like [Coffea arabica]	125.763	77.7237	29.1117	4.53064	4.93681	5.58404	15.4535	3.94986	2.73545e-10	1.42689e-07	up	yes
113726979	LOC113726979	XM_027250906.1	GO:0005576(extracellular region);GO:0008150(biological_process);GO:0016874(ligase activity)	NA	NA	NA	uncharacterized protein LOC113726979 [Coffea arabica]	0	0	0	19.3672	8.35416	11.9293	-inf	-inf	3.21559e-10	1.65072e-07	down	yes
113711535	LOC113711535	XM_027234693.1	GO:0005509(calcium ion binding)	04626(Plant-pathogen interaction)	K13448	NA	calmodulin-like protein 12 [Coffea arabica]	25.4285	24.6584	119.35	2.07941	0.6924	1.03809	44.4728	5.47485	3.43856e-10	1.7376e-07	up	yes
113705508	LOC113705508	XM_027227385.1	GO:0005576(extracellular region);GO:0005768(endosome);GO:0005794(Golgi apparatus);GO:0005802(trans-Golgi network);GO:0006950(response to stress);GO:0009269(response to desiccation);GO:0009651(response to salt stress);GO:0009737(response to abscisic acid);GO:0045735(nutrient reservoir activity)	NA	NA	NA	BURP domain protein RD22-like [Coffea arabica]	13.7115	47.9956	216.131	1.33004	1.46447	1.39715	66.2835	6.05058	4.87111e-10	2.42364e-07	up	yes
113689551	LOC113689551	XM_027207315.1	GO:0004812(aminoacyl-tRNA ligase activity);GO:0005576(extracellular region);GO:0005739(mitochondrion);GO:0008150(biological_process)	NA	NA	NA	uncharacterized protein LOC113726356 [Coffea arabica]	287.05	182.207	69.922	13.6084	13.1459	9.4684	14.8851	3.8958	5.44399e-10	2.66764e-07	up	yes
113732182	LOC113732182	XM_027257830.1	GO:0003677(DNA binding);GO:0003700(DNA binding transcription factor activity);GO:0005634(nucleus);GO:0006351(transcription, DNA-templated);GO:0006355(regulation of transcription, DNA-templated);GO:0043565(sequence-specific DNA binding)	NA	NA	NA	homeobox-leucine zipper protein HOX11-like [Coffea arabica]	0	0	0	10.3947	10.6544	6.06968	-inf	-inf	6.69904e-10	3.23364e-07	down	yes
gene-LOC113742646	LOC113742646	gene-LOC113742646	GO:0003700(DNA binding transcription factor activity);GO:0005634(nucleus);GO:0010200(response to chitin);GO:0043565(sequence-specific DNA binding);GO:0044212(transcription regulatory region DNA binding)	NA	NA	NA	zinc finger protein ZAT1 [Coffea eugenioides]	61.9974	22.8169	10.5198	1.65415	0.923877	1.19785	25.2483	4.65811	6.94111e-10	3.30121e-07	up	yes
113692783	LOC113692783	XM_027211338.1	GO:0005515(protein binding);GO:0005622(intracellular);GO:0005623(cell);GO:0005634(nucleus);GO:0009507(chloroplast);GO:0009536(plastid);GO:0009706(chloroplast inner membrane);GO:0009941(chloroplast envelope);GO:0045037(protein import into chloroplast stroma)	NA	NA	NA	protein TIC 56, chloroplastic-like [Coffea arabica]	0	0	0	6.76832	8.34422	8.4729	-inf	-inf	7.16967e-10	3.3605e-07	down	yes
113718483	LOC113718483	XM_027243388.1	GO:0003674(molecular_function);GO:0008150(biological_process)	NA	NA	NA	uncharacterized protein LOC113718483 [Coffea arabica]	51.1852	11.2526	10.7577	0.356614	0.811516	0.870701	35.9008	5.16594	8.27954e-10	3.82527e-07	up	yes
113733889	LOC113733889	XM_027260111.1	GO:0005509(calcium ion binding)	04016(MAPK signaling pathway - plant);04070(Phosphatidylinositol signaling system);04626(Plant-pathogen interaction)	K02183	NA	calcium-binding protein CP1-like [Coffea arabica]	27.3086	35.6975	55.5257	3.05393	2.5288	3.3982	13.1982	3.72226	8.90711e-10	4.05725e-07	up	yes
113709040	LOC113709040	XM_027231790.1	GO:0005887(integral component of plasma membrane)	NA	NA	NA	inorganic phosphate transporter 1-11-like [Coffea arabica]	0	0	0	15.7305	6.35993	11.185	-inf	-inf	9.16262e-10	4.11567e-07	down	yes
113723116	LOC113723116	XM_027246373.1	GO:0005634(nucleus);GO:0008270(zinc ion binding);GO:0009737(response to abscisic acid);GO:0010200(response to chitin)	NA	NA	NA	zinc finger AN1 domain-containing stress-associated protein 12-like [Coffea arabica]	120.858	88.2868	42.8955	6.79735	7.53802	7.53197	11.5259	3.5268	1.05032e-09	4.6532e-07	up	yes
113691864	LOC113691864	XM_027210188.1	GO:0005777(peroxisome);GO:0016491(oxidoreductase activity)	00061(Fatty acid biosynthesis);01040(Biosynthesis of unsaturated fatty acids);00780(Biotin metabolism);00333(Prodigiosin biosyntheses)	K00059	EC:1.1.1.100	uncharacterized protein LOC113691864 [Coffea arabica]	54.5414	11.845	7.95595	0.898862	0.949389	1.04191	25.7226	4.68496	1.17396e-09	5.13069e-07	up	yes
113733701	LOC113733701	XR_003459118.1	NA	NA	NA	NA	unnamed protein product [Coffea canephora]	12.3411	29.7217	5.42192	266.751	329.116	316.556	0.0520424	-4.26417	1.20856e-09	5.21146e-07	down	yes
113731164	LOC113731164	XM_027256253.1;XM_027256254.1	GO:0004040(amidase activity);GO:0004040(amidase activity)	00330(Arginine and proline metabolism);00360(Phenylalanine metabolism);00380(Tryptophan metabolism);00380(Tryptophan metabolism)	K01426	EC:3.5.1.4	probable amidase At4g34880 isoform X1 [Coffea arabica];probable amidase At4g34880 isoform X2 [Coffea arabica]	0	0	0	8.7464	7.62807	9.0013	-inf	-inf	1.40892e-09	5.9955e-07	down	yes
113738400	LOC113738400	XM_027265586.1	GO:0003674(molecular_function);GO:0005739(mitochondrion);GO:0009408(response to heat);GO:0009507(chloroplast);GO:0009644(response to high light intensity);GO:0042542(response to hydrogen peroxide)	04141(Protein processing in endoplasmic reticulum)	K13993	NA	26.5 kDa heat shock protein, mitochondrial-like [Coffea arabica]	28.2026	10.7427	4.47793	0.074319	0	0	584.282	9.19052	1.45676e-09	6.11858e-07	up	yes
113727740	LOC113727740	XM_027252063.1	GO:0005515(protein binding);GO:0005634(nucleus);GO:0005737(cytoplasm);GO:0030246(carbohydrate binding)	NA	NA	NA	F-box protein VBF-like [Coffea arabica]	116.144	41.4012	20.5249	3.88268	2.81169	2.82357	18.7089	4.22565	1.60923e-09	6.67232e-07	up	yes
113733496	LOC113733496	XR_003459011.1	GO:0005576(extracellular region);GO:0005794(Golgi apparatus);GO:0007275(multicellular organism development);GO:0008083(growth factor activity);GO:0008283(cell proliferation);GO:0030154(cell differentiation);GO:0031012(extracellular matrix);GO:1905392(plant organ morphogenesis)	NA	NA	NA	unnamed protein product [Coffea canephora]	37.6001	29.2277	53.8621	2.45079	2.19095	0.957374	21.5552	4.42996	1.64273e-09	6.72501e-07	up	yes
113698684	LOC113698684	XM_027218581.1	GO:0003674(molecular_function);GO:0005575(cellular_component);GO:0008150(biological_process)	NA	NA	NA	uncharacterized protein LOC113698684 [Coffea arabica]	97.4925	17.7937	5.90416	0.826675	0.62833	1.01992	48.9672	5.61374	1.76955e-09	7.15364e-07	up	yes
113740171	LOC113740171	XM_027267696.1	GO:0005515(protein binding);GO:0005524(ATP binding);GO:0005634(nucleus);GO:0005737(cytoplasm);GO:0005829(cytosol);GO:0009408(response to heat);GO:0009570(chloroplast stroma);GO:0009644(response to high light intensity);GO:0009941(chloroplast envelope);GO:0016887(ATPase activity);GO:0019538(protein metabolic process);GO:0042542(response to hydrogen peroxide);GO:0043335(protein unfolding);GO:004572…	NA	NA	NA	chaperone protein ClpB1-like [Coffea arabica]	440.058	133.265	58.4624	9.584	10.2477	9.31624	21.6751	4.43797	1.88166e-09	7.51292e-07	up	yes
113708077	LOC113708077	XM_027230538.1	GO:0006754(ATP biosynthetic process);GO:0009507(chloroplast);GO:0009534(chloroplast thylakoid);GO:0009535(chloroplast thylakoid membrane);GO:0009544(chloroplast ATP synthase complex);GO:0009579(thylakoid);GO:0009772(photosynthetic electron transport in photosystem II);GO:0009941(chloroplast envelope);GO:0015986(ATP synthesis coupled proton transport);GO:0016020(membrane);GO:0030234(enzyme regulat…	00190(Oxidative phosphorylation);00195(Photosynthesis)	K02115	NA	ATP synthase gamma chain, chloroplastic [Coffea arabica]	0.922369	19.6755	140.981	0.131856	0.156983	0.067489	453.455	8.82482	1.91088e-09	7.53655e-07	up	yes
113724241	LOC113724241	XM_027247162.1	GO:0005618(cell wall);GO:0033609(oxalate metabolic process);GO:0046564(oxalate decarboxylase activity)	NA	NA	NA	rhicadhesin receptor-like [Coffea arabica]	3.14665	6.49266	4.48595	133.537	75.3831	68.8924	0.0508447	-4.29776	2.01199e-09	7.83973e-07	down	yes
113734745	LOC113734745	XR_003459372.1	NA	NA	NA	NA	unnamed protein product [Coffea canephora]	29.79	60.8077	12.6407	513.062	682.739	624.147	0.056726	-4.13985	2.13884e-09	8.23477e-07	down	yes
113698564	LOC113698564	XM_027218431.1	GO:0003674(molecular_function);GO:0005634(nucleus);GO:0008150(biological_process)	NA	NA	NA	uncharacterized protein LOC113698564 [Coffea arabica]	113.012	91.4141	27.1347	6.01748	6.37031	6.08498	12.5352	3.64792	2.22294e-09	8.45788e-07	up	yes
113729565	LOC113729565	XM_027253846.1	GO:0035251(UDP-glucosyltransferase activity);GO:1900994((-)-secologanin biosynthetic process)	00908(Zeatin biosynthesis)	K13493	EC:2.4.1.-	UDP-glucose iridoid glucosyltransferase-like [Coffea arabica]	69.8502	21.5677	5.90804	1.4738	0.832106	0.648076	32.9474	5.04209	2.69536e-09	1.01361e-06	up	yes
113722796	LOC113722796	XM_027246020.1	GO:0004089(carbonate dehydratase activity);GO:0005886(plasma membrane);GO:0008270(zinc ion binding);GO:0009409(response to cold);GO:0009507(chloroplast);GO:0009535(chloroplast thylakoid membrane);GO:0009570(chloroplast stroma);GO:0009579(thylakoid);GO:0009817(defense response to fungus, incompatible interaction);GO:0009941(chloroplast envelope);GO:0010037(response to carbon dioxide);GO:0010119(re…	00910(Nitrogen metabolism)	K01673	EC:4.2.1.1	carbonic anhydrase 2-like [Coffea arabica]	49.2612	157.533	1702.04	4.96378	4.40728	5.42166	129.039	7.01166	3.32186e-09	1.23485e-06	up	yes
113689906	LOC113689906	XM_027207710.1	GO:0009416(response to light stimulus);GO:0009535(chloroplast thylakoid membrane);GO:0009768(photosynthesis, light harvesting in photosystem I);GO:0009941(chloroplast envelope);GO:0010287(plastoglobule);GO:0016168(chlorophyll binding);GO:0031409(pigment binding)	00196(Photosynthesis - antenna proteins)	K08912	NA	chlorophyll a-b binding protein of LHCII type 1-like [Coffea arabica]	6.48917	11.3468	47.6588	0.419112	0.308059	0.442149	56.011	5.80764	4.07344e-09	1.49704e-06	up	yes
113709229	LOC113709229	XM_027231938.1;XM_027231939.1;XR_003452621.1;XR_003452622.1;XR_003452620.1	GO:0006855(drug transmembrane transport);GO:0006855(drug transmembrane transport)	NA	NA	NA	protein DETOXIFICATION 46, chloroplastic-like isoform X1 [Coffea arabica];protein DETOXIFICATION 46, chloroplastic-like isoform X2 [Coffea arabica]	2.71725	2.35191	28.3936	0.0991446	0.0543016	0	218.075	7.76868	4.3602e-09	1.58442e-06	up	yes
113711434	LOC113711434	XM_027234600.1	GO:0005739(mitochondrion);GO:0005773(vacuole);GO:0005829(cytosol);GO:0005886(plasma membrane);GO:0006809(nitric oxide biosynthetic process);GO:0008940(nitrate reductase activity);GO:0009416(response to light stimulus);GO:0009610(response to symbiotic fungus);GO:0009635(response to herbicide);GO:0009703(nitrate reductase (NADH) activity);GO:0020037(heme binding);GO:0030151(molybdenum ion binding);…	00910(Nitrogen metabolism)	K10534	EC:1.7.1.1;EC:1.7.1.2	LOW QUALITY PROTEIN: nitrate reductase [NADH]-like [Coffea arabica]	0	1.57678	0.273082	64.9187	39.3497	43.3072	0.012535	-6.31789	4.70156e-09	1.68948e-06	down	yes
113726356	LOC113726356	XM_027250073.1	GO:0004812(aminoacyl-tRNA ligase activity);GO:0005576(extracellular region);GO:0005739(mitochondrion);GO:0008150(biological_process)	NA	NA	NA	uncharacterized protein LOC113726356 [Coffea arabica]	217.03	106.93	62.2662	10.8215	11.1105	11.49	11.5561	3.53058	4.93529e-09	1.75398e-06	up	yes
113736570	LOC113736570	XM_027263598.1	GO:0016020(membrane);GO:0016709(oxidoreductase activity, acting on paired donors, with incorporation or reduction of molecular oxygen, NAD(P)H as one donor, and incorporation of one atom of oxygen);GO:0044550(secondary metabolite biosynthetic process)	00590(Arachidonic acid metabolism);00591(Linoleic acid metabolism)	K07418	EC:1.14.14.1;EC:1.14.14.73	cytochrome P450 71A2-like [Coffea arabica]	0.173756	0.853307	0	24.7203	22.6625	23.3468	0.014521	-6.10572	5.01433e-09	1.7627e-06	down	yes
113733437	LOC113733437	XM_027259805.1	GO:0004497(monooxygenase activity)	NA	NA	NA	LOW QUALITY PROTEIN: cytochrome P450 714A1-like [Coffea arabica]	0	0	0	9.26	7.99642	10.0996	-inf	-inf	5.1672e-09	1.79691e-06	down	yes
113701930	LOC113701930	XM_027222842.1	GO:0005515(protein binding);GO:0005635(nuclear envelope);GO:0008150(biological_process);GO:0016021(integral component of membrane);GO:0031965(nuclear membrane)	NA	NA	NA	WPP domain-interacting tail-anchored protein 1-like [Coffea arabica]	1.89093	7.97119	3.55975	0	0	0	inf	inf	5.35065e-09	1.84091e-06	up	yes
113696648	LOC113696648	XM_027216031.1	GO:0004197(cysteine-type endopeptidase activity);GO:0005615(extracellular space);GO:0005764(lysosome);GO:0051603(proteolysis involved in cellular protein catabolic process)	04145(Phagosome)	K01365	EC:3.4.22.15	senescence-specific cysteine protease SAG39-like [Coffea arabica]	0	0	0	28.4658	9.77359	8.05813	-inf	-inf	5.43735e-09	1.85105e-06	down	yes
gene-LOC113698718	LOC113698718	gene-LOC113698718	GO:0005634(nucleus);GO:0008270(zinc ion binding);GO:0009737(response to abscisic acid);GO:0010200(response to chitin)	NA	NA	NA	zinc finger AN1 domain-containing stress-associated protein 12 [Coffea eugenioides]	65.8073	29.4534	20.1175	2.14141	1.48203	2.08322	20.2181	4.33758	6.13745e-09	2.06762e-06	up	yes
113700194	LOC113700194	XM_027220709.1	GO:0004089(carbonate dehydratase activity);GO:0005886(plasma membrane);GO:0008270(zinc ion binding);GO:0009409(response to cold);GO:0009507(chloroplast);GO:0009535(chloroplast thylakoid membrane);GO:0009570(chloroplast stroma);GO:0009579(thylakoid);GO:0009817(defense response to fungus, incompatible interaction);GO:0009941(chloroplast envelope);GO:0010037(response to carbon dioxide);GO:0010119(re…	00910(Nitrogen metabolism)	K01673	EC:4.2.1.1	carbonic anhydrase 2-like [Coffea arabica]	38.319	154.482	1808.91	4.87913	4.68067	4.35496	143.855	7.16847	6.27299e-09	2.09149e-06	up	yes
113715431	LOC113715431	XM_027239625.1	GO:0005506(iron ion binding);GO:0009507(chloroplast);GO:0009611(response to wounding);GO:0009694(jasmonic acid metabolic process);GO:0016021(integral component of membrane);GO:0016705(oxidoreductase activity, acting on paired donors, with incorporation or reduction of molecular oxygen);GO:0019825(oxygen binding);GO:0020037(heme binding);GO:0052694(jasmonoyl-isoleucine-12-hydroxylase activity);GO:…	00073(Cutin, suberine and wax biosynthesis)	K20769	EC:1.14.-.-	cytochrome P450 94A1-like [Coffea arabica]	23.0339	15.4398	11.7753	0.837947	1.51669	1.18952	14.178	3.82559	6.39186e-09	2.10938e-06	up	yes
113725291	LOC113725291	XM_027248384.1	GO:0005886(plasma membrane);GO:0015079(potassium ion transmembrane transporter activity)	NA	NA	NA	uncharacterized protein LOC113725291 [Coffea arabica]	2.34025	10.4269	129.467	0.0944	0.222421	0	448.943	8.81039	7.022e-09	2.29393e-06	up	yes
113714607	LOC113714607	XM_027238535.1;XM_027238536.1	GO:0005576(extracellular region);GO:0005783(endoplasmic reticulum);GO:0005789(endoplasmic reticulum membrane);GO:0005801(cis-Golgi network);GO:0006886(intracellular protein transport);GO:0006888(ER to Golgi vesicle-mediated transport);GO:0008320(protein transmembrane transporter activity);GO:0015031(protein transport);GO:0016020(membrane);GO:0016021(integral component of membrane);GO:0016192(vesi…	NA	NA	NA	transmembrane emp24 domain-containing protein p24delta3-like isoform X1 [Coffea arabica];transmembrane emp24 domain-containing protein p24delta5-like isoform X2 [Coffea arabica]	0	0	0	14.166	14.9447	13.573	-inf	-inf	7.27968e-09	2.35432e-06	down	yes
gene-LOC113699191	LOC113699191	gene-LOC113699191	GO:0008150(biological_process);GO:0009507(chloroplast);GO:0016021(integral component of membrane)	NA	NA	NA	unnamed protein product [Coffea canephora]	154.501	60.6265	26.0932	3.9866	5.87667	6.2084	15.0091	3.90776	7.84254e-09	2.51124e-06	up	yes
113699970	LOC113699970	XM_027220340.1;XM_027220341.1;XM_027220338.1;XM_027220342.1;XM_027220337.1;XM_027220343.1	GO:0004024(alcohol dehydrogenase activity, zinc-dependent);GO:0006113(fermentation);GO:0008270(zinc ion binding);GO:0008270(zinc ion binding)	NA	NA	NA	quinone oxidoreductase-like isoform X3 [Coffea arabica];quinone oxidoreductase-like isoform X4 [Coffea arabica];quinone oxidoreductase-like isoform X2 [Coffea arabica];quinone oxidoreductase-like isoform X5 [Coffea arabica];quinone oxidoreductase-like isoform X1 [Coffea arabica];quinone oxidoreductase-like isoform X6 [Coffea arabica]	0	0	0	6.79788	9.43707	6.34926	-inf	-inf	8.24079e-09	2.6129e-06	down	yes
113699330	LOC113699330	XM_027219622.1;XM_027219623.1	GO:0004252(serine-type endopeptidase activity);GO:0016485(protein processing);GO:0016485(protein processing)	NA	NA	NA	RHOMBOID-like protein 9, chloroplastic isoform X1 [Coffea arabica];RHOMBOID-like protein 9, chloroplastic isoform X2 [Coffea arabica]	15.4091	6.56239	110.454	0.801301	0.737312	0.919684	53.8687	5.75138	9.43319e-09	2.93773e-06	up	yes
113692870	LOC113692870	XM_027211472.1	GO:0005215(transporter activity);GO:0005575(cellular_component);GO:0006869(lipid transport);GO:0008289(lipid binding);GO:0050830(defense response to Gram-positive bacterium);GO:0050832(defense response to fungus)	NA	NA	NA	non-specific lipid-transfer protein 1-like [Coffea arabica]	18.2111	96.4263	757.762	3.73551	2.12544	2.52634	104.014	6.70064	9.44694e-09	2.93773e-06	up	yes
113706872	LOC113706872	XM_027228908.1	GO:0004849(uridine kinase activity);GO:0005829(cytosol);GO:0006206(pyrimidine nucleobase metabolic process);GO:0009507(chloroplast);GO:0043097(pyrimidine nucleoside salvage)	00710(Carbon fixation in photosynthetic organisms)	K00855	EC:2.7.1.19	phosphoribulokinase, chloroplastic-like [Coffea arabica]	13.582	41.08	408.808	1.66269	1.54141	1.99726	89.1056	6.47744	9.79445e-09	3.00265e-06	up	yes
113736198	LOC113736198	XM_027263049.1	NA	NA	NA	NA	uncharacterized protein LOC113736196 [Coffea arabica]	13.9899	13.5543	108.892	0	0.716368	0.417997	120.276	6.9102	9.84141e-09	3.00265e-06	up	yes
113726305	LOC113726305	XR_003457499.1	GO:0003677(DNA binding);GO:0003700(DNA binding transcription factor activity);GO:0005634(nucleus);GO:0006355(regulation of transcription, DNA-templated)	NA	NA	NA	unnamed protein product [Coffea canephora]	12.0075	47.7434	666.749	1.55655	1.38341	1.62049	159.304	7.31564	1.04624e-08	3.16228e-06	up	yes
113703085	LOC113703085	XM_027224310.1	GO:0004375(glycine dehydrogenase (decarboxylating) activity);GO:0005739(mitochondrion);GO:0005960(glycine cleavage complex);GO:0006546(glycine catabolic process);GO:0009507(chloroplast);GO:0019464(glycine decarboxylation via glycine cleavage system)	00630(Glyoxylate and dicarboxylate metabolism);00260(Glycine, serine and threonine metabolism)	K02437	NA	glycine cleavage system H protein, mitochondrial-like [Coffea arabica]	2.50352	35.0072	208.424	0.59754	0.611633	0.516198	142.54	7.15523	1.14411e-08	3.39969e-06	up	yes
gene-LOC113698428	LOC113698428	gene-LOC113698428	GO:0003674(molecular_function);GO:0008150(biological_process);GO:0016021(integral component of membrane)	NA	NA	NA	unnamed protein product [Coffea canephora]	264.422	107.862	31.8742	9.73215	6.43825	6.62524	17.7296	4.14809	1.14581e-08	3.39969e-06	up	yes
gene-LOC113728183	LOC113728183	gene-LOC113728183	GO:0003677(DNA binding);GO:0009295(nucleoid);GO:0009507(chloroplast);GO:0009508(plastid chromosome);GO:0009534(chloroplast thylakoid);GO:0009535(chloroplast thylakoid membrane);GO:0009579(thylakoid);GO:0009737(response to abscisic acid);GO:0009773(photosynthetic electron transport in photosystem I);GO:0009941(chloroplast envelope);GO:0016021(integral component of membrane);GO:0030093(chloroplast …	NA	NA	NA	protein CURVATURE THYLAKOID 1B, chloroplastic [Coffea arabica]	8.34199	40.8647	427.923	0.472878	0.460589	1.69445	181.562	7.50432	1.16661e-08	3.42994e-06	up	yes
113719338	LOC113719338	XM_027244548.1;XM_027244549.1	GO:0005524(ATP binding);GO:0006952(defense response);GO:0043531(ADP binding);GO:0043531(ADP binding)	04626(Plant-pathogen interaction);04626(Plant-pathogen interaction)	K13453	NA	putative late blight resistance protein homolog R1A-3 [Coffea arabica]	0	0	0	5.53685	2.58914	2.36648	-inf	-inf	1.19702e-08	3.48763e-06	down	yes
113731276	LOC113731276	XR_003458516.1	GO:0003677(DNA binding);GO:0003700(DNA binding transcription factor activity);GO:0005634(nucleus);GO:0006355(regulation of transcription, DNA-templated)	NA	NA	NA	unnamed protein product [Coffea canephora]	12.0075	49.2813	701.086	1.70019	1.38341	1.69767	159.45	7.31696	1.25466e-08	3.62293e-06	up	yes
113706881	LOC113706881	XM_027228924.1;XM_027228919.1;XM_027228925.1;XM_027228926.1;XM_027228920.1;XM_027228927.1;XM_027228922.1;XM_027228918.1;XM_027228921.1	GO:0001666(response to hypoxia);GO:0003677(DNA binding);GO:0003700(DNA binding transcription factor activity);GO:0005515(protein binding);GO:0005634(nucleus);GO:0005737(cytoplasm);GO:0006351(transcription, DNA-templated);GO:0006355(regulation of transcription, DNA-templated);GO:0009408(response to heat);GO:0009507(chloroplast);GO:0009644(response to high light intensity);GO:0010200(response to ch…	NA	NA	NA	heat shock factor protein HSF30-like [Coffea arabica]	32.1315	2.70263	1.68278	0.233888	0.0896471	0.112661	83.7168	6.38744	1.29116e-08	3.66904e-06	up	yes
113710419	LOC113710419	XM_027233415.1	GO:0009507(chloroplast);GO:0009522(photosystem I);GO:0009534(chloroplast thylakoid);GO:0009535(chloroplast thylakoid membrane);GO:0009579(thylakoid);GO:0015979(photosynthesis);GO:0016020(membrane);GO:0016021(integral component of membrane);GO:0016168(chlorophyll binding)	00195(Photosynthesis)	K02698	NA	photosystem I reaction center subunit psaK, chloroplastic [Coffea arabica]	49.8199	298.266	3199.07	7.99789	7.7751	9.36728	141.095	7.14052	1.29504e-08	3.66904e-06	up	yes
113689822	LOC113689822	XM_027207611.1	GO:0009416(response to light stimulus);GO:0009535(chloroplast thylakoid membrane);GO:0009768(photosynthesis, light harvesting in photosystem I);GO:0009941(chloroplast envelope);GO:0010287(plastoglobule);GO:0016168(chlorophyll binding);GO:0031409(pigment binding)	00196(Photosynthesis - antenna proteins)	K08913	NA	chlorophyll a-b binding protein 36, chloroplastic [Coffea arabica]	102.298	340.706	3633.3	14.8523	13.0966	14.5569	95.9002	6.58346	1.30466e-08	3.66904e-06	up	yes
113695987	LOC113695987	XM_027215258.1	GO:0005215(transporter activity);GO:0005575(cellular_component);GO:0006869(lipid transport);GO:0008289(lipid binding);GO:0050830(defense response to Gram-positive bacterium);GO:0050832(defense response to fungus)	NA	NA	NA	non-specific lipid-transfer protein 1-like [Coffea arabica]	41.3559	114.263	1257.36	6.41177	5.13607	3.53923	93.6549	6.54928	1.34072e-08	3.73796e-06	up	yes
113709724	LOC113709724	XM_027232571.1	GO:0006754(ATP biosynthetic process);GO:0009507(chloroplast);GO:0009534(chloroplast thylakoid);GO:0009535(chloroplast thylakoid membrane);GO:0009544(chloroplast ATP synthase complex);GO:0009579(thylakoid);GO:0009772(photosynthetic electron transport in photosystem II);GO:0009941(chloroplast envelope);GO:0015986(ATP synthesis coupled proton transport);GO:0016020(membrane);GO:0030234(enzyme regulat…	00190(Oxidative phosphorylation);00195(Photosynthesis)	K02115	NA	ATP synthase gamma chain, chloroplastic-like [Coffea arabica]	7.69829	19.6996	128.406	1.17909	1.07825	1.1415	45.8403	5.51855	1.44971e-08	4.00727e-06	up	yes
113723974	LOC113723974	XM_027246932.1	GO:0005215(transporter activity);GO:0005886(plasma membrane);GO:0016021(integral component of membrane);GO:0022857(transmembrane transporter activity);GO:0055085(transmembrane transport)	NA	NA	NA	protein NRT1/ PTR FAMILY 4.5-like [Coffea arabica]	0	0	0	10.9525	6.70239	6.83134	-inf	-inf	1.63752e-08	4.48634e-06	down	yes
113725787	LOC113725787	XM_027249146.1	GO:0005886(plasma membrane);GO:0016021(integral component of membrane);GO:0042626(ATPase activity, coupled to transmembrane movement of substances)	02010(ABC transporters)	K05681	NA	LOW QUALITY PROTEIN: ABC transporter G family member 24-like [Coffea arabica]	0	0	0	3.86829	3.00644	3.79828	-inf	-inf	1.65077e-08	4.48634e-06	down	yes
113708776	LOC113708776	XM_027231374.1	GO:0003674(molecular_function);GO:0008150(biological_process);GO:0009507(chloroplast);GO:0016021(integral component of membrane)	NA	NA	NA	uncharacterized protein LOC113708776 [Coffea arabica]	8.60315	6.57149	86.2199	0.550645	0.668071	0.596899	55.8458	5.80338	1.84831e-08	4.98135e-06	up	yes
113695571	LOC113695571	XM_027214703.1	GO:0003677(DNA binding);GO:0003700(DNA binding transcription factor activity);GO:0003713(transcription coactivator activity);GO:0005622(intracellular);GO:0005634(nucleus);GO:0005730(nucleolus);GO:0005737(cytoplasm);GO:0006351(transcription, DNA-templated);GO:0009408(response to heat);GO:0009414(response to water deprivation);GO:0009723(response to ethylene);GO:0009737(response to abscisic acid);G…	NA	NA	NA	multiprotein-bridging factor 1c-like [Coffea arabica]	97.4725	110.968	39.5727	9.72606	9.63512	9.51025	8.59027	3.1027	1.88826e-08	5.04697e-06	up	yes
113740314	LOC113740314	XM_027267896.1;XR_003460433.1;XR_003460430.1;XR_003460427.1;XR_003460428.1;XR_003460436.1;XR_003460432.1;XR_003460429.1;XR_003460434.1;XR_003460437.1;XR_003460426.1;XM_027267894.1;XR_003460431.1;XM_027267895.1	GO:0003674(molecular_function);GO:0008150(biological_process);GO:0016021(integral component of membrane);GO:0016021(integral component of membrane)	NA	NA	NA	uncharacterized protein LOC113740314 isoform X3 [Coffea arabica];uncharacterized protein LOC113740314 isoform X1 [Coffea arabica];uncharacterized protein LOC113740314 isoform X2 [Coffea arabica]	41.2142	10.0332	4.18524	0.917424	0.759246	0.941081	21.1756	4.40433	1.92658e-08	5.0886e-06	up	yes
113743416	LOC113743416	XM_027271411.1	GO:0005515(protein binding);GO:0005886(plasma membrane);GO:0009496(plastoquinol--plastocyanin reductase activity);GO:0009507(chloroplast);GO:0009512(cytochrome b6f complex);GO:0009534(chloroplast thylakoid);GO:0009535(chloroplast thylakoid membrane);GO:0009579(thylakoid);GO:0009767(photosynthetic electron transport chain);GO:0009941(chloroplast envelope);GO:0010196(nonphotochemical quenching);GO:…	00195(Photosynthesis)	K02636	EC:1.10.9.1	cytochrome b6-f complex iron-sulfur subunit 1, chloroplastic [Coffea arabica]	52.9098	99.2617	745.585	8.08341	6.01471	6.86548	42.8245	5.42037	1.93531e-08	5.0886e-06	up	yes
113737761	LOC113737761	XM_027264940.1	GO:0003677(DNA binding);GO:0003700(DNA binding transcription factor activity);GO:0005634(nucleus)	NA	NA	NA	uncharacterized protein LOC113737761 [Coffea arabica]	32.785	9.54613	8.88981	0.264097	0	0.256729	98.3455	6.61979	1.9988e-08	5.21315e-06	up	yes
113726304	LOC113726304	XM_027249948.1	GO:0005515(protein binding);GO:0005739(mitochondrion);GO:0009507(chloroplast);GO:0009522(photosystem I);GO:0009535(chloroplast thylakoid membrane);GO:0009579(thylakoid);GO:0009767(photosynthetic electron transport chain);GO:0009768(photosynthesis, light harvesting in photosystem I);GO:0016021(integral component of membrane)	00195(Photosynthesis)	K14332	NA	photosystem I subunit O-like [Coffea arabica]	37.4364	113.91	1203.61	5.03336	4.72225	6.65774	82.5524	6.36724	2.05187e-08	5.30876e-06	up	yes
113702507	LOC113702507	XM_027223742.1	GO:0004760(serine-pyruvate transaminase activity);GO:0005777(peroxisome);GO:0005886(plasma membrane);GO:0008453(alanine-glyoxylate transaminase activity);GO:0009507(chloroplast);GO:0009570(chloroplast stroma);GO:0009853(photorespiration);GO:0016020(membrane);GO:0019265(glycine biosynthetic process, by transamination of glyoxylate);GO:0048046(apoplast);GO:0050281(serine-glyoxylate transaminase act…	00630(Glyoxylate and dicarboxylate metabolism);00250(Alanine, aspartate and glutamate metabolism);00260(Glycine, serine and threonine metabolism);04146(Peroxisome)	K00830	EC:2.6.1.44;EC:2.6.1.45	serine--glyoxylate aminotransferase [Coffea arabica]	16.027	18.2444	209.384	1.64868	1.93024	1.24763	50.4823	5.6577	2.1708e-08	5.57188e-06	up	yes
113736206	LOC113736206	XM_027263062.1	GO:0005515(protein binding);GO:0009055(electron transfer activity);GO:0009414(response to water deprivation);GO:0009507(chloroplast);GO:0009534(chloroplast thylakoid);GO:0009535(chloroplast thylakoid membrane);GO:0009644(response to high light intensity);GO:0009773(photosynthetic electron transport in photosystem I);GO:0010117(photoprotection);GO:0071484(cellular response to light intensity)	NA	NA	NA	protein PROTON GRADIENT REGULATION 5, chloroplastic-like [Coffea arabica]	5.22649	12.4817	114.3	0.471438	0.686435	0.665543	72.3958	6.17784	2.21531e-08	5.64138e-06	up	yes
113739588	LOC113739588	XM_027266855.1	GO:0003674(molecular_function);GO:0005634(nucleus);GO:0005829(cytosol);GO:0019005(SCF ubiquitin ligase complex);GO:0030162(regulation of proteolysis);GO:0031625(ubiquitin protein ligase binding);GO:0043161(proteasome-mediated ubiquitin-dependent protein catabolic process);GO:0080037(negative regulation of cytokinin-activated signaling pathway);GO:2000762(regulation of phenylpropanoid metabolic pr…	NA	NA	NA	F-box/kelch-repeat protein At1g80440-like [Coffea arabica]	167.416	38.4955	24.6627	4.78089	0.741072	1.98629	30.7094	4.94061	2.29549e-08	5.79988e-06	up	yes
113696491	LOC113696491	XM_027215898.1	GO:0004197(cysteine-type endopeptidase activity);GO:0005615(extracellular space);GO:0005764(lysosome);GO:0051603(proteolysis involved in cellular protein catabolic process)	04145(Phagosome)	K01365	EC:3.4.22.15	senescence-specific cysteine protease SAG39-like [Coffea arabica]	0	0	0	21.8305	9.61718	11.8143	-inf	-inf	2.42287e-08	6.07426e-06	down	yes
113705561	LOC113705561	XR_003451905.1	GO:0005515(protein binding);GO:0005524(ATP binding);GO:0005730(nucleolus);GO:0005737(cytoplasm);GO:0005794(Golgi apparatus);GO:0005829(cytosol);GO:0005886(plasma membrane);GO:0006457(protein folding);GO:0009408(response to heat);GO:0016020(membrane);GO:0045087(innate immune response);GO:0051082(unfolded protein binding);GO:0051131(chaperone-mediated protein complex assembly);GO:0071277(cellular r…	04141(Protein processing in endoplasmic reticulum);04626(Plant-pathogen interaction)	K04079	NA	unnamed protein product [Coffea canephora]	100.262	18.3523	6.41645	1.55552	1.2792	1.44704	29.2009	4.86794	2.53583e-08	6.30857e-06	up	yes
113733258	LOC113733258	XM_027259532.1	GO:0005515(protein binding);GO:0005516(calmodulin binding);GO:0005634(nucleus);GO:0006457(protein folding);GO:0006914(autophagy);GO:0009408(response to heat);GO:0009409(response to cold);GO:0009506(plasmodesma);GO:0009644(response to high light intensity);GO:0009817(defense response to fungus, incompatible interaction);GO:0010228(vegetative to reproductive phase transition of meristem);GO:0010508…	NA	NA	NA	BAG family molecular chaperone regulator 6-like [Coffea arabica]	8.53919	4.85387	1.71553	0	0.092323	0	163.649	7.35446	2.61467e-08	6.39366e-06	up	yes
113701546	LOC113701546	XM_027222261.1	GO:0003674(molecular_function);GO:0005575(cellular_component);GO:0008150(biological_process)	NA	NA	NA	uncharacterized protein LOC113701546 [Coffea arabica]	83.7074	15.0269	10.8536	1.36505	1.74525	2.13027	20.9115	4.38622	2.62465e-08	6.39366e-06	up	yes
113739645	LOC113739645	XM_027266911.1;XM_027266912.1;XM_027266910.1	GO:0003674(molecular_function);GO:0009507(chloroplast);GO:0009570(chloroplast stroma);GO:0009579(thylakoid);GO:0010478(chlororespiration);GO:0010478(chlororespiration)	NA	NA	NA	uncharacterized protein LOC113739645 isoform X2 [Coffea arabica];uncharacterized protein LOC113739645 isoform X1 [Coffea arabica]	7.11582	7.9548	55.0145	0.534549	0.734056	0.665624	36.2341	5.17928	2.62934e-08	6.39366e-06	up	yes
113695572	LOC113695572	XM_027214704.1	GO:0003674(molecular_function);GO:0005634(nucleus);GO:0006979(response to oxidative stress);GO:0009061(anaerobic respiration)	00660(C5-Branched dibasic acid metabolism);00290(Valine, leucine and isoleucine biosynthesis)	K00052	EC:1.1.1.85	uncharacterized protein LOC113695572 [Coffea arabica]	29.2339	35.1848	9.41755	1.47261	1.13291	0.892452	21.1083	4.39974	2.81923e-08	6.80424e-06	up	yes
113736539	LOC113736539	XR_003459746.1	NA	NA	NA	NA	unnamed protein product [Coffea canephora]	8.93186	30.9325	1.81722	275.361	439.249	394.585	0.0375783	-4.73396	2.90217e-08	6.95254e-06	down	yes
113703492	LOC113703492	XM_027224870.1	NA	NA	NA	NA	uncharacterized protein LOC113703492 [Coffea arabica]	362.94	122.147	40.8178	10.3001	12.267	8.8981	16.7139	4.06297	2.93747e-08	6.98534e-06	up	yes
113728827	LOC113728827	XM_027253188.1	GO:0005576(extracellular region);GO:0008150(biological_process);GO:0016874(ligase activity)	NA	NA	NA	uncharacterized protein LOC113724111 [Coffea arabica]	0	0	0	22.6012	7.83973	8.50842	-inf	-inf	3.01164e-08	7.09722e-06	down	yes
113710568	LOC113710568	XM_027233649.1	NA	NA	NA	NA	uncharacterized protein ycf23-like [Coffea arabica]	9.98165	7.25794	56.4632	0.70084	0.677159	0.852717	33.04	5.04614	3.0284e-08	7.09722e-06	up	yes
113743649	LOC113743649	XM_027271692.1	GO:0016020(membrane);GO:0016709(oxidoreductase activity, acting on paired donors, with incorporation or reduction of molecular oxygen, NAD(P)H as one donor, and incorporation of one atom of oxygen);GO:0044550(secondary metabolite biosynthetic process)	NA	NA	NA	unnamed protein product [Coffea canephora]	0	0	0	11.1066	9.28025	10.3543	-inf	-inf	3.06076e-08	7.12144e-06	down	yes
113693754	LOC113693754	XM_027212419.1	GO:0005576(extracellular region);GO:0005618(cell wall);GO:0006869(lipid transport);GO:0008289(lipid binding);GO:0009414(response to water deprivation);GO:0009737(response to abscisic acid);GO:0016020(membrane);GO:0048046(apoplast)	NA	NA	NA	non-specific lipid-transfer protein 1-like [Coffea arabica]	19.1857	72.1541	651.294	3.29673	3.72261	3.61704	69.8201	6.12557	3.15788e-08	7.29494e-06	up	yes
113716423	LOC113716423	XM_027240749.1	GO:0005576(extracellular region);GO:0009651(response to salt stress);GO:0009816(defense response to bacterium, incompatible interaction);GO:0009817(defense response to fungus, incompatible interaction);GO:0051707(response to other organism)	NA	NA	NA	thaumatin-like protein [Coffea arabica]	25.5214	25.9275	8.43526	283.43	231.215	264.657	0.0768433	-3.70194	3.60494e-08	8.26861e-06	down	yes
113710656	LOC113710656	XM_027233775.1	GO:0005887(integral component of plasma membrane)	NA	NA	NA	inorganic phosphate transporter 1-11-like [Coffea arabica]	0	0	0	12.9577	4.94939	9.11493	-inf	-inf	3.63216e-08	8.27237e-06	down	yes
113694998	LOC113694998	XM_027213945.1	GO:0004553(hydrolase activity, hydrolyzing O-glycosyl compounds);GO:0030247(polysaccharide binding);GO:0046658(anchored component of plasma membrane)	00500(Starch and sucrose metabolism)	K19891	EC:3.2.1.39	glucan endo-1,3-beta-glucosidase, acidic-like [Coffea arabica]	1.61274	11.0979	8.28256	139.22	183.14	158.333	0.0436728	-4.51712	3.72402e-08	8.42227e-06	down	yes
113730402	LOC113730402	XM_027255049.1	GO:0005975(carbohydrate metabolic process);GO:0005986(sucrose biosynthetic process);GO:0006000(fructose metabolic process);GO:0006002(fructose 6-phosphate metabolic process);GO:0006094(gluconeogenesis);GO:0009507(chloroplast);GO:0009570(chloroplast stroma);GO:0009579(thylakoid);GO:0009941(chloroplast envelope);GO:0016051(carbohydrate biosynthetic process);GO:0019252(starch biosynthetic process);G…	00710(Carbon fixation in photosynthetic organisms)	K01100	EC:3.1.3.37	sedoheptulose-1,7-bisphosphatase, chloroplastic [Coffea arabica]	7.74508	29.8171	172.732	1.9872	1.18403	1.55904	44.4572	5.47435	3.95035e-08	8.87211e-06	up	yes
113713178	LOC113713178	XM_027236820.1	GO:0009507(chloroplast);GO:0009517(PSII associated light-harvesting complex II);GO:0009523(photosystem II);GO:0009534(chloroplast thylakoid);GO:0009535(chloroplast thylakoid membrane);GO:0009579(thylakoid);GO:0010027(thylakoid membrane organization);GO:0010196(nonphotochemical quenching);GO:0015979(photosynthesis);GO:0016020(membrane);GO:0016021(integral component of membrane);GO:0016168(chloroph…	00195(Photosynthesis)	K03542	NA	photosystem II 22 kDa protein, chloroplastic-like [Coffea arabica]	21.0282	48.7079	597.828	3.47709	2.34883	3.43784	72.062	6.17117	4.18053e-08	9.32432e-06	up	yes
113724065	LOC113724065	XR_003457139.1	GO:0004760(serine-pyruvate transaminase activity);GO:0005777(peroxisome);GO:0005886(plasma membrane);GO:0008453(alanine-glyoxylate transaminase activity);GO:0009507(chloroplast);GO:0009570(chloroplast stroma);GO:0009853(photorespiration);GO:0016020(membrane);GO:0019265(glycine biosynthetic process, by transamination of glyoxylate);GO:0048046(apoplast);GO:0050281(serine-glyoxylate transaminase act…	00630(Glyoxylate and dicarboxylate metabolism);00250(Alanine, aspartate and glutamate metabolism);00260(Glycine, serine and threonine metabolism);04146(Peroxisome)	K00830	EC:2.6.1.44;EC:2.6.1.45	unnamed protein product [Coffea canephora]	13.059	40.9212	252.562	2.36876	2.78082	2.62537	39.427	5.30111	4.33121e-08	9.59422e-06	up	yes
113714757	LOC113714757	XM_027238814.1	GO:0005516(calmodulin binding);GO:0009507(chloroplast);GO:0009522(photosystem I);GO:0009534(chloroplast thylakoid);GO:0009535(chloroplast thylakoid membrane);GO:0009543(chloroplast thylakoid lumen);GO:0009579(thylakoid);GO:0009773(photosynthetic electron transport in photosystem I);GO:0015979(photosynthesis);GO:0030093(chloroplast photosystem I)	00195(Photosynthesis)	K02701	NA	photosystem I reaction center subunit N, chloroplastic-like [Coffea arabica]	8.09733	72.4319	658.895	2.1643	2.32593	2.30189	108.865	6.7664	4.82976e-08	1.06258e-05	up	yes
113703720	LOC113703720	XM_027225177.1	GO:0004849(uridine kinase activity);GO:0005829(cytosol);GO:0006206(pyrimidine nucleobase metabolic process);GO:0009507(chloroplast);GO:0043097(pyrimidine nucleoside salvage)	00710(Carbon fixation in photosynthetic organisms)	K00855	EC:2.7.1.19	phosphoribulokinase, chloroplastic-like [Coffea arabica]	13.3241	44.0847	503.817	2.8301	2.16761	2.31289	76.7688	6.26245	5.30777e-08	1.15986e-05	up	yes
113719616	LOC113719616	XM_027244858.1	GO:0008270(zinc ion binding);GO:0009409(response to cold);GO:0009507(chloroplast);GO:0009570(chloroplast stroma);GO:0009579(thylakoid);GO:0009941(chloroplast envelope);GO:0010319(stromule);GO:0035671(enone reductase activity);GO:0035798(2-alkenal reductase (NADP+) activity);GO:0048046(apoplast);GO:0055114(oxidation-reduction process)	NA	NA	NA	2-methylene-furan-3-one reductase-like [Coffea eugenioides]	5.01423	10.8874	89.844	0.88449	0.867149	0.736223	42.5046	5.40955	5.47852e-08	1.18913e-05	up	yes
113743471	LOC113743471	XM_027271488.1	GO:0009416(response to light stimulus);GO:0009535(chloroplast thylakoid membrane);GO:0009768(photosynthesis, light harvesting in photosystem I);GO:0009941(chloroplast envelope);GO:0010287(plastoglobule);GO:0016168(chlorophyll binding);GO:0031409(pigment binding)	00196(Photosynthesis - antenna proteins)	K08913	NA	chlorophyll a-b binding protein 36, chloroplastic [Coffea arabica]	109.463	271.092	3061.3	17.0426	20.342	18.3815	61.7195	5.94765	5.60551e-08	1.20858e-05	up	yes
113742137	LOC113742137	XM_027269862.1;XM_027269863.1	GO:0009416(response to light stimulus);GO:0009535(chloroplast thylakoid membrane);GO:0009768(photosynthesis, light harvesting in photosystem I);GO:0009941(chloroplast envelope);GO:0010287(plastoglobule);GO:0016168(chlorophyll binding);GO:0031409(pigment binding);GO:0031409(pigment binding)	00196(Photosynthesis - antenna proteins);00196(Photosynthesis - antenna proteins)	K08910	NA	chlorophyll a-b binding protein 4, chloroplastic-like isoform X1 [Coffea arabica];chlorophyll a-b binding protein 4, chloroplastic-like isoform X2 [Coffea arabica]	107.56	203.104	1449.71	14.775	21.0464	17.2944	33.1422	5.0506	5.80767e-08	1.24388e-05	up	yes
113718314	LOC113718314	XM_027243227.1	GO:0003677(DNA binding);GO:0003700(DNA binding transcription factor activity);GO:0005515(protein binding);GO:0005634(nucleus);GO:0005737(cytoplasm);GO:0005886(plasma membrane);GO:0006351(transcription, DNA-templated);GO:0006355(regulation of transcription, DNA-templated);GO:0008219(cell death);GO:0009723(response to ethylene);GO:0009735(response to cytokinin);GO:0009753(response to jasmonic acid)…	NA	NA	NA	ethylene-responsive transcription factor RAP2-3-like [Coffea arabica]	647.676	158.519	89.3898	25.0353	8.1338	9.49509	20.9914	4.39173	5.8631e-08	1.24749e-05	up	yes
113719543	LOC113719543	XM_027244767.1	GO:0005737(cytoplasm);GO:0005829(cytosol);GO:0006006(glucose metabolic process);GO:0006096(glycolytic process);GO:0009507(chloroplast);GO:0009570(chloroplast stroma);GO:0009941(chloroplast envelope);GO:0016020(membrane);GO:0016021(integral component of membrane);GO:0016620(oxidoreductase activity, acting on the aldehyde or oxo group of donors, NAD or NADP as acceptor);GO:0019253(reductive pentose…	00710(Carbon fixation in photosynthetic organisms)	K05298	EC:1.2.1.13	glyceraldehyde-3-phosphate dehydrogenase A, chloroplastic-like [Coffea arabica]	14.1091	47.3232	438.886	3.20207	2.86875	2.31062	59.6936	5.8995	6.32041e-08	1.336e-05	up	yes
113708659	LOC113708659	XM_027231218.1	GO:0009416(response to light stimulus);GO:0009535(chloroplast thylakoid membrane);GO:0009768(photosynthesis, light harvesting in photosystem I);GO:0009941(chloroplast envelope);GO:0010287(plastoglobule);GO:0016168(chlorophyll binding);GO:0031409(pigment binding)	00196(Photosynthesis - antenna proteins)	K08912	NA	chlorophyll a-b binding protein of LHCII type 1-like [Coffea arabica]	41.4111	150.299	1651.13	8.68025	8.34933	8.36929	72.5559	6.18102	6.55638e-08	1.37688e-05	up	yes
113688232	LOC113688232	XM_027205991.1	GO:0009507(chloroplast);GO:0009522(photosystem I);GO:0009534(chloroplast thylakoid);GO:0009535(chloroplast thylakoid membrane);GO:0009579(thylakoid);GO:0009773(photosynthetic electron transport in photosystem I);GO:0009780(photosynthetic NADP+ reduction);GO:0009941(chloroplast envelope);GO:0015979(photosynthesis);GO:0016020(membrane);GO:0016021(integral component of membrane);GO:0016168(chlorophy…	00195(Photosynthesis)	K08905	NA	photosystem I reaction center subunit V, chloroplastic [Coffea arabica]	53.4331	160.946	1352.9	8.55017	11.295	12.0427	49.1498	5.61911	6.6079e-08	1.37875e-05	up	yes
113734328	LOC113734328	XM_027260832.1	GO:0005515(protein binding);GO:0009055(electron transfer activity);GO:0009414(response to water deprivation);GO:0009507(chloroplast);GO:0009534(chloroplast thylakoid);GO:0009535(chloroplast thylakoid membrane);GO:0009644(response to high light intensity);GO:0009773(photosynthetic electron transport in photosystem I);GO:0010117(photoprotection);GO:0071484(cellular response to light intensity)	NA	NA	NA	protein PROTON GRADIENT REGULATION 5, chloroplastic-like [Coffea arabica]	1.0343	21.3663	172.919	0.43105	0.458855	0.246268	171.91	7.42551	6.71797e-08	1.38414e-05	up	yes
113734564	LOC113734564	XM_027261153.1	NA	NA	NA	NA	glycine-rich cell wall structural protein-like isoform X2 [Coffea eugenioides]	27.2129	81.1512	228.081	7.2854	5.11793	5.69656	18.5882	4.21632	6.71933e-08	1.38414e-05	up	yes
113728229	LOC113728229	XM_027252790.1	GO:0003677(DNA binding);GO:0009295(nucleoid);GO:0009507(chloroplast);GO:0009508(plastid chromosome);GO:0009534(chloroplast thylakoid);GO:0009535(chloroplast thylakoid membrane);GO:0009579(thylakoid);GO:0009737(response to abscisic acid);GO:0009773(photosynthetic electron transport in photosystem I);GO:0009941(chloroplast envelope);GO:0016021(integral component of membrane);GO:0030093(chloroplast …	00562(Inositol phosphate metabolism);04070(Phosphatidylinositol signaling system)	K01092	EC:3.1.3.25	protein CURVATURE THYLAKOID 1B, chloroplastic [Coffea arabica]	12.6981	100.663	906.355	3.75879	4.12622	3.31802	91.0215	6.50814	7.34582e-08	1.50361e-05	up	yes
113712834	LOC113712834	XM_027236436.1	GO:0005515(protein binding);GO:0009507(chloroplast);GO:0009534(chloroplast thylakoid);GO:0009535(chloroplast thylakoid membrane);GO:0009538(photosystem I reaction center);GO:0009579(thylakoid);GO:0009941(chloroplast envelope);GO:0010287(plastoglobule);GO:0015979(photosynthesis);GO:0016020(membrane);GO:0016021(integral component of membrane);GO:0019684(photosynthesis, light reaction);GO:0031969(ch…	00195(Photosynthesis)	K02699	NA	photosystem I reaction center subunit XI, chloroplastic-like [Coffea arabica]	52.9191	165.561	1566.93	10.6973	11.006	10.7839	54.9572	5.78024	7.41657e-08	1.50855e-05	up	yes
113712839	LOC113712839	XM_027236438.1	GO:0009507(chloroplast);GO:0009517(PSII associated light-harvesting complex II);GO:0009523(photosystem II);GO:0009534(chloroplast thylakoid);GO:0009535(chloroplast thylakoid membrane);GO:0009579(thylakoid);GO:0010027(thylakoid membrane organization);GO:0010196(nonphotochemical quenching);GO:0015979(photosynthesis);GO:0016020(membrane);GO:0016021(integral component of membrane);GO:0016168(chloroph…	00195(Photosynthesis)	K03542	NA	photosystem II 22 kDa protein, chloroplastic-like [Coffea arabica]	22.0834	68.82	619.789	5.82662	3.88984	2.65568	57.443	5.84406	8.04647e-08	1.62644e-05	up	yes
gene-LOC113706166	LOC113706166	gene-LOC113706166	GO:0005634(nucleus);GO:0006511(ubiquitin-dependent protein catabolic process);GO:0009507(chloroplast)	04141(Protein processing in endoplasmic reticulum)	K14016	NA	ubiquitin recognition factor in ER-associated degradation protein 1-like [Coffea arabica]	32.7068	9.0285	1.46606	0	0	0	inf	inf	8.40465e-08	1.68829e-05	up	yes
113734544	LOC113734544	XM_027261129.1	GO:0009813(flavonoid biosynthetic process);GO:0043231(intracellular membrane-bounded organelle);GO:0052696(flavonoid glucuronidation);GO:0080043(quercetin 3-O-glucosyltransferase activity);GO:0080044(quercetin 7-O-glucosyltransferase activity)	NA	NA	NA	crocetin glucosyltransferase, chloroplastic-like [Coffea arabica]	16.7257	10.7866	24.4156	1.50392	1.29291	1.78253	11.3395	3.50329	9.53618e-08	1.90376e-05	up	yes
113693031	LOC113693031	XM_027211618.1	GO:0004197(cysteine-type endopeptidase activity);GO:0005615(extracellular space);GO:0005764(lysosome);GO:0051603(proteolysis involved in cellular protein catabolic process)	04145(Phagosome)	K01365	EC:3.4.22.15	senescence-specific cysteine protease SAG39-like [Coffea arabica]	0	0	0	20.1397	6.76388	9.9821	-inf	-inf	9.59721e-08	1.90419e-05	down	yes
113741613	LOC113741613	XM_027269182.1	GO:0003723(RNA binding);GO:0005739(mitochondrion);GO:0008150(biological_process)	NA	NA	NA	pentatricopeptide repeat-containing protein At3g16010 [Coffea eugenioides]	13.8941	13.5451	6.28935	0.92186	0.936918	0.873056	12.3465	3.62603	9.69087e-08	1.91105e-05	up	yes
113691978	LOC113691978	XM_027210305.1	GO:0004553(hydrolase activity, hydrolyzing O-glycosyl compounds);GO:0005618(cell wall);GO:0005794(Golgi apparatus);GO:0009408(response to heat);GO:0009409(response to cold);GO:0009507(chloroplast);GO:0009612(response to mechanical stimulus);GO:0009664(plant-type cell wall organization);GO:0009733(response to auxin);GO:0009741(response to brassinosteroid);GO:0010411(xyloglucan metabolic process);G…	04075(Plant hormone signal transduction)	K14504	EC:2.4.1.207	xyloglucan endotransglucosylase/hydrolase protein 22-like [Coffea arabica]	125.882	50.0764	19.4534	4.78844	5.93416	5.63643	11.9452	3.57835	9.84063e-08	1.92882e-05	up	yes
113692828	LOC113692828	XM_027211407.1	GO:0004553(hydrolase activity, hydrolyzing O-glycosyl compounds);GO:0030247(polysaccharide binding);GO:0046658(anchored component of plasma membrane)	00500(Starch and sucrose metabolism)	K19891	EC:3.2.1.39	glucan endo-1,3-beta-glucosidase, acidic-like [Coffea arabica]	14.7785	25.562	3.50601	211.07	204.015	213.273	0.0697793	-3.84106	1.02504e-07	1.99704e-05	down	yes
113724111	LOC113724111	XM_027247051.1	GO:0005576(extracellular region);GO:0008150(biological_process);GO:0016874(ligase activity)	NA	NA	NA	uncharacterized protein LOC113724111 [Coffea arabica]	0	0	0	22.2537	4.04696	8.74883	-inf	-inf	1.03143e-07	1.99745e-05	down	yes
113722278	LOC113722278	XM_027245685.1	NA	NA	NA	NA	uncharacterized protein LOC113722278 [Coffea arabica]	9.7149	41.8625	386.268	2.68422	1.98638	2.44768	61.5099	5.94275	1.06925e-07	2.05838e-05	up	yes
113724826	LOC113724826	XR_003457190.1	NA	NA	NA	NA	unnamed protein product [Coffea canephora]	78.3989	52.5075	17.6966	6.40742	4.5641	4.81243	9.41482	3.23493	1.07835e-07	2.0636e-05	up	yes
113733495	LOC113733495	XM_027259869.1	GO:0003674(molecular_function);GO:0005739(mitochondrion);GO:0008150(biological_process)	00520(Amino sugar and nucleotide sugar metabolism)	K15920	EC:3.2.1.37	uncharacterized protein LOC113733495 [Coffea arabica]	861.379	193.496	106.822	28.0811	22.0997	25.0221	15.4475	3.9493	1.12602e-07	2.14216e-05	up	yes
113710984	LOC113710984	XM_027234093.1	GO:0005516(calmodulin binding);GO:0009507(chloroplast);GO:0009522(photosystem I);GO:0009534(chloroplast thylakoid);GO:0009535(chloroplast thylakoid membrane);GO:0009543(chloroplast thylakoid lumen);GO:0009579(thylakoid);GO:0009773(photosynthetic electron transport in photosystem I);GO:0015979(photosynthesis);GO:0030093(chloroplast photosystem I)	00195(Photosynthesis)	K02701	NA	photosystem I reaction center subunit N, chloroplastic-like [Coffea arabica]	13.2888	67.646	780.201	3.85772	3.87974	2.27152	86.0363	6.42687	1.16306e-07	2.19968e-05	up	yes
113726313	LOC113726313	XM_027249958.1	GO:0003727(single-stranded RNA binding);GO:0005739(mitochondrion);GO:0008380(RNA splicing);GO:0009506(plasmodesma);GO:0009507(chloroplast);GO:0009658(chloroplast organization);GO:0009793(embryo development ending in seed dormancy);GO:0019843(rRNA binding);GO:0032502(developmental process);GO:0042255(ribosome assembly)	NA	NA	NA	transcription termination factor MTERF2, chloroplastic-like [Coffea arabica]	0	0	0	4.83699	5.42215	5.62987	-inf	-inf	1.22758e-07	2.30821e-05	down	yes
gene-LOC113722987	LOC113722987	gene-LOC113722987	GO:0003674(molecular_function);GO:0005576(extracellular region);GO:0008150(biological_process)	NA	NA	NA	desiccation-related protein PCC13-62-like [Coffea arabica]	0	0	0	11.7192	10.92	9.71194	-inf	-inf	1.25607e-07	2.34813e-05	down	yes
113725440	LOC113725440	XM_027248588.1;XM_027248587.1	GO:0005524(ATP binding);GO:0005618(cell wall);GO:0005634(nucleus);GO:0009409(response to cold);GO:0009416(response to light stimulus);GO:0009507(chloroplast);GO:0009535(chloroplast thylakoid membrane);GO:0009570(chloroplast stroma);GO:0009579(thylakoid);GO:0009753(response to jasmonic acid);GO:0009941(chloroplast envelope);GO:0010150(leaf senescence);GO:0010287(plastoglobule);GO:0010319(stromule)…	03010(Ribosome);03010(Ribosome)	K02960	NA	ribulose bisphosphate carboxylase/oxygenase activase, chloroplastic-like isoform X1 [Coffea arabica]	40.9725	177.035	1869.05	10.687	10.8829	10.176	65.7426	6.03876	1.29241e-07	2.40218e-05	up	yes
113738650	LOC113738650	XM_027265891.1	GO:0004866(endopeptidase inhibitor activity);GO:0005576(extracellular region);GO:0005618(cell wall);GO:0048046(apoplast)	NA	NA	NA	kunitz trypsin inhibitor 2-like [Coffea arabica]	126.515	32.9231	9.05679	3.29014	1.50923	1.22824	27.9539	4.80498	1.4634e-07	2.70444e-05	up	yes
113705554	LOC113705554	XM_027227449.1	GO:0005515(protein binding);GO:0005739(mitochondrion);GO:0009507(chloroplast);GO:0009522(photosystem I);GO:0009535(chloroplast thylakoid membrane);GO:0009579(thylakoid);GO:0009767(photosynthetic electron transport chain);GO:0009768(photosynthesis, light harvesting in photosystem I);GO:0016021(integral component of membrane)	00195(Photosynthesis)	K14332	NA	photosystem I subunit O-like [Coffea arabica]	45.983	120.512	1243.23	9.03751	9.76468	11.1263	47.1032	5.55775	1.49394e-07	2.74406e-05	up	yes
113715404	LOC113715404	XM_027239589.1	GO:0005506(iron ion binding);GO:0009507(chloroplast);GO:0009611(response to wounding);GO:0009694(jasmonic acid metabolic process);GO:0016021(integral component of membrane);GO:0016705(oxidoreductase activity, acting on paired donors, with incorporation or reduction of molecular oxygen);GO:0019825(oxygen binding);GO:0020037(heme binding);GO:0052694(jasmonoyl-isoleucine-12-hydroxylase activity);GO:…	00073(Cutin, suberine and wax biosynthesis)	K20769	EC:1.14.-.-	cytochrome P450 94A1-like [Coffea arabica]	58.9596	70.9594	16.4073	4.50482	6.47653	5.99242	8.62072	3.10781	1.50181e-07	2.74406e-05	up	yes
113698290	LOC113698290	XM_027218064.1	GO:0004096(catalase activity);GO:0005737(cytoplasm);GO:0020037(heme binding);GO:0042542(response to hydrogen peroxide);GO:0042744(hydrogen peroxide catabolic process)	00630(Glyoxylate and dicarboxylate metabolism);00380(Tryptophan metabolism);04016(MAPK signaling pathway - plant);04146(Peroxisome)	K03781	EC:1.11.1.6	catalase isozyme 1 [Coffea arabica]	1.57871	20.4056	117.104	0.796325	0.766182	0.504378	67.2938	6.0724	1.53251e-07	2.78443e-05	up	yes
113702436	LOC113702436	XM_027223650.1	GO:0005576(extracellular region);GO:0016829(lyase activity)	NA	NA	NA	probable rhamnogalacturonate lyase B [Coffea arabica]	0	0	0	6.94965	3.72876	3.87148	-inf	-inf	1.55918e-07	2.81706e-05	down	yes
113701812	LOC113701812	XM_027222632.1	GO:0005515(protein binding);GO:0008661(1-deoxy-D-xylulose-5-phosphate synthase activity);GO:0009228(thiamine biosynthetic process);GO:0009507(chloroplast);GO:0009570(chloroplast stroma);GO:0015995(chlorophyll biosynthetic process);GO:0016114(terpenoid biosynthetic process);GO:0019288(isopentenyl diphosphate biosynthetic process, methylerythritol 4-phosphate pathway);GO:0046872(metal ion binding);…	00730(Thiamine metabolism);00900(Terpenoid backbone biosynthesis)	K01662	EC:2.2.1.7	probable 1-deoxy-D-xylulose-5-phosphate synthase 2, chloroplastic [Coffea arabica]	0.722669	3.30021	2.09946	26.4825	32.2915	35.0773	0.0652345	-3.93822	1.58051e-07	2.83974e-05	down	yes
gene-LOC113740203	LOC113740203	gene-LOC113740203	GO:0003951(NAD+ kinase activity);GO:0004143(diacylglycerol kinase activity);GO:0005509(calcium ion binding);GO:0005524(ATP binding);GO:0005737(cytoplasm);GO:0006952(defense response);GO:0007205(protein kinase C-activating G-protein coupled receptor signaling pathway);GO:0016021(integral component of membrane);GO:0016310(phosphorylation);GO:0035556(intracellular signal transduction)	00561(Glycerolipid metabolism);00564(Glycerophospholipid metabolism);04070(Phosphatidylinositol signaling system)	K00901	EC:2.7.1.107	diacylglycerol kinase 1-like [Coffea arabica]	0	0	0	4.40064	5.05951	4.60247	-inf	-inf	1.61836e-07	2.87934e-05	down	yes
113693921	LOC113693921	XM_027212698.1	GO:0001046(core promoter sequence-specific DNA binding);GO:0001228(transcriptional activator activity, RNA polymerase II transcription regulatory region sequence-specific DNA binding);GO:0005634(nucleus);GO:0006366(transcription by RNA polymerase II)	NA	NA	NA	transcription factor bHLH68-like [Coffea arabica]	16.8658	25.1894	0	0	0	0	inf	inf	1.62036e-07	2.87934e-05	up	yes
113717726	LOC113717726	XM_027242523.1	GO:0003674(molecular_function);GO:0005575(cellular_component)	NA	NA	NA	MLP-like protein 34 [Coffea arabica]	2.53699	23.2568	279.608	0.937667	0.079397	0.376589	219.138	7.7757	1.62956e-07	2.87987e-05	up	yes
113712439	LOC113712439	XM_027235866.1	GO:0004365(glyceraldehyde-3-phosphate dehydrogenase (NAD+) (phosphorylating) activity);GO:0005829(cytosol);GO:0006006(glucose metabolic process);GO:0006096(glycolytic process);GO:0009409(response to cold);GO:0009416(response to light stimulus);GO:0009507(chloroplast);GO:0009535(chloroplast thylakoid membrane);GO:0009570(chloroplast stroma);GO:0009744(response to sucrose);GO:0009941(chloroplast en…	00710(Carbon fixation in photosynthetic organisms)	K05298	EC:1.2.1.13	glyceraldehyde-3-phosphate dehydrogenase B, chloroplastic [Coffea arabica]	34.2979	87.5129	774.014	8.68668	6.50333	7.6097	39.2911	5.29613	1.68236e-07	2.95702e-05	up	yes
113699961	LOC113699961	XM_027220323.1	GO:0005515(protein binding);GO:0008661(1-deoxy-D-xylulose-5-phosphate synthase activity);GO:0009228(thiamine biosynthetic process);GO:0009507(chloroplast);GO:0009570(chloroplast stroma);GO:0015995(chlorophyll biosynthetic process);GO:0016114(terpenoid biosynthetic process);GO:0019288(isopentenyl diphosphate biosynthetic process, methylerythritol 4-phosphate pathway);GO:0046872(metal ion binding);…	00730(Thiamine metabolism);00900(Terpenoid backbone biosynthesis)	K01662	EC:2.2.1.7	probable 1-deoxy-D-xylulose-5-phosphate synthase 2, chloroplastic [Coffea arabica]	5.61945	5.299	1.96033	42.0871	46.1075	54.8056	0.0900613	-3.47295	1.7354e-07	3.01191e-05	down	yes
113731545	LOC113731545	XM_027256867.1	GO:0005739(mitochondrion);GO:0006508(proteolysis);GO:0008237(metallopeptidase activity);GO:0009408(response to heat);GO:0009644(response to high light intensity);GO:0016021(integral component of membrane);GO:0031969(chloroplast membrane);GO:0042542(response to hydrogen peroxide)	NA	NA	NA	probable zinc metallopeptidase EGY3, chloroplastic [Coffea arabica]	60.2066	30.6442	26.6366	4.08344	6.20402	5.62985	7.38111	2.88384	1.73756e-07	3.01191e-05	up	yes
113735286	LOC113735286	XM_027262311.1	GO:0003677(DNA binding);GO:0003700(DNA binding transcription factor activity);GO:0005515(protein binding);GO:0005634(nucleus);GO:0005737(cytoplasm);GO:0005886(plasma membrane);GO:0006351(transcription, DNA-templated);GO:0006355(regulation of transcription, DNA-templated);GO:0008219(cell death);GO:0009723(response to ethylene);GO:0009735(response to cytokinin);GO:0009753(response to jasmonic acid)…	NA	NA	NA	ethylene-responsive transcription factor RAP2-3-like isoform X1 [Coffea arabica]	318.167	74.6556	40.6446	13.5505	4.30669	4.61893	19.2857	4.26946	1.74153e-07	3.01191e-05	up	yes
113735182	LOC113735182	XM_027262159.1	GO:0005737(cytoplasm);GO:0016491(oxidoreductase activity);GO:0055114(oxidation-reduction process)	NA	NA	NA	2-alkenal reductase (NADP(+)-dependent)-like [Coffea arabica]	28.8511	5.09648	14.7454	0.924435	0.44043	0.686891	23.7323	4.56878	1.96314e-07	3.37712e-05	up	yes
113734727	LOC113734727	XM_027261383.1	GO:0016020(membrane);GO:0016709(oxidoreductase activity, acting on paired donors, with incorporation or reduction of molecular oxygen, NAD(P)H as one donor, and incorporation of one atom of oxygen);GO:0044550(secondary metabolite biosynthetic process)	00590(Arachidonic acid metabolism);00591(Linoleic acid metabolism)	K07418	EC:1.14.14.1;EC:1.14.14.73	cytochrome P450 71A2-like [Coffea arabica]	0	0	0	7.51341	7.48206	6.82357	-inf	-inf	2.01138e-07	3.44179e-05	down	yes
113719658	LOC113719658	XM_027244913.1	GO:0008643(carbohydrate transport);GO:0016021(integral component of membrane);GO:0051119(sugar transmembrane transporter activity)	NA	NA	NA	bidirectional sugar transporter N3-like [Coffea arabica]	0	0	0	9.51016	9.63659	8.49437	-inf	-inf	2.17802e-07	3.69836e-05	down	yes
113717990	LOC113717990	XM_027242870.1	GO:0009507(chloroplast);GO:0009535(chloroplast thylakoid membrane);GO:0009773(photosynthetic electron transport in photosystem I);GO:0010258(NADH dehydrogenase complex (plastoquinone) assembly);GO:0010598(NAD(P)H dehydrogenase complex (plastoquinone));GO:0016021(integral component of membrane);GO:0016655(oxidoreductase activity, acting on NAD(P)H, quinone or similar compound as acceptor);GO:00426…	00053(Ascorbate and aldarate metabolism);00480(Glutathione metabolism)	K21888	EC:1.8.5.1;EC:2.5.1.18	NAD(P)H-quinone oxidoreductase subunit L, chloroplastic-like [Coffea arabica]	3.61415	7.98613	64.7687	0.354626	0	0.219302	133.064	7.05597	2.18418e-07	3.69836e-05	up	yes
113741992	LOC113741992	XM_027269672.1;XM_027269673.1	GO:0003674(molecular_function);GO:0009507(chloroplast);GO:0009570(chloroplast stroma);GO:0009579(thylakoid);GO:0010478(chlororespiration);GO:0010478(chlororespiration)	NA	NA	NA	uncharacterized protein LOC113741992 isoform X1 [Coffea arabica];uncharacterized protein LOC113741992 isoform X2 [Coffea arabica]	12.1685	16.2283	186.546	1.87391	2.67797	1.4836	35.6132	5.15434	2.20416e-07	3.71274e-05	up	yes
113709194	LOC113709194	XR_003452614.1	GO:0003674(molecular_function);GO:0005575(cellular_component);GO:0008150(biological_process)	NA	NA	NA	PREDICTED: uncharacterized protein LOC108867878 [Pyrus x bretschneideri]	132.973	14.9962	25.318	3.98189	3.46248	3.32205	16.0951	4.00855	2.23649e-07	3.74769e-05	up	yes
113737224	LOC113737224	XM_027264485.1	NA	NA	NA	NA	uncharacterized protein LOC113737224 [Coffea arabica]	95.7325	324.694	3785.94	25.9105	25.813	23.3085	56.0609	5.80892	2.2663e-07	3.77433e-05	up	yes
113698672	LOC113698672	XM_027218562.1	GO:0003677(DNA binding);GO:0003700(DNA binding transcription factor activity);GO:0005634(nucleus);GO:0006351(transcription, DNA-templated);GO:0006355(regulation of transcription, DNA-templated);GO:0009873(ethylene-activated signaling pathway);GO:0045893(positive regulation of transcription, DNA-templated);GO:0048510(regulation of timing of transition from vegetative to reproductive phase)	03040(Spliceosome)	K12900	NA	ethylene-responsive transcription factor ABR1-like [Coffea arabica]	22.1093	12.2058	10.0864	0.439664	1.41971	1.01215	15.4627	3.95072	2.28422e-07	3.77433e-05	up	yes
113741601	LOC113741601	XM_027269165.1	GO:0000977(RNA polymerase II regulatory region sequence-specific DNA binding);GO:0003700(DNA binding transcription factor activity);GO:0005634(nucleus);GO:0006357(regulation of transcription by RNA polymerase II)	NA	NA	NA	zinc finger BED domain-containing protein DAYSLEEPER-like [Coffea arabica]	13.9602	19.6006	11.7785	2.06065	2.23009	1.894	7.33083	2.87398	2.2874e-07	3.77433e-05	up	yes
113743369	LOC113743369	XR_003461091.1	NA	NA	NA	NA	unnamed protein product [Coffea canephora]	14.5397	24.1227	3.98816	199.319	168.072	167.584	0.0797244	-3.64883	2.33514e-07	3.83355e-05	down	yes
113727367	LOC113727367	XM_027251493.1;XM_027251494.1	GO:0005524(ATP binding);GO:0006952(defense response);GO:0043531(ADP binding);GO:0043531(ADP binding)	04626(Plant-pathogen interaction);04626(Plant-pathogen interaction)	K13457	NA	putative late blight resistance protein homolog R1A-3 isoform X1 [Coffea arabica];putative disease resistance RPP13-like protein 3 isoform X2 [Coffea arabica]	0	0	0	3.29075	3.35264	3.81181	-inf	-inf	2.39995e-07	3.92004e-05	down	yes
113734830	LOC113734830	XM_027261569.1	NA	NA	NA	NA	CYC02 protein-like [Coffea arabica]	466.822	132.733	360.555	45.1586	31.1113	26.435	9.34824	3.22469	2.47007e-07	4.01431e-05	up	yes
113723268	LOC113723268	XM_027246438.1	GO:0005739(mitochondrion)	00190(Oxidative phosphorylation)	K02262	NA	cytochrome c oxidase subunit 3 (mitochondrion) [Hibiscus cannabinus]	264.034	47.5247	21.7912	7.21523	5.98539	4.10704	19.2603	4.26756	2.48403e-07	4.0168e-05	up	yes
113707421	LOC113707421	XM_027229749.1;XM_027229750.1	GO:0005515(protein binding);GO:0009507(chloroplast);GO:0009534(chloroplast thylakoid);GO:0009535(chloroplast thylakoid membrane);GO:0009579(thylakoid);GO:0009773(photosynthetic electron transport in photosystem I);GO:0015979(photosynthesis);GO:0016021(integral component of membrane);GO:0016730(oxidoreductase activity, acting on iron-sulfur proteins as donors);GO:0042802(identical protein binding)…	NA	NA	NA	PGR5-like protein 1B, chloroplastic [Coffea arabica]	3.31429	4.77194	60.0147	0.475151	0.259552	0.691553	47.7481	5.57737	2.52855e-07	4.06846e-05	up	yes
113716728	LOC113716728	XM_027241139.1	GO:0005737(cytoplasm);GO:0005829(cytosol);GO:0006006(glucose metabolic process);GO:0006096(glycolytic process);GO:0009507(chloroplast);GO:0009570(chloroplast stroma);GO:0009941(chloroplast envelope);GO:0016020(membrane);GO:0016021(integral component of membrane);GO:0016620(oxidoreductase activity, acting on the aldehyde or oxo group of donors, NAD or NADP as acceptor);GO:0019253(reductive pentose…	00710(Carbon fixation in photosynthetic organisms)	K05298	EC:1.2.1.13	glyceraldehyde-3-phosphate dehydrogenase A, chloroplastic-like [Coffea arabica]	8.56072	31.1964	443.529	2.41248	2.53998	2.06857	68.834	6.10505	2.57618e-07	4.12457e-05	up	yes
113729798	LOC113729798	XM_027254046.1;XM_027254045.1;XM_027254044.1	GO:0005622(intracellular);GO:0005634(nucleus);GO:0005795(Golgi stack);GO:0005829(cytosol);GO:0005886(plasma membrane);GO:0006886(intracellular protein transport);GO:0006891(intra-Golgi vesicle-mediated transport);GO:0006891(intra-Golgi vesicle-mediated transport)	NA	NA	NA	TOM1-like protein 1 [Coffea arabica]	0	0	0	39.6045	43.8654	0	-inf	-inf	2.741e-07	4.35368e-05	down	yes
113691740	LOC113691740	XM_027210031.1	GO:0005737(cytoplasm);GO:0009807(lignan biosynthetic process);GO:0032442(phenylcoumaran benzylic ether reductase activity);GO:0046686(response to cadmium ion);GO:0050664(oxidoreductase activity, acting on NAD(P)H, oxygen as acceptor);GO:0055114(oxidation-reduction process)	NA	NA	NA	isoflavone reductase homolog PCBER-like [Coffea arabica]	16.1517	69.7418	837.166	1.70296	1.1462	0	323.976	8.33974	2.74621e-07	4.35368e-05	up	yes
113731108	LOC113731108	XM_027256184.1	NA	NA	NA	NA	uncharacterized protein LOC113731108 [Coffea arabica]	67.9304	286.018	2986.35	20.3622	21.4739	20.3321	53.73	5.74766	2.77095e-07	4.37147e-05	up	yes
113695236	LOC113695236	XM_027214258.1	GO:0004553(hydrolase activity, hydrolyzing O-glycosyl compounds);GO:0005618(cell wall);GO:0005794(Golgi apparatus);GO:0009408(response to heat);GO:0009409(response to cold);GO:0009507(chloroplast);GO:0009612(response to mechanical stimulus);GO:0009664(plant-type cell wall organization);GO:0009733(response to auxin);GO:0009741(response to brassinosteroid);GO:0010411(xyloglucan metabolic process);G…	04075(Plant hormone signal transduction)	K14504	EC:2.4.1.207	xyloglucan endotransglucosylase/hydrolase protein 22-like [Coffea arabica]	74.5908	25.9611	14.3773	2.44246	3.47926	4.36	11.178	3.48259	2.89295e-07	4.54179e-05	up	yes
113701240	LOC113701240	XM_027221792.1	GO:0005515(protein binding)	00630(Glyoxylate and dicarboxylate metabolism);00710(Carbon fixation in photosynthetic organisms)	K01602	EC:4.1.1.39	ribulose bisphosphate carboxylase small chain SSU8, chloroplastic-like [Coffea arabica]	412.189	1408.09	15207	130.287	111.373	104.699	49.1608	5.61944	3.01032e-07	4.70323e-05	up	yes
113687982	LOC113687982	XM_027205559.1	GO:0005515(protein binding);GO:0005634(nucleus);GO:0006729(tetrahydrobiopterin biosynthetic process);GO:0008124(4-alpha-hydroxytetrahydrobiopterin dehydratase activity);GO:0009507(chloroplast);GO:0009651(response to salt stress);GO:0009737(response to abscisic acid);GO:0071944(cell periphery)	00790(Folate biosynthesis)	K01724	EC:4.2.1.96	probable pterin-4-alpha-carbinolamine dehydratase, chloroplastic [Coffea arabica]	18.0273	7.95735	94.4909	2.02077	1.75436	1.78633	21.6626	4.43713	3.02834e-07	4.70863e-05	up	yes
113716585	LOC113716585	XM_027240976.1	GO:0009416(response to light stimulus);GO:0009535(chloroplast thylakoid membrane);GO:0009768(photosynthesis, light harvesting in photosystem I);GO:0009941(chloroplast envelope);GO:0010287(plastoglobule);GO:0016168(chlorophyll binding);GO:0031409(pigment binding)	00196(Photosynthesis - antenna proteins)	K08908	NA	chlorophyll a-b binding protein, chloroplastic-like [Coffea arabica]	36.7358	109.019	1089.64	8.47039	10.3589	10.7611	41.7499	5.3837	3.05951e-07	4.72208e-05	up	yes
113727827	LOC113727827	XM_027252189.1;XM_027252190.1	GO:0000272(polysaccharide catabolic process);GO:0000427(plastid-encoded plastid RNA polymerase complex);GO:0003677(DNA binding);GO:0003723(RNA binding);GO:0003824(catalytic activity);GO:0005515(protein binding);GO:0005773(vacuole);GO:0005777(peroxisome);GO:0005794(Golgi apparatus);GO:0005840(ribosome);GO:0005996(monosaccharide metabolic process);GO:0006364(rRNA processing);GO:0007623(circadian rh…	00640(Propanoate metabolism);00280(Valine, leucine and isoleucine degradation);00410(beta-Alanine metabolism);00410(beta-Alanine metabolism)	K05605	EC:3.1.2.4	chloroplast stem-loop binding protein of 41 kDa b, chloroplastic-like isoform X1 [Coffea arabica];chloroplast stem-loop binding protein of 41 kDa b, chloroplastic-like isoform X2 [Coffea arabica]	5.37062	10.1095	86.3908	1.37141	1.13772	0.625215	32.5015	5.02244	3.06619e-07	4.72208e-05	up	yes
113728606	LOC113728606	XM_027252994.1	GO:0005634(nucleus);GO:0005737(cytoplasm);GO:0008150(biological_process)	NA	NA	NA	uncharacterized protein LOC113728606 [Coffea arabica]	0	0	0	49.8774	13.9176	20.2947	-inf	-inf	3.1422e-07	4.81621e-05	down	yes
113734171	LOC113734171	XM_027260542.1	GO:0006555(methionine metabolic process)	00270(Cysteine and methionine metabolism)	K08967	EC:1.13.11.53;EC:1.13.11.54	1,2-dihydroxy-3-keto-5-methylthiopentene dioxygenase 1-like [Coffea arabica]	20.8294	13.6788	93.7518	2.98489	2.26656	2.70367	16.1229	4.01104	3.32561e-07	5.04218e-05	up	yes
113694995	LOC113694995	XM_027213941.1	GO:0004364(glutathione transferase activity);GO:0005737(cytoplasm);GO:0006749(glutathione metabolic process);GO:0010731(protein glutathionylation)	00480(Glutathione metabolism)	K00799	EC:2.5.1.18	glutathione S-transferase L3-like [Coffea arabica]	212.788	188.271	85.9414	18.2837	24.5854	29.6942	6.71139	2.74661	3.32569e-07	5.04218e-05	up	yes
113704210	LOC113704210	XM_027225944.1;XM_027225948.1;XM_027225947.1;XM_027225945.1;XM_027225946.1;XM_027225943.1	GO:0008150(biological_process);GO:0009534(chloroplast thylakoid);GO:0009941(chloroplast envelope);GO:0016853(isomerase activity);GO:0016853(isomerase activity)	00906(Carotenoid biosynthesis);00906(Carotenoid biosynthesis)	K17911	EC:5.2.1.14	beta-carotene isomerase D27, chloroplastic-like isoform X2 [Coffea arabica];beta-carotene isomerase D27, chloroplastic isoform X1 [Coffea eugenioides];beta-carotene isomerase D27, chloroplastic-like isoform X5 [Coffea arabica];beta-carotene isomerase D27, chloroplastic-like isoform X3 [Coffea arabica];beta-carotene isomerase D27, chloroplastic-like isoform X4 [Coffea arabica];beta-carotene isomer…	3.64112	6.4381	114.669	0.971615	0.465929	0.482791	64.9617	6.02152	3.3364e-07	5.04218e-05	up	yes
113710161	LOC113710161	XM_027233007.1	GO:0009416(response to light stimulus);GO:0009535(chloroplast thylakoid membrane);GO:0009768(photosynthesis, light harvesting in photosystem I);GO:0009941(chloroplast envelope);GO:0010287(plastoglobule);GO:0016168(chlorophyll binding);GO:0031409(pigment binding)	00196(Photosynthesis - antenna proteins)	K08912	NA	chlorophyll a-b binding protein of LHCII type 1-like [Coffea arabica]	72.1343	159.735	1903.68	15.9005	18.8623	16.7502	41.4564	5.37352	3.51119e-07	5.28164e-05	up	yes
113739887	LOC113739887	XM_027267292.1	GO:0003674(molecular_function);GO:0005634(nucleus);GO:0008150(biological_process)	NA	NA	NA	F-box protein At5g46170-like [Coffea arabica]	37.5454	41.9442	17.3132	4.15261	3.78915	3.39239	8.54082	3.09437	3.5279e-07	5.28221e-05	up	yes
113716592	LOC113716592	XM_027240985.1;XM_027240984.1	NA	NA	NA	NA	uncharacterized protein LOC113716592 isoform X2 [Coffea arabica];uncharacterized protein LOC113716592 isoform X1 [Coffea arabica]	2.63585	2.62026	26.761	0.050694	0	0.159802	152.103	7.2489	3.55307e-07	5.29538e-05	up	yes
113703894	LOC113703894	XM_027225399.1	GO:0000166(nucleotide binding);GO:0005515(protein binding);GO:0005524(ATP binding);GO:0005886(plasma membrane);GO:0006952(defense response);GO:0007165(signal transduction);GO:0009626(plant-type hypersensitive response);GO:0012505(endomembrane system);GO:0019897(extrinsic component of plasma membrane);GO:0043531(ADP binding)	04626(Plant-pathogen interaction)	K13457	NA	disease resistance protein RPM1-like [Coffea arabica]	0	0	0	2.71	2.73915	1.73611	-inf	-inf	3.74533e-07	5.55631e-05	down	yes
113737767	LOC113737767	XR_003459963.1	NA	NA	NA	NA	unnamed protein product [Coffea canephora]	18.3641	54.7974	6.69603	312.633	384.827	359.829	0.0755304	-3.7268	3.82829e-07	5.65345e-05	down	yes
113735302	LOC113735302	XM_027262325.1	GO:0003677(DNA binding);GO:0003700(DNA binding transcription factor activity);GO:0005515(protein binding);GO:0005634(nucleus);GO:0005737(cytoplasm);GO:0005886(plasma membrane);GO:0006351(transcription, DNA-templated);GO:0006355(regulation of transcription, DNA-templated);GO:0008219(cell death);GO:0009723(response to ethylene);GO:0009735(response to cytokinin);GO:0009753(response to jasmonic acid)…	NA	NA	NA	ethylene-responsive transcription factor RAP2-3-like isoform X2 [Coffea arabica]	340.783	104.496	51.7845	19.6729	5.45794	5.74047	16.1012	4.00909	3.90603e-07	5.74204e-05	up	yes
113701511	LOC113701511	XM_027222217.1	GO:0003755(peptidyl-prolyl cis-trans isomerase activity);GO:0005528(FK506 binding);GO:0005789(endoplasmic reticulum membrane);GO:0061077(chaperone-mediated protein folding)	00561(Glycerolipid metabolism)	K21362	EC:2.4.1.184	peptidyl-prolyl cis-trans isomerase FKBP17-2, chloroplastic-like [Coffea arabica]	4.85239	1.49571	36.9583	0.069304	0	0.148538	198.797	7.63515	4.06164e-07	5.94378e-05	up	yes
113712115	LOC113712115	XM_027235405.1	GO:0005507(copper ion binding);GO:0009411(response to UV);GO:0009507(chloroplast);GO:0009534(chloroplast thylakoid);GO:0009535(chloroplast thylakoid membrane);GO:0009543(chloroplast thylakoid lumen);GO:0009570(chloroplast stroma);GO:0009579(thylakoid);GO:0017148(negative regulation of translation);GO:0031977(thylakoid lumen);GO:0046028(electron transporter, transferring electrons from cytochrome …	00195(Photosynthesis)	K02638	NA	plastocyanin [Coffea arabica]	54.4804	189.201	2062.68	14.1481	18.139	17.3243	46.4884	5.5388	4.08157e-07	5.94603e-05	up	yes
113725002	LOC113725002	XM_027247945.1;XM_027247946.1	GO:0009507(chloroplast);GO:0016491(oxidoreductase activity);GO:0055114(oxidation-reduction process);GO:0055114(oxidation-reduction process)	NA	NA	NA	short-chain dehydrogenase TIC 32, chloroplastic-like isoform X1 [Coffea arabica];short-chain dehydrogenase TIC 32, chloroplastic-like isoform X2 [Coffea arabica]	2.34107	9.15118	67.7096	0.567902	0.844851	0.628534	38.7999	5.27798	4.16352e-07	6.03823e-05	up	yes
113734527	LOC113734527	XM_027261112.1	NA	NA	NA	NA	uncharacterized protein LOC113734527 [Coffea arabica]	62.4472	283.495	4082.76	25.4521	18.5338	19.3829	69.8878	6.12697	4.26762e-07	6.16156e-05	up	yes
113698303	LOC113698303	XM_027218081.1	GO:0005515(protein binding)	00195(Photosynthesis)	K02641	EC:1.18.1.2	ferredoxin--NADP reductase, leaf-type isozyme, chloroplastic [Coffea arabica]	12.7388	31.1078	325.308	3.70145	3.16342	3.18894	36.7179	5.19841	4.322e-07	6.21235e-05	up	yes
113712681	LOC113712681	XM_027236190.1	GO:0004866(endopeptidase inhibitor activity);GO:0005576(extracellular region)	NA	NA	NA	miraculin-like [Coffea arabica]	6.20135	50.6778	345.986	3.18198	2.99028	2.55554	46.1588	5.52853	4.42913e-07	6.33817e-05	up	yes
113707402	LOC113707402	XM_027229714.1	GO:0003859(3-hydroxybutyryl-CoA dehydratase activity);GO:0046487(glyoxylate metabolic process)	00230(Purine metabolism);03008(Ribosome biogenesis in eukaryotes)	K18532	EC:2.7.4.3	uncharacterized protein LOC113707402 [Coffea arabica]	13.999	20.0431	6.50559	0.200037	0.700039	0.206175	36.6533	5.19587	4.45709e-07	6.35007e-05	up	yes
113723946	LOC113723946	XM_027246904.1	GO:0005739(mitochondrion);GO:0008150(biological_process)	NA	NA	NA	uncharacterized protein LOC113723946 [Coffea arabica]	0	0	0	50.5904	14.0528	17.4005	-inf	-inf	4.4879e-07	6.35574e-05	down	yes
113705338	LOC113705338	XM_027227152.1	GO:0015079(potassium ion transmembrane transporter activity);GO:0016020(membrane)	NA	NA	NA	potassium transporter 5-like [Coffea arabica]	0	0	0	5.78601	3.76757	2.50636	-inf	-inf	4.50037e-07	6.35574e-05	down	yes
113714586	LOC113714586	XM_027238534.1	GO:0016165(linoleate 13S-lipoxygenase activity)	00591(Linoleic acid metabolism);00592(alpha-Linolenic acid metabolism)	K00454	EC:1.13.11.12	linoleate 13S-lipoxygenase 2-1, chloroplastic-like [Coffea arabica]	13.1042	11.0608	136.745	1.91085	2.30275	2.17007	25.2064	4.65572	4.71582e-07	6.63105e-05	up	yes
113702681	LOC113702681	XM_027223800.1	GO:0004674(protein serine/threonine kinase activity);GO:0005524(ATP binding);GO:0005886(plasma membrane);GO:0006468(protein phosphorylation);GO:0016020(membrane);GO:0016021(integral component of membrane);GO:0016301(kinase activity)	NA	NA	NA	receptor-like protein kinase HSL1 [Coffea arabica]	0.97609	1.42717	0.666016	12.0091	11.5416	13.5133	0.0828102	-3.59405	4.85844e-07	6.78279e-05	down	yes
113698300	LOC113698300	XM_027218077.1;XM_027218078.1	GO:0003674(molecular_function);GO:0005634(nucleus);GO:0009507(chloroplast);GO:0009570(chloroplast stroma);GO:0010275(NAD(P)H dehydrogenase complex assembly);GO:0010598(NAD(P)H dehydrogenase complex (plastoquinone));GO:0016020(membrane);GO:0016020(membrane)	00564(Glycerophospholipid metabolism);00564(Glycerophospholipid metabolism)	K01126	EC:3.1.4.46	protein CHLORORESPIRATORY REDUCTION 7, chloroplastic-like isoform X1 [Coffea arabica];protein CHLORORESPIRATORY REDUCTION 7, chloroplastic-like isoform X2 [Coffea arabica]	1.69154	9.99296	88.9174	0.258303	0.725493	0.174411	86.86	6.44062	4.87285e-07	6.78279e-05	up	yes
113701308	LOC113701308	XM_027221894.1	GO:0004096(catalase activity);GO:0005737(cytoplasm);GO:0020037(heme binding);GO:0042542(response to hydrogen peroxide);GO:0042744(hydrogen peroxide catabolic process)	00630(Glyoxylate and dicarboxylate metabolism);00380(Tryptophan metabolism);04016(MAPK signaling pathway - plant);04146(Peroxisome)	K03781	EC:1.11.1.6	catalase isozyme 1-like [Coffea arabica]	2.25653	26.5714	163.107	1.61916	1.13161	0.952855	51.8235	5.69554	4.88664e-07	6.78279e-05	up	yes
113714365	LOC113714365	XM_027238174.1	GO:0004185(serine-type carboxypeptidase activity);GO:0051603(proteolysis involved in cellular protein catabolic process)	NA	NA	NA	putative serine carboxypeptidase-like 23 [Coffea arabica]	0	0	0	8.17263	4.44118	5.33824	-inf	-inf	5.01172e-07	6.90611e-05	down	yes
113712791	LOC113712791	XM_027236369.1	NA	NA	NA	NA	uncharacterized protein LOC113712791 [Coffea arabica]	8.20575	15.6932	254.423	1.51388	1.08155	2.66013	52.9576	5.72677	5.0182e-07	6.90611e-05	up	yes
113730456	LOC113730456	XM_027255147.1;XM_027255148.1	GO:0005524(ATP binding);GO:0005618(cell wall);GO:0005634(nucleus);GO:0009409(response to cold);GO:0009416(response to light stimulus);GO:0009507(chloroplast);GO:0009535(chloroplast thylakoid membrane);GO:0009570(chloroplast stroma);GO:0009579(thylakoid);GO:0009753(response to jasmonic acid);GO:0009941(chloroplast envelope);GO:0010150(leaf senescence);GO:0010287(plastoglobule);GO:0010319(stromule)…	03010(Ribosome);03010(Ribosome)	K02960	NA	ribulose bisphosphate carboxylase/oxygenase activase, chloroplastic isoform X1 [Coffea arabica]	56.7219	171.252	1854.29	16.7296	16.895	17.4107	40.8005	5.35052	5.07694e-07	6.95734e-05	up	yes
gene-LOC113708798	LOC113708798	gene-LOC113708798	GO:0003674(molecular_function);GO:0009507(chloroplast);GO:0009534(chloroplast thylakoid);GO:0009535(chloroplast thylakoid membrane);GO:0009538(photosystem I reaction center);GO:0009579(thylakoid);GO:0009941(chloroplast envelope);GO:0010287(plastoglobule);GO:0015979(photosynthesis);GO:0016020(membrane);GO:0016021(integral component of membrane)	00195(Photosynthesis)	K02694	NA	unnamed protein product [Coffea canephora]	9.43495	55.1049	440.163	3.70656	3.74355	4.33924	42.8101	5.41988	5.13581e-07	7.00832e-05	up	yes
113706867	LOC113706867	XM_027228899.1	GO:0005634(nucleus);GO:0005737(cytoplasm);GO:0006464(cellular protein modification process);GO:0007568(aging);GO:0009751(response to salicylic acid)	NA	NA	NA	polyubiquitin-like [Coffea arabica]	264.326	144.139	53.5532	20.4576	17.3076	18.3078	8.23957	3.04257	5.19154e-07	7.0546e-05	up	yes
113691272	LOC113691272	XM_027209356.1	GO:0003677(DNA binding);GO:0003700(DNA binding transcription factor activity);GO:0003713(transcription coactivator activity);GO:0005622(intracellular);GO:0005634(nucleus);GO:0005730(nucleolus);GO:0005737(cytoplasm);GO:0006351(transcription, DNA-templated);GO:0009408(response to heat);GO:0009414(response to water deprivation);GO:0009723(response to ethylene);GO:0009737(response to abscisic acid);G…	NA	NA	NA	multiprotein-bridging factor 1c-like [Coffea arabica]	95.0641	122.377	50.1005	17.2788	13.8451	11.6772	6.25081	2.64404	5.28438e-07	7.13801e-05	up	yes
113734176	LOC113734176	XM_027260552.1;XM_027260551.1	GO:0009507(chloroplast);GO:0009522(photosystem I);GO:0009523(photosystem II);GO:0009535(chloroplast thylakoid membrane);GO:0010030(positive regulation of seed germination);GO:0010114(response to red light);GO:0010117(photoprotection);GO:0010218(response to far red light);GO:0010224(response to UV-B);GO:0010380(regulation of chlorophyll biosynthetic process);GO:0015979(photosynthesis);GO:0016021(i…	NA	NA	NA	early light-induced protein, chloroplastic-like isoform X2 [Coffea arabica];early light-induced protein 2, chloroplastic-like isoform X1 [Coffea arabica]	12.2356	96.3713	643.995	6.2296	5.70218	5.85093	42.3221	5.40334	5.29706e-07	7.13801e-05	up	yes
113693205	LOC113693205	XM_027211775.1	GO:0004197(cysteine-type endopeptidase activity);GO:0005615(extracellular space);GO:0005764(lysosome);GO:0051603(proteolysis involved in cellular protein catabolic process)	04145(Phagosome)	K01365	EC:3.4.22.15	senescence-specific cysteine protease SAG39-like [Coffea arabica]	0	0	0	18.4446	6.25085	6.85983	-inf	-inf	5.34354e-07	7.16279e-05	down	yes
113693745	LOC113693745	XM_027212401.1	GO:0005737(cytoplasm);GO:0009807(lignan biosynthetic process);GO:0032442(phenylcoumaran benzylic ether reductase activity);GO:0046686(response to cadmium ion);GO:0050664(oxidoreductase activity, acting on NAD(P)H, oxygen as acceptor);GO:0055114(oxidation-reduction process)	NA	NA	NA	isoflavone reductase homolog PCBER-like [Coffea arabica]	0.456104	23.3203	226.337	0.775442	0.293233	0.471995	162.341	7.34288	5.35974e-07	7.16279e-05	up	yes
113733347	LOC113733347	XM_027259704.1;XM_027259706.1;XM_027259703.1;XM_027259705.1	GO:0005783(endoplasmic reticulum);GO:0005887(integral component of plasma membrane);GO:0019829(cation-transporting ATPase activity);GO:0019829(cation-transporting ATPase activity)	NA	NA	NA	calcium-transporting ATPase, endoplasmic reticulum-type-like [Coffea arabica]	0	0	0	2.32226	2.46477	3.08314	-inf	-inf	5.44909e-07	7.25223e-05	down	yes
113716698	LOC113716698	XM_027241095.1	GO:0005737(cytoplasm);GO:0005829(cytosol);GO:0016491(oxidoreductase activity);GO:0046686(response to cadmium ion);GO:0055114(oxidation-reduction process)	00040(Pentose and glucuronate interconversions);00051(Fructose and mannose metabolism);00052(Galactose metabolism);00561(Glycerolipid metabolism);00790(Folate biosynthesis)	K00011	EC:1.1.1.21	NADP-dependent D-sorbitol-6-phosphate dehydrogenase-like [Coffea arabica]	6.39989	19.1853	129.278	1.16588	2.36046	1.99698	28.038	4.80931	5.52894e-07	7.32834e-05	up	yes
113694112	LOC113694112	XM_027212963.1	GO:0003674(molecular_function);GO:0009507(chloroplast);GO:0009535(chloroplast thylakoid membrane);GO:0009543(chloroplast thylakoid lumen);GO:0009611(response to wounding);GO:0010193(response to ozone);GO:0010224(response to UV-B);GO:0030095(chloroplast photosystem II)	NA	NA	NA	photosystem II 5 kDa protein, chloroplastic-like [Coffea arabica]	30.7792	107.221	1142.7	9.23701	10.9863	10.2008	42.0949	5.39557	5.70511e-07	7.53098e-05	up	yes
113729601	LOC113729601	XM_027253874.1	GO:0000325(plant-type vacuole);GO:0004540(ribonuclease activity);GO:0004568(chitinase activity);GO:0005576(extracellular region);GO:0008061(chitin binding);GO:0009615(response to virus);GO:0009627(systemic acquired resistance);GO:0009651(response to salt stress);GO:0009723(response to ethylene);GO:0009817(defense response to fungus, incompatible interaction);GO:0031640(killing of cells of other o…	NA	NA	NA	pathogenesis-related protein PR-4-like [Coffea arabica]	6.06684	31.2338	8.30598	222.224	181.259	157.969	0.0812297	-3.62185	6.11909e-07	8.04461e-05	down	yes
113702665	LOC113702665	XM_027223778.1;XM_027223779.1;XM_027223780.1	GO:0008172(S-methyltransferase activity);GO:0008172(S-methyltransferase activity)	00940(Phenylpropanoid biosynthesis);00940(Phenylpropanoid biosynthesis)	K13066	EC:2.1.1.68	caffeic acid 3-O-methyltransferase-like [Coffea arabica]	3.22733	1.87338	39.0862	0.348562	0.0878987	0.18191	71.4571	6.159	6.19348e-07	8.10945e-05	up	yes
113715165	LOC113715165	XM_027239397.1;XM_027239398.1;XM_027239400.1;XM_027239399.1	GO:0009507(chloroplast);GO:0009535(chloroplast thylakoid membrane);GO:0010258(NADH dehydrogenase complex (plastoquinone) assembly);GO:0010598(NAD(P)H dehydrogenase complex (plastoquinone));GO:0016655(oxidoreductase activity, acting on NAD(P)H, quinone or similar compound as acceptor);GO:0048038(quinone binding);GO:0055114(oxidation-reduction process);GO:0055114(oxidation-reduction process)	NA	NA	NA	NAD(P)H-quinone oxidoreductase subunit M, chloroplastic [Coffea arabica]	4.83528	5.79747	60.625	0.621305	0.966824	0.808525	29.7322	4.89395	6.31223e-07	8.23161e-05	up	yes
113736553	LOC113736553	XR_003459750.1	NA	NA	NA	NA	unnamed protein product [Coffea canephora]	17.2149	46.5548	4.51892	264.067	341.483	321.522	0.0736604	-3.76297	6.3825e-07	8.28981e-05	down	yes
113742766	LOC113742766	XM_027270715.1;XM_027270716.1	GO:0003674(molecular_function);GO:0005634(nucleus);GO:0006979(response to oxidative stress);GO:0016607(nuclear speck);GO:0046686(response to cadmium ion);GO:0046686(response to cadmium ion)	NA	NA	NA	uncharacterized protein LOC113742766 isoform X1 [Coffea arabica];uncharacterized protein LOC113742766 isoform X2 [Coffea arabica]	599.851	152.808	77.5836	19.1439	28.2191	23.6406	11.693	3.54757	6.55075e-07	8.47431e-05	up	yes
113689682	LOC113689682	XM_027207421.1	GO:0003700(DNA binding transcription factor activity);GO:0005634(nucleus);GO:0010200(response to chitin);GO:0043565(sequence-specific DNA binding);GO:0044212(transcription regulatory region DNA binding)	NA	NA	NA	zinc finger protein ZAT12-like [Coffea arabica]	94.6899	27.154	5.54491	1.91214	1.60472	1.29048	26.4988	4.72785	6.61478e-07	8.52305e-05	up	yes
113718921	LOC113718921	XM_027243851.1;XM_027243852.1	GO:0005737(cytoplasm);GO:0009807(lignan biosynthetic process);GO:0032442(phenylcoumaran benzylic ether reductase activity);GO:0046686(response to cadmium ion);GO:0050664(oxidoreductase activity, acting on NAD(P)H, oxygen as acceptor);GO:0055114(oxidation-reduction process);GO:0055114(oxidation-reduction process)	NA	NA	NA	isoflavone reductase homolog PCBER-like isoform X1 [Coffea arabica];isoflavone reductase homolog PCBER-like isoform X2 [Coffea arabica]	0.226959	1.99105	21.3706	0	0	0	inf	inf	6.67784e-07	8.56928e-05	up	yes
113696645	LOC113696645	XM_027216028.1	GO:0004197(cysteine-type endopeptidase activity);GO:0005615(extracellular space);GO:0005764(lysosome);GO:0051603(proteolysis involved in cellular protein catabolic process)	04145(Phagosome)	K01365	EC:3.4.22.15	senescence-specific cysteine protease SAG39-like [Coffea arabica]	0	0	0	17.9683	6.4272	6.29319	-inf	-inf	6.70365e-07	8.56928e-05	down	yes
113717108	LOC113717108	XM_027241761.1	GO:0004615(phosphomannomutase activity);GO:0005829(cytosol)	NA	NA	NA	uncharacterized protein LOC113717108 [Coffea arabica]	2.04912	0.593333	14.2826	0	0.034754	0.035304	241.586	7.91639	6.99292e-07	8.90385e-05	up	yes
113702926	LOC113702926	XM_027224105.1	GO:0005576(extracellular region);GO:0005768(endosome);GO:0005794(Golgi apparatus);GO:0005802(trans-Golgi network);GO:0006950(response to stress);GO:0009269(response to desiccation);GO:0009651(response to salt stress);GO:0009737(response to abscisic acid);GO:0045735(nutrient reservoir activity)	NA	NA	NA	BURP domain protein RD22-like [Coffea arabica]	4.08306	9.45772	136.379	1.02593	1.1412	1.23151	44.1116	5.46309	7.07513e-07	8.97321e-05	up	yes
113718791	LOC113718791	XR_003454626.1	GO:0005634(nucleus);GO:0009507(chloroplast);GO:0042254(ribosome biogenesis)	NA	NA	NA	large ribosomal RNA subunit accumulation protein YCED homolog 2, chloroplastic [Coffea eugenioides]	3.4055	7.72985	74.6406	0.385107	0	0.130247	166.441	7.37887	7.36897e-07	9.30937e-05	up	yes
113698165	LOC113698165	XM_027217874.1	GO:0005515(protein binding)	00630(Glyoxylate and dicarboxylate metabolism);00710(Carbon fixation in photosynthetic organisms)	K01602	EC:4.1.1.39	ribulose bisphosphate carboxylase small chain SSU8, chloroplastic-like [Coffea arabica]	242.307	1392.82	15487.5	122.769	106.256	95.673	52.734	5.72066	7.75139e-07	9.72739e-05	up	yes
113741404	LOC113741404	XM_027268927.1	GO:0003674(molecular_function);GO:0005777(peroxisome);GO:0005886(plasma membrane);GO:0008150(biological_process);GO:0016021(integral component of membrane)	NA	NA	NA	putative UPF0481 protein At3g02645 [Coffea arabica]	4.96214	4.123	37.2592	0.457093	0.760772	0.786429	23.1225	4.53123	7.76002e-07	9.72739e-05	up	yes
113714268	LOC113714268	XM_027238059.1	GO:0009507(chloroplast);GO:0009534(chloroplast thylakoid);GO:0009535(chloroplast thylakoid membrane);GO:0009538(photosystem I reaction center);GO:0009579(thylakoid);GO:0009735(response to cytokinin);GO:0009941(chloroplast envelope);GO:0010287(plastoglobule);GO:0015979(photosynthesis)	00195(Photosynthesis)	K02693	NA	photosystem I reaction center subunit IV B, chloroplastic [Coffea arabica]	181.226	420.896	4056.09	46.8882	59.3361	52.4731	29.3528	4.87543	7.9671e-07	9.92683e-05	up	yes
113740580	LOC113740580	XM_027268124.1	GO:0005576(extracellular region);GO:0006629(lipid metabolic process);GO:0016021(integral component of membrane);GO:0016042(lipid catabolic process);GO:0016298(lipase activity);GO:0052689(carboxylic ester hydrolase activity)	00561(Glycerolipid metabolism)	K00679	EC:2.3.1.158	GDSL esterase/lipase At5g22810-like [Coffea arabica]	0	0	0	4.10604	8.11721	11.505	-inf	-inf	7.98051e-07	9.92683e-05	down	yes
113742817	LOC113742817	XM_027270812.1	NA	NA	NA	NA	unnamed protein product [Coffea canephora]	78.61	127.652	898.946	18.327	23.7696	15.3533	19.2378	4.26587	8.25565e-07	0.000102297	up	yes
113706787	LOC113706787	XM_027228795.1	GO:0003674(molecular_function);GO:0009507(chloroplast);GO:0009523(photosystem II);GO:0009535(chloroplast thylakoid membrane);GO:0015979(photosynthesis);GO:0016021(integral component of membrane)	NA	NA	NA	uncharacterized protein LOC113706787 [Coffea arabica]	12.5242	144.461	1822.94	8.17419	9.42161	6.98856	80.5361	6.33156	8.36632e-07	0.00010294	up	yes
113741630	LOC113741630	XM_027269209.1;XM_027269213.1;XM_027269208.1;XM_027269212.1;XM_027269214.1;XM_027269210.1	GO:0009055(electron transfer activity);GO:0009507(chloroplast);GO:0009535(chloroplast thylakoid membrane);GO:0009773(photosynthetic electron transport in photosystem I);GO:0010598(NAD(P)H dehydrogenase complex (plastoquinone));GO:0046872(metal ion binding);GO:0051537(2 iron, 2 sulfur cluster binding);GO:0051537(2 iron, 2 sulfur cluster binding)	NA	NA	NA	photosynthetic NDH subunit of subcomplex B 3, chloroplastic isoform X2 [Coffea arabica];photosynthetic NDH subunit of subcomplex B 3, chloroplastic isoform X5 [Coffea arabica];photosynthetic NDH subunit of subcomplex B 3, chloroplastic isoform X1 [Coffea arabica];photosynthetic NDH subunit of subcomplex B 3, chloroplastic isoform X4 [Coffea arabica];uncharacterized protein LOC113741630 isoform X6…	6.05895	11.9934	155.543	1.69389	1.50238	1.69731	35.474	5.14869	8.37121e-07	0.00010294	up	yes
113709238	LOC113709238	XM_027231959.1	GO:0000103(sulfate assimilation);GO:0006457(protein folding);GO:0009507(chloroplast);GO:0015035(protein disulfide oxidoreductase activity);GO:0016671(oxidoreductase activity, acting on a sulfur group of donors, disulfide as acceptor);GO:0034599(cellular response to oxidative stress);GO:0045454(cell redox homeostasis);GO:0055114(oxidation-reduction process)	NA	NA	NA	thioredoxin F-type, chloroplastic-like [Coffea arabica]	19.914	48.7168	359.639	6.40919	6.72514	4.89811	23.75	4.56985	8.49098e-07	0.000104018	up	yes
113724800	LOC113724800	XM_027247691.1;XM_027247690.1;XM_027247693.1;XM_027247694.1	GO:0005381(iron ion transmembrane transporter activity);GO:0005384(manganese ion transmembrane transporter activity);GO:0005783(endoplasmic reticulum);GO:0006880(intracellular sequestering of iron ion);GO:0010168(ER body);GO:0016020(membrane);GO:0030026(cellular manganese ion homeostasis);GO:0071281(cellular response to iron ion);GO:0071421(manganese ion transmembrane transport);GO:0071421(mangan…	NA	NA	NA	uncharacterized protein LOC113724800 isoform X2 [Coffea arabica];uncharacterized protein LOC113724800 isoform X1 [Coffea arabica];membrane protein of ER body-like protein isoform X4 [Coffea arabica]	0	0	0	2.68491	1.11689	3.89747	-inf	-inf	8.63941e-07	0.000105437	down	yes
113709767	LOC113709767	XM_027232620.1;XM_027232621.1;XM_027232622.1	GO:0003674(molecular_function);GO:0009507(chloroplast);GO:0009534(chloroplast thylakoid);GO:0009535(chloroplast thylakoid membrane);GO:0009538(photosystem I reaction center);GO:0009579(thylakoid);GO:0009941(chloroplast envelope);GO:0010287(plastoglobule);GO:0015979(photosynthesis);GO:0016020(membrane);GO:0016021(integral component of membrane);GO:0016021(integral component of membrane)	00195(Photosynthesis);00195(Photosynthesis)	K02694	NA	photosystem I reaction center subunit III, chloroplastic-like [Coffea arabica]	28.0176	77.8315	957.768	7.64498	11.6633	7.33061	39.9272	5.3193	8.91039e-07	0.000108045	up	yes
113743786	LOC113743786	XM_027271886.1;XM_027271887.1	GO:0004332(fructose-bisphosphate aldolase activity);GO:0005515(protein binding);GO:0005737(cytoplasm);GO:0005829(cytosol);GO:0006094(gluconeogenesis);GO:0006096(glycolytic process);GO:0009507(chloroplast);GO:0009507(chloroplast)	00010(Glycolysis / Gluconeogenesis);00030(Pentose phosphate pathway);00051(Fructose and mannose metabolism);00710(Carbon fixation in photosynthetic organisms);00710(Carbon fixation in photosynthetic organisms)	K01623	EC:4.1.2.13	fructose-bisphosphate aldolase 5, cytosolic isoform X1 [Coffea arabica];fructose-bisphosphate aldolase 5, cytosolic isoform X2 [Coffea arabica]	6.60309	8.22764	93.8279	1.23834	1.63322	1.42994	25.2607	4.65882	8.91994e-07	0.000108045	up	yes
113703570	LOC113703570	XM_027224973.1	GO:0005515(protein binding)	NA	NA	NA	thaumatin-like protein [Coffea arabica]	40.9548	26.5096	4.16214	326.727	375.623	377.191	0.0663491	-3.91378	9.21219e-07	0.000111168	down	yes
113718807	LOC113718807	XM_027243724.1	GO:0009416(response to light stimulus);GO:0009535(chloroplast thylakoid membrane);GO:0009768(photosynthesis, light harvesting in photosystem I);GO:0009941(chloroplast envelope);GO:0010287(plastoglobule);GO:0016168(chlorophyll binding);GO:0031409(pigment binding)	00196(Photosynthesis - antenna proteins)	K08908	NA	chlorophyll a-b binding protein, chloroplastic [Coffea arabica]	33.8237	152.223	1624.16	12.9841	14.0241	15.3767	42.7086	5.41645	9.3422e-07	0.000112318	up	yes
113689677	LOC113689677	XM_027207413.1	GO:0009543(chloroplast thylakoid lumen);GO:0010206(photosystem II repair);GO:0010207(photosystem II assembly)	00195(Photosynthesis)	K08902	NA	photosystem II repair protein PSB27-H1, chloroplastic-like [Coffea arabica]	4.54281	5.5705	86.7573	0.675467	0.885977	0.727309	42.3246	5.40342	9.43199e-07	0.000112978	up	yes
113735678	LOC113735678	XM_027262673.1	GO:0005515(protein binding);GO:0009416(response to light stimulus);GO:0009507(chloroplast);GO:0009570(chloroplast stroma);GO:0009744(response to sucrose);GO:0018316(peptide cross-linking via L-cystine);GO:0019253(reductive pentose-phosphate cycle);GO:0034605(cellular response to heat);GO:0070417(cellular response to cold);GO:0071454(cellular response to anoxia);GO:0080153(negative regulation of r…	NA	NA	NA	calvin cycle protein CP12-2, chloroplastic-like [Coffea arabica]	28.335	73.6593	530.413	7.46576	9.92743	9.98152	23.1019	4.52994	9.53477e-07	0.000113787	up	yes
113733775	LOC113733775	XM_027259953.1	GO:0003677(DNA binding);GO:0003700(DNA binding transcription factor activity);GO:0005622(intracellular);GO:0005634(nucleus);GO:0006351(transcription, DNA-templated);GO:0006355(regulation of transcription, DNA-templated);GO:0009873(ethylene-activated signaling pathway);GO:0010200(response to chitin)	NA	NA	NA	ethylene-responsive transcription factor ERF098-like [Coffea arabica]	17.198	12.4302	8.53581	0.186243	0.320587	0.094483	63.4678	5.98795	9.62965e-07	0.000114497	up	yes
113715727	LOC113715727	XM_027240017.1	GO:0008152(metabolic process);GO:0010325(raffinose family oligosaccharide biosynthetic process);GO:0047216(inositol 3-alpha-galactosyltransferase activity);GO:0052576(carbohydrate storage);GO:0070417(cellular response to cold)	00052(Galactose metabolism)	K18819	EC:2.4.1.123	galactinol synthase 1-like [Coffea arabica]	33.4654	86.4961	838.473	10.069	11.5274	10.8549	29.5345	4.88433	9.72159e-07	0.000115167	up	yes
113739661	LOC113739661	XM_027266935.1	GO:0004650(polygalacturonase activity);GO:0005975(carbohydrate metabolic process)	00040(Pentose and glucuronate interconversions)	K01184	EC:3.2.1.15	probable polygalacturonase [Coffea arabica]	0	0	0	4.02673	3.78251	4.38033	-inf	-inf	9.9504e-07	0.000117447	down	yes
113715514	LOC113715514	XM_027239734.1	GO:0004674(protein serine/threonine kinase activity);GO:0005524(ATP binding);GO:0005886(plasma membrane);GO:0006468(protein phosphorylation);GO:0007169(transmembrane receptor protein tyrosine kinase signaling pathway);GO:0016021(integral component of membrane)	04626(Plant-pathogen interaction)	K13466	NA	receptor-like protein EIX2 [Coffea arabica]	0	0	0	2.42703	3.17493	3.18631	-inf	-inf	1.0074e-06	0.000118474	down	yes
113725958	LOC113725958	XM_027249417.1	GO:0004503(monophenol monooxygenase activity);GO:0036263(L-DOPA monooxygenase activity)	00350(Tyrosine metabolism);00950(Isoquinoline alkaloid biosynthesis)	K00422	EC:1.10.3.1	polyphenol oxidase, chloroplastic-like [Coffea arabica]	4.35865	12.0999	2.48022	65.5483	60.2095	63.6758	0.0999756	-3.32228	1.04026e-06	0.000121896	down	yes
113707467	LOC113707467	XR_003452217.1	GO:0004553(hydrolase activity, hydrolyzing O-glycosyl compounds);GO:0005576(extracellular region);GO:0008810(cellulase activity);GO:0030245(cellulose catabolic process);GO:0030246(carbohydrate binding);GO:0071555(cell wall organization)	00500(Starch and sucrose metabolism)	K01179	EC:3.2.1.4	endoglucanase 6-like [Coffea arabica]	0.796601	0.45056	0	12.4293	20.4453	14.9894	0.0260563	-5.26222	1.04934e-06	0.000122515	down	yes
113701204	LOC113701204	XM_027221738.1	GO:0004364(glutathione transferase activity);GO:0005737(cytoplasm);GO:0006749(glutathione metabolic process);GO:0009407(toxin catabolic process)	00480(Glutathione metabolism)	K00799	EC:2.5.1.18	probable glutathione S-transferase parC [Coffea arabica]	0	0	0	18.1505	6.46577	9.25854	-inf	-inf	1.07233e-06	0.000124749	down	yes
113730303	LOC113730303	XM_027254921.1	GO:0005507(copper ion binding);GO:0016722(oxidoreductase activity, oxidizing metal ions)	NA	NA	NA	laccase-5-like [Coffea arabica]	0	0	0	0	25.1604	22.337	-inf	-inf	1.16e-06	0.000134464	down	yes
113706213	LOC113706213	XM_027228100.1	GO:0046658(anchored component of plasma membrane)	NA	NA	NA	basic blue protein-like [Coffea arabica]	0	0	0	20.7745	8.96153	9.79117	-inf	-inf	1.16484e-06	0.000134543	down	yes
113709298	LOC113709298	XM_027232028.1	GO:0003743(translation initiation factor activity);GO:0009507(chloroplast);GO:0009534(chloroplast thylakoid);GO:0010207(photosystem II assembly)	00860(Porphyrin and chlorophyll metabolism)	K19073	EC:1.3.1.75	uncharacterized protein ycf39-like [Coffea arabica]	4.32648	5.94593	21.1928	0.563397	0.358124	0.573255	21.0501	4.39576	1.26998e-06	0.000145744	up	yes
113703921	LOC113703921	XM_027225444.1	GO:0003674(molecular_function);GO:0009507(chloroplast);GO:0009523(photosystem II);GO:0009535(chloroplast thylakoid membrane);GO:0015979(photosynthesis);GO:0016021(integral component of membrane)	NA	NA	NA	uncharacterized protein LOC113703921 [Coffea arabica]	28.1039	289.448	2473.37	17.1098	22.2103	17.5908	49.0402	5.61589	1.2752e-06	0.000145744	up	yes
gene-LOC113713688	LOC113713688	gene-LOC113713688	GO:0003677(DNA binding);GO:0003700(DNA binding transcription factor activity);GO:0005515(protein binding);GO:0005634(nucleus);GO:0006351(transcription, DNA-templated);GO:0006355(regulation of transcription, DNA-templated)	NA	NA	NA	BEL1-like homeodomain protein 3 [Coffea arabica]	0	0	0	3.80166	2.12752	4.33096	-inf	-inf	1.27533e-06	0.000145744	down	yes
113743532	LOC113743532	XM_027271580.1	GO:0005515(protein binding);GO:0009507(chloroplast);GO:0009523(photosystem II);GO:0009534(chloroplast thylakoid);GO:0009535(chloroplast thylakoid membrane);GO:0009579(thylakoid);GO:0009654(photosystem II oxygen evolving complex);GO:0009735(response to cytokinin);GO:0010270(photosystem II oxygen evolving complex assembly);GO:0015979(photosynthesis)	00195(Photosynthesis)	K03541	NA	photosystem II 10 kDa polypeptide, chloroplastic-like [Coffea arabica]	82.9373	224.757	1905.42	26.5554	31.6168	28.9817	25.3932	4.66637	1.3104e-06	0.000149224	up	yes
113691543	LOC113691543	XM_027209716.1;XM_027209715.1	GO:0051213(dioxygenase activity);GO:0051213(dioxygenase activity)	NA	NA	NA	2-oxoglutarate-Fe(II) type oxidoreductase hxnY-like isoform X1 [Coffea arabica]	76.1619	16.8152	63.0291	7.02011	6.09713	5.23538	8.50048	3.08755	1.3184e-06	0.000149609	up	yes
113689880	LOC113689880	XM_027207677.1	GO:0009416(response to light stimulus);GO:0009535(chloroplast thylakoid membrane);GO:0009768(photosynthesis, light harvesting in photosystem I);GO:0009941(chloroplast envelope);GO:0010287(plastoglobule);GO:0016168(chlorophyll binding);GO:0031409(pigment binding)	00196(Photosynthesis - antenna proteins)	K08909	NA	chlorophyll a-b binding protein 8, chloroplastic [Coffea arabica]	72.6026	235.035	2114.57	24.2067	32.0311	26.7801	29.177	4.86676	1.32974e-06	0.000150367	up	yes
113688862	LOC113688862	XM_027206670.1	GO:0005634(nucleus)	04141(Protein processing in endoplasmic reticulum)	K14016	NA	uncharacterized protein LOC113688862 [Coffea arabica]	38.0128	46.1293	14.7132	4.43307	5.12619	6.3378	6.21847	2.63656	1.3796e-06	0.000155462	up	yes
113734116	LOC113734116	XM_027260466.1	GO:0016787(hydrolase activity)	NA	NA	NA	uncharacterized protein LOC113734116 [Coffea arabica]	0	0	0	21.9915	52.5071	0	-inf	-inf	1.38931e-06	0.000156013	down	yes
113741817	LOC113741817	XM_027269460.1	GO:0003674(molecular_function);GO:0009507(chloroplast);GO:0009534(chloroplast thylakoid);GO:0009535(chloroplast thylakoid membrane);GO:0009538(photosystem I reaction center);GO:0009579(thylakoid);GO:0009735(response to cytokinin);GO:0010287(plastoglobule);GO:0015979(photosynthesis);GO:0016020(membrane);GO:0016021(integral component of membrane)	00195(Photosynthesis)	K02695	NA	photosystem I reaction center subunit VI, chloroplastic-like [Coffea arabica]	115.195	390.335	3462.27	42.6532	51.7746	42.8707	28.8991	4.85295	1.43757e-06	0.000160874	up	yes
113695352	LOC113695352	XM_027214408.1	GO:0005777(peroxisome);GO:0016491(oxidoreductase activity)	00061(Fatty acid biosynthesis);01040(Biosynthesis of unsaturated fatty acids);00780(Biotin metabolism);00333(Prodigiosin biosyntheses)	K00059	EC:1.1.1.100	uncharacterized protein LOC113695352 [Coffea arabica]	21.0376	4.91809	8.65837	0	0.308816	0	112.086	6.80847	1.45141e-06	0.000161863	up	yes
113737193	LOC113737193	XM_027264457.1	GO:0003674(molecular_function);GO:0005783(endoplasmic reticulum);GO:0005789(endoplasmic reticulum membrane);GO:0009705(plant-type vacuole membrane);GO:0009838(abscission);GO:0010256(endomembrane system organization);GO:0016021(integral component of membrane)	NA	NA	NA	protein DMP2-like [Coffea arabica]	0	0	0	14.126	7.79155	5.35151	-inf	-inf	1.49592e-06	0.000166253	down	yes
113729728	LOC113729728	XM_027253977.1	GO:0004252(serine-type endopeptidase activity);GO:0005618(cell wall)	NA	NA	NA	cucumisin-like [Coffea arabica]	0	0	0	5.94334	2.77339	3.82911	-inf	-inf	1.51336e-06	0.000167615	down	yes
113693698	LOC113693698	XM_027212309.1	GO:0004185(serine-type carboxypeptidase activity);GO:0051603(proteolysis involved in cellular protein catabolic process)	NA	NA	NA	putative serine carboxypeptidase-like 23 [Coffea arabica]	0	0	0	10.1285	3.2725	3.78527	-inf	-inf	1.5222e-06	0.000168019	down	yes
113696494	LOC113696494	XM_027215899.1	GO:0004197(cysteine-type endopeptidase activity);GO:0005615(extracellular space);GO:0005764(lysosome);GO:0051603(proteolysis involved in cellular protein catabolic process)	04145(Phagosome)	K01365	EC:3.4.22.15	senescence-specific cysteine protease SAG39-like [Coffea arabica]	0	0	0	12.2281	4.16279	5.13304	-inf	-inf	1.5896e-06	0.000174861	down	yes
113700875	LOC113700875	XM_027221306.1	GO:0016165(linoleate 13S-lipoxygenase activity)	00591(Linoleic acid metabolism);00592(alpha-Linolenic acid metabolism)	K00454	EC:1.13.11.12	linoleate 13S-lipoxygenase 2-1, chloroplastic-like [Coffea arabica]	10.971	16.3911	149.227	2.48917	2.71123	3.61915	20.0225	4.32355	1.60695e-06	0.000176171	up	yes
113718697	LOC113718697	XM_027243594.1	GO:0005515(protein binding);GO:0009416(response to light stimulus);GO:0009507(chloroplast);GO:0009570(chloroplast stroma);GO:0009744(response to sucrose);GO:0018316(peptide cross-linking via L-cystine);GO:0019253(reductive pentose-phosphate cycle);GO:0034605(cellular response to heat);GO:0070417(cellular response to cold);GO:0071454(cellular response to anoxia);GO:0080153(negative regulation of r…	NA	NA	NA	calvin cycle protein CP12-2, chloroplastic-like [Coffea arabica]	18.3145	55.7349	418.865	5.98604	7.19085	8.11004	23.1557	4.5333	1.62868e-06	0.00017795	up	yes
113698981	LOC113698981	XM_027218989.1	GO:0004332(fructose-bisphosphate aldolase activity);GO:0006094(gluconeogenesis);GO:0006096(glycolytic process);GO:0006098(pentose-phosphate shunt);GO:0009507(chloroplast);GO:0009570(chloroplast stroma);GO:0009579(thylakoid);GO:0009737(response to abscisic acid);GO:0009941(chloroplast envelope);GO:0010287(plastoglobule);GO:0016020(membrane);GO:0046686(response to cadmium ion);GO:0048046(apoplast)	00010(Glycolysis / Gluconeogenesis);00030(Pentose phosphate pathway);00051(Fructose and mannose metabolism);00710(Carbon fixation in photosynthetic organisms)	K01623	EC:4.1.2.13	fructose-bisphosphate aldolase 1, chloroplastic [Coffea arabica]	18.9607	46.3363	405.855	6.66861	6.37081	6.7833	23.7683	4.57096	1.64456e-06	0.00017908	up	yes
113708781	LOC113708781	XM_027231379.1	GO:0004864(protein phosphatase inhibitor activity);GO:0005634(nucleus);GO:0005737(cytoplasm);GO:0009738(abscisic acid-activated signaling pathway);GO:0010427(abscisic acid binding);GO:0080163(regulation of protein serine/threonine phosphatase activity)	NA	NA	NA	major allergen Pru ar 1-like [Coffea arabica]	0	0	0.173558	17.9512	17.5798	22.6524	0.00298295	-8.38904	1.65313e-06	0.000179409	down	yes
113732043	LOC113732043	XM_027257649.1	GO:0005515(protein binding);GO:0009507(chloroplast);GO:0009534(chloroplast thylakoid);GO:0009535(chloroplast thylakoid membrane);GO:0009538(photosystem I reaction center);GO:0009579(thylakoid);GO:0009941(chloroplast envelope);GO:0010287(plastoglobule);GO:0015979(photosynthesis);GO:0016020(membrane);GO:0016021(integral component of membrane);GO:0019684(photosynthesis, light reaction);GO:0031969(ch…	00195(Photosynthesis)	K02699	NA	photosystem I reaction center subunit XI, chloroplastic-like [Coffea arabica]	36.9445	81.2093	856.497	10.6953	12.5317	13.5651	26.4908	4.72742	1.67771e-06	0.000181468	up	yes
113722876	LOC113722876	XM_027246101.1	GO:0000122(negative regulation of transcription by RNA polymerase II);GO:0000978(RNA polymerase II proximal promoter sequence-specific DNA binding);GO:0003700(DNA binding transcription factor activity);GO:0005634(nucleus);GO:0006351(transcription, DNA-templated);GO:0006355(regulation of transcription, DNA-templated);GO:0010055(atrichoblast differentiation);GO:0032107(regulation of response to nut…	04016(MAPK signaling pathway - plant);04626(Plant-pathogen interaction)	K13424	NA	probable WRKY transcription factor 75 [Coffea arabica]	0	0	0	7.0552	9.55567	10.0527	-inf	-inf	1.7345e-06	0.000186985	down	yes
113717865	LOC113717865	XM_027242702.1	GO:0008152(metabolic process);GO:0010325(raffinose family oligosaccharide biosynthetic process);GO:0047216(inositol 3-alpha-galactosyltransferase activity);GO:0052576(carbohydrate storage);GO:0070417(cellular response to cold)	00052(Galactose metabolism)	K18819	EC:2.4.1.123	galactinol synthase 1-like [Coffea arabica]	24.2646	70.5379	746.983	9.05683	10.058	9.24784	29.6793	4.89139	1.79858e-06	0.000193249	up	yes
113701800	LOC113701800	XM_027222602.1	GO:0004332(fructose-bisphosphate aldolase activity);GO:0006094(gluconeogenesis);GO:0006096(glycolytic process);GO:0006098(pentose-phosphate shunt);GO:0009507(chloroplast);GO:0009570(chloroplast stroma);GO:0009579(thylakoid);GO:0009737(response to abscisic acid);GO:0009941(chloroplast envelope);GO:0010287(plastoglobule);GO:0016020(membrane);GO:0046686(response to cadmium ion);GO:0048046(apoplast)	00010(Glycolysis / Gluconeogenesis);00030(Pentose phosphate pathway);00051(Fructose and mannose metabolism);00710(Carbon fixation in photosynthetic organisms)	K01623	EC:4.1.2.13	fructose-bisphosphate aldolase 1, chloroplastic [Coffea arabica]	19.2476	47.5347	426.551	6.80401	6.48625	7.36009	23.8898	4.57832	1.82664e-06	0.000195614	up	yes
113741439	LOC113741439	XM_027268967.1	GO:0003674(molecular_function);GO:0009507(chloroplast);GO:0009515(granal stacked thylakoid);GO:0009534(chloroplast thylakoid);GO:0009535(chloroplast thylakoid membrane);GO:0010027(thylakoid membrane organization);GO:0010196(nonphotochemical quenching);GO:0090391(granum assembly)	NA	NA	NA	uncharacterized protein LOC113741439 [Coffea arabica]	6.28658	8.04512	131.125	1.29272	1.80872	1.52091	31.4681	4.97582	1.84417e-06	0.000196839	up	yes
113730831	LOC113730831	XM_027255778.1	GO:0005506(iron ion binding);GO:0005739(mitochondrion);GO:0005829(cytosol);GO:0005886(plasma membrane);GO:0006974(cellular response to DNA damage stimulus);GO:0008270(zinc ion binding);GO:0009228(thiamine biosynthetic process);GO:0009409(response to cold);GO:0009507(chloroplast);GO:0009570(chloroplast stroma);GO:0009579(thylakoid);GO:0009941(chloroplast envelope);GO:0010319(stromule);GO:0018131(o…	00730(Thiamine metabolism)	K03146	EC:2.4.2.60	thiamine thiazole synthase 2, chloroplastic [Coffea arabica]	39.808	24.3456	249.824	6.60231	7.30657	7.09697	14.9471	3.9018	1.86724e-06	0.000198646	up	yes
113704230	LOC113704230	XM_027225995.1	GO:0005515(protein binding);GO:0009507(chloroplast);GO:0009534(chloroplast thylakoid);GO:0009535(chloroplast thylakoid membrane);GO:0009579(thylakoid);GO:0009773(photosynthetic electron transport in photosystem I);GO:0015979(photosynthesis);GO:0016021(integral component of membrane);GO:0016730(oxidoreductase activity, acting on iron-sulfur proteins as donors);GO:0042802(identical protein binding)	NA	NA	NA	PGR5-like protein 1B, chloroplastic [Coffea arabica]	6.95805	9.49251	52.7208	1.30458	1.39514	1.92232	14.9655	3.90357	1.92341e-06	0.000203951	up	yes
113697312	LOC113697312	XM_027216890.1	GO:0003674(molecular_function);GO:0009507(chloroplast);GO:0009535(chloroplast thylakoid membrane);GO:0009543(chloroplast thylakoid lumen);GO:0009611(response to wounding);GO:0010193(response to ozone);GO:0010224(response to UV-B);GO:0030095(chloroplast photosystem II)	NA	NA	NA	photosystem II 5 kDa protein, chloroplastic-like [Coffea arabica]	57.6283	120.304	1139.46	18.4454	22.098	16.8569	22.9509	4.52048	1.98688e-06	0.000209992	up	yes
113743326	LOC113743326	XM_027271305.1	GO:0005634(nucleus)	04141(Protein processing in endoplasmic reticulum)	K14016	NA	uncharacterized protein LOC113743326 [Coffea arabica]	46.8038	29.1866	13.785	5.66133	3.60851	4.68987	6.43105	2.68505	2.02471e-06	0.000213294	up	yes
113731424	LOC113731424	XM_027256691.1;XM_027256692.1	NA	NA	NA	NA	uncharacterized protein LOC113731424 isoform X1 [Coffea arabica];uncharacterized protein LOC113731424 isoform X2 [Coffea arabica]	42.7496	15.4477	4.98457	1.58248	1.60143	0.868532	15.5911	3.96265	2.12233e-06	0.000222488	up	yes
113692740	LOC113692740	XM_027211263.1	GO:0003674(molecular_function);GO:0009507(chloroplast);GO:0009523(photosystem II);GO:0009535(chloroplast thylakoid membrane);GO:0015979(photosynthesis);GO:0016021(integral component of membrane)	NA	NA	NA	uncharacterized protein LOC113692740 [Coffea arabica]	13.2532	110.496	970.832	9.61432	9.32093	8.65498	39.6728	5.31008	2.12574e-06	0.000222488	up	yes
113715210	LOC113715210	XM_027239456.1;XM_027239457.1	GO:0000302(response to reactive oxygen species);GO:0004130(cytochrome-c peroxidase activity);GO:0004601(peroxidase activity);GO:0005515(protein binding);GO:0005634(nucleus);GO:0005737(cytoplasm);GO:0006979(response to oxidative stress);GO:0009507(chloroplast);GO:0009534(chloroplast thylakoid);GO:0009535(chloroplast thylakoid membrane);GO:0009543(chloroplast thylakoid lumen);GO:0009579(thylakoid);…	00053(Ascorbate and aldarate metabolism);00480(Glutathione metabolism);00480(Glutathione metabolism)	K00434	EC:1.11.1.11	thylakoid lumenal 29 kDa protein, chloroplastic-like isoform X1 [Coffea arabica]	8.97169	10.7431	47.1773	1.87797	1.8732	1.96171	11.709	3.54955	2.13957e-06	0.000223213	up	yes
113730424	LOC113730424	XM_027255088.1	GO:0009813(flavonoid biosynthetic process);GO:0043231(intracellular membrane-bounded organelle);GO:0052696(flavonoid glucuronidation);GO:0080043(quercetin 3-O-glucosyltransferase activity);GO:0080044(quercetin 7-O-glucosyltransferase activity)	NA	NA	NA	7-deoxyloganetic acid glucosyltransferase-like [Coffea arabica]	1.83068	16.418	4.40303	78.8238	102.208	118.775	0.0755546	-3.72634	2.17586e-06	0.000225708	down	yes
113723878	LOC113723878	XM_027246840.1	GO:0004674(protein serine/threonine kinase activity);GO:0005886(plasma membrane);GO:0006468(protein phosphorylation);GO:0006952(defense response);GO:0009506(plasmodesma)	NA	NA	NA	G-type lectin S-receptor-like serine/threonine-protein kinase At1g61370 [Coffea arabica]	0	0	0	2.16874	2.20337	2.19393	-inf	-inf	2.18263e-06	0.000225708	down	yes
113707771	LOC113707771	XM_027230093.1	GO:0004571(mannosyl-oligosaccharide 1,2-alpha-mannosidase activity);GO:0005783(endoplasmic reticulum);GO:0006491(N-glycan processing);GO:0030433(ubiquitin-dependent ERAD pathway);GO:0097466(ubiquitin-dependent glycoprotein ERAD pathway)	00510(N-Glycan biosynthesis);04141(Protein processing in endoplasmic reticulum)	K01230	EC:3.2.1.113	LOW QUALITY PROTEIN: mannosyl-oligosaccharide 1,2-alpha-mannosidase MNS3-like [Coffea arabica]	0	0	0	3.48158	2.4037	4.01566	-inf	-inf	2.18443e-06	0.000225708	down	yes
113699984	LOC113699984	XM_027220366.1	NA	NA	NA	NA	uncharacterized protein LOC113699984 [Coffea arabica]	5.04983	11.8136	43.794	0.212626	0.730558	0.327098	47.7511	5.57746	2.21135e-06	0.000227762	up	yes
113725217	LOC113725217	XM_027248245.1;XM_027248246.1	GO:0016787(hydrolase activity);GO:0016787(hydrolase activity)	NA	NA	NA	uncharacterized protein LOC113725217 isoform X1 [Coffea arabica];uncharacterized protein LOC113725217 isoform X2 [Coffea arabica]	0	2.93108	0.273174	60.1273	35.9138	40.5899	0.0234519	-5.41415	2.24478e-06	0.000230471	down	yes
113714966	LOC113714966	XM_027239107.1	GO:0002049(pyoverdine biosynthetic process);GO:0016208(AMP binding);GO:0031177(phosphopantetheine binding);GO:0043042(amino acid adenylylation by nonribosomal peptide synthase)	00360(Phenylalanine metabolism);00130(Ubiquinone and other terpenoid-quinone biosynthesis);00940(Phenylpropanoid biosynthesis)	K01904	EC:6.2.1.12	uncharacterized protein LOC113714966 [Coffea arabica]	0	0	0	6.19277	3.10738	3.55726	-inf	-inf	2.25603e-06	0.000230893	down	yes
113730302	LOC113730302	XM_027254919.1;XM_027254918.1;XM_027254920.1	GO:0003674(molecular_function);GO:0005783(endoplasmic reticulum);GO:0005794(Golgi apparatus);GO:0010008(endosome membrane);GO:0016021(integral component of membrane);GO:0016192(vesicle-mediated transport);GO:0016192(vesicle-mediated transport)	NA	NA	NA	PRA1 family protein B1-like [Coffea arabica]	0	0	0	0.596755	10.1944	9.53329	-inf	-inf	2.32024e-06	0.000236716	down	yes
113742108	LOC113742108	XM_027269816.1	GO:0003674(molecular_function);GO:0009507(chloroplast);GO:0009515(granal stacked thylakoid);GO:0009534(chloroplast thylakoid);GO:0009535(chloroplast thylakoid membrane);GO:0009579(thylakoid);GO:0009658(chloroplast organization);GO:0010027(thylakoid membrane organization);GO:0010196(nonphotochemical quenching);GO:0016021(integral component of membrane);GO:0045893(positive regulation of transcripti…	NA	NA	NA	uncharacterized protein LOC113742108 [Coffea arabica]	5.42057	20.5456	171.822	2.72013	2.56541	2.09289	26.8062	4.7445	2.39522e-06	0.000243597	up	yes
gene-LOC113708703	LOC113708703	gene-LOC113708703	GO:0051213(dioxygenase activity)	00941(Flavonoid biosynthesis)	K05278	EC:1.14.20.6	protein SRG1-like [Coffea arabica]	8.17834	4.99217	59.3273	1.49097	1.17361	0.543584	22.5979	4.49812	2.43208e-06	0.00024657	up	yes
113692019	LOC113692019	XM_027210350.1	GO:0005634(nucleus);GO:0005654(nucleoplasm);GO:0005737(cytoplasm);GO:0005829(cytosol);GO:0006979(response to oxidative stress);GO:0032440(2-alkenal reductase [NAD(P)] activity);GO:0046686(response to cadmium ion);GO:0055114(oxidation-reduction process)	NA	NA	NA	2-alkenal reductase (NADP(+)-dependent)-like [Coffea arabica]	2.92118	0.261498	20.8651	0.080899	0.080802	0.056322	110.299	6.78528	2.49064e-06	0.000251718	up	yes
113723465	LOC113723465	XM_027246548.1;XM_027246547.1;XM_027246549.1	GO:0005085(guanyl-nucleotide exchange factor activity);GO:0005851(eukaryotic translation initiation factor 2B complex);GO:0019509(L-methionine salvage from methylthioadenosine);GO:0045947(negative regulation of translational initiation);GO:0046523(S-methyl-5-thioribose-1-phosphate isomerase activity);GO:0046523(S-methyl-5-thioribose-1-phosphate isomerase activity)	03013(RNA transport);03013(RNA transport)	K03680	NA	translation initiation factor eIF-2B subunit delta-like isoform X2 [Coffea arabica];translation initiation factor eIF-2B subunit delta-like isoform X3 [Coffea arabica]	0	0	0	2.41424	2.48972	3.49878	-inf	-inf	2.5054e-06	0.000252421	down	yes
113725843	LOC113725843	XM_027249239.1	GO:0005506(iron ion binding);GO:0005739(mitochondrion);GO:0005829(cytosol);GO:0005886(plasma membrane);GO:0006974(cellular response to DNA damage stimulus);GO:0008270(zinc ion binding);GO:0009228(thiamine biosynthetic process);GO:0009409(response to cold);GO:0009507(chloroplast);GO:0009570(chloroplast stroma);GO:0009579(thylakoid);GO:0009941(chloroplast envelope);GO:0010319(stromule);GO:0018131(o…	00730(Thiamine metabolism)	K03146	EC:2.4.2.60	thiamine thiazole synthase 2, chloroplastic [Coffea arabica]	33.7479	21.7563	204.008	6.34767	6.4605	6.43657	13.4848	3.75327	2.57278e-06	0.000258404	up	yes
113736588	LOC113736588	XM_027263639.1	GO:0009507(chloroplast);GO:0009522(photosystem I);GO:0009523(photosystem II);GO:0009535(chloroplast thylakoid membrane);GO:0010030(positive regulation of seed germination);GO:0010114(response to red light);GO:0010117(photoprotection);GO:0010218(response to far red light);GO:0010224(response to UV-B);GO:0010380(regulation of chlorophyll biosynthetic process);GO:0015979(photosynthesis);GO:0016021(i…	NA	NA	NA	LOW QUALITY PROTEIN: early light-induced protein 2, chloroplastic-like [Coffea arabica]	21.933	118.281	1385.15	9.84824	16.2251	12.3346	39.7147	5.3116	2.68708e-06	0.000269049	up	yes
113708658	LOC113708658	XM_027231217.1	GO:0009416(response to light stimulus);GO:0009535(chloroplast thylakoid membrane);GO:0009768(photosynthesis, light harvesting in photosystem I);GO:0009941(chloroplast envelope);GO:0010287(plastoglobule);GO:0016168(chlorophyll binding);GO:0031409(pigment binding)	00196(Photosynthesis - antenna proteins)	K08912	NA	chlorophyll a-b binding protein of LHCII type 1 [Coffea arabica]	144.597	363.125	3527	46.4728	62.8072	59.8184	23.8602	4.57654	2.7189e-06	0.000271395	up	yes
113687956	LOC113687956	XM_027205508.1;XM_027205509.1	GO:0000139(Golgi membrane);GO:0000271(polysaccharide biosynthetic process);GO:0000977(RNA polymerase II regulatory region sequence-specific DNA binding);GO:0005783(endoplasmic reticulum);GO:0005794(Golgi apparatus);GO:0005886(plasma membrane);GO:0009832(plant-type cell wall biogenesis);GO:0009833(plant-type primary cell wall biogenesis);GO:0016021(integral component of membrane);GO:0016757(transf…	NA	NA	NA	cellulose synthase-like protein E6 isoform X1 [Coffea arabica];cellulose synthase-like protein E6 isoform X2 [Coffea arabica]	0	0	0	13.8198	18.9599	0	-inf	-inf	2.82348e-06	0.000280967	down	yes
113689091	LOC113689091	XM_027206922.1	GO:0005509(calcium ion binding);GO:0008266(poly(U) RNA binding);GO:0009507(chloroplast);GO:0009534(chloroplast thylakoid);GO:0009535(chloroplast thylakoid membrane);GO:0009543(chloroplast thylakoid lumen);GO:0009570(chloroplast stroma);GO:0009579(thylakoid);GO:0009654(photosystem II oxygen evolving complex);GO:0009941(chloroplast envelope);GO:0019684(photosynthesis, light reaction);GO:0019898(ext…	00195(Photosynthesis)	K02717	NA	oxygen-evolving enhancer protein 2, chloroplastic-like [Coffea arabica]	91.2756	249.122	2560.15	36.9396	36.6597	40.4724	25.4274	4.66831	2.86463e-06	0.000284187	up	yes
113729808	LOC113729808	XM_027254057.1	GO:0005739(mitochondrion);GO:0005743(mitochondrial inner membrane);GO:0005747(mitochondrial respiratory chain complex I);GO:0008137(NADH dehydrogenase (ubiquinone) activity);GO:0009055(electron transfer activity);GO:0009735(response to cytokinin);GO:0016491(oxidoreductase activity);GO:0050897(cobalt ion binding);GO:0070469(respiratory chain)	00190(Oxidative phosphorylation)	K11352	NA	probable NADH dehydrogenase [ubiquinone] 1 alpha subcomplex subunit 12 [Coffea arabica]	0	0	0	0	46.0158	42.0713	-inf	-inf	2.92389e-06	0.000289179	down	yes
113734747	LOC113734747	XM_027261401.1	GO:0016020(membrane);GO:0016709(oxidoreductase activity, acting on paired donors, with incorporation or reduction of molecular oxygen, NAD(P)H as one donor, and incorporation of one atom of oxygen);GO:0044550(secondary metabolite biosynthetic process)	00590(Arachidonic acid metabolism);00591(Linoleic acid metabolism)	K07418	EC:1.14.14.1;EC:1.14.14.73	cytochrome P450 71A2-like [Coffea arabica]	0.952662	0	1.62017	55.5545	35.1776	34.0309	0.0206218	-5.59969	2.94319e-06	0.000290201	down	yes
113728160	LOC113728160	XR_003457982.1;XR_003457984.1;XR_003457985.1;XR_003457983.1	NA	NA	NA	NA	uncharacterized protein LOC113741206 [Coffea arabica]	0	0	0	5.37009	4.70904	5.92467	-inf	-inf	2.95864e-06	0.000290837	down	yes
113689023	LOC113689023	XM_027206855.1	GO:0000287(magnesium ion binding);GO:0009408(response to heat);GO:0009409(response to cold);GO:0009507(chloroplast);GO:0034009(isoprene synthase activity);GO:0043612(isoprene biosynthetic process);GO:0050993(dimethylallyl diphosphate metabolic process);GO:0071482(cellular response to light stimulus);GO:0071485(cellular response to absence of light)	00900(Terpenoid backbone biosynthesis)	K12742	EC:4.2.3.27	isoprene synthase, chloroplastic-like [Coffea arabica]	0	0	0	2.53504	2.75794	6.24033	-inf	-inf	2.98859e-06	0.000292891	down	yes
113709219	LOC113709219	XM_027231926.1	GO:0004864(protein phosphatase inhibitor activity);GO:0005634(nucleus);GO:0005737(cytoplasm);GO:0009738(abscisic acid-activated signaling pathway);GO:0010427(abscisic acid binding);GO:0080163(regulation of protein serine/threonine phosphatase activity)	NA	NA	NA	major allergen Pru ar 1-like [Coffea arabica]	0	0	0	11.9483	8.4527	11.6673	-inf	-inf	3.0051e-06	0.000293619	down	yes
113716416	LOC113716416	XM_027240744.1	GO:0004568(chitinase activity);GO:0005576(extracellular region);GO:0006032(chitin catabolic process);GO:0008061(chitin binding)	00520(Amino sugar and nucleotide sugar metabolism)	K01183	EC:3.2.1.14	acidic endochitinase-like [Coffea arabica]	4.63929	9.47951	84.0986	1.67697	1.36123	1.42056	22.0279	4.46126	3.03322e-06	0.000295474	up	yes
113709718	LOC113709718	XM_027232564.1	GO:0009416(response to light stimulus);GO:0009535(chloroplast thylakoid membrane);GO:0009768(photosynthesis, light harvesting in photosystem I);GO:0009941(chloroplast envelope);GO:0010287(plastoglobule);GO:0016168(chlorophyll binding);GO:0031409(pigment binding)	00196(Photosynthesis - antenna proteins)	K08907	NA	chlorophyll a-b binding protein 6A, chloroplastic-like [Coffea arabica]	74.1439	181.299	2776.5	26.0865	34.2582	30.539	33.3606	5.06008	3.06106e-06	0.000296902	up	yes
113736450	LOC113736450	XM_027263414.1	NA	NA	NA	NA	glycine-rich cell wall structural protein-like isoform X2 [Coffea eugenioides]	12.9531	25.0908	98.799	3.12156	3.84872	3.29344	13.3327	3.7369	3.07034e-06	0.000296902	up	yes
113704640	LOC113704640	XM_027226526.1	GO:0005524(ATP binding);GO:0005575(cellular_component);GO:0006952(defense response);GO:0043531(ADP binding)	04626(Plant-pathogen interaction)	K13453	NA	putative late blight resistance protein homolog R1A-4 [Coffea arabica]	0	0	0	1.85484	1.58404	2.09781	-inf	-inf	3.07542e-06	0.000296902	down	yes
113719243	LOC113719243	XM_027244404.1	GO:0009507(chloroplast);GO:0009523(photosystem II);GO:0009533(chloroplast stromal thylakoid);GO:0009535(chloroplast thylakoid membrane);GO:0010205(photoinhibition);GO:0015979(photosynthesis);GO:0016021(integral component of membrane);GO:0030095(chloroplast photosystem II);GO:0030145(manganese ion binding);GO:0045454(cell redox homeostasis)	00195(Photosynthesis)	K02723	NA	photosystem II core complex proteins psbY, chloroplastic-like [Coffea arabica]	43.4416	144.46	1669.92	19.3296	22.7289	19.7389	30.0632	4.90993	3.08624e-06	0.00029706	up	yes
113702751	LOC113702751	XM_027223881.1	GO:0004375(glycine dehydrogenase (decarboxylating) activity);GO:0005739(mitochondrion);GO:0005960(glycine cleavage complex);GO:0006546(glycine catabolic process);GO:0009507(chloroplast);GO:0019464(glycine decarboxylation via glycine cleavage system)	00630(Glyoxylate and dicarboxylate metabolism);00260(Glycine, serine and threonine metabolism)	K02437	NA	glycine cleavage system H protein, mitochondrial-like [Coffea arabica]	0.978625	15.107	195.203	1.22603	1.17869	0.450665	73.9969	6.20939	3.10857e-06	0.000298321	up	yes
113690713	LOC113690713	XM_027208712.1	GO:0005515(protein binding);GO:0009507(chloroplast);GO:0009523(photosystem II);GO:0009534(chloroplast thylakoid);GO:0009535(chloroplast thylakoid membrane);GO:0009579(thylakoid);GO:0009654(photosystem II oxygen evolving complex);GO:0009735(response to cytokinin);GO:0010270(photosystem II oxygen evolving complex assembly);GO:0015979(photosynthesis)	00195(Photosynthesis)	K03541	NA	photosystem II 10 kDa polypeptide, chloroplastic [Coffea arabica]	262.725	289.242	2198.26	72.4575	64.0655	64.1737	13.7034	3.77646	3.13703e-06	0.000300162	up	yes
113691542	LOC113691542	XM_027209713.1;XM_027209714.1;XM_027209712.1	GO:0051213(dioxygenase activity);GO:0051213(dioxygenase activity)	NA	NA	NA	2-oxoglutarate-Fe(II) type oxidoreductase hxnY-like isoform X1 [Coffea arabica];2-oxoglutarate-Fe(II) type oxidoreductase hxnY-like isoform X3 [Coffea arabica]	93.6626	10.1046	64.3419	5.13053	5.96986	5.91832	9.8779	3.3042	3.3141e-06	0.00031588	up	yes
113713228	LOC113713228	XM_027236902.1	GO:0009409(response to cold);GO:0009507(chloroplast);GO:0009534(chloroplast thylakoid);GO:0009535(chloroplast thylakoid membrane);GO:0009579(thylakoid);GO:0009735(response to cytokinin);GO:0009772(photosynthetic electron transport in photosystem II);GO:0009773(photosynthetic electron transport in photosystem I);GO:0009941(chloroplast envelope);GO:0010287(plastoglobule);GO:0010319(stromule);GO:001…	00190(Oxidative phosphorylation);00195(Photosynthesis)	K02113	NA	ATP synthase delta chain, chloroplastic-like [Coffea arabica]	9.67761	16.5655	100.719	2.51597	2.67582	3.68986	14.2949	3.83743	3.32084e-06	0.00031588	up	yes
113695978	LOC113695978	XM_027215237.1;XM_027215239.1;XM_027215241.1;XM_027215238.1	NA	NA	NA	NA	50S ribosomal protein 5 alpha, chloroplastic-like [Coffea arabica]	46.2158	20.6564	79.9411	7.18011	6.08412	7.2482	7.15728	2.83941	3.37058e-06	0.000319671	up	yes
113694007	LOC113694007	XM_027212838.1	GO:0009416(response to light stimulus);GO:0009535(chloroplast thylakoid membrane);GO:0009768(photosynthesis, light harvesting in photosystem I);GO:0009941(chloroplast envelope);GO:0010287(plastoglobule);GO:0016168(chlorophyll binding);GO:0031409(pigment binding)	00196(Photosynthesis - antenna proteins)	K08908	NA	photosystem I chlorophyll a/b-binding protein 6, chloroplastic [Coffea arabica]	4.91775	14.1907	211.65	2.08722	2.07546	2.56397	34.3051	5.10035	3.40098e-06	0.000320991	up	yes
113730039	LOC113730039	XM_027254464.1;XM_027254465.1	GO:0005886(plasma membrane);GO:0009507(chloroplast);GO:0009706(chloroplast inner membrane);GO:0009941(chloroplast envelope);GO:0016491(oxidoreductase activity);GO:0016491(oxidoreductase activity)	NA	NA	NA	short-chain dehydrogenase TIC 32, chloroplastic-like isoform X1 [Coffea arabica];short-chain dehydrogenase TIC 32, chloroplastic-like isoform X2 [Coffea arabica]	1.40244	2.79084	46.6451	0.416174	0.328717	0.320263	47.7287	5.57678	3.40435e-06	0.000320991	up	yes
113723533	LOC113723533	XM_027246597.1	GO:0003735(structural constituent of ribosome);GO:0006412(translation);GO:0015935(small ribosomal subunit)	NA	NA	NA	uncharacterized protein LOC113723533 [Coffea arabica]	114.396	21.4411	5.71191	3.67444	2.80827	1.6937	17.3119	4.11369	3.42399e-06	0.000321904	up	yes
113726773	LOC113726773	XM_027250644.1	GO:0004802(transketolase activity);GO:0009535(chloroplast thylakoid membrane)	00030(Pentose phosphate pathway);00710(Carbon fixation in photosynthetic organisms);01051(Biosynthesis of ansamycins)	K00615	EC:2.2.1.1	LOW QUALITY PROTEIN: transketolase, chloroplastic-like [Coffea arabica]	3.50493	0	1.11312	82.145	95.436	93.2795	0.0170496	-5.87412	3.45377e-06	0.000323764	down	yes
113738242	LOC113738242	XM_027265488.1	GO:0005515(protein binding)	00195(Photosynthesis)	K02692	NA	photosystem I reaction center subunit II, chloroplastic-like [Coffea arabica]	39.9291	82.1259	774.362	14.5318	13.7269	16.204	20.1611	4.3335	3.47114e-06	0.000323968	up	yes
113732296	LOC113732296	XM_027257994.1	GO:0003674(molecular_function);GO:0005737(cytoplasm);GO:0005829(cytosol);GO:0008150(biological_process)	NA	NA	NA	uncharacterized protein At5g48480-like [Coffea arabica]	0	0	0	9.01513	7.74617	8.09644	-inf	-inf	3.47598e-06	0.000323968	down	yes
4421748	CoarCr001	rna-CoarCr001	GO:0003674(molecular_function);GO:0005575(cellular_component);GO:0008150(biological_process)	00230(Purine metabolism);00240(Pyrimidine metabolism);03020(RNA polymerase)	K03046	EC:2.7.7.6	hypothetical protein GOBAR_AA33653 [Gossypium barbadense]	287.608	801.652	15509.1	120.756	174.997	86.6756	43.4026	5.43971	3.49482e-06	0.000324787	up	yes
113707276	LOC113707276	XM_027229517.1	GO:0046658(anchored component of plasma membrane)	NA	NA	NA	basic blue protein-like isoform X1 [Coffea arabica]	0	1.92351	0	74.1831	28.4867	28.3574	0.0146802	-6.08998	3.62181e-06	0.000335624	down	yes
113733901	LOC113733901	XM_027260127.1	GO:0003674(molecular_function);GO:0008150(biological_process);GO:0009507(chloroplast)	NA	NA	NA	uncharacterized protein LOC113733901 [Coffea arabica]	0	0	0	3.3252	7.62593	11.8671	-inf	-inf	3.64556e-06	0.00033686	down	yes
113696659	LOC113696659	XM_027216040.1;XM_027216049.1;XM_027216044.1;XM_027216054.1	NA	NA	NA	NA	50S ribosomal protein 5 alpha, chloroplastic-like [Coffea arabica]	59.8955	20.7126	38.4539	6.72725	6.3737	6.74516	5.99927	2.58479	3.6566e-06	0.000336917	up	yes
113690954	LOC113690954	XR_003448516.1	GO:0005509(calcium ion binding);GO:0005739(mitochondrion);GO:0005774(vacuolar membrane);GO:0005783(endoplasmic reticulum);GO:0005788(endoplasmic reticulum lumen);GO:0005794(Golgi apparatus);GO:0005829(cytosol);GO:0006457(protein folding);GO:0006979(response to oxidative stress);GO:0009506(plasmodesma);GO:0009507(chloroplast);GO:0009651(response to salt stress);GO:0030246(carbohydrate binding);GO:…	04141(Protein processing in endoplasmic reticulum);04145(Phagosome)	K08057	NA	uncharacterized protein LOC113711348 [Coffea arabica]	0	0	0	61.3299	78.3394	0	-inf	-inf	3.79972e-06	0.000349111	down	yes
113723011	LOC113723011	XR_003456878.1	GO:0005829(cytosol);GO:0050278(sedoheptulose-bisphosphatase activity)	NA	NA	NA	uncharacterized protein LOC113758034 [Coffea eugenioides]	116.816	15.5816	18.1982	4.0306	5.21067	4.58641	10.8909	3.44505	3.81323e-06	0.000349248	up	yes
113713216	LOC113713216	XM_027236882.1;XM_027236883.1	GO:0008839(4-hydroxy-tetrahydrodipicolinate reductase);GO:0009570(chloroplast stroma);GO:0019684(photosynthesis, light reaction);GO:0019877(diaminopimelate biosynthetic process);GO:0019877(diaminopimelate biosynthetic process)	NA	NA	NA	dihydrodipicolinate reductase-like protein CRR1, chloroplastic isoform X1 [Coffea arabica];dihydrodipicolinate reductase-like protein CRR1, chloroplastic isoform X2 [Coffea arabica]	0.564474	0.550222	29.3737	0	0.0637563	0.0894074	199.057	7.63704	3.82282e-06	0.000349248	up	yes
113698219	LOC113698219	XM_027217950.1;XM_027217951.1	GO:0002237(response to molecule of bacterial origin);GO:0005524(ATP binding);GO:0005739(mitochondrion);GO:0005740(mitochondrial envelope);GO:0005741(mitochondrial outer membrane);GO:0005886(plasma membrane);GO:0008219(cell death);GO:0009411(response to UV);GO:0009617(response to bacterium);GO:0009626(plant-type hypersensitive response);GO:0009863(salicylic acid mediated signaling pathway);GO:0016…	NA	NA	NA	AAA-ATPase At3g50940-like [Coffea arabica]	0	0	0	2.41023	3.53151	4.23152	-inf	-inf	3.99348e-06	0.000363812	down	yes
113687520	LOC113687520	XM_027205115.1	GO:0000287(magnesium ion binding);GO:0009408(response to heat);GO:0009409(response to cold);GO:0009507(chloroplast);GO:0034009(isoprene synthase activity);GO:0043612(isoprene biosynthetic process);GO:0050993(dimethylallyl diphosphate metabolic process);GO:0071482(cellular response to light stimulus);GO:0071485(cellular response to absence of light)	00900(Terpenoid backbone biosynthesis)	K12742	EC:4.2.3.27	isoprene synthase, chloroplastic-like [Coffea arabica]	0	0	0	1.63547	4.10353	8.89628	-inf	-inf	4.01053e-06	0.000364338	down	yes
113734117	LOC113734117	XM_027260467.1	GO:0005515(protein binding)	00195(Photosynthesis)	K02692	NA	photosystem I reaction center subunit II, chloroplastic-like [Coffea arabica]	34.4374	70.4002	700.202	13.5229	12.2143	13.9546	20.2823	4.34215	4.11999e-06	0.000373234	up	yes
113693755	LOC113693755	XM_027212420.1	GO:0005737(cytoplasm);GO:0005829(cytosol);GO:0005985(sucrose metabolic process);GO:0005986(sucrose biosynthetic process);GO:0006000(fructose metabolic process);GO:0006002(fructose 6-phosphate metabolic process);GO:0006094(gluconeogenesis);GO:0009409(response to cold);GO:0009507(chloroplast);GO:0009570(chloroplast stroma);GO:0009735(response to cytokinin);GO:0009773(photosynthetic electron transpo…	00010(Glycolysis / Gluconeogenesis);00030(Pentose phosphate pathway);00051(Fructose and mannose metabolism);00710(Carbon fixation in photosynthetic organisms)	K03841	EC:3.1.3.11	fructose-1,6-bisphosphatase, chloroplastic-like [Coffea arabica]	3.21765	10.6308	65.8016	0.957729	1.48347	1.87963	18.4339	4.20429	4.22327e-06	0.000381522	up	yes
113739779	LOC113739779	XM_027267113.1;XM_027267114.1;XM_027267112.1	GO:0005215(transporter activity);GO:0005315(inorganic phosphate transmembrane transporter activity);GO:0005524(ATP binding);GO:0005774(vacuolar membrane);GO:0005886(plasma membrane);GO:0016887(ATPase activity);GO:0035435(phosphate ion transmembrane transport);GO:0035435(phosphate ion transmembrane transport)	02010(ABC transporters);02010(ABC transporters)	K05658	EC:3.6.3.44	ABC transporter I family member 17-like isoform X1 [Coffea arabica]	0	0	0	0	20.8397	18.4804	-inf	-inf	4.25958e-06	0.000382974	down	yes
113706423	LOC113706423	XM_027228325.1	GO:0003674(molecular_function);GO:0005576(extracellular region);GO:0008150(biological_process);GO:0009507(chloroplast);GO:0009534(chloroplast thylakoid);GO:0009535(chloroplast thylakoid membrane);GO:0009543(chloroplast thylakoid lumen);GO:0009579(thylakoid)	NA	NA	NA	thylakoid lumenal protein TL20.3, chloroplastic-like [Coffea arabica]	1.38284	10.199	107.073	0.619327	1.35836	0.662783	44.9368	5.48983	4.26303e-06	0.000382974	up	yes
113716969	LOC113716969	XM_027241543.1	GO:0009507(chloroplast);GO:0009523(photosystem II);GO:0009533(chloroplast stromal thylakoid);GO:0009535(chloroplast thylakoid membrane);GO:0010205(photoinhibition);GO:0015979(photosynthesis);GO:0016021(integral component of membrane);GO:0030095(chloroplast photosystem II);GO:0030145(manganese ion binding);GO:0045454(cell redox homeostasis)	00195(Photosynthesis)	K02723	NA	photosystem II core complex proteins psbY, chloroplastic-like [Coffea arabica]	41.4988	125.086	1281.07	16.6763	23.7725	19.2728	24.2401	4.59933	4.36677e-06	0.000391207	up	yes
113727399	LOC113727399	XM_027251544.1	GO:0004672(protein kinase activity);GO:0004674(protein serine/threonine kinase activity);GO:0005524(ATP binding);GO:0005886(plasma membrane);GO:0006468(protein phosphorylation);GO:0007169(transmembrane receptor protein tyrosine kinase signaling pathway);GO:0009506(plasmodesma);GO:0016021(integral component of membrane)	NA	NA	NA	probable inactive leucine-rich repeat receptor-like protein kinase At3g03770 [Coffea arabica]	0	0	0	2.52672	2.39864	2.97573	-inf	-inf	4.42468e-06	0.0003953	down	yes
113711758	LOC113711758	XM_027234950.1	GO:0004675(transmembrane receptor protein serine/threonine kinase activity);GO:0004714(transmembrane receptor protein tyrosine kinase activity);GO:0004725(protein tyrosine phosphatase activity);GO:0005515(protein binding);GO:0005524(ATP binding);GO:0005789(endoplasmic reticulum membrane);GO:0005886(plasma membrane);GO:0006468(protein phosphorylation);GO:0007030(Golgi organization);GO:0009556(micr…	04016(MAPK signaling pathway - plant);04075(Plant hormone signal transduction);04626(Plant-pathogen interaction)	K13416	EC:2.7.10.1;EC:2.7.11.1	leucine-rich repeat protein 1-like [Coffea arabica]	4.65595	8.63535	7.90723	76.3355	60.8984	59.566	0.107716	-3.21469	4.48642e-06	0.000399044	down	yes
4421864	CoarCr007	rna-CoarCr007	GO:0009536(plastid)	00190(Oxidative phosphorylation);00195(Photosynthesis)	K02108	NA	hypothetical protein DCAR_001521 [Daucus carota subsp. sativus]	254.776	607.465	6432.15	99.4145	4.43659	17.7351	59.9936	5.90674	4.49127e-06	0.000399044	up	yes
113724799	LOC113724799	XM_027247687.1;XM_027247688.1	GO:0003674(molecular_function);GO:0005737(cytoplasm);GO:0008150(biological_process);GO:0016020(membrane);GO:0016021(integral component of membrane);GO:0016021(integral component of membrane)	NA	NA	NA	transmembrane protein 120 homolog [Coffea arabica]	0	0	0	17.098	0	18.2663	-inf	-inf	4.5114e-06	0.000399075	down	yes
113739952	LOC113739952	XM_027267395.1	GO:0005576(extracellular region);GO:0006631(fatty acid metabolic process);GO:0008126(acetylesterase activity);GO:0016042(lipid catabolic process);GO:0052689(carboxylic ester hydrolase activity)	00901(Indole alkaloid biosynthesis)	K21026	EC:3.1.1.80	GDSL esterase/lipase At3g48460 [Coffea arabica]	1.96334	0.914953	31.3487	0.098871	0.218517	0.200635	66.0723	6.04597	4.52176e-06	0.000399075	up	yes
113688289	LOC113688289	XM_027206077.1	GO:0004144(diacylglycerol O-acyltransferase activity);GO:0005886(plasma membrane);GO:0019432(triglyceride biosynthetic process);GO:0047196(long-chain-alcohol O-fatty-acyltransferase activity)	NA	NA	NA	O-acyltransferase WSD1-like [Coffea arabica]	1.77022	1.13279	17.2215	0.090359	0	0	222.717	7.79907	4.52864e-06	0.000399075	up	yes
113725156	LOC113725156	XM_027248153.1	GO:0006820(anion transport);GO:0016021(integral component of membrane);GO:0022857(transmembrane transporter activity);GO:0055085(transmembrane transport)	NA	NA	NA	putative glycerol-3-phosphate transporter 1 [Coffea arabica]	4.50233	14.0237	4.16951	64.1574	58.4184	66.6016	0.11997	-3.05926	4.54168e-06	0.000399137	down	yes
113712793	LOC113712793	XM_027236374.1	NA	NA	NA	NA	21 kDa seed protein-like [Coffea arabica]	3.53703	35.5985	290.273	2.43325	2.9478	4.10812	34.7142	5.11745	4.56709e-06	0.000400283	up	yes
113714707	LOC113714707	XM_027238724.1	GO:0009813(flavonoid biosynthetic process);GO:0043231(intracellular membrane-bounded organelle);GO:0052696(flavonoid glucuronidation);GO:0080043(quercetin 3-O-glucosyltransferase activity);GO:0080044(quercetin 7-O-glucosyltransferase activity)	NA	NA	NA	UDP-glycosyltransferase 91C1 [Coffea arabica]	78.7427	72.6147	31.6339	10.9157	13.4656	11.2935	5.12943	2.3588	4.59328e-06	0.00040149	up	yes
113720317	LOC113720317	XM_027245223.1	GO:0051213(dioxygenase activity)	00940(Phenylpropanoid biosynthesis)	K06892	EC:1.14.11.-	feruloyl CoA ortho-hydroxylase 2-like [Coffea arabica]	0	0	0	3.45315	5.32554	8.61583	-inf	-inf	4.60894e-06	0.000401773	down	yes
113692524	LOC113692524	XM_027210944.1	GO:0009416(response to light stimulus);GO:0009535(chloroplast thylakoid membrane);GO:0009768(photosynthesis, light harvesting in photosystem I);GO:0009941(chloroplast envelope);GO:0010287(plastoglobule);GO:0016168(chlorophyll binding);GO:0031409(pigment binding)	00196(Photosynthesis - antenna proteins)	K08915	NA	chlorophyll a-b binding protein CP29.1, chloroplastic-like [Coffea arabica]	41.1898	160.195	1900.87	20.6352	23.3024	26.3371	29.9148	4.90279	4.71608e-06	0.000410007	up	yes
113705058	LOC113705058	XM_027226932.1;XM_027226940.1	GO:0004713(protein tyrosine kinase activity);GO:0005524(ATP binding);GO:0005886(plasma membrane);GO:0016301(kinase activity);GO:0016301(kinase activity)	NA	NA	NA	probable receptor-like protein kinase At1g49730 isoform X1 [Coffea arabica];probable receptor-like protein kinase At1g49730 isoform X2 [Coffea arabica]	19.3495	17.8299	8.37665	1.25497	1.16786	1.4142	11.8728	3.56958	4.89607e-06	0.000424514	up	yes
113737181	LOC113737181	XM_027264445.1	GO:0005739(mitochondrion);GO:0005886(plasma membrane);GO:0006508(proteolysis);GO:0008233(peptidase activity);GO:0031225(anchored component of membrane)	NA	NA	NA	non-specific lipid transfer protein-like 1 [Coffea arabica]	0	0	0	4.48568	8.86104	7.17525	-inf	-inf	4.96507e-06	0.000429346	down	yes
113694491	LOC113694491	XM_027213307.1	GO:0005618(cell wall);GO:0033609(oxalate metabolic process);GO:0046564(oxalate decarboxylase activity)	NA	NA	NA	auxin-binding protein ABP20-like [Coffea arabica]	1.78848	6.91503	36.6266	0.542414	0.247721	0.316784	40.9516	5.35585	5.07772e-06	0.000436193	up	yes
113699121	LOC113699121	XM_027219238.1;XM_027219239.1	GO:0005576(extracellular region);GO:0005618(cell wall);GO:0006949(syncytium formation);GO:0009664(plant-type cell wall organization);GO:0009826(unidimensional cell growth);GO:0009828(plant-type cell wall loosening);GO:0009831(plant-type cell wall modification involved in multidimensional cell growth);GO:0016020(membrane);GO:0005199(structural constituent of cell wall);GO:0009505(plant-type cell w…	NA	NA	NA	expansin-A10 [Coffea arabica]	0	0	0	5.45584	9.06631	4.27595	-inf	-inf	5.08367e-06	0.000436193	down	yes
113691545	LOC113691545	XM_027209721.1	GO:0051213(dioxygenase activity)	NA	NA	NA	2-oxoglutarate-Fe(II) type oxidoreductase hxnY-like isoform X1 [Coffea arabica]	3.91891	1.66654	26.8062	0.339851	0.456841	0.351897	28.2013	4.81769	5.08472e-06	0.000436193	up	yes
4421792	CoarCr008	rna-CoarCr008	GO:0003674(molecular_function);GO:0005575(cellular_component);GO:0008150(biological_process)	00230(Purine metabolism);00240(Pyrimidine metabolism);03020(RNA polymerase)	K03046	EC:2.7.7.6	hypothetical protein GOBAR_AA33653 [Gossypium barbadense]	282.989	799.14	15160.8	117.259	2.76981	22.3642	114.071	6.83379	5.13488e-06	0.000436553	up	yes
113689672	LOC113689672	XM_027207410.1	GO:0005515(protein binding);GO:0005737(cytoplasm);GO:0009408(response to heat);GO:0009644(response to high light intensity);GO:0010286(heat acclimation);GO:0042542(response to hydrogen peroxide)	04141(Protein processing in endoplasmic reticulum)	K13993	NA	17.4 kDa class I heat shock protein-like [Coffea arabica]	71.9695	17.7672	4.1735	2.05474	2.01489	1.06657	18.284	4.19251	5.13785e-06	0.000436553	up	yes
113731281	LOC113731281	XM_027256449.1	GO:0003677(DNA binding);GO:0003700(DNA binding transcription factor activity);GO:0005634(nucleus);GO:0006355(regulation of transcription, DNA-templated)	NA	NA	NA	protein RADIALIS-like 1 [Coffea arabica]	0	22.3476	424.534	0.239752	0.60551	0.468632	340.12	8.4099	5.13916e-06	0.000436553	up	yes
113725203	LOC113725203	XM_027248219.1	GO:0003674(molecular_function);GO:0005739(mitochondrion);GO:0016021(integral component of membrane)	NA	NA	NA	transmembrane protein 256 homolog [Coffea arabica]	33.3087	0	21.8115	0	0	0	inf	inf	5.14291e-06	0.000436553	up	yes
113708787	LOC113708787	XM_027231385.1	GO:0000103(sulfate assimilation);GO:0006457(protein folding);GO:0009507(chloroplast);GO:0015035(protein disulfide oxidoreductase activity);GO:0016671(oxidoreductase activity, acting on a sulfur group of donors, disulfide as acceptor);GO:0034599(cellular response to oxidative stress);GO:0045454(cell redox homeostasis);GO:0055114(oxidation-reduction process)	NA	NA	NA	thioredoxin F, chloroplastic-like [Coffea arabica]	9.83067	39.8541	361.683	4.63725	6.68016	5.75389	24.097	4.59078	5.1583e-06	0.000436714	up	yes
113703222	LOC113703222	XM_027224520.1	GO:0005515(protein binding);GO:0009507(chloroplast);GO:0010287(plastoglobule);GO:0016702(oxidoreductase activity, acting on single donors with incorporation of molecular oxygen, incorporation of two atoms of oxygen);GO:0046872(metal ion binding);GO:0055114(oxidation-reduction process)	00906(Carotenoid biosynthesis)	K09840	EC:1.13.11.51	probable carotenoid cleavage dioxygenase 4, chloroplastic [Coffea arabica]	6.71884	0.758804	25.634	0.073411	0.297475	0.527862	36.8419	5.20328	5.28595e-06	0.000446352	up	yes
113742286	LOC113742286	XM_027270091.1	GO:0003735(structural constituent of ribosome);GO:0006412(translation)	NA	NA	NA	mitochondrial phosphate carrier protein 3, mitochondrial-like [Coffea arabica]	0	0	0	6.11372	3.98211	4.27995	-inf	-inf	5.31294e-06	0.000447448	down	yes
113708791	LOC113708791	XM_027231394.1	GO:0005524(ATP binding);GO:0005618(cell wall);GO:0005634(nucleus);GO:0005739(mitochondrion);GO:0005774(vacuolar membrane);GO:0005794(Golgi apparatus);GO:0005829(cytosol);GO:0005886(plasma membrane);GO:0006351(transcription, DNA-templated);GO:0006355(regulation of transcription, DNA-templated);GO:0006457(protein folding);GO:0006986(response to unfolded protein);GO:0009266(response to temperature s…	03040(Spliceosome);04141(Protein processing in endoplasmic reticulum);04144(Endocytosis)	K03283	NA	heat shock cognate 70 kDa protein-like [Coffea arabica]	693.983	413.056	184.133	90.6423	57.8753	62.7727	6.1109	2.61138	5.32659e-06	0.000447448	up	yes
113730850	LOC113730850	XM_027255805.1	GO:0005509(calcium ion binding);GO:0009507(chloroplast);GO:0009534(chloroplast thylakoid);GO:0009535(chloroplast thylakoid membrane);GO:0009543(chloroplast thylakoid lumen);GO:0009570(chloroplast stroma);GO:0009579(thylakoid);GO:0009654(photosystem II oxygen evolving complex);GO:0015979(photosynthesis);GO:0019898(extrinsic component of membrane);GO:0030095(chloroplast photosystem II);GO:0031977(t…	00195(Photosynthesis)	K08901	NA	oxygen-evolving enhancer protein 3-2, chloroplastic-like [Coffea arabica]	59.0451	206.037	1748.6	26.4973	33.1967	35.2323	21.2131	4.40688	5.44673e-06	0.000455682	up	yes
113691345	LOC113691345	XM_027209444.1	GO:0004674(protein serine/threonine kinase activity);GO:0005886(plasma membrane);GO:0006468(protein phosphorylation)	NA	NA	NA	G-type lectin S-receptor-like serine/threonine-protein kinase SD3-1 [Coffea arabica]	0	0	0	3.69283	2.40601	2.29117	-inf	-inf	5.45423e-06	0.000455682	down	yes
113712135	LOC113712135	XM_027235425.1	GO:0009507(chloroplast);GO:0009706(chloroplast inner membrane);GO:0009941(chloroplast envelope);GO:0016021(integral component of membrane)	NA	NA	NA	uncharacterized protein LOC113712135 [Coffea arabica]	0.748987	14.6264	49.2075	0.682518	0.838274	0.672119	29.4507	4.88023	5.46688e-06	0.000455682	up	yes
113717206	LOC113717206	XM_027241915.1	GO:0005096(GTPase activator activity);GO:0005737(cytoplasm)	NA	NA	NA	rho GTPase-activating protein 2-like isoform X1 [Coffea arabica]	0	0	0	2.80506	3.69112	3.53989	-inf	-inf	5.53957e-06	0.000460553	down	yes
113710246	LOC113710246	XR_003452825.1	GO:0003674(molecular_function);GO:0009507(chloroplast);GO:0009534(chloroplast thylakoid);GO:0009535(chloroplast thylakoid membrane);GO:0009538(photosystem I reaction center);GO:0009579(thylakoid);GO:0009941(chloroplast envelope);GO:0010287(plastoglobule);GO:0015979(photosynthesis);GO:0016020(membrane);GO:0016021(integral component of membrane)	00195(Photosynthesis)	K02694	NA	photosystem I reaction center subunit III, chloroplastic-like [Coffea arabica]	17.4593	46.5425	487.183	7.90205	9.21931	8.00969	21.9324	4.45499	5.58612e-06	0.00046291	up	yes
113732317	LOC113732317	XM_027258017.1	GO:0004022(alcohol dehydrogenase (NAD) activity);GO:0005794(Golgi apparatus);GO:0005829(cytosol);GO:0005886(plasma membrane);GO:0009506(plasmodesma);GO:0050662(coenzyme binding)	00940(Phenylpropanoid biosynthesis)	K09753	EC:1.2.1.44	cinnamoyl-CoA reductase 1-like [Coffea arabica]	25.8258	8.42656	12.6567	1.72874	1.07423	0.887893	12.7095	3.66783	5.59654e-06	0.00046291	up	yes
113740295	LOC113740295	XM_027267868.1;XM_027267869.1	GO:0009416(response to light stimulus);GO:0009535(chloroplast thylakoid membrane);GO:0009768(photosynthesis, light harvesting in photosystem I);GO:0009941(chloroplast envelope);GO:0010287(plastoglobule);GO:0016168(chlorophyll binding);GO:0031409(pigment binding);GO:0031409(pigment binding)	00196(Photosynthesis - antenna proteins);00196(Photosynthesis - antenna proteins)	K08910	NA	chlorophyll a-b binding protein 4, chloroplastic-like isoform X1 [Coffea arabica];chlorophyll a-b binding protein P4, chloroplastic-like isoform X2 [Coffea arabica]	44.6874	119.886	1304.88	19.2461	22.5424	23.0497	22.6633	4.50229	5.67354e-06	0.000467064	up	yes
113701851	LOC113701851	XM_027222705.1;XM_027222706.1	GO:0004372(glycine hydroxymethyltransferase activity);GO:0005515(protein binding);GO:0005634(nucleus);GO:0005739(mitochondrion);GO:0005759(mitochondrial matrix);GO:0005829(cytosol);GO:0005886(plasma membrane);GO:0006544(glycine metabolic process);GO:0006563(L-serine metabolic process);GO:0007623(circadian rhythm);GO:0008266(poly(U) RNA binding);GO:0009409(response to cold);GO:0009416(response to …	00630(Glyoxylate and dicarboxylate metabolism);00260(Glycine, serine and threonine metabolism);00460(Cyanoamino acid metabolism);00670(One carbon pool by folate);00670(One carbon pool by folate)	K00600	EC:2.1.2.1	serine hydroxymethyltransferase, mitochondrial [Coffea arabica]	19.0329	26.7256	137.376	5.45023	6.27437	6.29236	10.1646	3.34547	5.67564e-06	0.000467064	up	yes
113688109	LOC113688109	XM_027205780.1	GO:0009416(response to light stimulus);GO:0009535(chloroplast thylakoid membrane);GO:0009768(photosynthesis, light harvesting in photosystem I);GO:0009941(chloroplast envelope);GO:0010287(plastoglobule);GO:0016168(chlorophyll binding);GO:0031409(pigment binding)	00196(Photosynthesis - antenna proteins)	K08914	NA	chlorophyll a-b binding protein 13, chloroplastic [Coffea arabica]	27.1785	148.926	1315.73	17.2754	20.6485	19.1632	26.1326	4.70778	5.73387e-06	0.000470658	up	yes
113728450	LOC113728450	XM_027252854.1	GO:0004672(protein kinase activity);GO:0005524(ATP binding);GO:0005886(plasma membrane);GO:0006468(protein phosphorylation);GO:0009506(plasmodesma);GO:0016301(kinase activity)	NA	NA	NA	PTI1-like tyrosine-protein kinase At3g15890 [Coffea arabica]	0	0	0	6.49571	5.32866	3.73786	-inf	-inf	5.75181e-06	0.000470935	down	yes
113727725	LOC113727725	XM_027252045.1	GO:0000293(ferric-chelate reductase activity);GO:0006811(ion transport);GO:0009507(chloroplast);GO:0009767(photosynthetic electron transport chain);GO:0016020(membrane);GO:0016021(integral component of membrane);GO:0016491(oxidoreductase activity);GO:0031969(chloroplast membrane);GO:0046872(metal ion binding);GO:0055114(oxidation-reduction process)	NA	NA	NA	ferric reduction oxidase 6-like [Coffea arabica]	1.25634	5.53922	36.6481	0.80119	0.734417	0.531891	21.0127	4.39319	5.81325e-06	0.000474763	up	yes
113699134	LOC113699134	XM_027219258.1	GO:0003677(DNA binding);GO:0003700(DNA binding transcription factor activity);GO:0005515(protein binding);GO:0005634(nucleus);GO:0006351(transcription, DNA-templated);GO:0006355(regulation of transcription, DNA-templated);GO:0019760(glucosinolate metabolic process);GO:0043565(sequence-specific DNA binding);GO:0044212(transcription regulatory region DNA binding);GO:0046872(metal ion binding)	NA	NA	NA	zinc-finger homeodomain protein 9-like [Coffea arabica]	1.65004	9.42326	49.5909	1.1967	0.545286	0.938695	22.6301	4.50017	5.91192e-06	0.000481605	up	yes
113743395	LOC113743395	XM_027271385.1	GO:0009543(chloroplast thylakoid lumen);GO:0010206(photosystem II repair);GO:0010207(photosystem II assembly)	00195(Photosynthesis)	K08902	NA	photosystem II repair protein PSB27-H1, chloroplastic-like [Coffea arabica]	3.11194	9.80276	58.7116	0.608239	1.49157	0.538239	27.1513	4.76295	6.03014e-06	0.000490002	up	yes
113695475	LOC113695475	XM_027214591.1	GO:0005576(extracellular region);GO:0005618(cell wall);GO:0005737(cytoplasm);GO:0009505(plant-type cell wall);GO:0009507(chloroplast);GO:0030599(pectinesterase activity);GO:0042545(cell wall modification);GO:0045330(aspartyl esterase activity);GO:0045490(pectin catabolic process)	00040(Pentose and glucuronate interconversions)	K01051	EC:3.1.1.11	probable pectinesterase 53 [Coffea arabica]	0	0	0	5.33552	4.23501	3.81353	-inf	-inf	6.12023e-06	0.000494345	down	yes
113734828	LOC113734828	XM_027261565.1	NA	NA	NA	NA	CYC02 protein-like [Coffea arabica]	3475.2	597.28	1340.33	295.509	211.44	187.003	7.79998	2.96347	6.1259e-06	0.000494345	up	yes
113719508	LOC113719508	XM_027244726.1	GO:0003674(molecular_function);GO:0008150(biological_process)	NA	NA	NA	transport and Golgi organization 2 homolog [Coffea arabica]	591.23	68.812	51.005	15.8172	17.8273	21.039	13.0029	3.70077	6.12944e-06	0.000494345	up	yes
113717611	LOC113717611	XM_027242378.1;XM_027242379.1;XM_027242376.1;XM_027242375.1;XR_003454438.1	GO:0005783(endoplasmic reticulum);GO:0009507(chloroplast);GO:0016021(integral component of membrane);GO:0016021(integral component of membrane)	04141(Protein processing in endoplasmic reticulum);04141(Protein processing in endoplasmic reticulum)	K09562	NA	uncharacterized protein LOC113717609 isoform X3 [Coffea arabica];uncharacterized protein LOC113717609 isoform X4 [Coffea arabica];uncharacterized protein LOC113717609 isoform X2 [Coffea arabica];uncharacterized protein LOC113717609 isoform X1 [Coffea arabica]	0	0	0	2.15429	5.36621	4.99724	-inf	-inf	6.15971e-06	0.00049555	down	yes
113690842	LOC113690842	XM_027208916.1	GO:0003674(molecular_function);GO:0008150(biological_process);GO:0009507(chloroplast);GO:0009535(chloroplast thylakoid membrane);GO:0016021(integral component of membrane)	NA	NA	NA	uncharacterized protein LOC113690842 [Coffea arabica]	1.9595	6.6769	58.238	0.558241	0.780161	0.271722	41.5337	5.37621	6.2039e-06	0.000497867	up	yes
113688131	LOC113688131	XM_027205807.1	GO:0004497(monooxygenase activity);GO:0009941(chloroplast envelope);GO:0016125(sterol metabolic process)	00592(alpha-Linolenic acid metabolism)	K10528	EC:4.1.2.-	fatty acid hydroperoxide lyase, chloroplastic-like [Coffea arabica]	2.58052	2.45059	22.3866	0.107017	0.30392	0	66.72	6.06005	6.29437e-06	0.000503877	up	yes
113701049	LOC113701049	XM_027221508.1	GO:0004022(alcohol dehydrogenase (NAD) activity);GO:0005737(cytoplasm);GO:0005829(cytosol);GO:0008270(zinc ion binding);GO:0055114(oxidation-reduction process)	00010(Glycolysis / Gluconeogenesis);00071(Fatty acid degradation);00350(Tyrosine metabolism)	K00121	EC:1.1.1.284;EC:1.1.1.1	alcohol dehydrogenase-like 2 [Coffea arabica]	0	0	0	0	23.9249	23.5373	-inf	-inf	6.3954e-06	0.0005107	down	yes
113702419	LOC113702419	XM_027223631.1	GO:0003674(molecular_function);GO:0005634(nucleus);GO:0008150(biological_process)	NA	NA	NA	F-box protein At5g46170-like [Coffea arabica]	21.2031	26.3883	8.18793	2.10683	3.20525	2.46775	7.16974	2.84192	6.47429e-06	0.000515727	up	yes
113712883	LOC113712883	XM_027236494.1	GO:0009416(response to light stimulus);GO:0009535(chloroplast thylakoid membrane);GO:0009768(photosynthesis, light harvesting in photosystem I);GO:0009941(chloroplast envelope);GO:0010287(plastoglobule);GO:0016168(chlorophyll binding);GO:0031409(pigment binding)	00196(Photosynthesis - antenna proteins)	K08916	NA	chlorophyll a-b binding protein CP26, chloroplastic [Coffea arabica]	74.4143	281.86	2367.1	39.1007	45.2018	45.9757	20.9043	4.38573	6.6254e-06	0.000525574	up	yes
113728947	LOC113728947	XM_027253294.1	NA	NA	NA	NA	protein BPS1, chloroplastic-like [Coffea arabica]	524.105	158.9	88.2018	36.1537	34.4412	34.337	7.3496	2.87767	6.63042e-06	0.000525574	up	yes
113728629	LOC113728629	XM_027253015.1	GO:0005215(transporter activity);GO:0005886(plasma membrane);GO:0016021(integral component of membrane);GO:0022857(transmembrane transporter activity);GO:0055085(transmembrane transport)	NA	NA	NA	protein NRT1/ PTR FAMILY 4.5-like [Coffea arabica]	0	0	0	5.17217	2.19337	5.07561	-inf	-inf	6.78865e-06	0.000536801	down	yes
113734751	LOC113734751	XM_027261404.1	GO:0016020(membrane);GO:0016709(oxidoreductase activity, acting on paired donors, with incorporation or reduction of molecular oxygen, NAD(P)H as one donor, and incorporation of one atom of oxygen);GO:0044550(secondary metabolite biosynthetic process)	00590(Arachidonic acid metabolism);00591(Linoleic acid metabolism)	K07418	EC:1.14.14.1;EC:1.14.14.73	cytochrome P450 71A2-like [Coffea arabica]	0	0	0	4.70368	4.08648	3.53481	-inf	-inf	6.83154e-06	0.000538875	down	yes
113715630	LOC113715630	XM_027239887.1	GO:0003674(molecular_function);GO:0009507(chloroplast);GO:0009523(photosystem II);GO:0009535(chloroplast thylakoid membrane);GO:0015979(photosynthesis);GO:0016021(integral component of membrane);GO:0042549(photosystem II stabilization)	00195(Photosynthesis)	K02721	NA	photosystem II reaction center W protein, chloroplastic [Coffea arabica]	84.5232	446.065	5026.54	65.733	64.951	55.8717	29.7881	4.89666	7.01042e-06	0.00055164	up	yes
113695686	LOC113695686	XM_027214822.1	GO:0009416(response to light stimulus);GO:0009535(chloroplast thylakoid membrane);GO:0009768(photosynthesis, light harvesting in photosystem I);GO:0009941(chloroplast envelope);GO:0010287(plastoglobule);GO:0016168(chlorophyll binding);GO:0031409(pigment binding)	00196(Photosynthesis - antenna proteins)	K08915	NA	chlorophyll a-b binding protein CP29.1, chloroplastic-like [Coffea arabica]	44.3193	127.295	1290.76	16.9772	26.7726	24.4867	21.4309	4.42162	7.08352e-06	0.000556039	up	yes
113703538	LOC113703538	XM_027224935.1	GO:0003674(molecular_function);GO:0005886(plasma membrane);GO:0008150(biological_process);GO:0016021(integral component of membrane)	NA	NA	NA	putative UPF0481 protein At3g02645 [Coffea arabica]	1.24046	1.41316	10.9325	0	0.046785	0	290.395	8.18187	7.10449e-06	0.000556335	up	yes
113726544	LOC113726544	XM_027250321.1;XM_027250322.1	GO:0005737(cytoplasm);GO:0005777(peroxisome);GO:0006097(glyoxylate cycle);GO:0006099(tricarboxylic acid cycle);GO:0006108(malate metabolic process);GO:0009507(chloroplast);GO:0016615(malate dehydrogenase activity);GO:0030060(L-malate dehydrogenase activity);GO:0031998(regulation of fatty acid beta-oxidation);GO:0080093(regulation of photorespiration);GO:0005773(vacuole);GO:0005975(carbohydrate me…	00020(Citrate cycle (TCA cycle));00620(Pyruvate metabolism);00630(Glyoxylate and dicarboxylate metabolism);00710(Carbon fixation in photosynthetic organisms);00270(Cysteine and methionine metabolism);00270(Cysteine and methionine metabolism)	K00026	EC:1.1.1.37	malate dehydrogenase, glyoxysomal-like isoform X1 [Coffea arabica];malate dehydrogenase, glyoxysomal-like isoform X2 [Coffea arabica]	0.438554	6.26518	46.381	0.583482	0.301595	0.223324	47.8931	5.58174	7.23255e-06	0.000564995	up	yes
113710402	LOC113710402	XM_027233379.1	GO:0005829(cytosol);GO:0016618(hydroxypyruvate reductase activity);GO:0030267(glyoxylate reductase (NADP) activity)	00630(Glyoxylate and dicarboxylate metabolism);00260(Glycine, serine and threonine metabolism)	K15893	NA	glycerate dehydrogenase [Coffea arabica]	22.6023	19.1409	189.838	4.50073	6.94385	6.41602	12.9661	3.69667	7.34516e-06	0.000571305	up	yes
113730185	LOC113730185	XM_027254704.1	GO:0003674(molecular_function);GO:0005739(mitochondrion);GO:0009408(response to heat);GO:0046686(response to cadmium ion)	04141(Protein processing in endoplasmic reticulum)	K13993	NA	heat shock 22 kDa protein, mitochondrial-like [Coffea arabica]	379.535	161.372	118.593	46.8677	35.1515	32.9573	5.73596	2.52004	7.34865e-06	0.000571305	up	yes
113692840	LOC113692840	XM_027211422.1	GO:0005507(copper ion binding);GO:0009411(response to UV);GO:0009507(chloroplast);GO:0009534(chloroplast thylakoid);GO:0009535(chloroplast thylakoid membrane);GO:0009543(chloroplast thylakoid lumen);GO:0009570(chloroplast stroma);GO:0009579(thylakoid);GO:0017148(negative regulation of translation);GO:0031977(thylakoid lumen);GO:0046028(electron transporter, transferring electrons from cytochrome …	00195(Photosynthesis)	K02638	NA	plastocyanin-like [Coffea arabica]	8.7188	58.7663	816.27	6.7492	7.96503	9.13889	37.0499	5.2114	7.78335e-06	0.000602573	up	yes
113718708	LOC113718708	XM_027243606.1;XM_027243605.1	GO:0000035(acyl binding);GO:0000036(acyl carrier activity);GO:0005829(cytosol);GO:0006633(fatty acid biosynthetic process);GO:0009245(lipid A biosynthetic process);GO:0009507(chloroplast);GO:0009570(chloroplast stroma);GO:0031177(phosphopantetheine binding);GO:0031177(phosphopantetheine binding)	00190(Oxidative phosphorylation);00190(Oxidative phosphorylation)	K03955	NA	acyl carrier protein 1, chloroplastic-like isoform X2 [Coffea arabica];acyl carrier protein 1, chloroplastic-like isoform X1 [Coffea arabica]	0.921161	6.83797	110.492	0.523481	0	0	225.895	7.81951	7.78811e-06	0.000602573	up	yes
gene-LOC113701554	LOC113701554	gene-LOC113701554	GO:0005575(cellular_component);GO:0016491(oxidoreductase activity);GO:0055114(oxidation-reduction process)	NA	NA	NA	putative oxidoreductase TDA3 [Coffea arabica]	13.7459	10.0423	6.6531	0.678944	0.954012	0.935672	11.8512	3.56696	7.82902e-06	0.000604292	up	yes
113733074	LOC113733074	XM_027259216.1	GO:0016020(membrane);GO:0016709(oxidoreductase activity, acting on paired donors, with incorporation or reduction of molecular oxygen, NAD(P)H as one donor, and incorporation of one atom of oxygen);GO:0044550(secondary metabolite biosynthetic process)	NA	NA	NA	ferruginol synthase-like [Coffea arabica]	1.02848	4.17423	37.7668	0.535773	0.603641	0.395102	28.002	4.80746	7.97112e-06	0.000613795	up	yes
113739910	LOC113739910	XM_027267325.1	NA	03440(Homologous recombination)	K04728	EC:2.7.11.1	uncharacterized protein LOC113739910 [Coffea arabica]	0	0	0	1.64975	1.52867	2.39943	-inf	-inf	8.68933e-06	0.00066751	down	yes
113727462	LOC113727462	XM_027251652.1;XM_027251653.1	GO:0004674(protein serine/threonine kinase activity);GO:0005634(nucleus);GO:0005737(cytoplasm);GO:0005886(plasma membrane);GO:0035556(intracellular signal transduction);GO:0035556(intracellular signal transduction)	NA	NA	NA	phototropin-2-like isoform X1 [Coffea arabica];phototropin-2-like isoform X2 [Coffea arabica]	1.81982	3.6214	33.297	0.63142	1.04848	0.536573	17.4774	4.12742	9.11075e-06	0.00069692	up	yes
gene-LOC113742769	LOC113742769	gene-LOC113742769	GO:0005215(transporter activity);GO:0005886(plasma membrane);GO:0006857(oligopeptide transport);GO:0009506(plasmodesma);GO:0016020(membrane);GO:0016021(integral component of membrane);GO:0055085(transmembrane transport);GO:0080167(response to karrikin);GO:0090448(glucosinolate:proton symporter activity);GO:0090449(phloem glucosinolate loading);GO:1901349(glucosinolate transport)	NA	NA	NA	protein NRT1/ PTR FAMILY 2.11-like [Coffea eugenioides]	0	0	0	2.37765	3.15991	3.42923	-inf	-inf	9.13316e-06	0.00069692	down	yes
gene-LOC113713749	LOC113713749	gene-LOC113713749	GO:0003677(DNA binding);GO:0003700(DNA binding transcription factor activity);GO:0005634(nucleus);GO:0006351(transcription, DNA-templated);GO:0006355(regulation of transcription, DNA-templated);GO:0009873(ethylene-activated signaling pathway);GO:0045893(positive regulation of transcription, DNA-templated);GO:0048510(regulation of timing of transition from vegetative to reproductive phase)	03040(Spliceosome)	K12900	NA	unnamed protein product [Coffea canephora]	125.861	40.681	20.459	7.92586	10.2867	8.3654	7.03595	2.81475	9.13683e-06	0.00069692	up	yes
113716701	LOC113716701	XM_027241102.1	GO:0003674(molecular_function);GO:0005634(nucleus);GO:0005739(mitochondrion);GO:0008150(biological_process)	NA	NA	NA	uncharacterized protein LOC113733700 [Coffea arabica]	0	0	0	5.04173	5.22721	4.60222	-inf	-inf	9.23834e-06	0.00070097	down	yes
113694252	LOC113694252	XM_027213147.1	GO:0005575(cellular_component);GO:0008150(biological_process);GO:0016020(membrane);GO:0016021(integral component of membrane);GO:0016209(antioxidant activity);GO:0016491(oxidoreductase activity);GO:0045454(cell redox homeostasis);GO:0055114(oxidation-reduction process)	NA	NA	NA	peroxiredoxin Q, chloroplastic [Coffea arabica]	13.4027	25.0373	193.316	6.04602	5.54476	5.25204	13.7599	3.7824	9.24146e-06	0.00070097	up	yes
113708700	LOC113708700	XM_027231280.1;XM_027231281.1	GO:0051213(dioxygenase activity);GO:0051213(dioxygenase activity)	00941(Flavonoid biosynthesis);00940(Phenylpropanoid biosynthesis);00940(Phenylpropanoid biosynthesis)	K06892;K05278	EC:1.14.11.-;EC:1.14.20.6	protein SRG1-like isoform X1 [Coffea arabica];protein SRG1-like isoform X2 [Coffea arabica]	24.5117	31.8039	134.713	8.25141	8.7565	6.03635	8.28965	3.05131	9.25495e-06	0.00070097	up	yes
113709323	LOC113709323	XM_027232070.1	GO:0003333(amino acid transmembrane transport);GO:0015171(amino acid transmembrane transporter activity)	NA	NA	NA	lysine histidine transporter-like 8 [Coffea arabica]	0	0	0	3.79338	3.60453	3.73337	-inf	-inf	9.39789e-06	0.000710134	down	yes
113709489	LOC113709489	XM_027232263.1;XM_027232264.1	GO:0004553(hydrolase activity, hydrolyzing O-glycosyl compounds);GO:0005576(extracellular region);GO:0005886(plasma membrane);GO:0008810(cellulase activity);GO:0030245(cellulose catabolic process);GO:0071555(cell wall organization);GO:0005975(carbohydrate metabolic process);GO:0016021(integral component of membrane);GO:0016021(integral component of membrane)	00500(Starch and sucrose metabolism);00500(Starch and sucrose metabolism)	K01179	EC:3.2.1.4	endoglucanase 24-like isoform X1 [Coffea arabica]	0	0	0	3.09624	3.69829	3.52887	-inf	-inf	9.43544e-06	0.000710531	down	yes
4421749	CoarCr002	rna-CoarCr002	GO:0009536(plastid)	00190(Oxidative phosphorylation);00195(Photosynthesis)	K02108	NA	hypothetical protein DCAR_001521 [Daucus carota subsp. sativus]	238.836	332.964	6150.82	89.7351	123.418	53.55	25.2064	4.65572	9.44708e-06	0.000710531	up	yes
113697003	LOC113697003	XM_027216406.1	GO:0007623(circadian rhythm);GO:0009507(chloroplast);GO:0009523(photosystem II);GO:0009535(chloroplast thylakoid membrane);GO:0009644(response to high light intensity);GO:0015979(photosynthesis);GO:0016021(integral component of membrane);GO:0016168(chlorophyll binding);GO:0018298(protein-chromophore linkage);GO:0055085(transmembrane transport)	NA	NA	NA	light-harvesting complex-like protein OHP1, chloroplastic [Coffea arabica]	5.21722	38.4542	319.014	5.45624	5.15725	3.25692	26.1481	4.70864	9.5471e-06	0.000716387	up	yes
113706346	LOC113706346	XM_027228234.1	GO:0046658(anchored component of plasma membrane)	00230(Purine metabolism);00240(Pyrimidine metabolism);03020(RNA polymerase)	K03006	EC:2.7.7.6	early nodulin-like protein 1 [Coffea arabica]	0.219839	0	0	13.7564	16.8701	12.3512	0.00511519	-7.611	9.59934e-06	0.000718639	down	yes
113731180	LOC113731180	XM_027256284.1	GO:0004672(protein kinase activity);GO:0005524(ATP binding);GO:0005576(extracellular region);GO:0005618(cell wall);GO:0006468(protein phosphorylation);GO:0009505(plant-type cell wall);GO:0009737(response to abscisic acid);GO:0009739(response to gibberellin);GO:0009740(gibberellic acid mediated signaling pathway);GO:0009741(response to brassinosteroid);GO:0009826(unidimensional cell growth);GO:001…	00563(Glycosylphosphatidylinositol(GPI)-anchor biosynthesis)	K03860	NA	snakin-2 [Coffea arabica]	22.5423	5.90293	3.53592	0	0.228181	0	140.157	7.1309	9.77465e-06	0.000730074	up	yes
113714645	LOC113714645	XM_027238656.1	NA	00061(Fatty acid biosynthesis)	K00665	EC:2.3.1.85	unnamed protein product [Coffea canephora]	0	0	0	2.89239	1.6595	2.70614	-inf	-inf	9.83779e-06	0.000733096	down	yes
113718930	LOC113718930	XM_027243863.1;XM_027243864.1;XM_027243865.1	NA	NA	NA	NA	uncharacterized protein LOC113718930 isoform X1 [Coffea arabica];uncharacterized protein LOC113718930 isoform X2 [Coffea arabica];uncharacterized protein LOC113718930 isoform X3 [Coffea arabica]	1.29077	2.12445	15.5267	0.0650806	0.0809006	0.0832577	82.6298	6.36859	9.89051e-06	0.000735331	up	yes
113710151	LOC113710151	XM_027232991.1;XM_027232992.1	GO:0016020(membrane);GO:0016709(oxidoreductase activity, acting on paired donors, with incorporation or reduction of molecular oxygen, NAD(P)H as one donor, and incorporation of one atom of oxygen);GO:0044550(secondary metabolite biosynthetic process);GO:0044550(secondary metabolite biosynthetic process)	00905(Brassinosteroid biosynthesis);00905(Brassinosteroid biosynthesis)	K20623	NA	cytochrome P450 71A1-like isoform X1 [Coffea arabica]	0	1.09484	0	20.4172	19.2075	18.7918	0.018742	-5.73758	1.04545e-05	0.000775483	down	yes
113708701	LOC113708701	XM_027231282.1	GO:0051213(dioxygenase activity)	00941(Flavonoid biosynthesis)	K05278	EC:1.14.20.6	protein SRG1-like [Coffea arabica]	10.3738	5.75669	89.7542	2.83221	1.57311	2.49154	15.3526	3.94041	1.08624e-05	0.000803893	up	yes
113720169	LOC113720169	XM_027245128.1;XM_027245127.1	GO:0005215(transporter activity);GO:0005576(extracellular region);GO:0005737(cytoplasm);GO:0005739(mitochondrion);GO:0005773(vacuole);GO:0005774(vacuolar membrane);GO:0005783(endoplasmic reticulum);GO:0005794(Golgi apparatus);GO:0005829(cytosol);GO:0005886(plasma membrane);GO:0006629(lipid metabolic process);GO:0006810(transport);GO:0006883(cellular sodium ion homeostasis);GO:0009408(response to …	NA	NA	NA	temperature-induced lipocalin-1-like isoform X2 [Coffea arabica];temperature-induced lipocalin-1-like isoform X1 [Coffea arabica]	14.9149	33.75	46.1361	4.76041	6.24756	5.90215	5.60617	2.48702	1.10632e-05	0.000816882	up	yes
113712447	LOC113712447	XM_027235876.1	GO:0000103(sulfate assimilation);GO:0005737(cytoplasm);GO:0006457(protein folding);GO:0015035(protein disulfide oxidoreductase activity);GO:0016671(oxidoreductase activity, acting on a sulfur group of donors, disulfide as acceptor);GO:0034599(cellular response to oxidative stress);GO:0045454(cell redox homeostasis);GO:0055114(oxidation-reduction process)	NA	NA	NA	thioredoxin-like protein CDSP32, chloroplastic [Coffea arabica]	46.4746	55.4634	384.312	13.7883	13.5752	18.419	10.6209	3.40883	1.11275e-05	0.000819756	up	yes
gene-LOC113690748	LOC113690748	gene-LOC113690748	GO:0004497(monooxygenase activity);GO:0009941(chloroplast envelope);GO:0016125(sterol metabolic process)	00592(alpha-Linolenic acid metabolism)	K10528	EC:4.1.2.-	fatty acid hydroperoxide lyase, chloroplastic-like [Coffea arabica]	0.788957	0	23.8049	0	0	0	inf	inf	1.12001e-05	0.000823231	up	yes
113719319	LOC113719319	XM_027244530.1	GO:0005737(cytoplasm);GO:0005829(cytosol);GO:0016491(oxidoreductase activity);GO:0046686(response to cadmium ion);GO:0055114(oxidation-reduction process)	00040(Pentose and glucuronate interconversions);00051(Fructose and mannose metabolism);00052(Galactose metabolism);00561(Glycerolipid metabolism);00790(Folate biosynthesis)	K00011	EC:1.1.1.21	NADP-dependent D-sorbitol-6-phosphate dehydrogenase-like [Coffea arabica]	47.4598	84.3571	364.871	14.0616	18.596	22.1251	9.0665	3.18055	1.12391e-05	0.000824229	up	yes
113709477	LOC113709477	XM_027232249.1	GO:0003674(molecular_function);GO:0005576(extracellular region);GO:0005768(endosome);GO:0005794(Golgi apparatus);GO:0005802(trans-Golgi network);GO:0008150(biological_process);GO:0016020(membrane)	NA	NA	NA	uncharacterized protein LOC113709477 [Coffea arabica]	0	0	0	1.95436	2.1005	2.33022	-inf	-inf	1.12985e-05	0.000826448	down	yes
113714902	LOC113714902	XM_027239037.1	GO:0005381(iron ion transmembrane transporter activity);GO:0005384(manganese ion transmembrane transporter activity);GO:0006880(intracellular sequestering of iron ion);GO:0016020(membrane);GO:0030026(cellular manganese ion homeostasis);GO:0071281(cellular response to iron ion);GO:0071421(manganese ion transmembrane transport)	00940(Phenylpropanoid biosynthesis)	K00430	EC:1.11.1.7	vacuolar iron transporter homolog 2-like [Coffea arabica]	0	0	0	6.91237	6.51394	7.03107	-inf	-inf	1.13205e-05	0.000826448	down	yes
113694127	LOC113694127	XM_027212980.1	GO:0004553(hydrolase activity, hydrolyzing O-glycosyl compounds);GO:0030247(polysaccharide binding);GO:0046658(anchored component of plasma membrane)	NA	NA	NA	glucan endo-1,3-beta-glucosidase 8-like [Coffea arabica]	40.7735	22.0727	13.9077	4.70739	5.56545	5.02858	5.01613	2.32658	1.14037e-05	0.000830645	up	yes
113718643	LOC113718643	XM_027243532.1	GO:0004675(transmembrane receptor protein serine/threonine kinase activity);GO:0005886(plasma membrane);GO:0006468(protein phosphorylation);GO:0006952(defense response);GO:0007166(cell surface receptor signaling pathway);GO:0009737(response to abscisic acid);GO:0009738(abscisic acid-activated signaling pathway);GO:0009789(positive regulation of abscisic acid-activated signaling pathway);GO:001630…	NA	NA	NA	lysM domain receptor-like kinase 3 [Coffea arabica]	0	0	0	4.48689	3.14829	3.05324	-inf	-inf	1.16655e-05	0.000847803	down	yes
113706425	LOC113706425	XM_027228327.1	GO:0005886(plasma membrane);GO:0016021(integral component of membrane);GO:0042626(ATPase activity, coupled to transmembrane movement of substances)	02010(ABC transporters)	K05681	NA	pleiotropic drug resistance protein 1-like [Coffea arabica]	0	0	0	1.27123	1.44278	1.55279	-inf	-inf	1.18388e-05	0.000858471	down	yes
gene-LOC113715020	LOC113715020	gene-LOC113715020	GO:0005507(copper ion binding);GO:0009809(lignin biosynthetic process);GO:0016722(oxidoreductase activity, oxidizing metal ions)	NA	NA	NA	laccase-15-like [Sesamum indicum]	0	0.641222	1.02414	30.8589	16.1372	18.1448	0.0255656	-5.28965	1.19303e-05	0.00086317	down	yes
113706559	LOC113706559	XM_027228486.1	GO:0016020(membrane);GO:0016709(oxidoreductase activity, acting on paired donors, with incorporation or reduction of molecular oxygen, NAD(P)H as one donor, and incorporation of one atom of oxygen);GO:0044550(secondary metabolite biosynthetic process)	NA	NA	NA	flavonoid 3'-monooxygenase-like [Coffea arabica]	0	0	0	2.00882	3.12792	2.764	-inf	-inf	1.19731e-05	0.000864332	down	yes
113719185	LOC113719185	XM_027244309.1;XM_027244310.1	GO:0005524(ATP binding);GO:0006952(defense response);GO:0043531(ADP binding);GO:0043531(ADP binding)	04626(Plant-pathogen interaction);04626(Plant-pathogen interaction)	K13453	NA	putative late blight resistance protein homolog R1A-3 [Coffea arabica]	0	0	0	0.295031	2.49356	2.48055	-inf	-inf	1.201e-05	0.000865067	down	yes
113732623	LOC113732623	XM_027258538.1	GO:0004674(protein serine/threonine kinase activity);GO:0005886(plasma membrane);GO:0006468(protein phosphorylation);GO:0006952(defense response);GO:0009506(plasmodesma)	NA	NA	NA	G-type lectin S-receptor-like serine/threonine-protein kinase At4g27290 [Coffea arabica]	0	0	0	2.32138	1.79422	2.43234	-inf	-inf	1.20477e-05	0.000865852	down	yes
113739408	LOC113739408	XM_027266617.1	GO:0003950(NAD+ ADP-ribosyltransferase activity);GO:0005634(nucleus);GO:0005739(mitochondrion);GO:0007275(multicellular organism development);GO:0009651(response to salt stress);GO:0016363(nuclear matrix);GO:0072593(reactive oxygen species metabolic process)	NA	NA	NA	probable inactive poly [ADP-ribose] polymerase SRO5 [Coffea arabica]	176.696	47.646	16.3795	11.9414	6.56399	7.21114	9.36058	3.2266	1.21088e-05	0.000868314	up	yes
113742237	LOC113742237	XM_027270030.1	GO:0003779(actin binding);GO:0005522(profilin binding);GO:0005886(plasma membrane);GO:0005911(cell-cell junction);GO:0009932(cell tip growth);GO:0016021(integral component of membrane);GO:0045010(actin nucleation);GO:0051015(actin filament binding)	04933(AGE-RAGE signaling pathway in diabetic complications)	K05740	NA	formin-like protein 8 [Coffea arabica]	2.89067	5.30634	1.08952	0	0	0	inf	inf	1.21447e-05	0.000868962	up	yes
113693589	LOC113693589	XM_027212133.1	GO:0005634(nucleus);GO:0005774(vacuolar membrane);GO:0005886(plasma membrane);GO:0009507(chloroplast);GO:0016020(membrane)	NA	NA	NA	protein ALP1-like [Coffea arabica]	33.5295	42.4326	20.2782	8.20821	6.76163	5.81659	4.62996	2.211	1.21899e-05	0.000870273	up	yes
113739641	LOC113739641	XM_027266908.1;XM_027266907.1	GO:0000151(ubiquitin ligase complex);GO:0031624(ubiquitin conjugating enzyme binding);GO:0032182(ubiquitin-like protein binding);GO:0045116(protein neddylation);GO:0051443(positive regulation of ubiquitin-protein transferase activity);GO:0097602(cullin family protein binding);GO:0097602(cullin family protein binding)	NA	NA	NA	DCN1-like protein 4 isoform X2 [Coffea arabica];DCN1-like protein 4 isoform X1 [Coffea arabica]	0	0	0	18.5521	19.9374	0	-inf	-inf	1.22812e-05	0.00087486	down	yes
113731774	LOC113731774	XM_027257201.1;XM_027257202.1	GO:0004497(monooxygenase activity);GO:0055114(oxidation-reduction process);GO:0055114(oxidation-reduction process)	00910(Nitrogen metabolism);00250(Alanine, aspartate and glutamate metabolism);00250(Alanine, aspartate and glutamate metabolism)	K00264	EC:1.4.1.13;EC:1.4.1.14	flavin-containing monooxygenase FMO GS-OX5-like isoform X1 [Coffea arabica];flavin-containing monooxygenase FMO GS-OX5-like isoform X2 [Coffea arabica]	0	0	0	4.58288	2.20458	3.57255	-inf	-inf	1.2381e-05	0.000880034	down	yes
113687816	LOC113687816	XM_027205341.1	GO:0008171(O-methyltransferase activity);GO:0008757(S-adenosylmethionine-dependent methyltransferase activity);GO:0019438(aromatic compound biosynthetic process)	00945(Stilbenoid, diarylheptanoid and gingerol biosynthesis)	K16040	EC:2.1.1.240	trans-resveratrol di-O-methyltransferase-like [Coffea eugenioides]	0	0	0	6.71446	4.08484	4.6584	-inf	-inf	1.25431e-05	0.000889045	down	yes
113726099	LOC113726099	XM_027249634.1;XM_027249643.1	GO:0006468(protein phosphorylation);GO:0006468(protein phosphorylation)	NA	NA	NA	serine/threonine-protein kinase Nek5-like isoform X1 [Coffea arabica];serine/threonine-protein kinase Nek5-like isoform X2 [Coffea arabica]	0	0	0	1.74066	2.02452	1.2415	-inf	-inf	1.25628e-05	0.000889045	down	yes
113712642	LOC113712642	XM_027236134.1;XM_027236133.1	GO:0016787(hydrolase activity);GO:0070062(extracellular exosome);GO:0070062(extracellular exosome)	NA	NA	NA	carboxymethylenebutenolidase homolog isoform X2 [Coffea arabica];carboxymethylenebutenolidase homolog isoform X1 [Coffea arabica]	2.74667	6.0739	44.7633	1.14353	0.873197	0.865019	18.5943	4.21678	1.27434e-05	0.000899854	up	yes
113737838	LOC113737838	XM_027264995.1	GO:0005886(plasma membrane);GO:0016021(integral component of membrane);GO:0042626(ATPase activity, coupled to transmembrane movement of substances)	02010(ABC transporters)	K05681	NA	ABC transporter G family member 17-like [Coffea arabica]	0	0	0	4.18288	1.594	2.51116	-inf	-inf	1.28347e-05	0.000904328	down	yes
113693456	LOC113693456	XM_027211992.1	GO:0005737(cytoplasm);GO:0016740(transferase activity)	NA	NA	NA	leucine-rich repeat extensin-like protein 3 [Coffea arabica]	0	0	0	5.54616	4.53109	3.24394	-inf	-inf	1.28678e-05	0.000904693	down	yes
113716709	LOC113716709	XR_003454199.1;XR_003454200.1;XM_027241113.1;XM_027241121.1;XR_003454202.1	GO:0003677(DNA binding);GO:0004003(ATP-dependent DNA helicase activity);GO:0005515(protein binding);GO:0005524(ATP binding);GO:0005634(nucleus);GO:0006281(DNA repair);GO:0006289(nucleotide-excision repair);GO:0006351(transcription, DNA-templated);GO:0006355(regulation of transcription, DNA-templated);GO:0009408(response to heat);GO:0009411(response to UV);GO:0046872(metal ion binding);GO:0051539(…	03022(Basal transcription factors);03420(Nucleotide excision repair);03420(Nucleotide excision repair)	K10844	EC:3.6.4.12	general transcription and DNA repair factor IIH helicase subunit XPD isoform X2 [Coffea arabica];general transcription and DNA repair factor IIH helicase subunit XPD isoform X1 [Coffea arabica]	0	0	0	6.49634	8.69322	0	-inf	-inf	1.31095e-05	0.000919683	down	yes
113688409	LOC113688409	XM_027206219.1;XM_027206218.1;XM_027206217.1	GO:0004672(protein kinase activity);GO:0004674(protein serine/threonine kinase activity);GO:0004714(transmembrane receptor protein tyrosine kinase activity);GO:0005496(steroid binding);GO:0005524(ATP binding);GO:0005886(plasma membrane);GO:0016021(integral component of membrane);GO:0016021(integral component of membrane)	04075(Plant hormone signal transduction);04075(Plant hormone signal transduction)	K13415	EC:2.7.10.1;EC:2.7.11.1	receptor-like protein kinase BRI1-like 3 [Coffea arabica]	1.03348	1.55012	0.752476	7.91507	9.63048	9.42794	0.12368	-3.01532	1.3155e-05	0.000920877	down	yes
113695665	LOC113695665	XM_027214797.1	GO:0016020(membrane);GO:0016709(oxidoreductase activity, acting on paired donors, with incorporation or reduction of molecular oxygen, NAD(P)H as one donor, and incorporation of one atom of oxygen);GO:0044550(secondary metabolite biosynthetic process)	NA	NA	NA	cytochrome P450 93A3-like [Coffea arabica]	0	0	0	3.96896	3.73699	3.54033	-inf	-inf	1.35856e-05	0.000948964	down	yes
113727442	LOC113727442	XM_027251605.1;XR_003457808.1	GO:0009813(flavonoid biosynthetic process);GO:0043231(intracellular membrane-bounded organelle);GO:0052696(flavonoid glucuronidation);GO:0080043(quercetin 3-O-glucosyltransferase activity);GO:0080044(quercetin 7-O-glucosyltransferase activity);GO:0080044(quercetin 7-O-glucosyltransferase activity)	00565(Ether lipid metabolism);00600(Sphingolipid metabolism);00600(Sphingolipid metabolism)	K04628	EC:2.4.1.47	UDP-glycosyltransferase 83A1-like [Coffea arabica]	0.489622	0.583318	23.9006	0	0.0921702	0.119528	117.968	6.88225	1.3632e-05	0.000950159	up	yes
113695660	LOC113695660	XM_027214790.1	GO:0003755(peptidyl-prolyl cis-trans isomerase activity);GO:0005528(FK506 binding);GO:0005789(endoplasmic reticulum membrane);GO:0061077(chaperone-mediated protein folding)	NA	NA	NA	peptidyl-prolyl cis-trans isomerase FKBP16-4, chloroplastic [Coffea arabica]	0.868898	4.99861	36.7669	0.749641	0.774745	0.608666	19.9875	4.32103	1.36686e-05	0.000950661	up	yes
113710225	LOC113710225	XM_027233113.1	GO:0009416(response to light stimulus);GO:0009535(chloroplast thylakoid membrane);GO:0009768(photosynthesis, light harvesting in photosystem I);GO:0009941(chloroplast envelope);GO:0010287(plastoglobule);GO:0016168(chlorophyll binding);GO:0031409(pigment binding)	00196(Photosynthesis - antenna proteins)	K08912	NA	chlorophyll a-b binding protein of LHCII type 1 [Coffea arabica]	150.27	433.832	3825.36	67.8591	102.211	92.7638	16.7766	4.06838	1.38327e-05	0.000960008	up	yes
113738697	LOC113738697	XM_027265941.1	GO:0003674(molecular_function);GO:0005777(peroxisome);GO:0005886(plasma membrane);GO:0008150(biological_process);GO:0016021(integral component of membrane)	NA	NA	NA	putative UPF0481 protein At3g02645 [Coffea arabica]	0.351652	1.86884	29.804	0.156385	0.215001	0.270416	49.8977	5.6409	1.42422e-05	0.000986312	up	yes
113707244	LOC113707244	XM_027229473.1	GO:0009737(response to abscisic acid)	04626(Plant-pathogen interaction)	K16225	NA	probable WRKY transcription factor 41 [Coffea arabica]	0	0	0	2.87865	2.9657	3.28046	-inf	-inf	1.43366e-05	0.000990728	down	yes
113703329	LOC113703329	XM_027224653.1	GO:0009507(chloroplast);GO:0009535(chloroplast thylakoid membrane);GO:0010598(NAD(P)H dehydrogenase complex (plastoquinone));GO:0016021(integral component of membrane);GO:0016491(oxidoreductase activity);GO:0048038(quinone binding);GO:0055114(oxidation-reduction process)	NA	NA	NA	NAD(P)H-quinone oxidoreductase subunit U, chloroplastic-like [Coffea arabica]	0	4.62457	48.8192	0.083509	0	0.020211	515.27	9.00918	1.43938e-05	0.000992559	up	yes
113740310	LOC113740310	XM_027267893.1	GO:0003700(DNA binding transcription factor activity);GO:0005634(nucleus);GO:0043565(sequence-specific DNA binding);GO:0044212(transcription regulatory region DNA binding)	NA	NA	NA	uncharacterized protein LOC113740310 [Coffea arabica]	0	0	0	0	17.6611	18.6525	-inf	-inf	1.44919e-05	0.000997194	down	yes
113741276	LOC113741276	XM_027268773.1;XR_003460577.1	GO:0003674(molecular_function);GO:0008150(biological_process);GO:0009507(chloroplast);GO:0009534(chloroplast thylakoid);GO:0016021(integral component of membrane);GO:0016021(integral component of membrane)	NA	NA	NA	uncharacterized protein LOC113741276 [Coffea arabica]	4.48581	4.22126	13.7432	0.496307	0.439002	0.503496	15.6034	3.96379	1.45934e-05	0.00100177	up	yes
113727990	LOC113727990	XM_027252426.1	NA	NA	NA	NA	uncharacterized protein LOC113727990 [Coffea arabica]	0	0	0	2.99566	3.62568	3.27461	-inf	-inf	1.46203e-05	0.00100177	down	yes
113719107	LOC113719107	XM_027244148.1	GO:0005783(endoplasmic reticulum);GO:0005886(plasma membrane);GO:0009926(auxin polar transport);GO:0010252(auxin homeostasis);GO:0010329(auxin efflux transmembrane transporter activity)	NA	NA	NA	auxin efflux carrier component 3-like [Coffea arabica]	2.95909	7.06344	0	0	0	0	inf	inf	1.50035e-05	0.00102585	up	yes
113695912	LOC113695912	XM_027215113.1	NA	NA	NA	NA	uncharacterized protein LOC113695912 [Coffea arabica]	0	0	0	2.59001	11.7969	3.83165	-inf	-inf	1.53107e-05	0.00104465	down	yes
113715447	LOC113715447	XM_027239645.1	GO:0004601(peroxidase activity);GO:0005576(extracellular region);GO:0006979(response to oxidative stress);GO:0020037(heme binding);GO:0042744(hydrogen peroxide catabolic process);GO:0046872(metal ion binding);GO:0055114(oxidation-reduction process);GO:0071456(cellular response to hypoxia)	00940(Phenylpropanoid biosynthesis)	K00430	EC:1.11.1.7	lignin-forming anionic peroxidase-like [Coffea arabica]	0	0.802637	0	14.3829	18.6778	18.5318	0.0155572	-6.00627	1.53678e-05	0.00104634	down	yes
gene-LOC113738574	LOC113738574	gene-LOC113738574	GO:0005886(plasma membrane);GO:0016491(oxidoreductase activity);GO:0031225(anchored component of membrane);GO:0046658(anchored component of plasma membrane);GO:0055114(oxidation-reduction process)	NA	NA	NA	HIPL1 protein-like isoform X1 [Coffea arabica]	0	0	0	2.31356	2.43572	3.00207	-inf	-inf	1.54628e-05	0.00105059	down	yes
113727176	LOC113727176	XM_027251193.1	GO:0005524(ATP binding);GO:0005618(cell wall);GO:0005634(nucleus);GO:0009409(response to cold);GO:0009416(response to light stimulus);GO:0009507(chloroplast);GO:0009535(chloroplast thylakoid membrane);GO:0009570(chloroplast stroma);GO:0009579(thylakoid);GO:0009753(response to jasmonic acid);GO:0009941(chloroplast envelope);GO:0010150(leaf senescence);GO:0010287(plastoglobule);GO:0010319(stromule)…	03010(Ribosome)	K02960	NA	ribulose bisphosphate carboxylase/oxygenase activase, chloroplastic-like [Coffea arabica]	2.54376	0.839049	12.2005	0.091471	0	0.047073	112.479	6.81351	1.56772e-05	0.00106252	up	yes
113727639	LOC113727639	XM_027251909.1	GO:0009507(chloroplast)	00630(Glyoxylate and dicarboxylate metabolism);04146(Peroxisome)	K11517	EC:1.1.3.15	psbP domain-containing protein 7, chloroplastic-like [Coffea arabica]	1.65596	10.7106	40.0279	0.54022	0.885153	0.693954	24.7222	4.62773	1.5704e-05	0.00106252	up	yes
113716476	LOC113716476	XM_027240818.1	GO:0003779(actin binding);GO:0005622(intracellular);GO:0005737(cytoplasm);GO:0015629(actin cytoskeleton);GO:0030042(actin filament depolymerization)	NA	NA	NA	actin-depolymerizing factor [Coffea arabica]	14.1912	0	12.9946	0	0	0	inf	inf	1.57916e-05	0.00106622	up	yes
113706038	LOC113706038	XM_027227935.1	GO:0005887(integral component of plasma membrane);GO:0008519(ammonium transmembrane transporter activity);GO:0015695(organic cation transport);GO:0019740(nitrogen utilization);GO:0072488(ammonium transmembrane transport)	NA	NA	NA	ammonium transporter 3 member 1-like [Coffea arabica]	0	0	0	8.03511	2.5965	3.35277	-inf	-inf	1.59256e-05	0.00107129	down	yes
113710132	LOC113710132	XM_027232969.1	GO:0004252(serine-type endopeptidase activity);GO:0005618(cell wall)	NA	NA	NA	subtilisin-like protease SBT5.6 [Coffea arabica]	0	0	0	3.3801	1.71123	3.22419	-inf	-inf	1.5933e-05	0.00107129	down	yes
113736472	LOC113736472	XM_027263476.1;XM_027263477.1	GO:0003723(RNA binding);GO:0005730(nucleolus);GO:0032040(small-subunit processome);GO:0032040(small-subunit processome)	NA	NA	NA	unnamed protein product [Coffea canephora]	4.34021	6.30725	27.0632	0.667493	1.16806	1.16206	12.5802	3.65309	1.6046e-05	0.00107665	up	yes
113690075	LOC113690075	XM_027207892.1	GO:0004364(glutathione transferase activity);GO:0005737(cytoplasm);GO:0006749(glutathione metabolic process);GO:0009407(toxin catabolic process)	00480(Glutathione metabolism)	K00799	EC:2.5.1.18	probable glutathione S-transferase parC [Coffea arabica]	0	0	0	17.8902	5.20577	6.91354	-inf	-inf	1.6392e-05	0.00109758	down	yes
113738241	LOC113738241	XM_027265486.1	GO:0016787(hydrolase activity)	NA	NA	NA	uncharacterized protein LOC113734116 [Coffea arabica]	11.5748	51.382	11.7141	184.695	230.101	196.167	0.122218	-3.03247	1.64393e-05	0.00109848	down	yes
113730277	LOC113730277	XM_027254863.1;XR_003458303.1	GO:0005634(nucleus);GO:0046983(protein dimerization activity);GO:0046983(protein dimerization activity)	NA	NA	NA	transcription factor SCREAM2-like [Coffea arabica]	0	0	0	4.67974	5.1851	5.5427	-inf	-inf	1.65616e-05	0.00110437	down	yes
113710614	LOC113710614	XM_027233728.1	GO:0051213(dioxygenase activity)	00941(Flavonoid biosynthesis)	K05278	EC:1.14.20.6	protein SRG1-like [Coffea arabica]	20.4026	12.4384	79.7856	4.64295	5.22689	4.8349	7.6592	2.93719	1.77862e-05	0.00118359	up	yes
113695842	LOC113695842	XM_027215015.1	GO:0016020(membrane);GO:0016709(oxidoreductase activity, acting on paired donors, with incorporation or reduction of molecular oxygen, NAD(P)H as one donor, and incorporation of one atom of oxygen);GO:0044550(secondary metabolite biosynthetic process)	00360(Phenylalanine metabolism);00130(Ubiquinone and other terpenoid-quinone biosynthesis);00940(Phenylpropanoid biosynthesis);00945(Stilbenoid, diarylheptanoid and gingerol biosynthesis);00941(Flavonoid biosynthesis)	K00487	EC:1.14.13.11	cytochrome P450 CYP73A100-like [Coffea arabica]	0.329311	0	0.458297	15.2984	9.29911	12.9856	0.0209564	-5.57647	1.78774e-05	0.00118721	down	yes
113732997	LOC113732997	XM_027259089.1	GO:0000272(polysaccharide catabolic process);GO:0000427(plastid-encoded plastid RNA polymerase complex);GO:0003677(DNA binding);GO:0003723(RNA binding);GO:0003824(catalytic activity);GO:0005515(protein binding);GO:0005773(vacuole);GO:0005777(peroxisome);GO:0005794(Golgi apparatus);GO:0005840(ribosome);GO:0005996(monosaccharide metabolic process);GO:0006364(rRNA processing);GO:0007623(circadian rh…	00640(Propanoate metabolism);00280(Valine, leucine and isoleucine degradation);00410(beta-Alanine metabolism)	K05605	EC:3.1.2.4	chloroplast stem-loop binding protein of 41 kDa b, chloroplastic [Coffea arabica]	0.706401	16.3969	115.659	1.20599	0.901408	1.96328	32.6142	5.02743	1.79775e-05	0.00119141	up	yes
113700631	LOC113700631	XM_027221097.1	GO:0005575(cellular_component)	NA	NA	NA	cactin-like [Coffea arabica]	1.7775	4.48967	4.39746	0	0.052061	0	204.849	7.67842	1.81196e-05	0.00119837	up	yes
113729818	LOC113729818	XM_027254072.1	GO:0005506(iron ion binding);GO:0009507(chloroplast);GO:0009534(chloroplast thylakoid);GO:0009535(chloroplast thylakoid membrane);GO:0009941(chloroplast envelope);GO:0016021(integral component of membrane);GO:0046872(metal ion binding)	NA	NA	NA	uncharacterized protein LOC113724792 [Coffea arabica]	12.6863	16.5837	116.982	3.71371	4.97037	5.45919	10.3408	3.37027	1.8474e-05	0.00121932	up	yes
113739528	LOC113739528	XM_027266749.1	GO:0004337(geranyltranstransferase activity)	00130(Ubiquinone and other terpenoid-quinone biosynthesis)	K06125	EC:2.5.1.39	4-hydroxybenzoate geranyltransferase 2-like [Coffea arabica]	0	0	0	4.91183	3.61851	3.24871	-inf	-inf	1.86142e-05	0.00122607	down	yes
113694846	LOC113694846	XM_027213743.1	GO:0005886(plasma membrane)	NA	NA	NA	G-type lectin S-receptor-like serine/threonine-protein kinase At2g19130 [Coffea arabica]	0.706149	15.2624	3.91911	0.012973	0.020527	0.079621	175.809	7.45786	1.90233e-05	0.00124808	up	yes
113725143	LOC113725143	XM_027248137.1	GO:0004857(enzyme inhibitor activity)	00040(Pentose and glucuronate interconversions)	K01051	EC:3.1.1.11	21 kDa protein-like [Coffea arabica]	13.1508	3.43409	17.786	0.238926	0.453699	0.606771	26.4514	4.72527	1.90255e-05	0.00124808	up	yes
113703953	LOC113703953	XM_027225499.1	GO:0000981(RNA polymerase II transcription factor activity, sequence-specific DNA binding);GO:0001135(transcription factor activity, RNA polymerase II transcription factor recruiting);GO:0003677(DNA binding);GO:0003700(DNA binding transcription factor activity);GO:0005515(protein binding);GO:0005634(nucleus);GO:0006351(transcription, DNA-templated);GO:0006355(regulation of transcription, DNA-temp…	NA	NA	NA	trichome differentiation protein GL1-like [Coffea arabica]	31.49	12.9052	42.1392	3.88991	4.42188	5.18162	6.41309	2.68102	1.93401e-05	0.00126615	up	yes
113716993	LOC113716993	XM_027241603.1;XM_027241604.1;XM_027241605.1;XM_027241606.1	GO:0005886(plasma membrane);GO:0015171(amino acid transmembrane transporter activity);GO:0015210(uracil transmembrane transporter activity);GO:0015706(nitrate transport);GO:0016021(integral component of membrane);GO:0022857(transmembrane transporter activity);GO:0042938(dipeptide transport);GO:0055085(transmembrane transport);GO:0055085(transmembrane transport)	NA	NA	NA	protein NRT1/ PTR FAMILY 5.5-like isoform X1 [Coffea arabica];protein NRT1/ PTR FAMILY 5.5-like isoform X2 [Coffea arabica]	0	0	0	1.46789	1.6576	1.30407	-inf	-inf	1.94965e-05	0.00127381	down	yes
113708741	LOC113708741	XR_003452484.1;XM_027231325.1	GO:0003674(molecular_function);GO:0005739(mitochondrion);GO:0008150(biological_process);GO:0016021(integral component of membrane);GO:0016021(integral component of membrane)	NA	NA	NA	uncharacterized protein LOC113708737 [Coffea arabica]	0	0	0	2.43872	3.13949	1.43773	-inf	-inf	1.9678e-05	0.00128308	down	yes
113704986	LOC113704986	XM_027226850.1	GO:0046658(anchored component of plasma membrane)	NA	NA	NA	mavicyanin-like [Coffea arabica]	0	0	0	21.2577	8.45085	8.09209	-inf	-inf	1.97406e-05	0.00128457	down	yes
113695933	LOC113695933	XM_027215162.1;XM_027215164.1;XM_027215163.1	GO:0000165(MAPK cascade);GO:0000187(activation of MAPK activity);GO:0004674(protein serine/threonine kinase activity);GO:0004708(MAP kinase kinase activity);GO:0005515(protein binding);GO:0005524(ATP binding);GO:0005737(cytoplasm);GO:0005739(mitochondrion);GO:0007346(regulation of mitotic cell cycle);GO:0009626(plant-type hypersensitive response);GO:0009814(defense response, incompatible interact…	04016(MAPK signaling pathway - plant);04075(Plant hormone signal transduction);04626(Plant-pathogen interaction);04626(Plant-pathogen interaction)	K13413	EC:2.7.12.2	mitogen-activated protein kinase kinase 4-like [Coffea arabica]	1.29293	0.773683	0.444095	9.4488	12.2124	10.9239	0.0770507	-3.69805	1.98052e-05	0.00128618	down	yes
113690093	LOC113690093	XM_027207910.1	GO:0005524(ATP binding);GO:0006952(defense response);GO:0009506(plasmodesma);GO:0043531(ADP binding)	04626(Plant-pathogen interaction)	K13457	NA	disease resistance RPP13-like protein 4, partial [Coffea arabica]	0	0	0	2.20968	2.46065	2.4188	-inf	-inf	2.06125e-05	0.00133482	down	yes
113713406	LOC113713406	XM_027237129.1	GO:0005515(protein binding);GO:0030674(protein binding, bridging);GO:0031410(cytoplasmic vesicle);GO:0060178(regulation of exocyst localization)	NA	NA	NA	LOW QUALITY PROTEIN: filament-like plant protein [Coffea arabica]	0	0	0	2.22335	2.21235	2.11177	-inf	-inf	2.06367e-05	0.00133482	down	yes
113691553	LOC113691553	XM_027209729.1	GO:0000793(condensed chromosome);GO:0000981(RNA polymerase II transcription factor activity, sequence-specific DNA binding);GO:0001135(transcription factor activity, RNA polymerase II transcription factor recruiting);GO:0003677(DNA binding);GO:0003700(DNA binding transcription factor activity);GO:0005515(protein binding);GO:0005634(nucleus);GO:0005730(nucleolus);GO:0006351(transcription, DNA-temp…	NA	NA	NA	LOW QUALITY PROTEIN: transcription factor AS1-like [Coffea arabica]	1.50151	3.97879	15.5081	0.266083	0.209406	0.126394	34.8712	5.12396	2.10987e-05	0.00136198	up	yes
113718743	LOC113718743	XM_027243652.1;XM_027243653.1	GO:0000156(phosphorelay response regulator activity);GO:0003677(DNA binding);GO:0003700(DNA binding transcription factor activity);GO:0005515(protein binding);GO:0005634(nucleus);GO:0006351(transcription, DNA-templated);GO:0006355(regulation of transcription, DNA-templated);GO:0009723(response to ethylene);GO:0009735(response to cytokinin);GO:0009736(cytokinin-activated signaling pathway);GO:0009…	04075(Plant hormone signal transduction);04075(Plant hormone signal transduction)	K14491	NA	two-component response regulator ORR21-like isoform X1 [Coffea arabica]	0	0	0	1.94512	2.98698	3.52601	-inf	-inf	2.12257e-05	0.00136745	down	yes
gene-LOC113696316	LOC113696316	gene-LOC113696316	GO:0005634(nucleus);GO:0005774(vacuolar membrane);GO:0005886(plasma membrane);GO:0009507(chloroplast);GO:0016020(membrane)	NA	NA	NA	protein ALP1-like [Coffea eugenioides]	30.4279	31.2761	17.0753	6.57862	4.63554	5.93814	4.59293	2.19941	2.13453e-05	0.00137057	up	yes
113724636	LOC113724636	XM_027247519.1	GO:0004252(serine-type endopeptidase activity);GO:0005618(cell wall)	NA	NA	NA	subtilisin-like protease SBT1.9 [Coffea arabica]	0	0	0	4.64592	1.60302	2.03656	-inf	-inf	2.13589e-05	0.00137057	down	yes
113732345	LOC113732345	XM_027258051.1	GO:0005886(plasma membrane)	NA	NA	NA	rust resistance kinase Lr10-like isoform X1 [Coffea arabica]	0	0	0	3.62944	1.91879	2.51467	-inf	-inf	2.14388e-05	0.00137297	down	yes
113735037	LOC113735037	XM_027261946.1	GO:0003674(molecular_function);GO:0005576(extracellular region);GO:0008150(biological_process)	NA	NA	NA	desiccation-related protein PCC13-62-like [Coffea arabica]	0	0	0	5.31074	4.16719	5.22352	-inf	-inf	2.1883e-05	0.00139865	down	yes
113704106	LOC113704106	XM_027225772.1	GO:0003700(DNA binding transcription factor activity);GO:0005515(protein binding);GO:0005634(nucleus);GO:0006351(transcription, DNA-templated);GO:0006355(regulation of transcription, DNA-templated);GO:0007623(circadian rhythm);GO:0008022(protein C-terminus binding);GO:0009409(response to cold);GO:0009585(red, far-red light phototransduction);GO:0009733(response to auxin);GO:0009737(response to ab…	04712(Circadian rhythm - plant)	K12125	NA	protein EARLY FLOWERING 3-like [Coffea arabica]	42.7105	16.559	9.22404	4.3211	4.00315	3.81187	5.64377	2.49666	2.19667e-05	0.0014002	up	yes
113742200	LOC113742200	XM_027269964.1	GO:0003674(molecular_function);GO:0005634(nucleus);GO:0005829(cytosol);GO:0019005(SCF ubiquitin ligase complex);GO:0030162(regulation of proteolysis);GO:0031625(ubiquitin protein ligase binding);GO:0043161(proteasome-mediated ubiquitin-dependent protein catabolic process);GO:0080037(negative regulation of cytokinin-activated signaling pathway);GO:2000762(regulation of phenylpropanoid metabolic pr…	NA	NA	NA	F-box/kelch-repeat protein At1g80440 [Coffea arabica]	22.6779	7.04125	2.81027	1.08884	0.460515	0.478235	16.0434	4.00391	2.20336e-05	0.0014002	up	yes
113740133	LOC113740133	XM_027267644.1	GO:0000139(Golgi membrane);GO:0005768(endosome);GO:0005794(Golgi apparatus);GO:0005802(trans-Golgi network);GO:0006891(intra-Golgi vesicle-mediated transport);GO:0016021(integral component of membrane);GO:0030173(integral component of Golgi membrane);GO:0048193(Golgi vesicle transport)	NA	NA	NA	protein CASP-like [Coffea arabica]	0	0	0	3.53505	3.54299	4.58492	-inf	-inf	2.20371e-05	0.0014002	down	yes
113703283	LOC113703283	XM_027224593.1	GO:0004497(monooxygenase activity);GO:0055114(oxidation-reduction process)	00380(Tryptophan metabolism)	K11816	EC:1.14.13.168	indole-3-pyruvate monooxygenase YUCCA6-like [Coffea arabica]	0	0	0	1.87931	2.42341	2.38612	-inf	-inf	2.23558e-05	0.00141767	down	yes
113738369	LOC113738369	XM_027265543.1	GO:0005576(extracellular region);GO:0006629(lipid metabolic process);GO:0016021(integral component of membrane);GO:0016042(lipid catabolic process);GO:0016298(lipase activity);GO:0052689(carboxylic ester hydrolase activity)	00561(Glycerolipid metabolism)	K00679	EC:2.3.1.158	GDSL esterase/lipase At5g22810-like [Coffea arabica]	0	0	0	3.66396	7.76732	3.59245	-inf	-inf	2.27918e-05	0.00143698	down	yes
113718834	LOC113718834	XM_027243754.1	GO:0004615(phosphomannomutase activity);GO:0005829(cytosol)	NA	NA	NA	uncharacterized protein LOC113718834 [Coffea arabica]	1.68717	2.10326	12.9024	0.122002	0	0.216067	49.377	5.62577	2.28017e-05	0.00143698	up	yes
113688398	LOC113688398	XM_027206206.1	GO:0003674(molecular_function);GO:0005576(extracellular region);GO:0008150(biological_process)	NA	NA	NA	uncharacterized protein LOC113688398 [Coffea arabica]	0	0	0	3.13191	3.11632	2.70766	-inf	-inf	2.28349e-05	0.00143698	down	yes
113696038	LOC113696038	XM_027215346.1;XM_027215347.1	GO:0003674(molecular_function);GO:0005634(nucleus);GO:0008150(biological_process);GO:0008150(biological_process)	04712(Circadian rhythm - plant);04712(Circadian rhythm - plant)	K12127	NA	protein CHLOROPLAST IMPORT APPARATUS 2-like isoform X1 [Coffea arabica];protein CHLOROPLAST IMPORT APPARATUS 2-like isoform X2 [Coffea arabica]	5.18877	11.4676	71.886	2.24698	2.86092	3.01146	10.9051	3.44693	2.28381e-05	0.00143698	up	yes
113725864	LOC113725864	XM_027249266.1	GO:0005509(calcium ion binding);GO:0009507(chloroplast);GO:0009534(chloroplast thylakoid);GO:0009535(chloroplast thylakoid membrane);GO:0009543(chloroplast thylakoid lumen);GO:0009570(chloroplast stroma);GO:0009579(thylakoid);GO:0009654(photosystem II oxygen evolving complex);GO:0015979(photosynthesis);GO:0019898(extrinsic component of membrane);GO:0030095(chloroplast photosystem II);GO:0031977(t…	00195(Photosynthesis)	K08901	NA	oxygen-evolving enhancer protein 3-2, chloroplastic-like [Coffea arabica]	64.3236	164.396	1523.19	35.0221	42.345	42.294	14.6406	3.8719	2.29917e-05	0.00144257	up	yes
113731692	LOC113731692	XM_027257075.1	GO:0009416(response to light stimulus);GO:0009535(chloroplast thylakoid membrane);GO:0009768(photosynthesis, light harvesting in photosystem I);GO:0009941(chloroplast envelope);GO:0010287(plastoglobule);GO:0016168(chlorophyll binding);GO:0031409(pigment binding)	00196(Photosynthesis - antenna proteins)	K08917	NA	chlorophyll a-b binding protein CP24 10A, chloroplastic-like [Coffea arabica]	26.1013	127.472	1217.4	22.219	25.5169	24.445	18.9936	4.24744	2.30343e-05	0.00144257	up	yes
113707883	LOC113707883	XM_027230266.1	GO:0003674(molecular_function);GO:0005576(extracellular region);GO:0005768(endosome);GO:0005794(Golgi apparatus);GO:0005802(trans-Golgi network);GO:0008150(biological_process);GO:0016020(membrane)	NA	NA	NA	uncharacterized protein LOC113707883 [Coffea arabica]	0	0	0	1.7741	2.13328	1.65164	-inf	-inf	2.30609e-05	0.00144257	down	yes
113691612	LOC113691612	XM_027209836.1	GO:0005618(cell wall);GO:0033609(oxalate metabolic process);GO:0046564(oxalate decarboxylase activity)	NA	NA	NA	auxin-binding protein ABP20-like [Coffea arabica]	0.487767	6.97142	25.6942	0.257058	0.141964	0.185493	56.7194	5.82577	2.33005e-05	0.00145475	up	yes
113716317	LOC113716317	XM_027240600.1	GO:0009507(chloroplast);GO:0009535(chloroplast thylakoid membrane);GO:0009773(photosynthetic electron transport in photosystem I);GO:0010258(NADH dehydrogenase complex (plastoquinone) assembly);GO:0010598(NAD(P)H dehydrogenase complex (plastoquinone));GO:0016021(integral component of membrane);GO:0016655(oxidoreductase activity, acting on NAD(P)H, quinone or similar compound as acceptor);GO:00426…	00053(Ascorbate and aldarate metabolism);00480(Glutathione metabolism)	K21888	EC:1.8.5.1;EC:2.5.1.18	NAD(P)H-quinone oxidoreductase subunit L, chloroplastic-like [Coffea arabica]	1.20766	4.28277	46.3868	0.452122	0.091259	0	95.4711	6.57699	2.35391e-05	0.00146682	up	yes
113689758	LOC113689758	XM_027207530.1	GO:0003674(molecular_function);GO:0008150(biological_process);GO:0009507(chloroplast)	NA	NA	NA	uncharacterized protein LOC113689758 [Coffea arabica]	0	0	0	11.0209	5.36824	6.81957	-inf	-inf	2.37477e-05	0.00147697	down	yes
113732850	LOC113732850	XM_027258854.1;XM_027258853.1	GO:0009507(chloroplast);GO:0009507(chloroplast)	00630(Glyoxylate and dicarboxylate metabolism);04146(Peroxisome);04146(Peroxisome)	K11517	EC:1.1.3.15	psbP domain-containing protein 7, chloroplastic-like isoform X2 [Coffea arabica];psbP domain-containing protein 7, chloroplastic-like isoform X1 [Coffea arabica]	1.15609	5.3474	36.1887	0.358475	0.369078	0.486183	35.1742	5.13645	2.40248e-05	0.0014876	up	yes
113712949	LOC113712949	XM_027236604.1	GO:0008942(nitrite reductase [NAD(P)H] activity);GO:0009507(chloroplast);GO:0009534(chloroplast thylakoid);GO:0009535(chloroplast thylakoid membrane);GO:0009941(chloroplast envelope);GO:0010207(photosystem II assembly);GO:0042128(nitrate assimilation);GO:0042549(photosystem II stabilization);GO:0051537(2 iron, 2 sulfur cluster binding);GO:0055114(oxidation-reduction process)	NA	NA	NA	uncharacterized protein LOC113712949 [Coffea arabica]	33.2442	23.0879	141.079	8.23862	10.3178	8.08399	7.41022	2.88952	2.40378e-05	0.0014876	up	yes
113697576	LOC113697576	XM_027217258.1	GO:0009055(electron transfer activity);GO:0009507(chloroplast);GO:0009536(plastid);GO:0009706(chloroplast inner membrane);GO:0009941(chloroplast envelope);GO:0010277(chlorophyllide a oxygenase [overall] activity);GO:0015031(protein transport);GO:0016021(integral component of membrane);GO:0046872(metal ion binding);GO:0051537(2 iron, 2 sulfur cluster binding);GO:0055114(oxidation-reduction process)	00860(Porphyrin and chlorophyll metabolism)	K13071	EC:1.14.15.17	protochlorophyllide-dependent translocon component 52, chloroplastic-like [Coffea arabica]	0.887887	2.17651	19.8055	0.072607	0.15265	0.437313	34.517	5.10924	2.40566e-05	0.0014876	up	yes
gene-LOC113688768	LOC113688768	gene-LOC113688768	GO:0005758(mitochondrial intermembrane space);GO:0016491(oxidoreductase activity);GO:0055114(oxidation-reduction process)	NA	NA	NA	external alternative NAD(P)H-ubiquinone oxidoreductase B1, mitochondrial-like [Coffea arabica]	1.31633	1.51566	1.24096	0	0	0	inf	inf	2.42131e-05	0.00149442	up	yes
113690952	LOC113690952	XM_027209096.1;XM_027209099.1;XM_027209098.1;XM_027209097.1	GO:0006508(proteolysis);GO:0008233(peptidase activity);GO:0016021(integral component of membrane);GO:0016021(integral component of membrane)	NA	NA	NA	uncharacterized protein LOC113690952 isoform X1 [Coffea arabica];uncharacterized protein LOC113690952 isoform X2 [Coffea arabica]	12.6614	0.610429	13.8673	0.638656	0.894736	0.678826	12.2678	3.61681	2.44667e-05	0.0015072	up	yes
113728441	LOC113728441	XM_027252845.1	NA	NA	NA	NA	uncharacterized protein LOC113728441 [Coffea arabica]	0	0	0	7.47126	5.27188	3.2607	-inf	-inf	2.46146e-05	0.00151342	down	yes
gene-LOC113724822	LOC113724822	gene-LOC113724822	GO:0004497(monooxygenase activity);GO:0044550(secondary metabolite biosynthetic process)	00906(Carotenoid biosynthesis)	K09838	EC:1.14.15.21	monooxygenase 2-like [Coffea arabica]	0	0	0	2.94157	3.16698	3.32977	-inf	-inf	2.48267e-05	0.00152357	down	yes
113743063	LOC113743063	XM_027271132.1	GO:0005576(extracellular region);GO:0006629(lipid metabolic process);GO:0016021(integral component of membrane);GO:0016042(lipid catabolic process);GO:0016298(lipase activity);GO:0052689(carboxylic ester hydrolase activity)	00561(Glycerolipid metabolism)	K00679	EC:2.3.1.158	GDSL esterase/lipase At5g22810-like [Coffea arabica]	0	0	0	2.79068	5.08294	5.69274	-inf	-inf	2.50929e-05	0.00153699	down	yes
113718245	LOC113718245	XM_027243161.1	GO:0004497(monooxygenase activity);GO:0007275(multicellular organism development);GO:0010268(brassinosteroid homeostasis);GO:0016125(sterol metabolic process);GO:0016132(brassinosteroid biosynthetic process)	NA	NA	NA	cytochrome P450 87A3-like [Coffea arabica]	0	0	0.261713	6.30591	14.507	10.9007	0.0082524	-6.92097	2.53086e-05	0.00154679	down	yes
113715777	LOC113715777	XM_027240077.1;XM_027240078.1;XM_027240076.1	GO:0003674(molecular_function);GO:0005737(cytoplasm);GO:0005886(plasma membrane);GO:0006979(response to oxidative stress);GO:0016021(integral component of membrane);GO:0016021(integral component of membrane)	NA	NA	NA	protein PLANT CADMIUM RESISTANCE 2-like isoform X1 [Coffea arabica]	1.34603	7.43306	44.623	0.561657	0.676837	1.12908	22.5556	4.49541	2.53486e-05	0.00154679	up	yes
113728192	LOC113728192	XM_027252737.1	GO:0005634(nucleus);GO:0005737(cytoplasm)	NA	NA	NA	U-box domain-containing protein 44-like [Coffea arabica]	0	0	0	1.05932	1.46997	1.24315	-inf	-inf	2.55146e-05	0.00155193	down	yes
113697962	LOC113697962	XM_027217600.1	GO:0003674(molecular_function);GO:0005739(mitochondrion);GO:0008150(biological_process);GO:0016021(integral component of membrane)	NA	NA	NA	uncharacterized protein LOC113697962 [Coffea arabica]	198.764	58.9907	11.8876	10.4546	7.78615	10.5134	9.37753	3.22921	2.55288e-05	0.00155193	up	yes
113692472	LOC113692472	XM_027210886.1	GO:0004568(chitinase activity);GO:0005576(extracellular region);GO:0006032(chitin catabolic process);GO:0008061(chitin binding)	00520(Amino sugar and nucleotide sugar metabolism)	K01183	EC:3.2.1.14	class V chitinase-like [Coffea arabica]	0	0	0	4.66554	4.26667	3.73441	-inf	-inf	2.69093e-05	0.00163278	down	yes
113726667	LOC113726667	XM_027250501.1	GO:0009416(response to light stimulus);GO:0009535(chloroplast thylakoid membrane);GO:0009768(photosynthesis, light harvesting in photosystem I);GO:0009941(chloroplast envelope);GO:0010287(plastoglobule);GO:0016168(chlorophyll binding);GO:0031409(pigment binding)	00196(Photosynthesis - antenna proteins)	K08917	NA	chlorophyll a-b binding protein CP24 10A, chloroplastic [Coffea arabica]	21.6077	85.9074	777.679	15.6648	19.0529	19.2198	16.4115	4.03663	2.70907e-05	0.00164071	up	yes
113741589	LOC113741589	XM_027269144.1	GO:0003674(molecular_function);GO:0008150(biological_process);GO:0009507(chloroplast);GO:0009534(chloroplast thylakoid);GO:0016021(integral component of membrane)	NA	NA	NA	uncharacterized protein LOC113741589 [Coffea arabica]	6.56656	5.94598	61.4723	1.12366	1.82924	1.68288	15.9595	3.99635	2.73299e-05	0.0016521	up	yes
113731727	LOC113731727	XM_027257126.1	GO:0000981(RNA polymerase II transcription factor activity, sequence-specific DNA binding);GO:0001135(transcription factor activity, RNA polymerase II transcription factor recruiting);GO:0003677(DNA binding);GO:0003700(DNA binding transcription factor activity);GO:0005634(nucleus);GO:0006355(regulation of transcription, DNA-templated);GO:0006357(regulation of transcription by RNA polymerase II);G…	NA	NA	NA	transcription factor DUO1-like [Coffea arabica]	0	0	0	2.49263	5.7916	5.4114	-inf	-inf	2.74785e-05	0.00165799	down	yes
113704159	LOC113704159	XM_027225874.1;XR_003451642.1;XR_003451641.1	GO:0008150(biological_process);GO:0009534(chloroplast thylakoid);GO:0009941(chloroplast envelope);GO:0016853(isomerase activity);GO:0016853(isomerase activity)	00906(Carotenoid biosynthesis);00906(Carotenoid biosynthesis)	K17911	EC:5.2.1.14	beta-carotene isomerase D27, chloroplastic isoform X2 [Coffea eugenioides];beta-carotene isomerase D27, chloroplastic-like isoform X2 [Coffea arabica];beta-carotene isomerase D27, chloroplastic-like isoform X6 [Coffea arabica]	0	13.0022	120.4	0.534726	0.527104	0.19787	105.9	6.72655	2.77232e-05	0.00166964	up	yes
113690847	LOC113690847	XM_027208927.1	GO:0010638(positive regulation of organelle organization);GO:0045893(positive regulation of transcription, DNA-templated)	04075(Plant hormone signal transduction)	K14491	NA	transcription activator GLK1-like [Coffea arabica]	1.68434	4.06404	25.2717	0.537654	0.483715	0.368082	22.3254	4.48062	2.77962e-05	0.00167093	up	yes
113730975	LOC113730975	XM_027255984.1;XM_027255985.1	GO:0005737(cytoplasm);GO:0031625(ubiquitin protein ligase binding);GO:0061630(ubiquitin protein ligase activity);GO:0061630(ubiquitin protein ligase activity)	04120(Ubiquitin mediated proteolysis);04120(Ubiquitin mediated proteolysis)	K10581	EC:2.3.2.24	probable ubiquitin-conjugating enzyme E2 24 [Coffea arabica]	0.652159	5.0103	1.55301	20.6813	20.6326	24.3948	0.10981	-3.18692	2.78823e-05	0.00167299	down	yes
113693211	LOC113693211	XM_027211998.1	GO:0004674(protein serine/threonine kinase activity);GO:0005886(plasma membrane);GO:0006468(protein phosphorylation)	NA	NA	NA	G-type lectin S-receptor-like serine/threonine-protein kinase LECRK3 [Coffea arabica]	0	0	0	2.72564	2.33995	2.24167	-inf	-inf	2.80167e-05	0.00167794	down	yes
113702695	LOC113702695	XM_027223822.1;XM_027223821.1;XM_027223824.1;XM_027223823.1	GO:0003674(molecular_function);GO:0005576(extracellular region);GO:0008150(biological_process);GO:0009507(chloroplast);GO:0009534(chloroplast thylakoid);GO:0009535(chloroplast thylakoid membrane);GO:0009543(chloroplast thylakoid lumen);GO:0009579(thylakoid);GO:0009579(thylakoid)	NA	NA	NA	thylakoid lumenal protein TL20.3, chloroplastic isoform X2 [Coffea arabica];thylakoid lumenal protein TL20.3, chloroplastic isoform X1 [Coffea arabica]	4.21409	8.2322	95.3458	1.54338	2.57977	2.77293	15.6309	3.96633	2.81827e-05	0.00168477	up	yes
113727128	LOC113727128	XM_027251129.1	GO:0004022(alcohol dehydrogenase (NAD) activity);GO:0005794(Golgi apparatus);GO:0005829(cytosol);GO:0005886(plasma membrane);GO:0009506(plasmodesma);GO:0050662(coenzyme binding)	00940(Phenylpropanoid biosynthesis)	K09753	EC:1.2.1.44	cinnamoyl-CoA reductase 1-like [Coffea arabica]	0	0	0	4.36636	3.67159	2.82731	-inf	-inf	2.83099e-05	0.00168924	down	yes
113722441	LOC113722441	XM_027245746.1	GO:0004553(hydrolase activity, hydrolyzing O-glycosyl compounds);GO:0005576(extracellular region);GO:0008810(cellulase activity);GO:0030245(cellulose catabolic process);GO:0071555(cell wall organization)	00500(Starch and sucrose metabolism)	K01179	EC:3.2.1.4	endoglucanase 1-like [Coffea arabica]	0	0	0	3.39549	2.43163	1.95562	-inf	-inf	2.8436e-05	0.00169066	down	yes
113708597	LOC113708597	XM_027231090.1;XR_003452447.1;XM_027231091.1;XM_027231092.1	GO:0004620(phospholipase activity);GO:0005634(nucleus);GO:0009620(response to fungus);GO:0009695(jasmonic acid biosynthetic process);GO:0047714(galactolipase activity);GO:0047714(galactolipase activity)	NA	NA	NA	phospholipase A I-like isoform X1 [Coffea arabica];phospholipase A I-like isoform X2 [Coffea arabica];phospholipase A I-like isoform X3 [Coffea arabica]	0	0	0	4.56138	4.8577	0	-inf	-inf	2.84639e-05	0.00169066	down	yes
113698284	LOC113698284	XM_027218052.1	GO:0002239(response to oomycetes);GO:0005618(cell wall);GO:0006952(defense response);GO:0007165(signal transduction);GO:0050832(defense response to fungus)	04626(Plant-pathogen interaction)	K13465	EC:3.2.1.8	receptor-like protein EIX2 [Coffea arabica]	0	0	0	2.00291	1.53147	2.05049	-inf	-inf	2.84905e-05	0.00169066	down	yes
gene-LOC113687826	LOC113687826	gene-LOC113687826	GO:0016787(hydrolase activity)	00460(Cyanoamino acid metabolism)	K20802	EC:4.1.2.10	unnamed protein product [Coffea canephora]	0	0	0	5.10543	5.94292	4.50821	-inf	-inf	2.85904e-05	0.00169349	down	yes
113725701	LOC113725701	XM_027249008.1	GO:0004672(protein kinase activity);GO:0004674(protein serine/threonine kinase activity);GO:0005515(protein binding);GO:0005524(ATP binding);GO:0005576(extracellular region);GO:0005886(plasma membrane);GO:0007338(single fertilization);GO:0009506(plasmodesma);GO:0009723(response to ethylene);GO:0009738(abscisic acid-activated signaling pathway);GO:0009741(response to brassinosteroid);GO:0009742(br…	NA	NA	NA	receptor-like protein kinase FERONIA [Coffea arabica]	0	0	0	1.24848	1.24147	1.23696	-inf	-inf	2.894e-05	0.0017085	down	yes
113723289	LOC113723289	XM_027246457.1	NA	NA	NA	NA	thylakoid lumenal 19 kDa protein, chloroplastic-like [Coffea arabica]	5.24825	15.7346	68.7022	3.16585	2.01738	2.69098	11.3897	3.50966	2.89496e-05	0.0017085	up	yes
113702372	LOC113702372	XM_027223550.1	NA	NA	NA	NA	uncharacterized protein LOC113702372 [Coffea arabica]	2.93913	3.78434	59.4312	0.978637	0.181288	0.333243	44.3049	5.4694	2.93036e-05	0.00172624	up	yes
113716676	LOC113716676	XM_027241073.1	GO:0005509(calcium ion binding);GO:0009344(nitrite reductase complex [NAD(P)H]);GO:0009507(chloroplast);GO:0009534(chloroplast thylakoid);GO:0009535(chloroplast thylakoid membrane);GO:0009543(chloroplast thylakoid lumen);GO:0009654(photosystem II oxygen evolving complex);GO:0009767(photosynthetic electron transport chain);GO:0019898(extrinsic component of membrane);GO:0030095(chloroplast photosys…	00195(Photosynthesis)	K08901	NA	photosynthetic NDH subunit of lumenal location 2, chloroplastic [Coffea arabica]	7.55498	2.73611	29.0418	0.761039	0.60161	0.680683	19.2494	4.26674	2.94623e-05	0.00173244	up	yes
113727916	LOC113727916	XM_027252322.1	GO:0000293(ferric-chelate reductase activity);GO:0006811(ion transport);GO:0009507(chloroplast);GO:0009767(photosynthetic electron transport chain);GO:0016020(membrane);GO:0016021(integral component of membrane);GO:0016491(oxidoreductase activity);GO:0031969(chloroplast membrane);GO:0046872(metal ion binding);GO:0055114(oxidation-reduction process)	NA	NA	NA	ferric reduction oxidase 6-like [Coffea arabica]	0.524425	13.2958	68.9235	1.45922	1.30985	0.778839	23.3219	4.54361	2.98537e-05	0.00175227	up	yes
113698783	LOC113698783	XM_027218729.1	GO:0000166(nucleotide binding);GO:0001666(response to hypoxia);GO:0004022(alcohol dehydrogenase (NAD) activity);GO:0005737(cytoplasm);GO:0005794(Golgi apparatus);GO:0005829(cytosol);GO:0005886(plasma membrane);GO:0006970(response to osmotic stress);GO:0008270(zinc ion binding);GO:0009409(response to cold);GO:0009413(response to flooding);GO:0009414(response to water deprivation);GO:0009651(respon…	00010(Glycolysis / Gluconeogenesis);00071(Fatty acid degradation);00592(alpha-Linolenic acid metabolism);00350(Tyrosine metabolism)	K18857	EC:1.1.1.1	alcohol dehydrogenase 1-like [Coffea arabica]	509.99	17.3303	21.7262	4.83117	10.6216	11.2874	20.5327	4.35985	2.99194e-05	0.00175294	up	yes
113698218	LOC113698218	XM_027217949.1	GO:0005774(vacuolar membrane);GO:0005886(plasma membrane);GO:0009832(plant-type cell wall biogenesis);GO:0009834(plant-type secondary cell wall biogenesis);GO:0010215(cellulose microfibril organization);GO:0016049(cell growth);GO:0031225(anchored component of membrane)	NA	NA	NA	COBRA-like protein 4 [Coffea arabica]	0	0	0	3.16632	3.60493	2.53531	-inf	-inf	3.01401e-05	0.00176047	down	yes
113741854	LOC113741854	XM_027269502.1	GO:0003755(peptidyl-prolyl cis-trans isomerase activity);GO:0005528(FK506 binding);GO:0005789(endoplasmic reticulum membrane);GO:0061077(chaperone-mediated protein folding)	00561(Glycerolipid metabolism)	K21362	EC:2.4.1.184	peptidyl-prolyl cis-trans isomerase FKBP17-2, chloroplastic-like [Coffea arabica]	2.18645	2.72674	26.7781	0.194127	0.125352	0.533145	37.1691	5.21603	3.01567e-05	0.00176047	up	yes
gene-LOC113708626	LOC113708626	gene-LOC113708626	GO:0005794(Golgi apparatus)	00601(Glycosphingolipid biosynthesis - lacto and neolacto series);00603(Glycosphingolipid biosynthesis - globo and isoglobo series)	K01988	EC:2.4.1.228	uncharacterized protein At4g19900-like [Coffea arabica]	0	0	0	2.48533	2.85586	2.38108	-inf	-inf	3.02482e-05	0.00176263	down	yes
113737084	LOC113737084	XM_027264334.1	GO:0006555(methionine metabolic process)	00270(Cysteine and methionine metabolism)	K08967	EC:1.13.11.53;EC:1.13.11.54	1,2-dihydroxy-3-keto-5-methylthiopentene dioxygenase 1-like [Coffea arabica]	14.8368	10.8855	41.9668	2.76714	3.20603	2.57598	7.91765	2.98507	3.03752e-05	0.00176684	up	yes
113733780	LOC113733780	XM_027259958.1	NA	NA	NA	NA	uncharacterized protein LOC113733780 [Coffea arabica]	1.33715	4.10468	13.3767	0.086581	0	0	217.351	7.76388	3.05729e-05	0.00177515	up	yes
113688898	LOC113688898	XM_027206719.1	GO:0005634(nucleus);GO:0005829(cytosol);GO:0005886(plasma membrane);GO:0006950(response to stress);GO:0016787(hydrolase activity)	NA	NA	NA	universal stress protein PHOS32-like [Coffea arabica]	0	10.4487	98.0259	0.44345	0.46588	0.315048	88.5957	6.46917	3.08507e-05	0.00178807	up	yes
113736619	LOC113736619	XM_027263676.1;XM_027263677.1	GO:0005886(plasma membrane);GO:0006869(lipid transport);GO:0008289(lipid binding);GO:0031225(anchored component of membrane);GO:0031225(anchored component of membrane)	NA	NA	NA	non-specific lipid-transfer protein-like protein At2g13820 isoform X1 [Coffea arabica];non-specific lipid-transfer protein-like protein At2g13820 isoform X2 [Coffea arabica]	0	0	0	3.50458	6.86903	10.3883	-inf	-inf	3.10293e-05	0.0017952	down	yes
113699023	LOC113699023	XM_027219061.1	GO:0005576(extracellular region);GO:0005794(Golgi apparatus);GO:0007275(multicellular organism development);GO:0008083(growth factor activity);GO:0008283(cell proliferation);GO:0030154(cell differentiation);GO:0031012(extracellular matrix);GO:1905392(plant organ morphogenesis)	NA	NA	NA	phytosulfokines 3-like [Coffea arabica]	135.642	41.0701	23.003	10.2865	12.5417	9.60576	6.15759	2.62237	3.1634e-05	0.00182692	up	yes
113740448	LOC113740448	XM_027268078.1	GO:0016020(membrane);GO:0016709(oxidoreductase activity, acting on paired donors, with incorporation or reduction of molecular oxygen, NAD(P)H as one donor, and incorporation of one atom of oxygen);GO:0044550(secondary metabolite biosynthetic process)	00941(Flavonoid biosynthesis);00944(Flavone and flavonol biosynthesis)	K05280	EC:1.14.14.82	flavonoid 3'-monooxygenase-like [Coffea arabica]	0	0	0	4.07774	2.40317	3.39558	-inf	-inf	3.1732e-05	0.00182701	down	yes
113715577	LOC113715577	XM_027239815.1	GO:0003735(structural constituent of ribosome);GO:0005840(ribosome);GO:0006412(translation);GO:0009507(chloroplast);GO:0009535(chloroplast thylakoid membrane);GO:0009536(plastid);GO:0009570(chloroplast stroma);GO:0009579(thylakoid);GO:0032544(plastid translation)	NA	NA	NA	30S ribosomal protein 3-1, chloroplastic-like [Coffea arabica]	3.65158	3.8601	52.048	0.697057	0.404232	0	54.0818	5.75707	3.17485e-05	0.00182701	up	yes
113697294	LOC113697294	XM_027216848.1;XM_027216849.1	GO:0008150(biological_process);GO:0009507(chloroplast);GO:0009535(chloroplast thylakoid membrane);GO:0016021(integral component of membrane);GO:0016021(integral component of membrane)	NA	NA	NA	uncharacterized protein LOC113697294 [Coffea arabica]	19.8992	14.4271	75.2503	5.23286	5.60343	5.56165	6.68234	2.74035	3.19486e-05	0.00183401	up	yes
113722437	LOC113722437	XR_003456719.1	NA	NA	NA	NA	uncharacterized protein LOC113779733 [Coffea eugenioides]	295.238	52.612	31.5362	12.7848	15.7268	18.6324	8.04738	3.00852	3.20082e-05	0.00183401	up	yes
113733449	LOC113733449	XM_027259817.1	GO:0004435(phosphatidylinositol phospholipase C activity);GO:0004629(phospholipase C activity);GO:0005515(protein binding);GO:0005886(plasma membrane);GO:0007165(signal transduction);GO:0009553(embryo sac development);GO:0009556(microsporogenesis);GO:0010601(positive regulation of auxin biosynthetic process);GO:0016042(lipid catabolic process);GO:0035556(intracellular signal transduction);GO:0042…	00562(Inositol phosphate metabolism);04070(Phosphatidylinositol signaling system);04933(AGE-RAGE signaling pathway in diabetic complications)	K05857	EC:3.1.4.11	phosphoinositide phospholipase C 2-like [Coffea arabica]	0	0	0	1.01676	2.20408	2.12632	-inf	-inf	3.20402e-05	0.00183401	down	yes
113737798	LOC113737798	XM_027264969.1	GO:0001676(long-chain fatty acid metabolic process);GO:0004467(long-chain fatty acid-CoA ligase activity);GO:0005524(ATP binding);GO:0005777(peroxisome);GO:0006631(fatty acid metabolic process);GO:0007275(multicellular organism development);GO:0009507(chloroplast);GO:0010193(response to ozone);GO:0016020(membrane);GO:0046861(glyoxysomal membrane);GO:0102391(decanoate-CoA ligase activity)	00061(Fatty acid biosynthesis);00071(Fatty acid degradation);04146(Peroxisome)	K01897	EC:6.2.1.3	long chain acyl-CoA synthetase 6, peroxisomal-like [Coffea arabica]	0	0	0	2.98716	2.03177	1.96293	-inf	-inf	3.21935e-05	0.00183668	down	yes
gene-LOC113694224	LOC113694224	gene-LOC113694224	GO:0005634(nucleus);GO:0005737(cytoplasm);GO:0009408(response to heat);GO:0009651(response to salt stress);GO:0030544(Hsp70 protein binding)	04141(Protein processing in endoplasmic reticulum)	K09562	NA	unnamed protein product [Coffea canephora]	81.2405	49.2657	23.5955	9.51765	11.4675	12.3159	4.62754	2.21024	3.22211e-05	0.00183668	up	yes
113718016	LOC113718016	XM_027242918.1	GO:0003735(structural constituent of ribosome);GO:0005840(ribosome);GO:0006412(translation);GO:0009507(chloroplast);GO:0009535(chloroplast thylakoid membrane);GO:0009536(plastid);GO:0009570(chloroplast stroma);GO:0009579(thylakoid);GO:0032544(plastid translation)	NA	NA	NA	30S ribosomal protein 3-1, chloroplastic-like [Coffea arabica]	3.68146	4.53867	95.7498	1.41553	1.84979	1.25526	22.9992	4.52351	3.22573e-05	0.00183668	up	yes
113695521	LOC113695521	XR_003449580.1	NA	NA	NA	NA		0.689073	2.46281	8.31224	0	0.051887	0	220.944	7.78754	3.24166e-05	0.0018425	up	yes
113736590	LOC113736590	XM_027263642.1	GO:0016020(membrane);GO:0016709(oxidoreductase activity, acting on paired donors, with incorporation or reduction of molecular oxygen, NAD(P)H as one donor, and incorporation of one atom of oxygen);GO:0044550(secondary metabolite biosynthetic process)	00590(Arachidonic acid metabolism);00591(Linoleic acid metabolism)	K07418	EC:1.14.14.1;EC:1.14.14.73	cytochrome P450 71A2-like [Coffea arabica]	0	0.387617	0	6.66438	11.9419	9.18639	0.0139467	-6.16393	3.276e-05	0.00185876	down	yes
113738455	LOC113738455	XM_027265660.1	GO:0005576(extracellular region);GO:0005886(plasma membrane);GO:0006468(protein phosphorylation);GO:0019199(transmembrane receptor protein kinase activity)	04016(MAPK signaling pathway - plant)	K20718	EC:2.7.11.1	receptor-like protein kinase [Coffea arabica]	0	0	0	0.890311	1.25621	1.76528	-inf	-inf	3.29861e-05	0.00186831	down	yes
113688561	LOC113688561	XM_027206418.1	GO:0051213(dioxygenase activity)	00940(Phenylpropanoid biosynthesis)	K06892	EC:1.14.11.-	feruloyl CoA ortho-hydroxylase 1-like [Coffea arabica]	0	0	0	2.96491	3.28732	6.47278	-inf	-inf	3.34946e-05	0.00189379	down	yes
113743740	LOC113743740	XM_027271822.1	GO:0000027(ribosomal large subunit assembly);GO:0003735(structural constituent of ribosome);GO:0006412(translation);GO:0022625(cytosolic large ribosomal subunit)	03010(Ribosome)	K02866	NA	unnamed protein product [Coffea canephora]	7.68237	3.16171	8.24884	0.29501	0.419185	0.464265	16.2016	4.01806	3.36935e-05	0.00189697	up	yes
gene-LOC113693459	LOC113693459	gene-LOC113693459	GO:0003756(protein disulfide isomerase activity);GO:0005783(endoplasmic reticulum);GO:0006457(protein folding);GO:0034976(response to endoplasmic reticulum stress)	NA	NA	NA	5'-adenylylsulfate reductase-like 5 [Coffea arabica]	0	0	0	3.51348	4.54352	4.30408	-inf	-inf	3.3724e-05	0.00189697	down	yes
113692644	LOC113692644	XM_027211110.1	GO:0030599(pectinesterase activity);GO:0046910(pectinesterase inhibitor activity);GO:0071944(cell periphery)	00040(Pentose and glucuronate interconversions)	K01051	EC:3.1.1.11	pectinesterase/pectinesterase inhibitor PPE8B-like [Coffea arabica]	0	0	0	2.97943	2.21442	1.47074	-inf	-inf	3.37668e-05	0.00189697	down	yes
113742161	LOC113742161	XM_027269903.1	GO:0005886(plasma membrane);GO:0015245(fatty acid transmembrane transporter activity);GO:0016021(integral component of membrane);GO:0042626(ATPase activity, coupled to transmembrane movement of substances)	02010(ABC transporters)	K05681	NA	LOW QUALITY PROTEIN: ABC transporter G family member 11-like [Coffea arabica]	0.643565	0.49266	3.15471	0	0	0	inf	inf	3.37854e-05	0.00189697	up	yes
113743633	LOC113743633	XM_027271679.1	GO:0006457(protein folding);GO:0009507(chloroplast)	00240(Pyrimidine metabolism);00250(Alanine, aspartate and glutamate metabolism)	K01956	EC:6.3.5.5	uncharacterized protein LOC113690096 [Coffea arabica]	221.605	110.324	50.503	35.1378	13.9668	16.8646	5.79713	2.53534	3.41357e-05	0.00191332	up	yes
113698720	LOC113698720	XM_027218633.1	GO:0009055(electron transfer activity);GO:0030385(ferredoxin:thioredoxin reductase activity);GO:0051539(4 iron, 4 sulfur cluster binding);GO:0055114(oxidation-reduction process)	NA	NA	NA	ferredoxin-thioredoxin reductase catalytic chain, chloroplastic-like [Coffea arabica]	19.9017	58.932	272.342	12.1661	14.8807	10.8437	9.26818	3.21229	3.42231e-05	0.00191489	up	yes
113731841	LOC113731841	XM_027257305.1;XM_027257308.1;XM_027257306.1;XM_027257307.1	GO:0005198(structural molecule activity);GO:0008150(biological_process);GO:0009507(chloroplast);GO:0009534(chloroplast thylakoid);GO:0009535(chloroplast thylakoid membrane);GO:0010287(plastoglobule);GO:0010287(plastoglobule)	NA	NA	NA	probable plastid-lipid-associated protein 4, chloroplastic isoform X1 [Coffea arabica];probable plastid-lipid-associated protein 4, chloroplastic isoform X2 [Coffea arabica];probable plastid-lipid-associated protein 4, chloroplastic isoform X3 [Coffea arabica]	5.5095	7.42864	54.9014	1.94413	2.34116	2.75385	9.63748	3.26866	3.44075e-05	0.00192189	up	yes
113698095	LOC113698095	XM_027217775.1	GO:0022625(cytosolic large ribosomal subunit)	03010(Ribosome)	K02904	NA	50S ribosomal protein L29, chloroplastic-like [Coffea arabica]	10.24	11.2243	65.6235	2.88468	3.0799	3.58812	9.11656	3.18849	3.48805e-05	0.00194495	up	yes
113735640	LOC113735640	XM_027262638.1	GO:0016020(membrane);GO:0016709(oxidoreductase activity, acting on paired donors, with incorporation or reduction of molecular oxygen, NAD(P)H as one donor, and incorporation of one atom of oxygen);GO:0044550(secondary metabolite biosynthetic process)	00590(Arachidonic acid metabolism);00591(Linoleic acid metabolism)	K07418	EC:1.14.14.1;EC:1.14.14.73	cytochrome P450 71A2-like [Coffea arabica]	0	0	0	3.13844	7.04322	6.51079	-inf	-inf	3.52019e-05	0.00195827	down	yes
113707980	LOC113707980	XM_027230400.1	GO:0003950(NAD+ ADP-ribosyltransferase activity);GO:0005634(nucleus);GO:0005739(mitochondrion);GO:0007275(multicellular organism development);GO:0009651(response to salt stress);GO:0016363(nuclear matrix);GO:0072593(reactive oxygen species metabolic process)	NA	NA	NA	probable inactive poly [ADP-ribose] polymerase SRO5 [Coffea arabica]	201.042	52.2347	19.3076	17.0179	7.5356	7.62329	8.47146	3.08261	3.52405e-05	0.00195827	up	yes
gene-LOC113697746	LOC113697746	gene-LOC113697746	GO:0004004(ATP-dependent RNA helicase activity);GO:0005634(nucleus);GO:0005737(cytoplasm);GO:0006396(RNA processing)	03018(RNA degradation)	K14442	EC:3.6.4.13	DExH-box ATP-dependent RNA helicase DExH6-like isoform X1 [Coffea arabica]	0	0	0	1.47578	2.76951	1.2229	-inf	-inf	3.5356e-05	0.00196027	down	yes
113730910	LOC113730910	XM_027255898.1;XM_027255899.1;XM_027255897.1	GO:0003677(DNA binding);GO:0005096(GTPase activator activity);GO:0005634(nucleus);GO:0005768(endosome);GO:0005802(trans-Golgi network);GO:0005829(cytosol);GO:0010227(floral organ abscission);GO:0016192(vesicle-mediated transport);GO:0046872(metal ion binding);GO:0090630(activation of GTPase activity);GO:0090630(activation of GTPase activity)	04144(Endocytosis);04144(Endocytosis)	K12486	NA	ADP-ribosylation factor GTPase-activating protein AGD5-like isoform X2 [Coffea arabica];uncharacterized protein LOC113730910 isoform X3 [Coffea arabica];ADP-ribosylation factor GTPase-activating protein AGD5-like isoform X1 [Coffea arabica]	91.193	16.2498	11.4709	4.82027	6.00134	4.69186	7.66519	2.93832	3.5494e-05	0.00196027	up	yes
113690381	LOC113690381	XM_027208245.1	GO:0002184(cytoplasmic translational termination);GO:0003747(translation release factor activity);GO:0003924(GTPase activity);GO:0018444(translation release factor complex)	NA	NA	NA	uncharacterized protein LOC113690381 [Coffea arabica]	0	0	0	1.72622	2.20786	3.86984	-inf	-inf	3.55034e-05	0.00196027	down	yes
113714892	LOC113714892	XM_027239025.1	GO:0004497(monooxygenase activity)	00905(Brassinosteroid biosynthesis)	K15639	EC:1.14.-.-	cytochrome P450 734A1-like [Coffea arabica]	1.65772	4.74327	1.64911	24.8342	18.7036	23.2984	0.120445	-3.05355	3.56005e-05	0.00196027	down	yes
113728567	LOC113728567	XM_027252984.1	GO:0003674(molecular_function);GO:0008150(biological_process);GO:0009507(chloroplast)	NA	NA	NA	uncharacterized protein LOC113728567 [Coffea arabica]	0	0	0	11.5173	5.07198	5.11589	-inf	-inf	3.56174e-05	0.00196027	down	yes
113711210	LOC113711210	XM_027234388.1	GO:0004806(triglyceride lipase activity);GO:0005576(extracellular region);GO:0006629(lipid metabolic process)	00564(Glycerophospholipid metabolism);00592(alpha-Linolenic acid metabolism)	K16818	EC:3.1.1.32	uncharacterized protein LOC113711210 [Coffea arabica]	0	0	0	2.09899	3.30172	5.17276	-inf	-inf	3.56402e-05	0.00196027	down	yes
113712788	LOC113712788	XM_027236361.1	GO:0005634(nucleus);GO:0005737(cytoplasm);GO:0005829(cytosol);GO:0005983(starch catabolic process);GO:0005986(sucrose biosynthetic process);GO:0006000(fructose metabolic process);GO:0006002(fructose 6-phosphate metabolic process);GO:0006094(gluconeogenesis);GO:0009737(response to abscisic acid);GO:0009750(response to fructose);GO:0015979(photosynthesis);GO:0016311(dephosphorylation);GO:0030388(fr…	00010(Glycolysis / Gluconeogenesis);00030(Pentose phosphate pathway);00051(Fructose and mannose metabolism);00710(Carbon fixation in photosynthetic organisms)	K03841	EC:3.1.3.11	fructose-1,6-bisphosphatase, cytosolic-like [Coffea arabica]	42.9145	16.7548	65.8666	7.58498	9.24107	6.56359	5.36716	2.42416	3.57506e-05	0.001963	up	yes
113730276	LOC113730276	XM_027254862.1	GO:0005215(transporter activity);GO:0005886(plasma membrane);GO:0006857(oligopeptide transport);GO:0009624(response to nematode);GO:0016020(membrane);GO:0016021(integral component of membrane);GO:0022857(transmembrane transporter activity);GO:0055085(transmembrane transport)	NA	NA	NA	protein NRT1/ PTR FAMILY 5.1-like [Coffea arabica]	0	0	0	3.12555	2.37034	1.95081	-inf	-inf	3.62928e-05	0.0019894	down	yes
gene-LOC113711816	LOC113711816	gene-LOC113711816	GO:0003677(DNA binding);GO:0003700(DNA binding transcription factor activity);GO:0005634(nucleus);GO:0006351(transcription, DNA-templated);GO:0006355(regulation of transcription, DNA-templated);GO:0009873(ethylene-activated signaling pathway);GO:0045893(positive regulation of transcription, DNA-templated);GO:0048510(regulation of timing of transition from vegetative to reproductive phase)	03040(Spliceosome)	K12900	NA	unnamed protein product [Coffea canephora]	66.0815	17.2362	16.9589	6.25535	6.37714	5.69607	5.47106	2.45182	3.65104e-05	0.00199794	up	yes
113726431	LOC113726431	XM_027250144.1;XM_027250145.1	NA	NA	NA	NA	uncharacterized protein LOC113726431 isoform X1 [Coffea arabica];uncharacterized protein LOC113726431 isoform X2 [Coffea arabica]	44.774	10.235	2.8846	1.38789	0.927451	2.08534	13.1556	3.71761	3.65851e-05	0.00199864	up	yes
113695604	LOC113695604	XM_027214731.1	GO:0000145(exocyst);GO:0005634(nucleus);GO:0006887(exocytosis);GO:0006904(vesicle docking involved in exocytosis)	NA	NA	NA	exocyst complex component EXO70H1-like [Coffea arabica]	5.35895	7.40659	4.25005	0.501883	0.357351	0.470829	12.7931	3.67729	3.67836e-05	0.00200384	up	yes
113728828	LOC113728828	XM_027253190.1	GO:0005576(extracellular region);GO:0008150(biological_process);GO:0016874(ligase activity)	NA	NA	NA	uncharacterized protein LOC113728828 [Coffea arabica]	0	0	0	6.73981	3.05645	2.57974	-inf	-inf	3.6804e-05	0.00200384	down	yes
113692517	LOC113692517	XM_027210938.1	GO:0008150(biological_process);GO:0009507(chloroplast)	NA	NA	NA	uncharacterized protein LOC113692517 [Coffea arabica]	0	0.981858	29.9129	0	0	0	inf	inf	3.70151e-05	0.00201194	up	yes
113730852	LOC113730852	XM_027255808.1	GO:0003824(catalytic activity);GO:0005634(nucleus);GO:0009408(response to heat);GO:0010286(heat acclimation);GO:0010608(posttranscriptional regulation of gene expression)	NA	NA	NA	protein HEAT-STRESS-ASSOCIATED 32-like [Coffea arabica]	40.8344	30.9508	18.8587	6.11331	5.98125	7.65076	4.59065	2.1987	3.77206e-05	0.00204685	up	yes
113711027	LOC113711027	XM_027234162.1;XM_027234163.1	GO:0005576(extracellular region);GO:0005615(extracellular space);GO:0009690(cytokinin metabolic process);GO:0009823(cytokinin catabolic process);GO:0016614(oxidoreductase activity, acting on CH-OH group of donors);GO:0019139(cytokinin dehydrogenase activity);GO:0050660(flavin adenine dinucleotide binding);GO:0055114(oxidation-reduction process);GO:0055114(oxidation-reduction process)	00908(Zeatin biosynthesis);00908(Zeatin biosynthesis)	K00279	EC:1.5.99.12	cytokinin dehydrogenase 5-like [Coffea arabica]	22.2509	8.60916	5.39862	2.36872	1.32178	1.54817	6.92136	2.79106	3.79027e-05	0.00205328	up	yes
113734726	LOC113734726	XM_027261382.1	GO:0016020(membrane);GO:0016709(oxidoreductase activity, acting on paired donors, with incorporation or reduction of molecular oxygen, NAD(P)H as one donor, and incorporation of one atom of oxygen);GO:0044550(secondary metabolite biosynthetic process)	00590(Arachidonic acid metabolism);00591(Linoleic acid metabolism)	K07418	EC:1.14.14.1;EC:1.14.14.73	cytochrome P450 71A2-like [Coffea arabica]	0.586988	0	0	13.8681	12.4646	12.189	0.0152378	-6.0362	3.81764e-05	0.00206465	down	yes
113706275	LOC113706275	XM_027228145.1	GO:0009705(plant-type vacuole membrane);GO:0015140(malate transmembrane transporter activity)	NA	NA	NA	aluminum-activated malate transporter 10-like [Coffea arabica]	0	0	0	2.38479	3.19416	4.68981	-inf	-inf	3.84579e-05	0.00207425	down	yes
113701747	LOC113701747	XM_027222516.1;XM_027222527.1	GO:0003674(molecular_function);GO:0005737(cytoplasm);GO:0008150(biological_process);GO:0008150(biological_process)	NA	NA	NA	myosin heavy chain, embryonic smooth muscle isoform-like isoform X1 [Coffea arabica];myosin-9-like isoform X2 [Coffea arabica]	0	0	0	2.66835	2.56287	2.29989	-inf	-inf	3.84821e-05	0.00207425	down	yes
113703138	LOC113703138	XM_027224404.1	GO:0051213(dioxygenase activity)	NA	NA	NA	2-oxoglutarate-Fe(II) type oxidoreductase hxnY-like [Coffea arabica]	2.35629	0	30.4229	0.082722	0	0.045163	256.317	8.00179	3.93098e-05	0.00211227	up	yes
113729356	LOC113729356	XM_027253664.1	GO:0005515(protein binding);GO:0007623(circadian rhythm);GO:0009295(nucleoid);GO:0009507(chloroplast);GO:0009508(plastid chromosome);GO:0009534(chloroplast thylakoid);GO:0009535(chloroplast thylakoid membrane);GO:0009941(chloroplast envelope);GO:0016020(membrane);GO:0042644(chloroplast nucleoid);GO:0098572(stromal side of plastid thylakoid membrane)	NA	NA	NA	protein PLASTID TRANSCRIPTIONALLY ACTIVE 16, chloroplastic-like isoform X4 [Coffea arabica]	3.61454	3.94953	28.5982	1.4314	1.12795	0.870344	10.5439	3.39833	3.9318e-05	0.00211227	up	yes
113723269	LOC113723269	XM_027246439.1	GO:0005739(mitochondrion);GO:0016020(membrane)	00190(Oxidative phosphorylation);00195(Photosynthesis)	K02109	NA	uncharacterized protein LOC113723269 [Coffea arabica]	143.832	15.3778	10.7455	6.27379	5.92312	2.366	11.6704	3.54478	3.94966e-05	0.00211834	up	yes
113714465	LOC113714465	XM_027238314.1	GO:0030096(plasma membrane-derived thylakoid photosystem II)	00195(Photosynthesis)	K08903	NA	photosystem II reaction center PSB28 protein, chloroplastic [Coffea arabica]	1.74038	5.97391	64.7997	1.76218	0.685733	1.1599	20.0992	4.32906	3.96019e-05	0.00212047	up	yes
113711648	LOC113711648	XM_027234811.1;XM_027234812.1	GO:0005739(mitochondrion);GO:0009617(response to bacterium);GO:0009617(response to bacterium)	NA	NA	NA	immune-associated nucleotide-binding protein 9-like [Coffea arabica]	0	0	0	3.38404	3.5277	3.47914	-inf	-inf	4.0017e-05	0.00213768	down	yes
113722516	LOC113722516	XM_027245807.1	GO:0005634(nucleus);GO:0016301(kinase activity);GO:0016310(phosphorylation)	NA	NA	NA	uncharacterized protein LOC113722516 [Coffea arabica]	0	0	0	4.38574	6.53064	6.7034	-inf	-inf	4.00554e-05	0.00213768	down	yes
113730246	LOC113730246	XM_027254806.1	GO:0003674(molecular_function);GO:0005634(nucleus);GO:0008150(biological_process)	NA	NA	NA	uncharacterized protein LOC113730246 [Coffea arabica]	0	0	0	2.36627	2.51915	2.01762	-inf	-inf	4.04467e-05	0.00215338	down	yes
113739269	LOC113739269	XM_027266500.1	GO:0003676(nucleic acid binding);GO:0003723(RNA binding);GO:0003964(RNA-directed DNA polymerase activity);GO:0005739(mitochondrion);GO:0006278(RNA-dependent DNA biosynthetic process)	00340(Histidine metabolism)	K01590	EC:4.1.1.22	uncharacterized protein LOC113739269 [Coffea arabica]	0	0	0	3.29746	3.66607	4.0638	-inf	-inf	4.04829e-05	0.00215338	down	yes
113706918	LOC113706918	XM_027228982.1	GO:0009507(chloroplast);GO:0009534(chloroplast thylakoid);GO:0009535(chloroplast thylakoid membrane);GO:0009579(thylakoid);GO:0009735(response to cytokinin);GO:0009941(chloroplast envelope);GO:0015078(proton transmembrane transporter activity);GO:0015986(ATP synthesis coupled proton transport);GO:0016020(membrane);GO:0016021(integral component of membrane);GO:0016787(hydrolase activity);GO:004274…	00190(Oxidative phosphorylation);00195(Photosynthesis)	K02109	NA	ATP synthase subunit b', chloroplastic-like [Coffea arabica]	8.9069	26.405	254.461	6.24982	8.00147	6.57071	13.9166	3.79874	4.0838e-05	0.00216869	up	yes
gene-LOC113692917	LOC113692917	gene-LOC113692917	GO:0005576(extracellular region);GO:0016042(lipid catabolic process);GO:0016298(lipase activity);GO:0052689(carboxylic ester hydrolase activity)	00901(Indole alkaloid biosynthesis)	K21026	EC:3.1.1.80	GDSL esterase/lipase 5-like [Coffea arabica]	0	0	0	3.49535	3.29016	3.21549	-inf	-inf	4.09047e-05	0.00216869	down	yes
113734402	LOC113734402	XM_027260935.1	GO:0000139(Golgi membrane);GO:0005525(GTP binding);GO:0005634(nucleus);GO:0005737(cytoplasm);GO:0005774(vacuolar membrane);GO:0005783(endoplasmic reticulum);GO:0005789(endoplasmic reticulum membrane);GO:0005886(plasma membrane);GO:0006888(ER to Golgi vesicle-mediated transport);GO:0009832(plant-type cell wall biogenesis);GO:0009932(cell tip growth);GO:0010053(root epidermal cell differentiation);…	NA	NA	NA	protein ROOT HAIR DEFECTIVE 3-like [Coffea arabica]	0.467446	0.762108	12.6805	0.073083	0.065762	0	100.184	6.64651	4.09781e-05	0.00216902	up	yes
113702187	LOC113702187	XM_027223252.1	GO:0005509(calcium ion binding);GO:0005515(protein binding);GO:0008266(poly(U) RNA binding);GO:0009507(chloroplast);GO:0009534(chloroplast thylakoid);GO:0009535(chloroplast thylakoid membrane);GO:0009543(chloroplast thylakoid lumen);GO:0009570(chloroplast stroma);GO:0009579(thylakoid);GO:0009654(photosystem II oxygen evolving complex);GO:0010205(photoinhibition);GO:0010207(photosystem II assembly…	00195(Photosynthesis)	K02716	NA	oxygen-evolving enhancer protein 1, chloroplastic [Coffea arabica]	123.497	272.448	2525.12	69.8349	83.211	83.435	12.3522	3.6267	4.11408e-05	0.00217408	up	yes
113738174	LOC113738174	XM_027265397.1	GO:0004721(phosphoprotein phosphatase activity);GO:0004722(protein serine/threonine phosphatase activity);GO:0005634(nucleus);GO:0005886(plasma membrane);GO:0046872(metal ion binding)	NA	NA	NA	probable protein phosphatase 2C 35 [Coffea arabica]	0	0	0	1.82454	1.81663	2.09313	-inf	-inf	4.13177e-05	0.00217986	down	yes
113716154	LOC113716154	XM_027240477.1	GO:0003700(DNA binding transcription factor activity);GO:0005634(nucleus);GO:0006355(regulation of transcription, DNA-templated);GO:0043565(sequence-specific DNA binding)	04075(Plant hormone signal transduction)	K14494	NA	scarecrow-like protein 33 [Coffea arabica]	0	0	0	1.1001	1.43332	1.91953	-inf	-inf	4.16626e-05	0.00219448	down	yes
113741527	LOC113741527	XM_027269058.1	GO:0005509(calcium ion binding)	04626(Plant-pathogen interaction)	K13448	NA	calcium-binding allergen Ole e 8-like [Coffea arabica]	180.708	168.315	70.1051	32.3819	36.6598	31.8258	4.15524	2.05493	4.18686e-05	0.00220174	up	yes
113743638	LOC113743638	XM_027271684.1	GO:0005634(nucleus);GO:0005829(cytosol);GO:0005886(plasma membrane);GO:0006950(response to stress);GO:0016787(hydrolase activity)	NA	NA	NA	universal stress protein PHOS32-like [Coffea arabica]	0	13.257	67.2409	0.372688	0.447452	0.380633	67.0384	6.06692	4.19679e-05	0.00220339	up	yes
113728524	LOC113728524	XM_027252922.1	NA	NA	NA	NA	uncharacterized protein LOC113723860 [Coffea arabica]	4.11024	38.0391	17.592	1.07326	1.46769	1.43588	15.0223	3.90904	4.21932e-05	0.00220849	up	yes
113713344	LOC113713344	XM_027237056.1;XM_027237057.1	GO:0003677(DNA binding);GO:0003700(DNA binding transcription factor activity);GO:0005634(nucleus);GO:0007275(multicellular organism development);GO:0009734(auxin-activated signaling pathway);GO:0009851(auxin biosynthetic process);GO:0009938(negative regulation of gibberellic acid mediated signaling pathway);GO:0010051(xylem and phloem pattern formation);GO:0010252(auxin homeostasis);GO:0045893(po…	NA	NA	NA	protein SHI RELATED SEQUENCE 1-like isoform X1 [Coffea arabica];protein SHI RELATED SEQUENCE 1-like isoform X2 [Coffea arabica]	0	0	0	2.37083	2.45472	3.48503	-inf	-inf	4.22017e-05	0.00220849	down	yes
113707102	LOC113707102	XM_027229264.1	GO:0004674(protein serine/threonine kinase activity);GO:0005886(plasma membrane)	NA	NA	NA	LRR receptor-like serine/threonine-protein kinase GSO1 [Coffea arabica]	0	0	0	4.13821	1.98535	2.22178	-inf	-inf	4.241e-05	0.0022158	down	yes
113704028	LOC113704028	XM_027225641.1	GO:0016787(hydrolase activity)	NA	NA	NA	probable lysophospholipase BODYGUARD 1 [Coffea arabica]	0	0	0	1.00753	2.40194	3.4652	-inf	-inf	4.28376e-05	0.00223352	down	yes
113712359	LOC113712359	XM_027235752.1	GO:0003777(microtubule motor activity);GO:0005871(kinesin complex);GO:0007018(microtubule-based movement);GO:0016887(ATPase activity)	NA	NA	NA	kinesin-like protein KIN-7N [Coffea arabica]	0	0	0	1.72623	2.25375	1.16828	-inf	-inf	4.28872e-05	0.00223352	down	yes
113724135	LOC113724135	XM_027247072.1	GO:0003689(DNA clamp loader activity);GO:0005663(DNA replication factor C complex);GO:0006261(DNA-dependent DNA replication)	03030(DNA replication);03420(Nucleotide excision repair);03430(Mismatch repair)	K10756	NA	uncharacterized protein LOC113724135 [Coffea arabica]	0	0	0	3.38791	1.93361	1.935	-inf	-inf	4.32145e-05	0.00224047	down	yes
113738102	LOC113738102	XM_027265286.1;XM_027265287.1;XR_003460031.1	GO:0004842(ubiquitin-protein transferase activity);GO:0031463(Cul3-RING ubiquitin ligase complex);GO:0031463(Cul3-RING ubiquitin ligase complex)	NA	NA	NA	uncharacterized protein LOC113733962 isoform X1 [Coffea arabica];uncharacterized protein LOC113733962 isoform X2 [Coffea arabica]	0	0	0	7.26691	6.4666	0	-inf	-inf	4.32246e-05	0.00224047	down	yes
113742535	LOC113742535	XM_027270377.1;XM_027270378.1	GO:0016787(hydrolase activity);GO:0016787(hydrolase activity)	NA	NA	NA	uncharacterized protein LOC113742535 isoform X1 [Coffea arabica];uncharacterized protein LOC113742535 isoform X2 [Coffea arabica]	0.481232	1.17486	28.8233	0.150865	0.051248	0.277655	63.5295	5.98935	4.32286e-05	0.00224047	up	yes
113719666	LOC113719666	XM_027244928.1	GO:0009693(ethylene biosynthetic process);GO:0051213(dioxygenase activity)	00270(Cysteine and methionine metabolism)	K05933	EC:1.14.17.4	1-aminocyclopropane-1-carboxylate oxidase 1-like [Coffea arabica]	8.45129	11.0595	2.36215	48.4235	47.7022	55.3236	0.144424	-2.79162	4.33852e-05	0.00224499	down	yes
113738145	LOC113738145	XM_027265341.1	GO:0009813(flavonoid biosynthetic process);GO:0043231(intracellular membrane-bounded organelle);GO:0052696(flavonoid glucuronidation);GO:0080043(quercetin 3-O-glucosyltransferase activity);GO:0080044(quercetin 7-O-glucosyltransferase activity)	NA	NA	NA	UDP-glycosyltransferase 75C1-like [Coffea arabica]	153.265	54.5439	8.78043	8.40195	9.46443	8.03452	8.36224	3.06389	4.36065e-05	0.00225188	up	yes
113717809	LOC113717809	XM_027242622.1	GO:0004650(polygalacturonase activity);GO:0005975(carbohydrate metabolic process)	00040(Pentose and glucuronate interconversions)	K01213	EC:3.2.1.67	probable polygalacturonase At1g80170 [Coffea arabica]	0	0	0	2.97268	2.21416	2.89603	-inf	-inf	4.36575e-05	0.00225188	down	yes
113728735	LOC113728735	XM_027253100.1	GO:0005576(extracellular region);GO:0005618(cell wall);GO:0009826(unidimensional cell growth);GO:0009828(plant-type cell wall loosening);GO:0009831(plant-type cell wall modification involved in multidimensional cell growth);GO:0016020(membrane);GO:0019953(sexual reproduction)	NA	NA	NA	expansin-B18-like [Coffea arabica]	0	0	0	3.51037	7.80101	7.31125	-inf	-inf	4.37886e-05	0.00225504	down	yes
113727892	LOC113727892	XM_027252285.1;XM_027252287.1;XM_027252286.1;XR_003457934.1	GO:0005739(mitochondrion);GO:0008150(biological_process);GO:0016020(membrane);GO:0016021(integral component of membrane);GO:0016740(transferase activity);GO:0016746(transferase activity, transferring acyl groups);GO:0016746(transferase activity, transferring acyl groups)	NA	NA	NA	putative membrane-bound O-acyltransferase C24H6.01c [Coffea arabica]	0	0	0	2.0865	1.7579	1.86558	-inf	-inf	4.43363e-05	0.00227962	down	yes
113708339	LOC113708339	XM_027230805.1	GO:0016787(hydrolase activity)	NA	NA	NA	uncharacterized protein LOC113728022 [Coffea arabica]	0	0	0	2.36306	2.58283	1.56793	-inf	-inf	4.48226e-05	0.00230097	down	yes
113689919	LOC113689919	XM_027207725.1	GO:0003674(molecular_function);GO:0008150(biological_process);GO:0009507(chloroplast);GO:0009535(chloroplast thylakoid membrane);GO:0016021(integral component of membrane)	NA	NA	NA	uncharacterized protein LOC113689919 [Coffea arabica]	3.10909	8.65492	72.8728	1.71859	1.23666	2.02976	16.9783	4.08562	4.51285e-05	0.00231235	up	yes
gene-LOC113704667	LOC113704667	gene-LOC113704667	GO:0005737(cytoplasm);GO:0006457(protein folding)	04120(Ubiquitin mediated proteolysis)	K04506	EC:2.3.2.27	uncharacterized protein LOC113704015 [Coffea arabica]	0	0	0	1.6376	2.45239	1.82326	-inf	-inf	4.51873e-05	0.00231235	down	yes
113687906	LOC113687906	XM_027205436.1	GO:0008171(O-methyltransferase activity);GO:0008757(S-adenosylmethionine-dependent methyltransferase activity);GO:0019438(aromatic compound biosynthetic process)	00945(Stilbenoid, diarylheptanoid and gingerol biosynthesis)	K16040	EC:2.1.1.240	trans-resveratrol di-O-methyltransferase-like [Coffea arabica]	1.43147	3.9614	29.867	0.754304	0.255658	0.204687	29.0288	4.85941	4.54039e-05	0.00231976	up	yes
113699077	LOC113699077	XM_027219158.1;XM_027219159.1	GO:0004372(glycine hydroxymethyltransferase activity);GO:0005515(protein binding);GO:0005634(nucleus);GO:0005739(mitochondrion);GO:0005759(mitochondrial matrix);GO:0005829(cytosol);GO:0005886(plasma membrane);GO:0006544(glycine metabolic process);GO:0006563(L-serine metabolic process);GO:0007623(circadian rhythm);GO:0008266(poly(U) RNA binding);GO:0009409(response to cold);GO:0009416(response to …	00630(Glyoxylate and dicarboxylate metabolism);00260(Glycine, serine and threonine metabolism);00460(Cyanoamino acid metabolism);00670(One carbon pool by folate);00670(One carbon pool by folate)	K00600	EC:2.1.2.1	serine hydroxymethyltransferase, mitochondrial-like [Coffea arabica]	9.51102	16.3728	95.4081	5.06067	4.98379	4.51404	8.33134	3.05855	4.63916e-05	0.00236649	up	yes
113726148	LOC113726148	XM_027249698.1	GO:0005634(nucleus);GO:0005737(cytoplasm)	NA	NA	NA	unnamed protein product [Coffea canephora]	0	0	0	2.18025	3.0854	2.76263	-inf	-inf	4.66472e-05	0.00237577	down	yes
113731701	LOC113731701	XM_027257098.1	GO:0008483(transaminase activity);GO:0009058(biosynthetic process);GO:0009507(chloroplast);GO:0009862(systemic acquired resistance, salicylic acid mediated signaling pathway);GO:0010150(leaf senescence);GO:0030170(pyridoxal phosphate binding);GO:0042742(defense response to bacterium)	00300(Lysine biosynthesis)	K10206	EC:2.6.1.83	aminotransferase ALD1, chloroplastic-like [Coffea arabica]	0	0	0	2.44207	2.72388	3.11912	-inf	-inf	4.69837e-05	0.00238888	down	yes
113694639	LOC113694639	XM_027213485.1	GO:0005622(intracellular);GO:0005634(nucleus);GO:0005773(vacuole);GO:0006464(cellular protein modification process);GO:0006511(ubiquitin-dependent protein catabolic process);GO:0010224(response to UV-B)	NA	NA	NA	polyubiquitin 3-like [Coffea arabica]	1137.3	650.128	299.608	148.592	153.26	149.072	4.62835	2.2105	4.70522e-05	0.00238888	up	yes
113695343	LOC113695343	XM_027214397.1	GO:0005886(plasma membrane);GO:0015112(nitrate transmembrane transporter activity);GO:0015706(nitrate transport)	00910(Nitrogen metabolism)	K02575	NA	high affinity nitrate transporter 2.4-like [Coffea arabica]	0	0	0	2.55603	3.86326	2.50198	-inf	-inf	4.75038e-05	0.00240803	down	yes
113689803	LOC113689803	XM_027207588.1	GO:0005515(protein binding);GO:0005634(nucleus);GO:0005737(cytoplasm);GO:0009055(electron transfer activity);GO:0009751(response to salicylic acid);GO:0009863(salicylic acid mediated signaling pathway);GO:0009867(jasmonic acid mediated signaling pathway);GO:0015035(protein disulfide oxidoreductase activity);GO:0045454(cell redox homeostasis)	NA	NA	NA	glutaredoxin-C9-like [Coffea arabica]	49.9764	91.4459	31.0356	12.6767	15.7654	12.0991	4.2539	2.08878	4.76379e-05	0.00241104	up	yes
113717260	LOC113717260	XM_027242007.1	GO:0009507(chloroplast);GO:0016021(integral component of membrane)	NA	NA	NA	uncharacterized protein LOC113717260 [Coffea arabica]	16.7564	11.1801	67.9198	4.65836	5.12246	3.77514	7.07116	2.82195	4.80065e-05	0.0024259	up	yes
113738139	LOC113738139	XM_027265332.1;XM_027265333.1	GO:0009507(chloroplast);GO:0009570(chloroplast stroma);GO:0009570(chloroplast stroma)	NA	NA	NA	uncharacterized protein LOC113738139 isoform X1 [Coffea arabica]	36.7277	9.22815	22.3549	4.31284	4.71257	3.31223	5.53678	2.46905	4.81233e-05	0.00242779	up	yes
113711133	LOC113711133	XM_027234304.1	GO:0004497(monooxygenase activity);GO:0007275(multicellular organism development);GO:0010268(brassinosteroid homeostasis);GO:0016125(sterol metabolic process);GO:0016132(brassinosteroid biosynthetic process)	NA	NA	NA	dammarenediol 12-hydroxylase-like [Coffea arabica]	0	0	0	3.09207	2.19302	3.09016	-inf	-inf	4.8194e-05	0.00242779	down	yes
113724692	LOC113724692	XM_027247570.1	GO:0005737(cytoplasm);GO:0009505(plant-type cell wall);GO:0016491(oxidoreductase activity)	00902(Monoterpenoid biosynthesis)	K15095	EC:1.1.1.208	uncharacterized protein LOC113724692 [Coffea arabica]	2.97576	9.08169	61.7129	1.9599	1.81037	2.819	11.1955	3.48485	4.89127e-05	0.00246016	up	yes
113720456	LOC113720456	XM_027245303.1	GO:0016020(membrane);GO:0016709(oxidoreductase activity, acting on paired donors, with incorporation or reduction of molecular oxygen, NAD(P)H as one donor, and incorporation of one atom of oxygen);GO:0044550(secondary metabolite biosynthetic process)	00590(Arachidonic acid metabolism);00591(Linoleic acid metabolism)	K07418	EC:1.14.14.1;EC:1.14.14.73	cytochrome P450 71A2-like [Coffea arabica]	1.77106	11.6201	0.253648	61.2912	60.7598	65.89	0.0726013	-3.78386	4.95148e-05	0.00248658	down	yes
gene-LOC113709261	LOC113709261	gene-LOC113709261	GO:0004620(phospholipase activity);GO:0005737(cytoplasm);GO:0016020(membrane);GO:0047372(acylglycerol lipase activity)	NA	NA	NA	patatin-like protein 2 [Coffea eugenioides]	0	0	0	4.26229	2.41891	2.64503	-inf	-inf	5.08254e-05	0.00254844	down	yes
113709316	LOC113709316	XM_027232059.1;XM_027232060.1	GO:0003674(molecular_function);GO:0008150(biological_process);GO:0008150(biological_process)	NA	NA	NA	transmembrane protein 56-like [Coffea arabica]	0	0	0	1.86159	2.99184	2.50552	-inf	-inf	5.09099e-05	0.00254873	down	yes
113689824	LOC113689824	XM_027207615.1	GO:0016020(membrane);GO:0016709(oxidoreductase activity, acting on paired donors, with incorporation or reduction of molecular oxygen, NAD(P)H as one donor, and incorporation of one atom of oxygen);GO:0044550(secondary metabolite biosynthetic process)	NA	NA	NA	tabersonine 16-hydroxylase 2-like [Coffea arabica]	0	0	0	3.37878	2.48045	2.31107	-inf	-inf	5.10998e-05	0.00255428	down	yes
113700968	LOC113700968	XM_027221397.1;XM_027221396.1	GO:0008152(metabolic process);GO:0009507(chloroplast);GO:0009570(chloroplast stroma);GO:0009941(chloroplast envelope);GO:0016787(hydrolase activity);GO:0046872(metal ion binding);GO:0046872(metal ion binding)	NA	NA	NA	haloacid dehalogenase-like hydrolase domain-containing protein At4g39970 isoform X2 [Coffea arabica];haloacid dehalogenase-like hydrolase domain-containing protein At4g39970 isoform X1 [Coffea arabica]	2.54984	4.94476	67.4267	1.53455	1.14587	2.08352	15.7267	3.97515	5.14056e-05	0.0025656	up	yes
113740871	LOC113740871	XM_027268387.1	GO:0004672(protein kinase activity);GO:0004674(protein serine/threonine kinase activity);GO:0005524(ATP binding);GO:0005886(plasma membrane);GO:0006468(protein phosphorylation);GO:0007169(transmembrane receptor protein tyrosine kinase signaling pathway);GO:0009834(plant-type secondary cell wall biogenesis);GO:0016021(integral component of membrane);GO:0016301(kinase activity)	NA	NA	NA	probable leucine-rich repeat receptor-like protein kinase At1g68400 [Coffea arabica]	0	0	0	1.542	2.81796	2.58724	-inf	-inf	5.15551e-05	0.0025691	down	yes
113697987	LOC113697987	XM_027217630.1	GO:0009813(flavonoid biosynthetic process);GO:0043231(intracellular membrane-bounded organelle);GO:0052696(flavonoid glucuronidation);GO:0080043(quercetin 3-O-glucosyltransferase activity);GO:0080044(quercetin 7-O-glucosyltransferase activity)	NA	NA	NA	uncharacterized protein LOC113697987 [Coffea arabica]	54.7101	18.0481	8.80565	4.17673	4.16488	5.85096	5.74695	2.5228	5.18677e-05	0.00257937	up	yes
113706221	LOC113706221	XM_027228107.1;XM_027228112.1	GO:0004033(aldo-keto reductase (NADP) activity);GO:0009505(plant-type cell wall);GO:0009507(chloroplast);GO:0009570(chloroplast stroma);GO:0009941(chloroplast envelope);GO:0009941(chloroplast envelope)	NA	NA	NA	flagellar radial spoke protein 5-like isoform X1 [Coffea arabica];flagellar radial spoke protein 5-like isoform X2 [Coffea arabica]	11.672	6.2452	30.3884	2.22057	2.34613	3.05974	6.33397	2.66311	5.19207e-05	0.00257937	up	yes
gene-LOC113737571	LOC113737571	gene-LOC113737571	GO:0000911(cytokinesis by cell plate formation);GO:0000914(phragmoplast assembly);GO:0005886(plasma membrane);GO:0008017(microtubule binding);GO:0009506(plasmodesma);GO:0009793(embryo development ending in seed dormancy);GO:0010342(endosperm cellularization);GO:0016301(kinase activity)	NA	NA	NA	serine/threonine-protein kinase RUNKEL-like [Coffea arabica]	0	0	0	0.940396	1.1149	1.21607	-inf	-inf	5.22264e-05	0.00259057	down	yes
113727431	LOC113727431	XM_027251590.1	GO:0004033(aldo-keto reductase (NADP) activity);GO:0005737(cytoplasm);GO:0005886(plasma membrane);GO:0009941(chloroplast envelope);GO:0016491(oxidoreductase activity);GO:0055114(oxidation-reduction process)	00053(Ascorbate and aldarate metabolism)	K17744	EC:1.1.1.316	perakine reductase-like [Coffea arabica]	4.96567	11.3946	6.138	0.257202	0.238912	0	45.3489	5.503	5.28649e-05	0.00261823	up	yes
113714618	LOC113714618	XM_027238553.1	GO:0009416(response to light stimulus);GO:0009535(chloroplast thylakoid membrane);GO:0009768(photosynthesis, light harvesting in photosystem I);GO:0009941(chloroplast envelope);GO:0010287(plastoglobule);GO:0016168(chlorophyll binding);GO:0031409(pigment binding)	00196(Photosynthesis - antenna proteins)	K08911	NA	photosystem I chlorophyll a/b-binding protein 5, chloroplastic [Coffea eugenioides]	0	4.6183	71.588	0	0.323021	0.074894	191.514	7.58131	5.29859e-05	0.00262021	up	yes
113705556	LOC113705556	XM_027227447.1	GO:0005515(protein binding);GO:0005634(nucleus);GO:0005834(heterotrimeric G-protein complex);GO:0007165(signal transduction);GO:0009825(multidimensional cell growth);GO:0010091(trichome branching);GO:0010997(anaphase-promoting complex binding);GO:0016567(protein ubiquitination);GO:0042023(DNA endoreduplication);GO:0051301(cell division);GO:0097027(ubiquitin-protein transferase activator activity)…	04120(Ubiquitin mediated proteolysis)	K03364	NA	protein FIZZY-RELATED 2-like [Coffea arabica]	0	0	0	2.11328	2.26761	2.07203	-inf	-inf	5.32558e-05	0.00262953	down	yes
113692131	LOC113692131	XM_027210501.1	GO:0046658(anchored component of plasma membrane)	NA	NA	NA	unnamed protein product [Coffea canephora]	0	0	0	3.46574	5.58344	7.91249	-inf	-inf	5.38207e-05	0.00265337	down	yes
113689748	LOC113689748	XM_027207509.1	GO:0003674(molecular_function);GO:0005739(mitochondrion);GO:0043457(regulation of cellular respiration)	NA	NA	NA	hypothetical protein F511_40284 [Dorcoceras hygrometricum]	82.6743	33.1173	107.565	20.6625	12.0274	6.08607	5.76018	2.52611	5.4136e-05	0.00266486	up	yes
113716755	LOC113716755	XM_027241181.1;XM_027241179.1;XM_027241177.1;XM_027241180.1;XM_027241178.1	GO:0000723(telomere maintenance);GO:0003678(DNA helicase activity);GO:0006281(DNA repair);GO:0032508(DNA duplex unwinding);GO:0032508(DNA duplex unwinding)	03030(DNA replication);03420(Nucleotide excision repair);03430(Mismatch repair);03440(Homologous recombination);03440(Homologous recombination)	K07466	NA	uncharacterized protein LOC113716755 isoform X2 [Coffea arabica];uncharacterized protein LOC113716755 isoform X3 [Coffea arabica];uncharacterized protein LOC113716755 isoform X1 [Coffea arabica];uncharacterized protein LOC113716755 isoform X4 [Coffea arabica]	0.473683	2.28277	5.81736	0.081865	0.180571	0.241818	17.0029	4.08771	5.43372e-05	0.0026707	up	yes
113687867	LOC113687867	XM_027205391.1;XM_027205390.1	GO:0000209(protein polyubiquitination);GO:0043161(proteasome-mediated ubiquitin-dependent protein catabolic process);GO:0061630(ubiquitin protein ligase activity);GO:0061630(ubiquitin protein ligase activity)	NA	NA	NA	RING finger protein 44-like isoform X2 [Coffea arabica];uncharacterized protein LOC113690243 isoform X1 [Coffea arabica]	0	0	0	2.87854	3.15125	3.37843	-inf	-inf	5.49728e-05	0.00269784	down	yes
113706030	LOC113706030	XM_027227926.1	GO:0003674(molecular_function);GO:0008150(biological_process);GO:0009507(chloroplast);GO:0009535(chloroplast thylakoid membrane);GO:0009941(chloroplast envelope)	NA	NA	NA	uncharacterized protein At4g37920-like, partial [Coffea arabica]	0	0	0	2.21501	3.0229	2.93927	-inf	-inf	5.53592e-05	0.00271268	down	yes
gene-LOC113725200	LOC113725200	gene-LOC113725200	GO:0005515(protein binding);GO:0008150(biological_process);GO:0009507(chloroplast);GO:0009535(chloroplast thylakoid membrane);GO:0009570(chloroplast stroma)	NA	NA	NA	uncharacterized protein LOC113703942 [Coffea arabica]	0.737994	8.27318	39.9953	0	0.514486	0.366772	55.6097	5.79727	5.62613e-05	0.00275272	up	yes
113730305	LOC113730305	XM_027254924.1	GO:0003700(DNA binding transcription factor activity);GO:0005634(nucleus);GO:0043565(sequence-specific DNA binding);GO:0044212(transcription regulatory region DNA binding);GO:0045893(positive regulation of transcription, DNA-templated)	NA	NA	NA	dehydration-responsive element-binding protein 2C-like [Coffea arabica]	102.811	68.2798	24.994	4.13118	4.45484	0	22.8377	4.51334	5.65582e-05	0.00276307	up	yes
113719352	LOC113719352	XR_003454860.1	GO:0005576(extracellular region);GO:0009651(response to salt stress);GO:0009816(defense response to bacterium, incompatible interaction);GO:0009817(defense response to fungus, incompatible interaction);GO:0051707(response to other organism)	NA	NA	NA	thaumatin-like protein isoform X2 [Coffea eugenioides]	20.7412	104.228	4.79155	543.354	432.668	446.2	0.091238	-3.45422	5.68221e-05	0.00276886	down	yes
113742571	LOC113742571	XM_027270438.1	GO:0001056(RNA polymerase III activity);GO:0005666(DNA-directed RNA polymerase III complex)	00230(Purine metabolism);00240(Pyrimidine metabolism);03020(RNA polymerase)	K03018	EC:2.7.7.6	DNA-directed RNA polymerase III subunit 1-like [Coffea arabica]	0	0	0	0.886383	2.87742	3.37718	-inf	-inf	5.69439e-05	0.00276886	down	yes
113723146	LOC113723146	XM_027246384.1	GO:0004568(chitinase activity);GO:0005576(extracellular region);GO:0006032(chitin catabolic process);GO:0008061(chitin binding)	00520(Amino sugar and nucleotide sugar metabolism)	K01183	EC:3.2.1.14	acidic endochitinase-like [Coffea arabica]	0	0	0	8.48476	3.22763	4.52089	-inf	-inf	5.69465e-05	0.00276886	down	yes
113702791	LOC113702791	XM_027223931.1	GO:0004672(protein kinase activity);GO:0004674(protein serine/threonine kinase activity);GO:0004712(protein serine/threonine/tyrosine kinase activity);GO:0005524(ATP binding);GO:0005829(cytosol);GO:0006468(protein phosphorylation);GO:0009658(chloroplast organization);GO:0035556(intracellular signal transduction)	NA	NA	NA	serine/threonine-protein kinase STY17-like [Coffea arabica]	0	0	0	3.33896	2.57424	2.31689	-inf	-inf	5.7087e-05	0.00276886	down	yes
113725096	LOC113725096	XM_027248088.1;XM_027248089.1	GO:0009416(response to light stimulus);GO:0009686(gibberellin biosynthetic process);GO:0009740(gibberellic acid mediated signaling pathway);GO:0009826(unidimensional cell growth);GO:0009908(flower development);GO:0045544(gibberellin 20-oxidase activity);GO:0045544(gibberellin 20-oxidase activity)	00904(Diterpenoid biosynthesis);00904(Diterpenoid biosynthesis)	K05282	EC:1.14.11.12	gibberellin 20 oxidase 1-D-like isoform X1 [Coffea arabica]	0	0	0	2.73843	2.18831	3.16598	-inf	-inf	5.71048e-05	0.00276886	down	yes
113695154	LOC113695154	XM_027214153.1	GO:0003674(molecular_function);GO:0005634(nucleus);GO:0005829(cytosol);GO:0008150(biological_process)	NA	NA	NA	uncharacterized protein LOC113695154 [Coffea arabica]	0	0	0	1.13641	1.9779	2.58692	-inf	-inf	5.74804e-05	0.00278073	down	yes
113717973	LOC113717973	XM_027242848.1	GO:0006457(protein folding);GO:0009507(chloroplast)	NA	NA	NA	chaperone protein dnaJ C76, chloroplastic [Coffea arabica]	1.65688	3.22436	18.0285	0.187366	0.502031	0.353611	21.9651	4.45714	5.75217e-05	0.00278073	up	yes
113690622	LOC113690622	XM_027208616.1	GO:0005618(cell wall);GO:0033609(oxalate metabolic process);GO:0046564(oxalate decarboxylase activity)	NA	NA	NA	germin-like protein subfamily 1 member 14 [Coffea arabica]	0	0	0	6.91484	6.76499	5.43793	-inf	-inf	5.77492e-05	0.00278679	down	yes
113725144	LOC113725144	XM_027248138.1	GO:0004857(enzyme inhibitor activity)	00040(Pentose and glucuronate interconversions)	K01051	EC:3.1.1.11	21 kDa protein-like [Coffea arabica]	3.79655	5.51513	15.2943	0.247043	0.164693	0.3085	34.1638	5.09439	5.78193e-05	0.00278679	up	yes
113709206	LOC113709206	XM_027231910.1	GO:0000981(RNA polymerase II transcription factor activity, sequence-specific DNA binding);GO:0001135(transcription factor activity, RNA polymerase II transcription factor recruiting);GO:0003677(DNA binding);GO:0003700(DNA binding transcription factor activity);GO:0005634(nucleus);GO:0006355(regulation of transcription, DNA-templated);GO:0006357(regulation of transcription by RNA polymerase II);G…	NA	NA	NA	myb-related protein 330-like [Coffea arabica]	0	0	0	3.7353	3.006	3.88136	-inf	-inf	5.84556e-05	0.00281326	down	yes
113697320	LOC113697320	XM_027216900.1	GO:0005788(endoplasmic reticulum lumen);GO:0006457(protein folding);GO:0009408(response to heat);GO:0009506(plasmodesma);GO:0009860(pollen tube growth);GO:0016491(oxidoreductase activity);GO:0034605(cellular response to heat)	NA	NA	NA	dnaJ protein ERDJ3A-like [Coffea arabica]	0	0	0	0.384554	3.46922	4.96216	-inf	-inf	5.87297e-05	0.00282225	down	yes
113718649	LOC113718649	XM_027243538.1	GO:0016021(integral component of membrane);GO:0042626(ATPase activity, coupled to transmembrane movement of substances);GO:0055085(transmembrane transport)	02010(ABC transporters)	K05658	EC:3.6.3.44	putative multidrug resistance protein [Coffea arabica]	0	0	0	1.38469	0.903134	0.918594	-inf	-inf	5.91283e-05	0.00283719	down	yes
113719497	LOC113719497	XM_027244710.1	GO:0004568(chitinase activity);GO:0005576(extracellular region);GO:0006032(chitin catabolic process);GO:0008061(chitin binding)	00520(Amino sugar and nucleotide sugar metabolism)	K01183	EC:3.2.1.14	acidic endochitinase-like [Coffea arabica]	93.4411	66.9308	36.0482	361.789	402.236	518.725	0.153124	-2.70723	5.92626e-05	0.00283943	down	yes
113700983	LOC113700983	XM_027221413.1	GO:0003700(DNA binding transcription factor activity);GO:0005634(nucleus);GO:0006355(regulation of transcription, DNA-templated);GO:0043565(sequence-specific DNA binding)	04075(Plant hormone signal transduction)	K14494	NA	scarecrow-like protein 14 [Coffea arabica]	0	0	0	2.36889	1.35307	1.71461	-inf	-inf	5.96029e-05	0.0028515	down	yes
gene-LOC113707282	LOC113707282	gene-LOC113707282	GO:0005385(zinc ion transmembrane transporter activity);GO:0005886(plasma membrane);GO:0071577(zinc II ion transmembrane transport)	NA	NA	NA	zinc transporter 4, chloroplastic-like [Coffea arabica]	0	0	0	3.30858	2.10491	3.05581	-inf	-inf	5.99118e-05	0.00286205	down	yes
113730171	LOC113730171	XM_027254683.1	GO:0004857(enzyme inhibitor activity)	00040(Pentose and glucuronate interconversions)	K01051	EC:3.1.1.11	21 kDa protein-like [Coffea arabica]	1.35995	4.97106	19.4686	0.277037	0.153605	0.156038	43.9756	5.45863	6.02042e-05	0.00286961	up	yes
113743573	LOC113743573	XM_027271624.1	GO:0005737(cytoplasm);GO:0008150(biological_process)	NA	NA	NA	putative MO25-like protein At5g47540 [Coffea arabica]	0	0	0	1.63638	3.18128	2.82434	-inf	-inf	6.02475e-05	0.00286961	down	yes
113688402	LOC113688402	XM_027206209.1	GO:0008171(O-methyltransferase activity);GO:0008757(S-adenosylmethionine-dependent methyltransferase activity);GO:0019438(aromatic compound biosynthetic process)	00945(Stilbenoid, diarylheptanoid and gingerol biosynthesis)	K16040	EC:2.1.1.240	probable O-methyltransferase 3 [Coffea arabica]	0	0	0	3.50447	3.5947	3.47458	-inf	-inf	6.09565e-05	0.00289911	down	yes
113701124	LOC113701124	XM_027221633.1	GO:0005634(nucleus);GO:0006355(regulation of transcription, DNA-templated)	NA	NA	NA	LOB domain-containing protein 41-like [Coffea arabica]	173.146	51.8765	12.4245	15.4422	5.64628	5.42765	8.95483	3.16267	6.1266e-05	0.00290365	up	yes
113734139	LOC113734139	XM_027260491.1	GO:0009055(electron transfer activity);GO:0009507(chloroplast);GO:0022900(electron transport chain);GO:0046872(metal ion binding);GO:0051537(2 iron, 2 sulfur cluster binding)	00195(Photosynthesis)	K02639	NA	ferredoxin C 1, chloroplastic-like [Coffea arabica]	4.40394	3.15839	53.9252	1.07272	1.02368	1.73608	16.0438	4.00394	6.12728e-05	0.00290365	up	yes
113720635	LOC113720635	XM_027245340.1	GO:0003674(molecular_function);GO:0008150(biological_process);GO:0009507(chloroplast)	NA	NA	NA	uncharacterized protein LOC113720635 [Coffea arabica]	58.4651	53.3903	34.3352	9.80241	6.38818	7.3188	6.21839	2.63654	6.13214e-05	0.00290365	up	yes
113691124	LOC113691124	XM_027209334.1	GO:0003700(DNA binding transcription factor activity);GO:0005634(nucleus);GO:0006355(regulation of transcription, DNA-templated);GO:0043565(sequence-specific DNA binding)	NA	NA	NA	scarecrow-like protein 21 [Coffea arabica]	58.34	46.1271	21.6072	6.41754	2.24036	13.2212	5.76232	2.52665	6.20035e-05	0.00293166	up	yes
113731886	LOC113731886	XM_027257383.1	GO:0009055(electron transfer activity);GO:0009416(response to light stimulus);GO:0009507(chloroplast);GO:0009570(chloroplast stroma);GO:0009643(photosynthetic acclimation);GO:0009767(photosynthetic electron transport chain);GO:0046872(metal ion binding);GO:0051537(2 iron, 2 sulfur cluster binding)	00195(Photosynthesis)	K02639	NA	ferredoxin-like [Coffea arabica]	89.194	392.088	3203.06	79.6676	106.535	91.7134	13.257	3.72869	6.2781e-05	0.00296409	up	yes
113688441	LOC113688441	XM_027206256.1	GO:0005506(iron ion binding);GO:0009507(chloroplast);GO:0009611(response to wounding);GO:0009694(jasmonic acid metabolic process);GO:0016021(integral component of membrane);GO:0016705(oxidoreductase activity, acting on paired donors, with incorporation or reduction of molecular oxygen);GO:0019825(oxygen binding);GO:0020037(heme binding);GO:0052694(jasmonoyl-isoleucine-12-hydroxylase activity);GO:…	00073(Cutin, suberine and wax biosynthesis)	K20769	EC:1.14.-.-	cytochrome P450 94A2-like [Coffea arabica]	1.57598	8.6639	3.57768	28.1811	38.3934	37.588	0.132654	-2.91426	6.32314e-05	0.002981	down	yes
113711760	LOC113711760	XM_027234954.1;XM_027234955.1	NA	NA	NA	NA	uncharacterized protein LOC113711760 isoform X1 [Coffea arabica];uncharacterized protein LOC113711760 isoform X2 [Coffea arabica]	0	3.0606	36.0979	0.057394	0.147323	0.115747	122.193	6.93302	6.35051e-05	0.00298955	up	yes
113704529	LOC113704529	XM_027226424.1	GO:0004857(enzyme inhibitor activity)	04626(Plant-pathogen interaction)	K13457	NA	disease resistance protein RPM1-like [Coffea arabica]	0	0	0	1.66797	1.41864	2.28771	-inf	-inf	6.38996e-05	0.00300375	down	yes
113734093	LOC113734093	XM_027260430.1	GO:0005524(ATP binding);GO:0005978(glycogen biosynthetic process);GO:0008878(glucose-1-phosphate adenylyltransferase activity);GO:0009507(chloroplast);GO:0009570(chloroplast stroma);GO:0009941(chloroplast envelope);GO:0019252(starch biosynthetic process)	00500(Starch and sucrose metabolism);00520(Amino sugar and nucleotide sugar metabolism)	K00975	EC:2.7.7.27	glucose-1-phosphate adenylyltransferase large subunit 3, chloroplastic/amyloplastic-like [Coffea arabica]	0.765302	10.4095	21.1876	0.637752	0.579622	0.914178	15.1826	3.92434	6.40715e-05	0.00300746	up	yes
113703942	LOC113703942	XM_027225478.1	GO:0005515(protein binding);GO:0008150(biological_process);GO:0009507(chloroplast);GO:0009535(chloroplast thylakoid membrane);GO:0009570(chloroplast stroma)	NA	NA	NA	uncharacterized protein LOC113703942 [Coffea arabica]	0	8.67433	63.1327	0.241054	0.452872	0.323742	70.5604	6.14079	6.41725e-05	0.00300783	up	yes
113696999	LOC113696999	XM_027216398.1;XM_027216397.1;XM_027216396.1	GO:0005886(plasma membrane);GO:0016020(membrane);GO:1903424(fluoride transmembrane transport);GO:1903425(fluoride transmembrane transporter activity);GO:1903425(fluoride transmembrane transporter activity)	NA	NA	NA	fluoride export protein 2-like [Coffea arabica]	0	0	0	7.39638	0	7.95472	-inf	-inf	6.42968e-05	0.00300929	down	yes
113692128	LOC113692128	XM_027210496.1;XR_003448867.1	GO:0005509(calcium ion binding);GO:0005515(protein binding);GO:0009507(chloroplast);GO:0009534(chloroplast thylakoid);GO:0009543(chloroplast thylakoid lumen);GO:0009570(chloroplast stroma);GO:0009579(thylakoid);GO:0009654(photosystem II oxygen evolving complex);GO:0015979(photosynthesis);GO:0019898(extrinsic component of membrane);GO:0031977(thylakoid lumen);GO:0031977(thylakoid lumen)	NA	NA	NA	psbP domain-containing protein 6, chloroplastic-like [Coffea arabica]	3.01541	1.96482	16.367	0.244995	0	0.124289	57.8071	5.85318	6.46955e-05	0.00302358	up	yes
113693125	LOC113693125	XM_027211701.1	GO:0005886(plasma membrane);GO:0008150(biological_process);GO:0016021(integral component of membrane)	NA	NA	NA	putative UPF0481 protein At3g02645 [Coffea arabica]	1.00849	1.07083	0.266921	10.2089	12.8549	14.0479	0.063221	-3.98345	6.49372e-05	0.0030305	down	yes
113691808	LOC113691808	XM_027210108.1	GO:0004601(peroxidase activity);GO:0005515(protein binding);GO:0005576(extracellular region);GO:0005618(cell wall);GO:0005794(Golgi apparatus);GO:0005829(cytosol);GO:0006979(response to oxidative stress);GO:0009809(lignin biosynthetic process);GO:0010089(xylem development);GO:0020037(heme binding);GO:0042744(hydrogen peroxide catabolic process);GO:0046872(metal ion binding);GO:0048046(apoplast);G…	00940(Phenylpropanoid biosynthesis)	K00430	EC:1.11.1.7	cationic peroxidase 1-like [Coffea arabica]	9.53756	11.9658	5.50698	54.3201	52.4606	50.5763	0.17165	-2.54246	6.51718e-05	0.00303706	down	yes
113694755	LOC113694755	XM_027213622.1;XM_027213621.1	GO:0004497(monooxygenase activity);GO:0005634(nucleus);GO:0008150(biological_process);GO:0008150(biological_process)	NA	NA	NA	uncharacterized protein LOC113694755 isoform X2 [Coffea arabica];uncharacterized protein LOC113694755 isoform X1 [Coffea arabica]	113.632	38.7243	19.4337	9.81996	10.5037	11.9596	5.32134	2.41179	6.53816e-05	0.00304245	up	yes
113700590	LOC113700590	XM_027221065.1	GO:0004674(protein serine/threonine kinase activity);GO:0005515(protein binding);GO:0005524(ATP binding);GO:0005634(nucleus);GO:0005886(plasma membrane);GO:0006468(protein phosphorylation);GO:0009506(plasmodesma);GO:0009755(hormone-mediated signaling pathway);GO:0010183(pollen tube guidance);GO:0016020(membrane);GO:0016021(integral component of membrane);GO:0016301(kinase activity);GO:0090406(pol…	NA	NA	NA	probable leucine-rich repeat receptor-like protein kinase At1g35710 [Coffea eugenioides]	0	0	0	1.38191	1.01001	1.07624	-inf	-inf	6.56786e-05	0.00305188	down	yes
113725917	LOC113725917	XM_027249357.1;XM_027249356.1	GO:0003674(molecular_function);GO:0009507(chloroplast);GO:0009570(chloroplast stroma);GO:0010258(NADH dehydrogenase complex (plastoquinone) assembly);GO:0010258(NADH dehydrogenase complex (plastoquinone) assembly)	NA	NA	NA	uncharacterized protein LOC113725917 [Coffea arabica]	12.4234	3.11683	27.2566	0.498137	1.3905	1.12841	14.185	3.8263	6.61627e-05	0.00306997	up	yes
113724715	LOC113724715	XM_027247589.1	GO:0016592(mediator complex)	NA	NA	NA	mediator of RNA polymerase II transcription subunit 21-like [Coffea arabica]	4.43957	4.08455	2.24046	0	0	0	inf	inf	6.63337e-05	0.00307349	up	yes
113700462	LOC113700462	XM_027220928.1	GO:0005634(nucleus);GO:0008150(biological_process);GO:0009506(plasmodesma)	NA	NA	NA	upstream activation factor subunit spp27-like [Coffea arabica]	0	0	0	9.90091	2.04504	1.18397	-inf	-inf	6.65147e-05	0.00307747	down	yes
113725091	LOC113725091	XM_027248080.1	GO:0000977(RNA polymerase II regulatory region sequence-specific DNA binding);GO:0003700(DNA binding transcription factor activity);GO:0005515(protein binding);GO:0005634(nucleus);GO:0006351(transcription, DNA-templated);GO:0006355(regulation of transcription, DNA-templated);GO:0009838(abscission);GO:0009909(regulation of flower development);GO:0010150(leaf senescence);GO:0030154(cell differentia…	NA	NA	NA	MADS-box protein AGL42-like [Coffea arabica]	0	0	0	3.43163	4.16115	2.41371	-inf	-inf	6.77792e-05	0.0031315	down	yes
113731564	LOC113731564	XM_027256901.1	GO:0003674(molecular_function);GO:0005576(extracellular region);GO:0009611(response to wounding);GO:0009617(response to bacterium);GO:0009723(response to ethylene);GO:0009751(response to salicylic acid);GO:0009753(response to jasmonic acid);GO:0009814(defense response, incompatible interaction);GO:0080027(response to herbivore)	04016(MAPK signaling pathway - plant);04075(Plant hormone signal transduction);04626(Plant-pathogen interaction)	K13449	NA	pathogenesis-related protein 1A-like [Coffea arabica]	19.2382	23.6755	4.68058	151.854	95.1939	89.0826	0.141595	-2.82016	6.83137e-05	0.00315169	down	yes
113703534	LOC113703534	XM_027224931.1	GO:0016020(membrane);GO:0016709(oxidoreductase activity, acting on paired donors, with incorporation or reduction of molecular oxygen, NAD(P)H as one donor, and incorporation of one atom of oxygen);GO:0044550(secondary metabolite biosynthetic process)	00909(Sesquiterpenoid and triterpenoid biosynthesis)	K15472	EC:1.14.13.121	premnaspirodiene oxygenase-like [Coffea arabica]	0	0	0	2.13044	2.42169	2.45367	-inf	-inf	6.8471e-05	0.00315444	down	yes
113696846	LOC113696846	XM_027216230.1	GO:0008152(metabolic process);GO:0009821(alkaloid biosynthetic process);GO:0050247(raucaffricine beta-glucosidase activity);GO:0050506(vomilenine glucosyltransferase activity)	00500(Starch and sucrose metabolism);00460(Cyanoamino acid metabolism);00940(Phenylpropanoid biosynthesis)	K01188	EC:3.2.1.21	raucaffricine-O-beta-D-glucosidase-like [Coffea arabica]	14.0803	1.20114	0	0	0	0	inf	inf	6.92495e-05	0.00318559	up	yes
113741490	LOC113741490	XM_027269022.1	GO:0003700(DNA binding transcription factor activity);GO:0005515(protein binding);GO:0005634(nucleus);GO:0006355(regulation of transcription, DNA-templated);GO:0008270(zinc ion binding);GO:0016020(membrane)	04712(Circadian rhythm - plant)	K12135	NA	zinc finger protein CONSTANS-LIKE 16-like [Coffea arabica]	0.508356	2.75289	25.0936	0.543152	0.079228	0.235714	33.044	5.04632	6.93441e-05	0.00318559	up	yes
113710251	LOC113710251	XM_027233154.1	GO:0005737(cytoplasm);GO:0008146(sulfotransferase activity);GO:0019761(glucosinolate biosynthetic process);GO:0047364(desulfoglucosinolate sulfotransferase activity)	00966(Glucosinolate biosynthesis)	K22321	EC:2.8.2.38	flavonol sulfotransferase-like [Coffea arabica]	4.51523	15.3326	71.5983	4.48827	2.89553	2.82213	8.96009	3.16351	6.9665e-05	0.0031958	up	yes
113727975	LOC113727975	XM_027252403.1	GO:0004252(serine-type endopeptidase activity)	NA	NA	NA	subtilisin-like protease SBT4.14 [Coffea arabica]	0	0	0	2.04696	1.46129	1.50756	-inf	-inf	7.04801e-05	0.00322861	down	yes
113738843	LOC113738843	XM_027266121.1	GO:0004675(transmembrane receptor protein serine/threonine kinase activity);GO:0005524(ATP binding);GO:0005634(nucleus);GO:0005886(plasma membrane);GO:0006468(protein phosphorylation);GO:0006952(defense response);GO:0007166(cell surface receptor signaling pathway);GO:0009507(chloroplast);GO:0016301(kinase activity)	NA	NA	NA	leucine-rich repeat receptor protein kinase EMS1-like [Coffea arabica]	8.06381	1.42302	0	0	0	0	inf	inf	7.13195e-05	0.00326244	up	yes
113695285	LOC113695285	XM_027214322.1	GO:0004842(ubiquitin-protein transferase activity);GO:0019005(SCF ubiquitin ligase complex);GO:0031146(SCF-dependent proteasomal ubiquitin-dependent protein catabolic process)	NA	NA	NA	F-box/kelch-repeat protein At3g23880-like [Coffea arabica]	0	0	0	3.68621	2.68922	3.15767	-inf	-inf	7.20008e-05	0.00328895	down	yes
113705354	LOC113705354	XM_027227184.1	GO:0009718(anthocyanin-containing compound biosynthetic process);GO:0010023(proanthocyanidin biosynthetic process);GO:0051213(dioxygenase activity)	00941(Flavonoid biosynthesis)	K05277	EC:1.14.20.4	leucoanthocyanidin dioxygenase-like [Coffea arabica]	0	0	0	2.61503	2.77619	3.51006	-inf	-inf	7.2125e-05	0.00328998	down	yes
113708293	LOC113708293	XM_027230753.1	GO:0005886(plasma membrane);GO:0006810(transport);GO:0022857(transmembrane transporter activity)	NA	NA	NA	WAT1-related protein At2g39510-like [Coffea arabica]	0	0	0	2.42197	3.55346	4.13417	-inf	-inf	7.22359e-05	0.0032904	down	yes
113703779	LOC113703779	XM_027225256.1	GO:0009507(chloroplast);GO:0009534(chloroplast thylakoid);GO:0009535(chloroplast thylakoid membrane);GO:0009579(thylakoid);GO:0009735(response to cytokinin);GO:0009941(chloroplast envelope);GO:0015078(proton transmembrane transporter activity);GO:0015986(ATP synthesis coupled proton transport);GO:0016020(membrane);GO:0016021(integral component of membrane);GO:0016787(hydrolase activity);GO:004274…	00190(Oxidative phosphorylation);00195(Photosynthesis)	K02109	NA	ATP synthase subunit b', chloroplastic-like [Coffea arabica]	14.4504	34.7404	307.258	9.76001	11.1283	12.1922	10.7752	3.42964	7.29717e-05	0.00331924	up	yes
gene-LOC113738532	LOC113738532	gene-LOC113738532	GO:0003677(DNA binding);GO:0003700(DNA binding transcription factor activity);GO:0005634(nucleus);GO:0006351(transcription, DNA-templated);GO:0006355(regulation of transcription, DNA-templated);GO:0007275(multicellular organism development)	03013(RNA transport);03015(mRNA surveillance pathway);03018(RNA degradation)	K13126	NA	unnamed protein product [Coffea canephora]	0	0	0	1.9609	2.97551	4.6801	-inf	-inf	7.33225e-05	0.00332833	down	yes
113741723	LOC113741723	XM_027269325.1	GO:0005816(spindle pole body);GO:0006999(nuclear pore organization);GO:0017056(structural constituent of nuclear pore);GO:0030474(spindle pole body duplication);GO:0070762(nuclear pore transmembrane ring);GO:0071790(establishment of spindle pole body localization to nuclear envelope)	03013(RNA transport)	K14315	NA	uncharacterized protein LOC113742036 [Coffea arabica]	0	0	0	3.9064	5.29501	4.40044	-inf	-inf	7.33773e-05	0.00332833	down	yes
113743448	LOC113743448	XM_027271457.1	GO:0003676(nucleic acid binding);GO:0003700(DNA binding transcription factor activity);GO:0005515(protein binding);GO:0005634(nucleus);GO:0006351(transcription, DNA-templated);GO:0006355(regulation of transcription, DNA-templated);GO:0008270(zinc ion binding);GO:0008356(asymmetric cell division);GO:0044212(transcription regulatory region DNA binding);GO:0046872(metal ion binding);GO:0048364(root …	00052(Galactose metabolism);00600(Sphingolipid metabolism);00531(Glycosaminoglycan degradation);00604(Glycosphingolipid biosynthesis - ganglio series);00511(Other glycan degradation)	K12309	EC:3.2.1.23	zinc finger protein MAGPIE-like [Coffea arabica]	0	0	0	2.48156	1.22969	2.14518	-inf	-inf	7.35314e-05	0.00332945	down	yes
113704805	LOC113704805	XM_027226677.1	GO:0005887(integral component of plasma membrane);GO:0008519(ammonium transmembrane transporter activity);GO:0015695(organic cation transport);GO:0019740(nitrogen utilization);GO:0072488(ammonium transmembrane transport)	NA	NA	NA	ammonium transporter 3 member 1-like [Coffea arabica]	0	0	0	5.92408	1.30411	3.05998	-inf	-inf	7.3608e-05	0.00332945	down	yes
113695529	LOC113695529	XM_027214655.1;XM_027214656.1	GO:0004672(protein kinase activity);GO:0005524(ATP binding);GO:0005886(plasma membrane);GO:0006468(protein phosphorylation);GO:0016021(integral component of membrane);GO:0016021(integral component of membrane)	NA	NA	NA	leucine-rich repeat receptor-like tyrosine-protein kinase PXC3 isoform X1 [Coffea arabica];LRR receptor-like serine/threonine-protein kinase RCH1 isoform X2 [Coffea arabica]	0	0	0	1.23116	1.40076	1.03283	-inf	-inf	7.38458e-05	0.00333554	down	yes
113709424	LOC113709424	XM_027232188.1	GO:0004553(hydrolase activity, hydrolyzing O-glycosyl compounds);GO:0005576(extracellular region);GO:0005773(vacuole);GO:0005829(cytosol);GO:0005975(carbohydrate metabolic process);GO:0009505(plant-type cell wall);GO:0030246(carbohydrate binding);GO:0048046(apoplast)	00052(Galactose metabolism);00500(Starch and sucrose metabolism)	K01187	EC:3.2.1.20	alpha-glucosidase-like [Coffea arabica]	0	0	0	1.21252	1.30999	1.36731	-inf	-inf	7.43239e-05	0.00334964	down	yes
113726472	LOC113726472	XM_027250209.1	GO:0004672(protein kinase activity);GO:0004674(protein serine/threonine kinase activity);GO:0005515(protein binding);GO:0005524(ATP binding);GO:0005886(plasma membrane);GO:0006468(protein phosphorylation);GO:0007169(transmembrane receptor protein tyrosine kinase signaling pathway);GO:0009789(positive regulation of abscisic acid-activated signaling pathway);GO:0010030(positive regulation of seed g…	NA	NA	NA	LOW QUALITY PROTEIN: probable LRR receptor-like serine/threonine-protein kinase At4g37250 [Coffea arabica]	0	0	0	1.06468	1.33844	1.39724	-inf	-inf	7.4365e-05	0.00334964	down	yes
113741368	LOC113741368	XR_003460607.1;XR_003460600.1;XR_003460602.1;XR_003460609.1;XR_003460605.1;XR_003460604.1;XR_003460608.1;XR_003460601.1;XR_003460603.1	NA	NA	NA	NA		26.777	5.04549	1.4293	0.43609	0.962858	1.00439	13.8357	3.79032	7.51953e-05	0.00338232	up	yes
113742914	LOC113742914	XM_027270938.1	GO:0003674(molecular_function);GO:0008150(biological_process);GO:0010287(plastoglobule)	NA	NA	NA	DCC family protein At1g52590, chloroplastic-like [Coffea arabica]	7.56041	18.6062	67.062	3.0078	3.32262	4.14615	8.89877	3.15361	7.53751e-05	0.0033857	up	yes
113736802	LOC113736802	XM_027263959.1	GO:0004526(ribonuclease P activity);GO:0005655(nucleolar ribonuclease P complex);GO:0090502(RNA phosphodiester bond hydrolysis, endonucleolytic)	NA	NA	NA	protein INVOLVED IN DE NOVO 2-like [Coffea arabica]	0	0	0	4.51084	4.18279	4.19287	-inf	-inf	7.55818e-05	0.00339028	down	yes
113688850	LOC113688850	XM_027206658.1;XM_027206660.1;XM_027206659.1	GO:0005351(carbohydrate:proton symporter activity);GO:0005355(glucose transmembrane transporter activity);GO:0005887(integral component of plasma membrane);GO:0046323(glucose import);GO:0046323(glucose import)	NA	NA	NA	probable polyol transporter 4 isoform X1 [Coffea arabica];probable polyol transporter 4 isoform X2 [Coffea arabica]	0	0	0	1.92682	0.932089	2.08632	-inf	-inf	7.61154e-05	0.00340948	down	yes
113716382	LOC113716382	XM_027240686.1;XM_027240685.1	GO:0005524(ATP binding);GO:0006952(defense response);GO:0043531(ADP binding);GO:0043531(ADP binding)	04626(Plant-pathogen interaction);04626(Plant-pathogen interaction)	K13457	NA	putative late blight resistance protein homolog R1A-3 [Coffea arabica]	0	0	0	1.15159	0.955361	1.01976	-inf	-inf	7.62468e-05	0.00340969	down	yes
113739754	LOC113739754	XM_027267072.1;XM_027267073.1	GO:0004674(protein serine/threonine kinase activity);GO:0005886(plasma membrane);GO:0006468(protein phosphorylation);GO:0006952(defense response);GO:0009506(plasmodesma);GO:0009506(plasmodesma)	NA	NA	NA	G-type lectin S-receptor-like serine/threonine-protein kinase At1g11300 isoform X1 [Coffea arabica];G-type lectin S-receptor-like serine/threonine-protein kinase At1g11300 isoform X2 [Coffea arabica]	0	0	0	1.44081	1.30544	1.64389	-inf	-inf	7.63307e-05	0.00340969	down	yes
113708818	LOC113708818	XM_027231428.1	GO:0005829(cytosol);GO:0016618(hydroxypyruvate reductase activity);GO:0030267(glyoxylate reductase (NADP) activity)	00630(Glyoxylate and dicarboxylate metabolism);00260(Glycine, serine and threonine metabolism)	K15893	NA	glycerate dehydrogenase-like [Coffea arabica]	24.3305	25.8828	150.146	10.522	10.7162	9.16843	6.58935	2.72014	7.73353e-05	0.00344979	up	yes
113712581	LOC113712581	XM_027236064.1	GO:0004185(serine-type carboxypeptidase activity);GO:0051603(proteolysis involved in cellular protein catabolic process)	NA	NA	NA	uncharacterized protein LOC113712581 [Coffea arabica]	0	0	0	2.38077	0.88344	1.47546	-inf	-inf	7.81846e-05	0.00347882	down	yes
113714408	LOC113714408	XM_027238225.1	GO:0005783(endoplasmic reticulum);GO:0005886(plasma membrane);GO:0009926(auxin polar transport);GO:0010252(auxin homeostasis);GO:0010329(auxin efflux transmembrane transporter activity)	NA	NA	NA	auxin efflux carrier component 5-like [Coffea arabica]	0	0.261547	0	10.8317	5.9735	8.44941	0.0103564	-6.59333	7.82011e-05	0.00347882	down	yes
113730229	LOC113730229	XM_027254776.1;XM_027254775.1	GO:0003674(molecular_function);GO:0005737(cytoplasm);GO:0005774(vacuolar membrane);GO:0008150(biological_process);GO:0008150(biological_process)	NA	NA	NA	protein NETWORKED 4B-like [Coffea arabica]	0	0	0	2.6151	1.83354	1.59508	-inf	-inf	7.86693e-05	0.00349165	down	yes
113731449	LOC113731449	XM_027256735.1	GO:0042802(identical protein binding);GO:0050275(scopoletin glucosyltransferase activity)	00906(Carotenoid biosynthesis)	K14595	EC:2.4.1.263	scopoletin glucosyltransferase-like [Coffea arabica]	39.0624	30.957	13.1033	8.39455	6.09543	5.43896	4.17096	2.06038	7.87054e-05	0.00349165	up	yes
113697821	LOC113697821	XM_027217409.1	GO:0004553(hydrolase activity, hydrolyzing O-glycosyl compounds);GO:0005576(extracellular region);GO:0005618(cell wall);GO:0009414(response to water deprivation);GO:0010411(xyloglucan metabolic process);GO:0016762(xyloglucan:xyloglucosyl transferase activity);GO:0016798(hydrolase activity, acting on glycosyl bonds);GO:0042546(cell wall biogenesis);GO:0048046(apoplast);GO:0071555(cell wall organiz…	NA	NA	NA	probable xyloglucan endotransglucosylase/hydrolase protein 6 [Coffea arabica]	14.2112	29.7879	51.9941	5.1791	6.81443	6.21082	5.27309	2.39865	7.88379e-05	0.00349274	up	yes
113735094	LOC113735094	XM_027262017.1	NA	NA	NA	NA	uncharacterized protein LOC113735094 [Coffea arabica]	0	1.85761	29.9588	0	0	0	inf	inf	7.91931e-05	0.00350367	up	yes
113702179	LOC113702179	XM_027223234.1;XM_027223233.1	GO:0003674(molecular_function);GO:0009507(chloroplast);GO:0016021(integral component of membrane);GO:1990641(response to iron ion starvation);GO:1990641(response to iron ion starvation)	NA	NA	NA	protein CONSERVED IN THE GREEN LINEAGE AND DIATOMS 27, chloroplastic-like isoform X2 [Coffea arabica];protein CONSERVED IN THE GREEN LINEAGE AND DIATOMS 27, chloroplastic-like isoform X1 [Coffea arabica]	38.0912	4.44379	14.4391	2.91396	2.8571	1.5413	7.79147	2.9619	8.03554e-05	0.00355024	up	yes
113695667	LOC113695667	XM_027214799.1	GO:0000981(RNA polymerase II transcription factor activity, sequence-specific DNA binding);GO:0001135(transcription factor activity, RNA polymerase II transcription factor recruiting);GO:0003677(DNA binding);GO:0003700(DNA binding transcription factor activity);GO:0005515(protein binding);GO:0005634(nucleus);GO:0006351(transcription, DNA-templated);GO:0006355(regulation of transcription, DNA-temp…	NA	NA	NA	transcription factor CSA-like [Coffea arabica]	0	0	0	1.97799	2.3261	3.87638	-inf	-inf	8.08624e-05	0.00356776	down	yes
113690096	LOC113690096	XM_027207913.1	GO:0006457(protein folding);GO:0009507(chloroplast)	00240(Pyrimidine metabolism);00250(Alanine, aspartate and glutamate metabolism)	K01956	EC:6.3.5.5	uncharacterized protein LOC113690096 [Coffea arabica]	155.268	75.16	22.1427	22.7214	7.46177	8.39165	6.54755	2.71096	8.13043e-05	0.00358237	up	yes
113688431	LOC113688431	XM_027206243.1	GO:0003777(microtubule motor activity);GO:0005737(cytoplasm);GO:0005875(microtubule associated complex);GO:0007017(microtubule-based process)	NA	NA	NA	dynein light chain 2, cytoplasmic [Coffea arabica]	2.62625	1.51559	65.1536	0.659829	0.863927	1.12028	26.2082	4.71195	8.14245e-05	0.00358279	up	yes
113693311	LOC113693311	XM_027211889.1	GO:0004674(protein serine/threonine kinase activity);GO:0005634(nucleus);GO:0005737(cytoplasm);GO:0006897(endocytosis);GO:0008360(regulation of cell shape);GO:0016055(Wnt signaling pathway);GO:0018105(peptidyl-serine phosphorylation)	NA	NA	NA	casein kinase 1-like protein HD16 [Coffea arabica]	2.67858	2.97204	1.84039	28.2399	11.997	15.0391	0.13552	-2.88342	8.15984e-05	0.00358556	down	yes
113688272	LOC113688272	XM_027206050.1	GO:0005524(ATP binding);GO:0005739(mitochondrion);GO:0006952(defense response);GO:0043531(ADP binding)	04626(Plant-pathogen interaction)	K13459	NA	disease resistance protein RPS5-like [Coffea arabica]	0	0	0	1.07584	1.17718	1.12027	-inf	-inf	8.23437e-05	0.0036102	down	yes
113707609	LOC113707609	XM_027229868.1	GO:0016020(membrane);GO:0016709(oxidoreductase activity, acting on paired donors, with incorporation or reduction of molecular oxygen, NAD(P)H as one donor, and incorporation of one atom of oxygen);GO:0044550(secondary metabolite biosynthetic process)	00905(Brassinosteroid biosynthesis)	K20623	NA	flavonoid 3'-monooxygenase-like [Coffea arabica]	0.411736	1.7057	0	11.5564	16.5058	20.4801	0.0436204	-4.51885	8.24572e-05	0.0036102	down	yes
113705617	LOC113705617	XM_027227528.1	GO:0005515(protein binding);GO:0005634(nucleus);GO:0005834(heterotrimeric G-protein complex);GO:0007165(signal transduction);GO:0009825(multidimensional cell growth);GO:0010091(trichome branching);GO:0010997(anaphase-promoting complex binding);GO:0016567(protein ubiquitination);GO:0042023(DNA endoreduplication);GO:0051301(cell division);GO:0097027(ubiquitin-protein transferase activator activity)…	04120(Ubiquitin mediated proteolysis)	K03364	NA	LOW QUALITY PROTEIN: protein FIZZY-RELATED 2-like [Coffea arabica]	0	0	0	1.97867	2.17061	2.05784	-inf	-inf	8.2502e-05	0.0036102	down	yes
113687849	LOC113687849	XM_027205369.1	GO:0004176(ATP-dependent peptidase activity);GO:0005739(mitochondrion);GO:0006508(proteolysis);GO:0008237(metallopeptidase activity);GO:0009535(chloroplast thylakoid membrane);GO:0009941(chloroplast envelope);GO:0010027(thylakoid membrane organization);GO:0010205(photoinhibition);GO:0010206(photosystem II repair);GO:0010304(PSII associated light-harvesting complex II catabolic process)	NA	NA	NA	ATP-dependent zinc metalloprotease FTSH 2, chloroplastic [Coffea arabica]	0	0	0	3.47659	14.0426	0	-inf	-inf	8.26338e-05	0.0036102	down	yes
113727075	LOC113727075	XM_027251049.1	NA	NA	NA	NA	thylakoid lumenal 19 kDa protein, chloroplastic-like [Coffea arabica]	7.00548	8.26455	72.6648	2.65067	2.11862	3.83655	10.2181	3.35305	8.27172e-05	0.0036102	up	yes
113725442	LOC113725442	XM_027248592.1;XR_003457339.1;XR_003457340.1;XM_027248593.1	GO:0003677(DNA binding);GO:0005634(nucleus);GO:0008150(biological_process);GO:0009506(plasmodesma);GO:0046983(protein dimerization activity);GO:0046983(protein dimerization activity)	02010(ABC transporters);02010(ABC transporters)	K05658	EC:3.6.3.44	uncharacterized protein LOC113725442 isoform X1 [Coffea arabica]	0	0	0	0.973881	0.862821	0.979064	-inf	-inf	8.29744e-05	0.00361654	down	yes
113732496	LOC113732496	XM_027258295.1	GO:0005634(nucleus);GO:0005777(peroxisome);GO:0006790(sulfur compound metabolic process);GO:0009150(purine ribonucleotide metabolic process);GO:0047627(adenylylsulfatase activity)	NA	NA	NA	adenylylsulfatase HINT3-like [Coffea arabica]	32.8219	16.1287	38.9265	5.87411	7.04696	6.73729	4.47022	2.16035	8.35002e-05	0.00363456	up	yes
113695780	LOC113695780	XM_027214931.1	GO:0005524(ATP binding);GO:0009507(chloroplast);GO:0009570(chloroplast stroma);GO:0016226(iron-sulfur cluster assembly);GO:0046872(metal ion binding);GO:0051536(iron-sulfur cluster binding)	NA	NA	NA	fe-S cluster assembly factor HCF101, chloroplastic-like [Coffea arabica]	71.4253	15.2962	39.4753	8.96293	7.70508	9.64506	4.79597	2.26182	8.36386e-05	0.00363569	up	yes
113742360	LOC113742360	XM_027270197.1	GO:0005886(plasma membrane);GO:0016021(integral component of membrane);GO:0042626(ATPase activity, coupled to transmembrane movement of substances)	02010(ABC transporters)	K05681	NA	ABC transporter G family member 36-like isoform X2 [Coffea arabica]	0.704117	5.61391	0.706064	13.9028	23.3423	25.3005	0.112303	-3.15453	8.4022e-05	0.00364746	down	yes
113714900	LOC113714900	XM_027239035.1;XM_027239034.1	GO:0005887(integral component of plasma membrane);GO:0015116(sulfate transmembrane transporter activity);GO:0015116(sulfate transmembrane transporter activity)	NA	NA	NA	low affinity sulfate transporter 3-like isoform X2 [Coffea arabica];low affinity sulfate transporter 3-like isoform X1 [Coffea arabica]	0.444005	4.1175	41.3331	0.819301	0.726959	0.89097	18.8307	4.23501	8.452e-05	0.00366416	up	yes
113694841	LOC113694841	XM_027213734.1;XM_027213735.1	GO:0005515(protein binding);GO:0005524(ATP binding);GO:0005739(mitochondrion);GO:0009507(chloroplast);GO:0009570(chloroplast stroma);GO:0009706(chloroplast inner membrane);GO:0010007(magnesium chelatase complex);GO:0015979(photosynthesis);GO:0015995(chlorophyll biosynthetic process);GO:0016851(magnesium chelatase activity);GO:0016851(magnesium chelatase activity)	00860(Porphyrin and chlorophyll metabolism);00860(Porphyrin and chlorophyll metabolism)	K03403	EC:6.6.1.1	magnesium-chelatase subunit ChlH, chloroplastic-like isoform X1 [Coffea arabica];magnesium-chelatase subunit ChlH, chloroplastic-like isoform X2 [Coffea arabica]	2.49949	21.1435	117.644	2.91277	4.00734	4.51817	12.3521	3.62668	8.61738e-05	0.00372692	up	yes
113735437	LOC113735437	XR_003459571.1	GO:0004867(serine-type endopeptidase inhibitor activity)	NA	NA	NA	unnamed protein product [Coffea canephora]	0	3.78013	3.89559	97.6683	58.3938	50.5039	0.0371587	-4.75016	8.61981e-05	0.00372692	down	yes
113727575	LOC113727575	XM_027251816.1	GO:0003993(acid phosphatase activity);GO:0009507(chloroplast);GO:0009534(chloroplast thylakoid);GO:0009535(chloroplast thylakoid membrane);GO:0009543(chloroplast thylakoid lumen);GO:0009579(thylakoid);GO:0010206(photosystem II repair);GO:0016021(integral component of membrane);GO:0016311(dephosphorylation);GO:0031977(thylakoid lumen)	NA	NA	NA	UPF0603 protein At1g54780, chloroplastic-like [Coffea arabica]	0	8.5566	63.3226	0.058583	0.640203	0.164358	83.276	6.37983	8.65656e-05	0.00373781	up	yes
113700170	LOC113700170	XM_027220679.1	GO:0005634(nucleus);GO:0008168(methyltransferase activity);GO:0008757(S-adenosylmethionine-dependent methyltransferase activity);GO:0032259(methylation)	NA	NA	NA	probable S-adenosylmethionine-dependent methyltransferase At5g37990 [Coffea arabica]	0	0	0	2.61043	3.24337	2.96405	-inf	-inf	8.7008e-05	0.0037519	down	yes
113691884	LOC113691884	XM_027210210.1	GO:0000977(RNA polymerase II regulatory region sequence-specific DNA binding);GO:0003700(DNA binding transcription factor activity);GO:0006357(regulation of transcription by RNA polymerase II);GO:0010106(cellular response to iron ion starvation);GO:0055072(iron ion homeostasis);GO:0090575(RNA polymerase II transcription factor complex)	NA	NA	NA	transcription factor bHLH100-like [Coffea arabica]	0	0	0	4.91005	3.96514	4.18368	-inf	-inf	8.79107e-05	0.00378578	down	yes
gene-LOC113696696	LOC113696696	gene-LOC113696696	GO:0000139(Golgi membrane);GO:0005215(transporter activity);GO:0005515(protein binding);GO:0005737(cytoplasm);GO:0005789(endoplasmic reticulum membrane);GO:0005829(cytosol);GO:0006810(transport);GO:0006886(intracellular protein transport);GO:0006888(ER to Golgi vesicle-mediated transport);GO:0007029(endoplasmic reticulum organization);GO:0007030(Golgi organization);GO:0008270(zinc ion binding);GO…	04141(Protein processing in endoplasmic reticulum)	K14007	NA	protein transport protein Sec24-like At3g07100 [Coffea arabica]	0	0	0	1.44874	1.02954	1.57856	-inf	-inf	8.8585e-05	0.00380974	down	yes
113705685	LOC113705685	XM_027227601.1	GO:0004375(glycine dehydrogenase (decarboxylating) activity);GO:0005739(mitochondrion);GO:0005960(glycine cleavage complex);GO:0006546(glycine catabolic process);GO:0009507(chloroplast);GO:0019464(glycine decarboxylation via glycine cleavage system)	00630(Glyoxylate and dicarboxylate metabolism);00260(Glycine, serine and threonine metabolism)	K02437	NA	glycine cleavage system H protein, mitochondrial-like [Coffea arabica]	3.03933	7.56523	30.0834	0	0	0.585533	69.4887	6.11871	8.89704e-05	0.00382005	up	yes
gene-LOC113730834	LOC113730834	gene-LOC113730834	GO:0005506(iron ion binding);GO:0005739(mitochondrion);GO:0005829(cytosol);GO:0005886(plasma membrane);GO:0006974(cellular response to DNA damage stimulus);GO:0008270(zinc ion binding);GO:0009228(thiamine biosynthetic process);GO:0009409(response to cold);GO:0009507(chloroplast);GO:0009570(chloroplast stroma);GO:0009579(thylakoid);GO:0009941(chloroplast envelope);GO:0010319(stromule);GO:0018131(o…	00730(Thiamine metabolism)	K03146	EC:2.4.2.60	thiamine thiazole synthase 2, chloroplastic [Coffea arabica]	12.0246	4.24563	51.4777	2.61743	2.7685	2.91107	8.16536	3.02952	8.91777e-05	0.00382005	up	yes
gene-LOC113732525	LOC113732525	gene-LOC113732525	GO:0004672(protein kinase activity);GO:0005515(protein binding);GO:0005524(ATP binding);GO:0005886(plasma membrane);GO:0006468(protein phosphorylation);GO:0006995(cellular response to nitrogen starvation);GO:0009414(response to water deprivation);GO:0009507(chloroplast);GO:0009637(response to blue light);GO:0009767(photosynthetic electron transport chain);GO:0010027(thylakoid membrane organizatio…	NA	NA	NA	protein ACTIVITY OF BC1 COMPLEX KINASE 1, chloroplastic isoform X2 [Coffea arabica]	23.7205	11.7831	16.6484	3.7062	4.87999	3.58629	4.28441	2.0991	8.92793e-05	0.00382005	up	yes
113699190	LOC113699190	XM_027219349.1	GO:0003824(catalytic activity);GO:0005737(cytoplasm);GO:0005886(plasma membrane);GO:0007165(signal transduction);GO:0019898(extrinsic component of membrane)	NA	NA	NA	lanC-like protein GCL1 [Coffea arabica]	257.715	43.1397	24.2003	14.5267	14.2544	15.9352	7.26928	2.86181	8.92971e-05	0.00382005	up	yes
113689971	LOC113689971	XM_027207794.1	GO:0008171(O-methyltransferase activity);GO:0008757(S-adenosylmethionine-dependent methyltransferase activity);GO:0019438(aromatic compound biosynthetic process)	00945(Stilbenoid, diarylheptanoid and gingerol biosynthesis)	K16040	EC:2.1.1.240	trans-resveratrol di-O-methyltransferase-like [Coffea arabica]	0	3.75521	55.1362	0.395562	0.188348	0.215709	73.6494	6.2026	8.97077e-05	0.00383255	up	yes
113692487	LOC113692487	XM_027210901.1	GO:0005515(protein binding);GO:0005737(cytoplasm)	04016(MAPK signaling pathway - plant);04075(Plant hormone signal transduction)	K14497	EC:3.1.3.16	putative disease resistance protein At3g14460 [Coffea arabica]	0	0	0	1.54034	1.00135	1.27869	-inf	-inf	9.02628e-05	0.00384621	down	yes
113713702	LOC113713702	XM_027237489.1	GO:0003677(DNA binding);GO:0003700(DNA binding transcription factor activity);GO:0005634(nucleus);GO:0005737(cytoplasm);GO:0006351(transcription, DNA-templated);GO:0006355(regulation of transcription, DNA-templated);GO:0008356(asymmetric cell division);GO:0034605(cellular response to heat);GO:0043565(sequence-specific DNA binding)	NA	NA	NA	heat stress transcription factor B-4-like [Coffea arabica]	0	0	0	2.2914	2.26813	2.50253	-inf	-inf	9.02654e-05	0.00384621	down	yes
113729390	LOC113729390	XM_027253692.1	GO:0004672(protein kinase activity);GO:0010152(pollen maturation);GO:0016021(integral component of membrane);GO:0043231(intracellular membrane-bounded organelle);GO:0046777(protein autophosphorylation);GO:0090406(pollen tube)	NA	NA	NA	probable inactive receptor kinase At2g26730 [Coffea arabica]	0	0	0	8.25013	4.22467	4.46114	-inf	-inf	9.13182e-05	0.00388381	down	yes
113695888	LOC113695888	XM_027215081.1	GO:0005737(cytoplasm)	04016(MAPK signaling pathway - plant)	K20716	NA	mitogen-activated protein kinase kinase kinase 18-like [Coffea arabica]	25.1015	4.6887	2.61291	1.28255	0.825216	1.0471	10.2708	3.36048	9.1388e-05	0.00388381	up	yes
113698541	LOC113698541	XM_027218406.1	GO:0006464(cellular protein modification process);GO:0008113(peptide-methionine (S)-S-oxide reductase activity);GO:0009507(chloroplast);GO:0055114(oxidation-reduction process)	NA	NA	NA	peptide methionine sulfoxide reductase-like [Coffea arabica]	40.2419	10.2222	1.91585	1.34846	1.60702	1.13647	12.8007	3.67815	9.25376e-05	0.00392664	up	yes
113736420	LOC113736420	XM_027263374.1	GO:0003674(molecular_function);GO:0008150(biological_process);GO:0009507(chloroplast)	NA	NA	NA	uncharacterized protein LOC113736420 [Coffea arabica]	0	0.604204	0.423697	8.42202	17.5775	18.0229	0.0233495	-5.42046	9.26387e-05	0.00392664	down	yes
113740111	LOC113740111	XM_027267628.1	GO:0000981(RNA polymerase II transcription factor activity, sequence-specific DNA binding);GO:0001135(transcription factor activity, RNA polymerase II transcription factor recruiting);GO:0003677(DNA binding);GO:0003700(DNA binding transcription factor activity);GO:0005634(nucleus);GO:0006355(regulation of transcription, DNA-templated);GO:0006357(regulation of transcription by RNA polymerase II);G…	NA	NA	NA	snRNA-activating protein complex subunit 4 homolog, partial [Coffea arabica]	0	0	0	1.07645	1.03449	1.19806	-inf	-inf	9.28213e-05	0.00392923	down	yes
gene-LOC113689200	LOC113689200	gene-LOC113689200	GO:0004185(serine-type carboxypeptidase activity);GO:0051603(proteolysis involved in cellular protein catabolic process)	NA	NA	NA	putative serine carboxypeptidase-like 23 [Coffea arabica]	0	0	0	8.60722	1.41006	3.39681	-inf	-inf	9.39531e-05	0.00396251	down	yes
113703371	LOC113703371	XR_003451439.1	NA	NA	NA	NA	uncharacterized protein LOC113713662 isoform X2 [Coffea arabica]	110.181	8.23719	5.06013	4.04065	2.77854	2.73757	12.9205	3.69159	9.3974e-05	0.00396251	up	yes
113730798	LOC113730798	XM_027255727.1;XM_027255728.1;XM_027255726.1;XM_027255725.1	GO:0000123(histone acetyltransferase complex);GO:0005515(protein binding);GO:0005634(nucleus);GO:0005739(mitochondrion);GO:0031935(regulation of chromatin silencing);GO:0080111(DNA demethylation);GO:0080111(DNA demethylation)	NA	NA	NA	uncharacterized protein LOC113730798 isoform X2 [Coffea arabica];uncharacterized protein LOC113730798 isoform X1 [Coffea arabica]	0	0	0	0.522944	0.669047	0.349736	-inf	-inf	9.39751e-05	0.00396251	down	yes
113725305	LOC113725305	XM_027248410.1;XR_003457307.1	GO:0005634(nucleus);GO:0046983(protein dimerization activity);GO:0046983(protein dimerization activity)	NA	NA	NA	transcription factor SCREAM2-like [Coffea arabica]	17.3178	34.6732	24.1286	4.74084	5.76137	6.24268	4.54584	2.18455	9.44729e-05	0.00397699	up	yes
113733710	LOC113733710	XM_027259900.1	GO:0004674(protein serine/threonine kinase activity);GO:0005515(protein binding);GO:0005524(ATP binding);GO:0005886(plasma membrane);GO:0006468(protein phosphorylation);GO:0007169(transmembrane receptor protein tyrosine kinase signaling pathway);GO:0010082(regulation of root meristem growth);GO:0010449(root meristem growth);GO:0016021(integral component of membrane);GO:0016032(viral process)	NA	NA	NA	receptor-like protein kinase 2 [Coffea arabica]	0	0	0	1.02407	0.755176	0.9517	-inf	-inf	9.45642e-05	0.00397699	down	yes
113705738	LOC113705738	XM_027227654.1	GO:0009507(chloroplast);GO:0009535(chloroplast thylakoid membrane);GO:0009817(defense response to fungus, incompatible interaction);GO:0009941(chloroplast envelope);GO:0010258(NADH dehydrogenase complex (plastoquinone) assembly);GO:0010598(NAD(P)H dehydrogenase complex (plastoquinone));GO:0016655(oxidoreductase activity, acting on NAD(P)H, quinone or similar compound as acceptor);GO:0048038(quino…	NA	NA	NA	NAD(P)H-quinone oxidoreductase subunit N, chloroplastic-like [Coffea arabica]	0	1.82915	24.7023	0	0.070776	0	374.866	8.55023	9.49668e-05	0.00398873	up	yes
113694350	LOC113694350	XM_027213280.1	GO:0005887(integral component of plasma membrane);GO:0015116(sulfate transmembrane transporter activity)	NA	NA	NA	probable sulfate transporter 3.5 [Coffea arabica]	0	0	0	1.49497	1.75649	1.94707	-inf	-inf	9.53185e-05	0.00399831	down	yes
113739644	LOC113739644	XM_027266909.1	GO:0003674(molecular_function);GO:0005737(cytoplasm);GO:0008150(biological_process)	NA	NA	NA	deSI-like protein At4g17486 [Coffea arabica]	0	0	0	3.10469	4.211	2.69633	-inf	-inf	9.56188e-05	0.00400571	down	yes
113712556	LOC113712556	XM_027236039.1	GO:0002049(pyoverdine biosynthetic process);GO:0016208(AMP binding);GO:0031177(phosphopantetheine binding);GO:0043042(amino acid adenylylation by nonribosomal peptide synthase)	00360(Phenylalanine metabolism);00130(Ubiquinone and other terpenoid-quinone biosynthesis);00940(Phenylpropanoid biosynthesis)	K01904	EC:6.2.1.12	uncharacterized protein LOC113712556 [Coffea arabica]	0	0	0	2.90699	1.89769	1.89895	-inf	-inf	9.63246e-05	0.00403006	down	yes
113718461	LOC113718461	XM_027243393.1	GO:0016020(membrane);GO:0016709(oxidoreductase activity, acting on paired donors, with incorporation or reduction of molecular oxygen, NAD(P)H as one donor, and incorporation of one atom of oxygen);GO:0044550(secondary metabolite biosynthetic process)	NA	NA	NA	cytochrome P450 71A1-like [Coffea arabica]	0	0	0	2.60096	2.26608	1.8229	-inf	-inf	9.70731e-05	0.00405613	down	yes
113695378	LOC113695378	XM_027214457.1	GO:0003674(molecular_function);GO:0005576(extracellular region);GO:0051707(response to other organism)	NA	NA	NA	thaumatin-like protein [Coffea arabica]	0	0	0	3.17412	3.59528	3.03299	-inf	-inf	9.72806e-05	0.00405955	down	yes
113737407	LOC113737407	XM_027264646.1	GO:0003674(molecular_function);GO:0005575(cellular_component);GO:0008150(biological_process)	NA	NA	NA	uncharacterized protein LOC113737407 [Coffea arabica]	0	0	0	0.672767	0.564922	0.738997	-inf	-inf	9.84272e-05	0.0041021	down	yes
113721630	LOC113721630	XR_003456342.1;XM_027245564.1;XR_003456297.1	GO:0000977(RNA polymerase II regulatory region sequence-specific DNA binding);GO:0003700(DNA binding transcription factor activity);GO:0005634(nucleus);GO:0006357(regulation of transcription by RNA polymerase II);GO:0006357(regulation of transcription by RNA polymerase II)	NA	NA	NA	zinc finger BED domain-containing protein RICESLEEPER 2-like [Coffea arabica]	0	0	0	1.14363	0.719623	0.791082	-inf	-inf	9.95055e-05	0.00413492	down	yes
gene-LOC113738636	LOC113738636	gene-LOC113738636	GO:0003700(DNA binding transcription factor activity);GO:0005515(protein binding);GO:0005634(nucleus);GO:0006355(regulation of transcription, DNA-templated);GO:0008270(zinc ion binding);GO:0016020(membrane)	04712(Circadian rhythm - plant)	K12135	NA	unnamed protein product [Coffea canephora]	1.98696	1.12734	15.2732	0.041935	0.293192	0	54.8673	5.77788	9.95056e-05	0.00413492	up	yes
113699595	LOC113699595	XM_027219967.1	GO:0005524(ATP binding);GO:0005829(cytosol);GO:0006952(defense response);GO:0043531(ADP binding)	04016(MAPK signaling pathway - plant);04075(Plant hormone signal transduction)	K14497	EC:3.1.3.16	putative late blight resistance protein homolog R1C-3 [Coffea arabica]	0	0	0	2.24713	1.87938	1.68547	-inf	-inf	9.95982e-05	0.00413492	down	yes
113688385	LOC113688385	XM_027206194.1	GO:0004568(chitinase activity);GO:0005576(extracellular region);GO:0006032(chitin catabolic process);GO:0008061(chitin binding)	00520(Amino sugar and nucleotide sugar metabolism)	K01183	EC:3.2.1.14	acidic endochitinase-like [Coffea arabica]	0	0	0	2.47177	4.02671	4.26017	-inf	-inf	0.000100124	0.00415143	down	yes
113691590	LOC113691590	XM_027209797.1	GO:0004022(alcohol dehydrogenase (NAD) activity);GO:0005829(cytosol);GO:0006561(proline biosynthetic process);GO:0009408(response to heat);GO:0009414(response to water deprivation);GO:0009688(abscisic acid biosynthetic process);GO:0009750(response to fructose);GO:0010115(regulation of abscisic acid biosynthetic process);GO:0010182(sugar mediated signaling pathway);GO:0010301(xanthoxin dehydrogena…	00906(Carotenoid biosynthesis)	K09841	EC:1.1.1.288	unnamed protein product [Coffea canephora]	0	0	0	3.20017	3.64048	3.26187	-inf	-inf	0.000101297	0.00419469	down	yes
113741816	LOC113741816	XM_027269459.1	GO:0005085(guanyl-nucleotide exchange factor activity);GO:0005089(Rho guanyl-nucleotide exchange factor activity);GO:0005515(protein binding);GO:0005886(plasma membrane);GO:0042802(identical protein binding)	NA	NA	NA	rho guanine nucleotide exchange factor 8-like [Coffea arabica]	0.58848	0.958317	17.1694	0.045106	0.239372	0.10555	47.9868	5.58457	0.00010163	0.00420308	up	yes
113702405	LOC113702405	XM_027223599.1;XM_027223600.1	GO:0000166(nucleotide binding);GO:0001666(response to hypoxia);GO:0004022(alcohol dehydrogenase (NAD) activity);GO:0005737(cytoplasm);GO:0005794(Golgi apparatus);GO:0005829(cytosol);GO:0005886(plasma membrane);GO:0006970(response to osmotic stress);GO:0008270(zinc ion binding);GO:0009409(response to cold);GO:0009413(response to flooding);GO:0009414(response to water deprivation);GO:0009651(respon…	00010(Glycolysis / Gluconeogenesis);00071(Fatty acid degradation);00592(alpha-Linolenic acid metabolism);00350(Tyrosine metabolism);00350(Tyrosine metabolism)	K18857	EC:1.1.1.1	alcohol dehydrogenase 1-like isoform X1 [Coffea arabica]	252.46	2.1279	7.41177	3.2808	3.70325	3.30723	25.4584	4.67007	0.000101846	0.00420663	up	yes
113728482	LOC113728482	XM_027252883.1	GO:0003674(molecular_function);GO:0005634(nucleus);GO:0008150(biological_process)	NA	NA	NA	uncharacterized protein LOC113728482 [Coffea arabica]	0	0	0	4.4032	2.393	5.43628	-inf	-inf	0.000102242	0.00421763	down	yes
113703583	LOC113703583	XR_003451486.1;XM_027224990.1;XM_027224986.1;XM_027224987.1;XM_027224988.1	GO:0004672(protein kinase activity);GO:0005515(protein binding);GO:0005524(ATP binding);GO:0005886(plasma membrane);GO:0006468(protein phosphorylation);GO:0006995(cellular response to nitrogen starvation);GO:0009414(response to water deprivation);GO:0009507(chloroplast);GO:0009637(response to blue light);GO:0009767(photosynthetic electron transport chain);GO:0010027(thylakoid membrane organizatio…	NA	NA	NA	protein ACTIVITY OF BC1 COMPLEX KINASE 1, chloroplastic isoform X3 [Coffea arabica];protein ACTIVITY OF BC1 COMPLEX KINASE 1, chloroplastic isoform X1 [Coffea arabica];protein ACTIVITY OF BC1 COMPLEX KINASE 1, chloroplastic isoform X2 [Coffea arabica]	35.1858	8.12594	11.6947	3.38892	3.71258	4.50971	4.73736	2.24408	0.000102706	0.00422654	up	yes
113733311	LOC113733311	XM_027259633.1	GO:0005768(endosome)	04144(Endocytosis)	K07904	NA	ras-related protein RABA3-like [Coffea arabica]	0	0	0	2.06746	2.75809	2.48564	-inf	-inf	0.00010272	0.00422654	down	yes
113689769	LOC113689769	XM_027207541.1	GO:0003674(molecular_function);GO:0005739(mitochondrion);GO:0005819(spindle);GO:0005874(microtubule);GO:0032147(activation of protein kinase activity);GO:0060236(regulation of mitotic spindle organization)	NA	NA	NA	protein TPX2-like [Coffea arabica]	0	0	0	0.990836	1.59299	1.78785	-inf	-inf	0.000103995	0.00427355	down	yes
gene-LOC113696585	LOC113696585	gene-LOC113696585	GO:0005634(nucleus);GO:0005975(carbohydrate metabolic process);GO:0006006(glucose metabolic process);GO:0008108(UDP-glucose:hexose-1-phosphate uridylyltransferase activity);GO:0008270(zinc ion binding);GO:0016779(nucleotidyltransferase activity);GO:0017103(UTP:galactose-1-phosphate uridylyltransferase activity);GO:0033499(galactose catabolic process via UDP-galactose);GO:0043531(ADP binding);GO:0…	00052(Galactose metabolism);00520(Amino sugar and nucleotide sugar metabolism)	K00965	EC:2.7.7.12	ADP-glucose phosphorylase-like [Coffea arabica]	0	0	0	3.5051	2.85996	2.60216	-inf	-inf	0.000104387	0.00428424	down	yes
113736281	LOC113736281	XM_027263174.1	GO:0005575(cellular_component);GO:0009813(flavonoid biosynthetic process);GO:0016210(naringenin-chalcone synthase activity)	00941(Flavonoid biosynthesis);04712(Circadian rhythm - plant)	K00660	EC:2.3.1.74	chalcone synthase 2-like [Coffea arabica]	3.40001	17.1374	93.8954	3.31947	4.08309	4.14683	9.90813	3.30861	0.000104715	0.0042904	up	yes
113730505	LOC113730505	XM_027255217.1	GO:0005524(ATP binding);GO:0005618(cell wall);GO:0005634(nucleus);GO:0005739(mitochondrion);GO:0005774(vacuolar membrane);GO:0005794(Golgi apparatus);GO:0005829(cytosol);GO:0005886(plasma membrane);GO:0006351(transcription, DNA-templated);GO:0006355(regulation of transcription, DNA-templated);GO:0006457(protein folding);GO:0006986(response to unfolded protein);GO:0009266(response to temperature s…	03040(Spliceosome);04141(Protein processing in endoplasmic reticulum);04144(Endocytosis)	K03283	NA	heat shock cognate 70 kDa protein 2-like [Coffea arabica]	203.318	124.719	79.4878	41.8077	28.7092	32.8492	3.94254	1.97913	0.000104802	0.0042904	up	yes
gene-LOC113711779	LOC113711779	gene-LOC113711779	GO:0005634(nucleus);GO:0005829(cytosol);GO:0009691(cytokinin biosynthetic process);GO:0016799(hydrolase activity, hydrolyzing N-glycosyl compounds)	NA	NA	NA	probable cytokinin riboside 5'-monophosphate phosphoribohydrolase LOGL10 [Coffea eugenioides]	1.51084	10.844	67.6324	1.70681	1.7371	2.44341	13.5864	3.76409	0.00010671	0.00436296	up	yes
113732027	LOC113732027	XM_027257616.1	GO:0005737(cytoplasm);GO:0008150(biological_process);GO:0016021(integral component of membrane);GO:0016740(transferase activity)	NA	NA	NA	uncharacterized protein At1g28695-like [Coffea arabica]	0	0	0	3.22776	2.11006	1.62096	-inf	-inf	0.000107692	0.00439756	down	yes
113693633	LOC113693633	XM_027212200.1;XM_027212201.1	GO:0004497(monooxygenase activity);GO:0044550(secondary metabolite biosynthetic process);GO:0044550(secondary metabolite biosynthetic process)	00906(Carotenoid biosynthesis);00906(Carotenoid biosynthesis)	K06444	EC:5.5.1.18	lycopene epsilon cyclase, chloroplastic-like isoform X1 [Coffea arabica];lycopene epsilon cyclase, chloroplastic-like isoform X2 [Coffea arabica]	1.0919	1.9759	20.0154	0.391851	0.538251	0.330549	18.3106	4.19461	0.000108584	0.00442649	up	yes
113715085	LOC113715085	XM_027239251.1	GO:0005634(nucleus);GO:0005737(cytoplasm);GO:0005829(cytosol);GO:0005983(starch catabolic process);GO:0005986(sucrose biosynthetic process);GO:0006000(fructose metabolic process);GO:0006002(fructose 6-phosphate metabolic process);GO:0006094(gluconeogenesis);GO:0009737(response to abscisic acid);GO:0009750(response to fructose);GO:0015979(photosynthesis);GO:0016311(dephosphorylation);GO:0030388(fr…	00010(Glycolysis / Gluconeogenesis);00030(Pentose phosphate pathway);00051(Fructose and mannose metabolism);00710(Carbon fixation in photosynthetic organisms)	K03841	EC:3.1.3.11	fructose-1,6-bisphosphatase, cytosolic [Coffea arabica]	67.2068	15.7188	41.0404	10.3785	7.55356	8.69606	4.65546	2.21892	0.000108697	0.00442649	up	yes
113738507	LOC113738507	XM_027265741.1;XM_027265742.1	GO:0008097(5S rRNA binding);GO:0008097(5S rRNA binding)	03010(Ribosome);03010(Ribosome)	K02881	NA	50S ribosomal protein L18, chloroplastic-like isoform X1 [Coffea arabica];50S ribosomal protein L18, chloroplastic-like isoform X2 [Coffea arabica]	2.76385	12.3011	87.8665	2.62281	2.19172	3.63182	12.1865	3.60721	0.000108811	0.00442649	up	yes
113732133	LOC113732133	XM_027257776.1;XM_027257777.1	GO:0009507(chloroplast);GO:0009941(chloroplast envelope);GO:0016788(hydrolase activity, acting on ester bonds);GO:0016788(hydrolase activity, acting on ester bonds)	NA	NA	NA	uncharacterized protein LOC113732133 isoform X1 [Coffea arabica];uncharacterized protein LOC113732133 isoform X2 [Coffea arabica]	1.37234	2.2279	34.5143	0.462807	1.00885	0.41242	20.2299	4.33841	0.000109152	0.00443006	up	yes
113717032	LOC113717032	XM_027241677.1	GO:0005634(nucleus);GO:0016787(hydrolase activity)	NA	NA	NA	LOW QUALITY PROTEIN: uncharacterized protein LOC113717032 [Coffea arabica]	0	0	0	1.65702	1.41116	1.21786	-inf	-inf	0.000109173	0.00443006	down	yes
113697056	LOC113697056	XM_027216486.1	NA	NA	NA	NA	uncharacterized protein LOC113697056 [Coffea arabica]	6.80155	10.8108	49.0713	2.67247	2.73973	2.9882	7.93816	2.9888	0.000110033	0.00445938	up	yes
113726376	LOC113726376	XM_027250064.1;XM_027250065.1	GO:0001664(G-protein coupled receptor binding);GO:0003924(GTPase activity);GO:0005525(GTP binding);GO:0005634(nucleus);GO:0005834(heterotrimeric G-protein complex);GO:0005886(plasma membrane);GO:0007186(G-protein coupled receptor signaling pathway);GO:0007188(adenylate cyclase-modulating G-protein coupled receptor signaling pathway);GO:0009737(response to abscisic acid);GO:0009744(response to suc…	NA	NA	NA	extra-large guanine nucleotide-binding protein 1-like [Coffea arabica]	0	0	0	0	4.55115	5.5177	-inf	-inf	0.000110427	0.00446973	down	yes
113706409	LOC113706409	XM_027228314.1	GO:0005634(nucleus);GO:0016874(ligase activity)	00010(Glycolysis / Gluconeogenesis);00260(Glycine, serine and threonine metabolism)	K01834	EC:5.4.2.11	nitrate regulatory gene2 protein-like [Coffea arabica]	0	0	0	0.922307	1.6246	1.20964	-inf	-inf	0.000111059	0.00448968	down	yes
113729445	LOC113729445	XM_027253739.1	GO:0004252(serine-type endopeptidase activity);GO:0005618(cell wall)	NA	NA	NA	subtilisin-like protease SBT1.9 [Coffea arabica]	0	0	0	3.14965	0.882974	1.41439	-inf	-inf	0.000111221	0.00449062	down	yes
113726198	LOC113726198	XM_027249778.1;XM_027249777.1	GO:0000981(RNA polymerase II transcription factor activity, sequence-specific DNA binding);GO:0001135(transcription factor activity, RNA polymerase II transcription factor recruiting);GO:0003677(DNA binding);GO:0003700(DNA binding transcription factor activity);GO:0005634(nucleus);GO:0006351(transcription, DNA-templated);GO:0006355(regulation of transcription, DNA-templated);GO:0006357(regulation…	NA	NA	NA	transcription factor MYB80-like isoform X2 [Coffea arabica];anthocyanin regulatory C1 protein-like isoform X1 [Coffea arabica]	0	2.72541	16.0238	0	0.0486006	0	385.781	8.59164	0.000111684	0.00449929	up	yes
113688521	LOC113688521	XM_027206359.1	GO:0005618(cell wall);GO:0033609(oxalate metabolic process);GO:0046564(oxalate decarboxylase activity)	NA	NA	NA	unnamed protein product [Coffea canephora]	0	0	0	4.1946	3.1908	4.23936	-inf	-inf	0.000111714	0.00449929	down	yes
113720340	LOC113720340	XM_027245240.1	GO:0005739(mitochondrion);GO:0008289(lipid binding);GO:0015078(proton transmembrane transporter activity);GO:0015986(ATP synthesis coupled proton transport);GO:0015991(ATP hydrolysis coupled proton transport);GO:0016021(integral component of membrane);GO:0016887(ATPase activity);GO:0045263(proton-transporting ATP synthase complex, coupling factor F(o))	00190(Oxidative phosphorylation)	K02128	NA	uncharacterized protein LOC113720340 [Coffea arabica]	26.4159	10.1351	6.72438	3.37644	3.90785	2.21484	4.55571	2.18768	0.000112526	0.00452187	up	yes
113725484	LOC113725484	XM_027248670.1	NA	NA	NA	NA	uncharacterized protein LOC113725484 [Coffea arabica]	0	0	0	2.92968	3.31001	2.16636	-inf	-inf	0.000112554	0.00452187	down	yes
113696970	LOC113696970	XM_027216349.1	GO:0004497(monooxygenase activity);GO:0044550(secondary metabolite biosynthetic process)	00906(Carotenoid biosynthesis)	K06444	EC:5.5.1.18	LOW QUALITY PROTEIN: lycopene epsilon cyclase, chloroplastic-like [Coffea arabica]	0.169223	2.81415	21.02	0.076682	0.293029	0.336228	34.0021	5.08755	0.000112833	0.00452745	up	yes
113689331	LOC113689331	XM_027207141.1	GO:0005618(cell wall);GO:0033609(oxalate metabolic process);GO:0046564(oxalate decarboxylase activity)	NA	NA	NA	putative germin-like protein 2-1 [Coffea arabica]	0	0	0	1.19082	6.48049	6.18484	-inf	-inf	0.000113494	0.00454833	down	yes
gene-LOC113697852	LOC113697852	gene-LOC113697852	GO:0005618(cell wall);GO:0033609(oxalate metabolic process);GO:0046564(oxalate decarboxylase activity)	NA	NA	NA	germin-like protein subfamily 1 member 14 [Coffea arabica]	0	0	0	3.44541	4.96033	3.77298	-inf	-inf	0.000114011	0.00456341	down	yes
113733788	LOC113733788	XM_027259964.1	GO:0005886(plasma membrane);GO:0006869(lipid transport);GO:0008289(lipid binding);GO:0031225(anchored component of membrane)	NA	NA	NA	non-specific lipid-transfer protein-like protein At2g13820 [Coffea arabica]	0.839055	0	1.74854	27.9399	31.1172	35.5769	0.0273432	-5.19268	0.000114425	0.00457431	down	yes
113733346	LOC113733346	XM_027259702.1	GO:0005768(endosome)	04144(Endocytosis)	K07904	NA	ras-related protein RABA3-like [Coffea arabica]	0	0	0	2.02425	2.80729	2.25075	-inf	-inf	0.000115374	0.00460654	down	yes
113736475	LOC113736475	XM_027263482.1	GO:0005737(cytoplasm);GO:0005829(cytosol);GO:0016491(oxidoreductase activity);GO:0046686(response to cadmium ion);GO:0055114(oxidation-reduction process)	00750(Vitamin B6 metabolism)	K05275	EC:1.1.1.65	probable aldo-keto reductase 2 [Coffea arabica]	56.8851	7.27446	11.5801	2.61946	4.14558	4.1512	6.93826	2.79457	0.000115563	0.00460842	up	yes
113736275	LOC113736275	XM_027263167.1	NA	NA	NA	NA	uncharacterized protein LOC113736196 [Coffea arabica]	0	4.99879	66.406	0	0	0.302667	235.919	7.88215	0.000116062	0.00462262	up	yes
113700500	LOC113700500	XM_027220985.1	GO:0005737(cytoplasm);GO:0008270(zinc ion binding);GO:0009617(response to bacterium);GO:0009626(plant-type hypersensitive response);GO:0009809(lignin biosynthetic process);GO:0045551(cinnamyl-alcohol dehydrogenase activity);GO:0046029(mannitol dehydrogenase activity);GO:0047681(aryl-alcohol dehydrogenase (NADP+) activity);GO:0052747(sinapyl alcohol dehydrogenase activity);GO:0055114(oxidation-red…	00940(Phenylpropanoid biosynthesis)	K00083	EC:1.1.1.195	8-hydroxygeraniol dehydrogenase-like [Coffea arabica]	112.204	21.5979	9.16882	7.08937	7.27084	5.50454	7.19722	2.84744	0.00011636	0.00462879	up	yes
113726975	LOC113726975	XM_027250903.1	GO:0003333(amino acid transmembrane transport);GO:0015171(amino acid transmembrane transporter activity)	NA	NA	NA	LOW QUALITY PROTEIN: GABA transporter 1-like [Coffea arabica]	0	0	0	1.8754	2.31808	1.75602	-inf	-inf	0.000117018	0.00464923	down	yes
113734748	LOC113734748	XM_027261402.1	GO:0016020(membrane);GO:0016709(oxidoreductase activity, acting on paired donors, with incorporation or reduction of molecular oxygen, NAD(P)H as one donor, and incorporation of one atom of oxygen);GO:0044550(secondary metabolite biosynthetic process)	00590(Arachidonic acid metabolism);00591(Linoleic acid metabolism)	K07418	EC:1.14.14.1;EC:1.14.14.73	cytochrome P450 71A2-like [Coffea arabica]	3.85996	22.4393	1.74549	76.6005	81.2841	78.1757	0.118803	-3.07335	0.000118038	0.00468402	down	yes
113711596	LOC113711596	XM_027234756.1	GO:0005515(protein binding);GO:0005634(nucleus);GO:0005654(nucleoplasm);GO:0005737(cytoplasm);GO:0006355(regulation of transcription, DNA-templated);GO:0007623(circadian rhythm);GO:0009409(response to cold);GO:0009585(red, far-red light phototransduction);GO:0009637(response to blue light);GO:0009908(flower development);GO:0010218(response to far red light);GO:0010378(temperature compensation of …	04712(Circadian rhythm - plant)	K12124	NA	protein GIGANTEA-like [Coffea arabica]	0	0	0	5.8565	5.41442	3.38392	-inf	-inf	0.000118386	0.00469206	down	yes
113728050	LOC113728050	XM_027252527.1	GO:0005739(mitochondrion)	NA	NA	NA	pentatricopeptide repeat-containing protein At2g27800, mitochondrial-like [Coffea arabica]	0	0	0	1.35577	1.58771	1.37034	-inf	-inf	0.000119032	0.00470623	down	yes
113705310	LOC113705310	XM_027227113.1	GO:0004312(fatty acid synthase activity);GO:0004315(3-oxoacyl-[acyl-carrier-protein] synthase activity);GO:0006633(fatty acid biosynthetic process);GO:0006636(unsaturated fatty acid biosynthetic process);GO:0009507(chloroplast);GO:0009536(plastid);GO:0009570(chloroplast stroma);GO:0009631(cold acclimation);GO:0009793(embryo development ending in seed dormancy)	00061(Fatty acid biosynthesis);00780(Biotin metabolism)	K09458	EC:2.3.1.179	3-oxoacyl-[acyl-carrier-protein] synthase I, chloroplastic-like [Coffea arabica]	0	0	0	3.21659	0.765589	2.79175	-inf	-inf	0.000119035	0.00470623	down	yes
gene-LOC113740672	LOC113740672	gene-LOC113740672	GO:0005576(extracellular region);GO:0005618(cell wall);GO:0005985(sucrose metabolic process);GO:0005986(sucrose biosynthetic process);GO:0008194(UDP-glycosyltransferase activity);GO:0009507(chloroplast);GO:0016157(sucrose synthase activity);GO:0080165(callose deposition in phloem sieve plate)	00500(Starch and sucrose metabolism)	K00695	EC:2.4.1.13	sucrose synthase 7-like [Coffea eugenioides]	0	0	0	1.64142	0.866762	1.32624	-inf	-inf	0.000119212	0.0047075	down	yes
113708097	LOC113708097	XM_027230569.1	GO:0005576(extracellular region);GO:0009055(electron transfer activity);GO:0009507(chloroplast);GO:0016614(oxidoreductase activity, acting on CH-OH group of donors);GO:0050660(flavin adenine dinucleotide binding);GO:0055114(oxidation-reduction process)	00052(Galactose metabolism);00500(Starch and sucrose metabolism)	K01187	EC:3.2.1.20	berberine bridge enzyme-like 18 [Coffea arabica]	1.30276	8.70943	0.856518	47.1767	22.6649	26.3809	0.112954	-3.14619	0.000120775	0.00476338	down	yes
gene-LOC113709372	LOC113709372	gene-LOC113709372	GO:0005634(nucleus);GO:0005777(peroxisome);GO:0005829(cytosol);GO:0008891(glycolate oxidase activity);GO:0009506(plasmodesma);GO:0009507(chloroplast);GO:0009570(chloroplast stroma);GO:0009735(response to cytokinin);GO:0009854(oxidative photosynthetic carbon pathway);GO:0010181(FMN binding);GO:0016020(membrane);GO:0016491(oxidoreductase activity);GO:0022626(cytosolic ribosome);GO:0042742(defense r…	00630(Glyoxylate and dicarboxylate metabolism);04146(Peroxisome)	K11517	EC:1.1.3.15	peroxisomal (S)-2-hydroxy-acid oxidase-like isoform X1 [Coffea arabica]	0	0	0	2.04571	1.75615	2.96062	-inf	-inf	0.000121269	0.00476942	down	yes
113702109	LOC113702109	XM_027223106.1;XM_027223105.1	GO:0003674(molecular_function);GO:0005634(nucleus);GO:0009507(chloroplast);GO:0009570(chloroplast stroma);GO:0010275(NAD(P)H dehydrogenase complex assembly);GO:0010598(NAD(P)H dehydrogenase complex (plastoquinone));GO:0016020(membrane);GO:0016020(membrane)	00564(Glycerophospholipid metabolism);00564(Glycerophospholipid metabolism)	K01126	EC:3.1.4.46	protein CHLORORESPIRATORY REDUCTION 7, chloroplastic-like isoform X2 [Coffea arabica];protein CHLORORESPIRATORY REDUCTION 7, chloroplastic-like isoform X1 [Coffea arabica]	5.8783	10.3444	40.9049	2.41682	1.08988	1.49029	11.4324	3.51506	0.000121316	0.00476942	up	yes
113730522	LOC113730522	XM_027255238.1	GO:0003824(catalytic activity);GO:0004165(dodecenoyl-CoA delta-isomerase activity);GO:0005737(cytoplasm);GO:0005777(peroxisome);GO:0006635(fatty acid beta-oxidation);GO:0008809(carnitine racemase activity);GO:0009062(fatty acid catabolic process)	00071(Fatty acid degradation);04626(Plant-pathogen interaction)	K18880	EC:5.3.3.8	enoyl-CoA delta isomerase 1, peroxisomal-like [Coffea arabica]	0	0	0	1.87248	5.13157	1.48521	-inf	-inf	0.00012137	0.00476942	down	yes
113719612	LOC113719612	XM_027244855.1	GO:0005215(transporter activity);GO:0005886(plasma membrane);GO:0006857(oligopeptide transport);GO:0016020(membrane);GO:0016021(integral component of membrane);GO:0022857(transmembrane transporter activity);GO:0055085(transmembrane transport)	NA	NA	NA	protein NRT1/ PTR FAMILY 6.1-like [Coffea arabica]	1.53002	3.93946	9.68196	0.297308	0.411745	0.427754	13.3281	3.7364	0.000121701	0.00477162	up	yes
113693029	LOC113693029	XM_027211617.1	GO:0004197(cysteine-type endopeptidase activity);GO:0005615(extracellular space);GO:0005764(lysosome);GO:0051603(proteolysis involved in cellular protein catabolic process)	04145(Phagosome)	K01365	EC:3.4.22.15	senescence-specific cysteine protease SAG39-like [Coffea arabica]	0.495641	0	0	19.5657	7.70677	8.36692	0.0139071	-6.16804	0.000121721	0.00477162	down	yes
113741835	LOC113741835	XM_027269477.1	GO:0000160(phosphorelay signal transduction system);GO:0005634(nucleus);GO:0005737(cytoplasm);GO:0009736(cytokinin-activated signaling pathway);GO:0009927(histidine phosphotransfer kinase activity);GO:0016310(phosphorylation);GO:0043424(protein histidine kinase binding)	04075(Plant hormone signal transduction)	K14490	NA	histidine-containing phosphotransfer protein 4 [Coffea arabica]	64.7795	13.7478	3.07628	2.40563	1.65241	1.96335	13.5523	3.76046	0.000122934	0.00481332	up	yes
113697976	LOC113697976	XM_027217616.1;XR_003450066.1;XR_003450067.1	GO:0004144(diacylglycerol O-acyltransferase activity);GO:0005789(endoplasmic reticulum membrane);GO:0005811(lipid droplet);GO:0006071(glycerol metabolic process);GO:0009507(chloroplast);GO:0016021(integral component of membrane);GO:0019432(triglyceride biosynthetic process);GO:0034389(lipid particle organization);GO:0046460(neutral lipid biosynthetic process);GO:0046460(neutral lipid biosynthetic…	00561(Glycerolipid metabolism);00561(Glycerolipid metabolism)	K22848	EC:2.3.1.20	diacylglycerol O-acyltransferase 2-like [Coffea arabica]	0.339802	5.24846	11.5681	0	0.207943	0	82.505	6.36641	0.000123399	0.00482571	up	yes
113713814	LOC113713814	XM_027237600.1	GO:0003959(NADPH dehydrogenase activity);GO:0005622(intracellular);GO:0055114(oxidation-reduction process)	00592(alpha-Linolenic acid metabolism)	K05894	EC:1.3.1.42	putative 12-oxophytodienoate reductase 11 [Coffea arabica]	24.4576	12.87	9.95059	0.92495	2.28808	3.7946	6.74668	2.75418	0.000124079	0.00484205	up	yes
113705432	LOC113705432	XM_027227284.1	GO:0009813(flavonoid biosynthetic process);GO:0043231(intracellular membrane-bounded organelle);GO:0052696(flavonoid glucuronidation);GO:0080043(quercetin 3-O-glucosyltransferase activity);GO:0080044(quercetin 7-O-glucosyltransferase activity)	NA	NA	NA	UDP-glycosyltransferase 92A1-like [Coffea arabica]	12.8741	38.2641	25.9101	6.13534	7.1807	6.64123	3.86066	1.94885	0.000124117	0.00484205	up	yes
113705343	LOC113705343	XM_027227163.1;XM_027227161.1;XM_027227162.1	GO:0010333(terpene synthase activity);GO:0016836(hydro-lyase activity);GO:1902243(copal-8-ol diphosphate(3-) biosynthetic process);GO:1902247(geranylgeranyl diphosphate catabolic process);GO:1902247(geranylgeranyl diphosphate catabolic process)	00904(Diterpenoid biosynthesis);00904(Diterpenoid biosynthesis)	K04120	EC:5.5.1.13	copal-8-ol diphosphate hydratase, chloroplastic-like isoform X2 [Coffea arabica];copal-8-ol diphosphate hydratase, chloroplastic-like isoform X1 [Coffea arabica]	0	0	0	1.42323	1.59047	0.94127	-inf	-inf	0.000124967	0.00486933	down	yes
113706379	LOC113706379	XM_027228282.1	GO:0009507(chloroplast);GO:0009535(chloroplast thylakoid membrane);GO:0010598(NAD(P)H dehydrogenase complex (plastoquinone));GO:0016021(integral component of membrane);GO:0016491(oxidoreductase activity);GO:0048038(quinone binding);GO:0055114(oxidation-reduction process)	NA	NA	NA	NAD(P)H-quinone oxidoreductase subunit U, chloroplastic-like [Coffea arabica]	0	4.98516	59.7384	0.339258	0.418956	0.07098	78.056	6.28644	0.00012673	0.00493211	up	yes
113696010	LOC113696010	XM_027215291.1	NA	NA	NA	NA	uncharacterized protein LOC113692784 [Coffea arabica]	0	0	0	1.90712	2.67864	1.64542	-inf	-inf	0.00012851	0.00499538	down	yes
113710539	LOC113710539	XM_027233595.1	GO:0005515(protein binding);GO:0009535(chloroplast thylakoid membrane);GO:0048564(photosystem I assembly)	NA	NA	NA	ycf3-interacting protein 1, chloroplastic-like [Coffea arabica]	14.982	14.8267	55.5026	4.59361	6.35265	5.49445	5.18903	2.37547	0.000129012	0.00500885	up	yes
113688001	LOC113688001	XM_027205578.1	GO:0003743(translation initiation factor activity);GO:0006413(translational initiation)	03013(RNA transport)	K03113	NA	protein translation factor SUI1 homolog [Coffea arabica]	237.458	202.197	60.9175	45.7295	39.5039	35.366	4.15071	2.05336	0.000129246	0.00501193	up	yes
113735176	LOC113735176	XM_027262153.1	GO:0005737(cytoplasm);GO:0006979(response to oxidative stress);GO:0016491(oxidoreductase activity);GO:0055114(oxidation-reduction process)	NA	NA	NA	2-alkenal reductase (NADP(+)-dependent)-like [Coffea arabica]	0	0	0	4.51217	1.49594	2.7763	-inf	-inf	0.000129729	0.00502208	down	yes
113718659	LOC113718659	XM_027243550.1	NA	NA	NA	NA	uncharacterized protein LOC113718659 [Coffea arabica]	18.0617	8.52841	0.990005	0.173692	0.31757	0.163223	42.1402	5.39713	0.000129835	0.00502208	up	yes
113730766	LOC113730766	XM_027255662.1	GO:0009507(chloroplast)	NA	NA	NA	uncharacterized protein ycf45 [Coffea arabica]	2.84127	10.8262	56.9834	2.4867	3.50053	2.21327	8.61544	3.10692	0.000129974	0.00502208	up	yes
113711821	LOC113711821	XM_027235038.1;XM_027235040.1	GO:0005634(nucleus);GO:0008150(biological_process);GO:0008150(biological_process)	NA	NA	NA	inactive TPR repeat-containing thioredoxin TTL3-like [Coffea arabica]	0	0	0	1.50971	1.14713	1.60089	-inf	-inf	0.000130426	0.00503356	down	yes
113732603	LOC113732603	XM_027258509.1	GO:0005515(protein binding);GO:0005634(nucleus);GO:0006457(protein folding);GO:0009507(chloroplast);GO:0010322(regulation of isopentenyl diphosphate biosynthetic process, methylerythritol 4-phosphate pathway);GO:0061077(chaperone-mediated protein folding);GO:1902395(regulation of 1-deoxy-D-xylulose-5-phosphate synthase activity)	04141(Protein processing in endoplasmic reticulum)	K09517	NA	chaperone protein dnaJ 20, chloroplastic-like [Coffea arabica]	1184.47	515.169	185.001	106.221	129.313	145.638	4.94433	2.30578	0.000130808	0.00504226	up	yes
113715405	LOC113715405	XM_027239588.1	GO:0008270(zinc ion binding);GO:0009409(response to cold);GO:0009507(chloroplast);GO:0009570(chloroplast stroma);GO:0009579(thylakoid);GO:0009941(chloroplast envelope);GO:0010319(stromule);GO:0035671(enone reductase activity);GO:0035798(2-alkenal reductase (NADP+) activity);GO:0048046(apoplast);GO:0055114(oxidation-reduction process)	NA	NA	NA	2-methylene-furan-3-one reductase-like [Coffea eugenioides]	0.577891	1.72997	54.1565	0.802984	0.877968	0.582323	24.9481	4.64086	0.000131705	0.00507081	up	yes
113701880	LOC113701880	XM_027222761.1	GO:0002237(response to molecule of bacterial origin);GO:0005515(protein binding);GO:0005775(vacuolar lumen);GO:0005886(plasma membrane);GO:0006486(protein glycosylation);GO:0009877(nodulation);GO:1900150(regulation of defense response to fungus);GO:1902290(positive regulation of defense response to oomycetes)	NA	NA	NA	serine/threonine receptor-like kinase NFP [Coffea arabica]	0	0	0	2.40214	1.67309	1.65432	-inf	-inf	0.000132084	0.00507936	down	yes
113728762	LOC113728762	XM_027253126.1	GO:0003714(transcription corepressor activity);GO:0005634(nucleus);GO:0009611(response to wounding);GO:0031347(regulation of defense response);GO:1903507(negative regulation of nucleic acid-templated transcription);GO:2000022(regulation of jasmonic acid mediated signaling pathway)	04075(Plant hormone signal transduction)	K13464	NA	protein TIFY 3-like [Coffea arabica]	0	0	0	8.74876	4.57733	5.36647	-inf	-inf	0.000132412	0.00508589	down	yes
113699434	LOC113699434	XM_027219812.1	GO:0035251(UDP-glucosyltransferase activity)	NA	NA	NA	7-deoxyloganetin glucosyltransferase-like [Coffea arabica]	0.225285	0	0	8.33056	6.8638	5.89482	0.0106825	-6.54861	0.000133073	0.00510524	down	yes
gene-LOC113714165	LOC113714165	gene-LOC113714165	GO:0000166(nucleotide binding);GO:0001666(response to hypoxia);GO:0004022(alcohol dehydrogenase (NAD) activity);GO:0005737(cytoplasm);GO:0005794(Golgi apparatus);GO:0005829(cytosol);GO:0005886(plasma membrane);GO:0006970(response to osmotic stress);GO:0008270(zinc ion binding);GO:0009409(response to cold);GO:0009413(response to flooding);GO:0009414(response to water deprivation);GO:0009651(respon…	00010(Glycolysis / Gluconeogenesis);00071(Fatty acid degradation);00592(alpha-Linolenic acid metabolism);00350(Tyrosine metabolism)	K18857	EC:1.1.1.1	alcohol dehydrogenase 2-like [Coffea eugenioides]	23.578	2.71638	1.19607	0.311005	0.411776	0.344676	25.7533	4.68668	0.000133696	0.00512307	up	yes
113692564	LOC113692564	XM_027210983.1	GO:0005618(cell wall);GO:0033609(oxalate metabolic process);GO:0046564(oxalate decarboxylase activity)	NA	NA	NA	auxin-binding protein ABP20-like [Coffea arabica]	0.497184	4.84363	19.7368	0.261667	0.12311	0.03803	59.3122	5.89026	0.000134048	0.0051263	up	yes
113692024	LOC113692024	XM_027210360.1;XM_027210359.1	GO:0004674(protein serine/threonine kinase activity);GO:0005515(protein binding);GO:0005524(ATP binding);GO:0005634(nucleus);GO:0005886(plasma membrane);GO:0006468(protein phosphorylation);GO:0009506(plasmodesma);GO:0009755(hormone-mediated signaling pathway);GO:0010183(pollen tube guidance);GO:0016020(membrane);GO:0016021(integral component of membrane);GO:0016301(kinase activity);GO:0090406(pol…	04075(Plant hormone signal transduction);04075(Plant hormone signal transduction)	K13415	EC:2.7.10.1;EC:2.7.11.1	probable leucine-rich repeat receptor-like protein kinase At1g35710 isoform X2 [Coffea arabica];probable leucine-rich repeat receptor-like protein kinase At1g35710 isoform X1 [Coffea arabica]	0	0	0	0.521084	1.33751	1.57543	-inf	-inf	0.000134098	0.0051263	down	yes
113736513	LOC113736513	XM_027263535.1	GO:0005524(ATP binding);GO:0006952(defense response);GO:0043531(ADP binding)	04626(Plant-pathogen interaction)	K13457	NA	putative late blight resistance protein homolog R1B-17 [Coffea arabica]	0	0	0	1.37746	1.46482	1.75183	-inf	-inf	0.000134892	0.00515059	down	yes
113702826	LOC113702826	XM_027223974.1	GO:0005215(transporter activity);GO:0005886(plasma membrane);GO:0006857(oligopeptide transport);GO:0015706(nitrate transport);GO:0016020(membrane);GO:0016021(integral component of membrane);GO:0055085(transmembrane transport);GO:0080054(low-affinity nitrate transmembrane transporter activity)	NA	NA	NA	protein NRT1/ PTR FAMILY 1.2-like [Coffea arabica]	0.963707	0	7.02972	0	0	0	inf	inf	0.000135616	0.00517214	up	yes
113720457	LOC113720457	XM_027245304.1	GO:0016020(membrane);GO:0016709(oxidoreductase activity, acting on paired donors, with incorporation or reduction of molecular oxygen, NAD(P)H as one donor, and incorporation of one atom of oxygen);GO:0044550(secondary metabolite biosynthetic process)	00590(Arachidonic acid metabolism);00591(Linoleic acid metabolism)	K07418	EC:1.14.14.1;EC:1.14.14.73	cytochrome P450 71A2-like [Coffea arabica]	2.82182	3.78837	0	32.0816	37.5171	39.0381	0.0608467	-4.03868	0.000135866	0.00517553	down	yes
113695028	LOC113695028	XM_027213978.1	GO:0003674(molecular_function);GO:0005634(nucleus);GO:0006979(response to oxidative stress);GO:0016607(nuclear speck);GO:0046686(response to cadmium ion)	NA	NA	NA	uncharacterized protein LOC113695028 [Coffea arabica]	68.3882	17.9629	10.2791	4.24138	4.73017	5.64066	6.61297	2.7253	0.000136293	0.00517725	up	yes
113708011	LOC113708011	XM_027230440.1;XM_027230439.1	NA	00230(Purine metabolism);00230(Purine metabolism)	K01514	EC:3.6.1.11	exopolyphosphatase PRUNE1-like isoform X2 [Coffea arabica];exopolyphosphatase PRUNE1-like isoform X1 [Coffea arabica]	0	0	0	1.63422	1.47701	1.66198	-inf	-inf	0.000136307	0.00517725	down	yes
113691737	LOC113691737	XM_027210026.1	GO:0005737(cytoplasm);GO:0009807(lignan biosynthetic process);GO:0032442(phenylcoumaran benzylic ether reductase activity);GO:0046686(response to cadmium ion);GO:0050664(oxidoreductase activity, acting on NAD(P)H, oxygen as acceptor);GO:0055114(oxidation-reduction process)	NA	NA	NA	isoflavone reductase homolog PCBER-like [Coffea arabica]	0	68.306	816.409	1.68044	1.24089	0	302.847	8.24244	0.000136391	0.00517725	up	yes
113722588	LOC113722588	XM_027245868.1	GO:0051213(dioxygenase activity)	00941(Flavonoid biosynthesis)	K05278	EC:1.14.20.6	S-norcoclaurine synthase 1-like [Coffea arabica]	0	0	0	4.85568	2.59577	2.48131	-inf	-inf	0.000137283	0.00520302	down	yes
113741822	LOC113741822	XM_027269465.1	GO:0005576(extracellular region);GO:0016301(kinase activity);GO:0016310(phosphorylation);GO:0030247(polysaccharide binding)	NA	NA	NA	unnamed protein product [Coffea canephora]	0	0	0	3.13266	2.45786	1.65014	-inf	-inf	0.000137484	0.00520302	down	yes
113701376	LOC113701376	XM_027221990.1	GO:0005576(extracellular region);GO:0005794(Golgi apparatus);GO:0007275(multicellular organism development);GO:0008083(growth factor activity);GO:0008283(cell proliferation);GO:0030154(cell differentiation);GO:0031012(extracellular matrix);GO:1905392(plant organ morphogenesis)	NA	NA	NA	phytosulfokines 3-like [Coffea arabica]	47.2548	49.3827	19.9139	8.98036	11.317	10.4261	3.79356	1.92355	0.000137845	0.00520302	up	yes
113723474	LOC113723474	XM_027246557.1;XM_027246556.1	GO:0005524(ATP binding);GO:0006952(defense response);GO:0043531(ADP binding);GO:0043531(ADP binding)	04626(Plant-pathogen interaction);04626(Plant-pathogen interaction)	K13453	NA	putative late blight resistance protein homolog R1B-8 isoform X2 [Coffea arabica];putative late blight resistance protein homolog R1B-8 isoform X1 [Coffea arabica]	0	0	0	0.747937	0.656124	0.501794	-inf	-inf	0.000137905	0.00520302	down	yes
113726021	LOC113726021	XM_027249476.1;XM_027249480.1;XM_027249477.1;XM_027249479.1;XM_027249478.1	GO:0005737(cytoplasm);GO:0031625(ubiquitin protein ligase binding);GO:0061630(ubiquitin protein ligase activity);GO:0061630(ubiquitin protein ligase activity)	04120(Ubiquitin mediated proteolysis);04120(Ubiquitin mediated proteolysis)	K10581	EC:2.3.2.24	probable ubiquitin-conjugating enzyme E2 24 [Coffea arabica]	1.87949	4.68922	2.90406	18.8202	16.5186	21.9077	0.165473	-2.59533	0.000138034	0.00520302	down	yes
113694699	LOC113694699	XM_027213552.1	GO:0005618(cell wall);GO:0033609(oxalate metabolic process);GO:0046564(oxalate decarboxylase activity)	NA	NA	NA	auxin-binding protein ABP20-like [Coffea arabica]	0.162435	4.64203	27.776	0.327555	0.223111	0.167561	45.3623	5.50342	0.000138143	0.00520302	up	yes
113729615	LOC113729615	XM_027253885.1	GO:0005215(transporter activity);GO:0016021(integral component of membrane);GO:0055085(transmembrane transport)	NA	NA	NA	hippocampus abundant transcript-like protein 1 [Coffea arabica]	0	0	0	1.96282	1.93682	2.23578	-inf	-inf	0.000138291	0.00520302	down	yes
113732249	LOC113732249	XM_027257926.1	GO:0009570(chloroplast stroma);GO:0044183(protein binding involved in protein folding);GO:0061077(chaperone-mediated protein folding)	NA	NA	NA	unnamed protein product [Coffea canephora]	5.81913	20.9211	196.866	5.15997	8.12983	6.63448	11.2228	3.48836	0.000138357	0.00520302	up	yes
113695121	LOC113695121	XM_027214097.1	GO:0000103(sulfate assimilation);GO:0005737(cytoplasm);GO:0006457(protein folding);GO:0015035(protein disulfide oxidoreductase activity);GO:0016671(oxidoreductase activity, acting on a sulfur group of donors, disulfide as acceptor);GO:0034599(cellular response to oxidative stress);GO:0045454(cell redox homeostasis);GO:0055114(oxidation-reduction process)	NA	NA	NA	thioredoxin-like 3-1, chloroplastic [Coffea arabica]	23.5227	10.1876	30.7675	4.0806	2.94545	3.33808	6.22124	2.6372	0.000138793	0.0052075	up	yes
113700482	LOC113700482	XM_027220958.1	NA	NA	NA	NA	uncharacterized protein At4g38062-like [Coffea arabica]	0	0	0	1.10381	0.888516	0.793779	-inf	-inf	0.000139039	0.0052075	down	yes
113712591	LOC113712591	XM_027236075.1	GO:0004252(serine-type endopeptidase activity);GO:0005618(cell wall)	NA	NA	NA	subtilisin-like protease SBT1.9 [Coffea arabica]	0	0	0	1.4745	1.52961	1.2565	-inf	-inf	0.000139218	0.0052075	down	yes
113697883	LOC113697883	XR_003450041.1	NA	NA	NA	NA	unnamed protein product [Coffea canephora]	0	0	0	2.79202	2.205	1.32546	-inf	-inf	0.000139247	0.0052075	down	yes
113716286	LOC113716286	XM_027240569.1	GO:0016021(integral component of membrane);GO:0042626(ATPase activity, coupled to transmembrane movement of substances);GO:0055085(transmembrane transport)	02010(ABC transporters)	K05658	EC:3.6.3.44	putative multidrug resistance protein [Coffea arabica]	0	0	0	0.995462	0.606994	0.911109	-inf	-inf	0.000139281	0.0052075	down	yes
113697571	LOC113697571	XM_027217249.1	GO:0003674(molecular_function);GO:0005783(endoplasmic reticulum);GO:0016021(integral component of membrane);GO:0034599(cellular response to oxidative stress);GO:0071470(cellular response to osmotic stress)	NA	NA	NA	uncharacterized protein LOC113694338 [Coffea arabica]	6.43753	14.7731	90.4025	2.94169	7.08465	2.47021	8.93153	3.15891	0.000141446	0.00528233	up	yes
gene-LOC113710093	LOC113710093	gene-LOC113710093	GO:0006457(protein folding);GO:0009507(chloroplast)	NA	NA	NA	dnaJ homolog subfamily B member 9-like isoform X1 [Coffea arabica]	0	0	0	2.76078	2.9667	3.20955	-inf	-inf	0.000142166	0.00530312	down	yes
113704397	LOC113704397	XM_027226288.1	GO:0005887(integral component of plasma membrane);GO:0008553(proton-exporting ATPase activity, phosphorylative mechanism);GO:0043231(intracellular membrane-bounded organelle);GO:0051453(regulation of intracellular pH);GO:1902600(proton transmembrane transport)	00190(Oxidative phosphorylation)	K01535	EC:3.6.3.6	plasma membrane ATPase 1-like isoform X1 [Coffea arabica]	0	0	0	1.78932	0.812932	1.03265	-inf	-inf	0.00014238	0.00530496	down	yes
113732472	LOC113732472	XM_027258248.1	GO:0004497(monooxygenase activity);GO:0007275(multicellular organism development);GO:0010268(brassinosteroid homeostasis);GO:0016125(sterol metabolic process);GO:0016132(brassinosteroid biosynthetic process)	NA	NA	NA	cytochrome P450 87A3-like isoform X1 [Coffea arabica]	0	0.566358	0.257789	6.11659	10.5209	12.2185	0.0285606	-5.12983	0.000142811	0.00530921	down	yes
113696134	LOC113696134	XM_027215499.1	GO:0003677(DNA binding);GO:0005634(nucleus);GO:0006351(transcription, DNA-templated);GO:0006355(regulation of transcription, DNA-templated);GO:0046983(protein dimerization activity)	04075(Plant hormone signal transduction)	K16189	NA	LOW QUALITY PROTEIN: transcription factor bHLH127-like [Coffea arabica]	3.55988	3.898	25.3564	1.3521	1.3552	1.90545	7.11382	2.83062	0.000142984	0.00530921	up	yes
113736333	LOC113736333	XM_027263249.1;XM_027263250.1;XM_027263251.1;XM_027263252.1	GO:0003674(molecular_function);GO:0005634(nucleus);GO:0005783(endoplasmic reticulum);GO:0005789(endoplasmic reticulum membrane);GO:0071458(integral component of cytoplasmic side of endoplasmic reticulum membrane);GO:0071782(endoplasmic reticulum tubular network);GO:0071786(endoplasmic reticulum tubular network organization);GO:0071786(endoplasmic reticulum tubular network organization)	NA	NA	NA	reticulon-like protein B13 isoform X1 [Coffea arabica];reticulon-like protein B13 isoform X2 [Coffea arabica];reticulon-like protein B13 isoform X3 [Coffea arabica];reticulon-like protein B13 isoform X4 [Coffea arabica]	4.57847	5.31478	34.9554	1.10162	1.19682	2.51376	9.31978	3.2203	0.000142986	0.00530921	up	yes
113740636	LOC113740636	XM_027268180.1	GO:0004866(endopeptidase inhibitor activity);GO:0005576(extracellular region);GO:0005618(cell wall);GO:0048046(apoplast)	NA	NA	NA	miraculin-like [Coffea arabica]	69.2306	4.67127	3.34388	0.923527	1.32658	0.960712	24.0579	4.58844	0.000143312	0.00531522	up	yes
113714844	LOC113714844	XM_027238961.1	GO:0003677(DNA binding);GO:0003700(DNA binding transcription factor activity);GO:0005634(nucleus);GO:0006351(transcription, DNA-templated);GO:0006355(regulation of transcription, DNA-templated);GO:0007275(multicellular organism development);GO:0009611(response to wounding);GO:0009788(negative regulation of abscisic acid-activated signaling pathway)	NA	NA	NA	NAC domain-containing protein 2-like [Coffea arabica]	531.872	184.831	116.81	51.2341	62.108	69.5973	4.55623	2.18784	0.000144008	0.00533488	up	yes
113707300	LOC113707300	XM_027229567.1	NA	NA	NA	NA	uncharacterized protein LOC113707300 [Coffea arabica]	2.13284	1.41401	7.50092	0.04672	0.001823	0.0623	99.6705	6.63909	0.000144424	0.00534418	up	yes
113739083	LOC113739083	XM_027266329.1	GO:0004672(protein kinase activity);GO:0004674(protein serine/threonine kinase activity);GO:0005524(ATP binding);GO:0005886(plasma membrane);GO:0006468(protein phosphorylation);GO:0007169(transmembrane receptor protein tyrosine kinase signaling pathway);GO:0009834(plant-type secondary cell wall biogenesis);GO:0016021(integral component of membrane);GO:0016301(kinase activity)	NA	NA	NA	probable leucine-rich repeat receptor-like protein kinase At1g68400 [Coffea arabica]	0	0	0	0.699978	2.69958	2.35543	-inf	-inf	0.000145699	0.00538145	down	yes
113701423	LOC113701423	XM_027222072.1;XM_027222074.1;XM_027222073.1	GO:0007165(signal transduction);GO:0016020(membrane);GO:0016020(membrane)	NA	NA	NA	uncharacterized protein LOC113701423 isoform X1 [Coffea arabica];uncharacterized protein LOC113701423 isoform X3 [Coffea arabica];uncharacterized protein LOC113701423 isoform X2 [Coffea arabica]	1.02779	0.212601	2.47149	0	0	0	inf	inf	0.000145764	0.00538145	up	yes
113710947	LOC113710947	XM_027234033.1	GO:0009409(response to cold);GO:0009507(chloroplast);GO:0009534(chloroplast thylakoid);GO:0009535(chloroplast thylakoid membrane);GO:0009579(thylakoid);GO:0009735(response to cytokinin);GO:0009772(photosynthetic electron transport in photosystem II);GO:0009773(photosynthetic electron transport in photosystem I);GO:0009941(chloroplast envelope);GO:0010287(plastoglobule);GO:0010319(stromule);GO:001…	00190(Oxidative phosphorylation);00195(Photosynthesis)	K02113	NA	ATP synthase delta chain, chloroplastic-like [Coffea arabica]	7.70069	13.21	114.055	4.44463	4.60553	6.89443	8.46464	3.08145	0.000146769	0.00541239	up	yes
113715455	LOC113715455	XM_027239656.1	NA	04626(Plant-pathogen interaction)	K13453	NA	putative late blight resistance protein homolog R1A-4 [Coffea arabica]	0	0	0	1.66225	3.05072	2.85155	-inf	-inf	0.000148827	0.00547914	down	yes
113734308	LOC113734308	XM_027260798.1	GO:0005198(structural molecule activity);GO:0005634(nucleus);GO:0005886(plasma membrane);GO:0009507(chloroplast);GO:0009534(chloroplast thylakoid);GO:0009535(chloroplast thylakoid membrane);GO:0009579(thylakoid);GO:0009658(chloroplast organization);GO:0009941(chloroplast envelope);GO:0010193(response to ozone);GO:0010287(plastoglobule);GO:0016020(membrane);GO:0031977(thylakoid lumen);GO:0042742(d…	NA	NA	NA	plastid-lipid-associated protein 6, chloroplastic [Coffea arabica]	3.75849	17.9341	77.4675	3.96629	3.75091	4.65529	8.01456	3.00262	0.000148918	0.00547914	up	yes
113707826	LOC113707826	XM_027230155.1;XM_027230157.1	GO:0016104(triterpenoid biosynthetic process);GO:0016866(intramolecular transferase activity);GO:0016866(intramolecular transferase activity)	00909(Sesquiterpenoid and triterpenoid biosynthesis);00909(Sesquiterpenoid and triterpenoid biosynthesis)	K15813	EC:5.4.99.39	dammarenediol II synthase-like [Coffea arabica]	0	0	0	0.78537	1.64368	1.69501	-inf	-inf	0.000149598	0.0054979	down	yes
113712340	LOC113712340	XM_027235717.1;XM_027235721.1;XM_027235718.1;XM_027235720.1;XM_027235722.1	GO:0005739(mitochondrion);GO:0009617(response to bacterium);GO:0009617(response to bacterium)	NA	NA	NA	immune-associated nucleotide-binding protein 9-like [Coffea arabica]	0	0	0	2.51152	1.90419	1.53452	-inf	-inf	0.000151453	0.00555976	down	yes
113692765	LOC113692765	XM_027211315.1	NA	NA	NA	NA	uncharacterized protein LOC113692765 [Coffea arabica]	0	0	0	4.04108	1.35814	1.48317	-inf	-inf	0.000151648	0.00556061	down	yes
113708702	LOC113708702	XM_027231283.1	GO:0051213(dioxygenase activity)	00940(Phenylpropanoid biosynthesis)	K06892	EC:1.14.11.-	protein SRG1-like [Coffea arabica]	19.7379	28.3761	128.625	11.3318	7.97471	11.3487	5.76538	2.52741	0.000152008	0.00556331	up	yes
113732344	LOC113732344	XM_027258050.1	GO:0005886(plasma membrane)	NA	NA	NA	rust resistance kinase Lr10-like [Coffea arabica]	0	0	0	1.24661	1.63091	1.6181	-inf	-inf	0.000152066	0.00556331	down	yes
113743348	LOC113743348	XR_003461086.1;XM_027271330.1;XM_027271332.1;XM_027271329.1	GO:0003674(molecular_function);GO:0005739(mitochondrion);GO:0009793(embryo development ending in seed dormancy);GO:0009793(embryo development ending in seed dormancy)	NA	NA	NA	uncharacterized protein LOC113743348 [Coffea arabica]	0	0	0	1.30626	1.47526	1.16012	-inf	-inf	0.000153357	0.00559858	down	yes
113722812	LOC113722812	XM_027246033.1	GO:0009055(electron transfer activity);GO:0030385(ferredoxin:thioredoxin reductase activity);GO:0051539(4 iron, 4 sulfur cluster binding);GO:0055114(oxidation-reduction process)	NA	NA	NA	ferredoxin-thioredoxin reductase catalytic chain, chloroplastic-like [Coffea arabica]	6.90252	21.9821	136.557	6.24938	7.85864	5.19265	8.57182	3.0996	0.000153508	0.00559858	up	yes
113701607	LOC113701607	XM_027222354.1	GO:0003674(molecular_function);GO:0005576(extracellular region);GO:0031225(anchored component of membrane);GO:0051707(response to other organism)	03440(Homologous recombination)	K12173	NA	thaumatin-like protein 1 [Coffea arabica]	0	0	0	0	10.6048	13.3788	-inf	-inf	0.000153549	0.00559858	down	yes
113689954	LOC113689954	XM_027207774.1	GO:0004842(ubiquitin-protein transferase activity);GO:0019005(SCF ubiquitin ligase complex);GO:0031146(SCF-dependent proteasomal ubiquitin-dependent protein catabolic process)	NA	NA	NA	F-box/kelch-repeat protein At3g06240-like [Coffea eugenioides]	0	0	0	2.27266	1.70312	1.42429	-inf	-inf	0.000154703	0.0056315	down	yes
113732386	LOC113732386	XM_027258108.1	GO:0005524(ATP binding);GO:0005618(cell wall);GO:0005634(nucleus);GO:0009409(response to cold);GO:0009416(response to light stimulus);GO:0009507(chloroplast);GO:0009535(chloroplast thylakoid membrane);GO:0009570(chloroplast stroma);GO:0009579(thylakoid);GO:0009753(response to jasmonic acid);GO:0009941(chloroplast envelope);GO:0010150(leaf senescence);GO:0010287(plastoglobule);GO:0010319(stromule)…	03010(Ribosome)	K02960	NA	ribulose bisphosphate carboxylase/oxygenase activase, chloroplastic-like [Coffea arabica]	1.09872	0	23.9305	0.1241	0.08283	0.083167	86.2789	6.43094	0.000154801	0.0056315	up	yes
113703429	LOC113703429	XM_027224786.1	GO:0005829(cytosol);GO:0050278(sedoheptulose-bisphosphatase activity)	NA	NA	NA	phosphoglycerate mutase-like protein AT74H [Coffea arabica]	0.766663	4.05393	13.2154	0.297168	0.17939	0.163671	28.1711	4.81615	0.000155679	0.00565711	up	yes
113706969	LOC113706969	XM_027229083.1;XM_027229087.1;XM_027229085.1;XM_027229088.1;XM_027229084.1;XM_027229086.1;XM_027229089.1	GO:0005730(nucleolus);GO:0005737(cytoplasm);GO:0008173(RNA methyltransferase activity);GO:0008757(S-adenosylmethionine-dependent methyltransferase activity);GO:0070475(rRNA base methylation);GO:0070475(rRNA base methylation)	NA	NA	NA	probable 28S rRNA (cytosine-C(5))-methyltransferase isoform X1 [Coffea arabica];probable 28S rRNA (cytosine-C(5))-methyltransferase isoform X5 [Coffea arabica];probable 28S rRNA (cytosine-C(5))-methyltransferase isoform X3 [Coffea arabica];probable 28S rRNA (cytosine-C(5))-methyltransferase isoform X6 [Coffea arabica];probable 28S rRNA (cytosine-C(5))-methyltransferase isoform X2 [Coffea arabica]…	54.6982	24.2208	8.92074	6.59925	5.24947	6.66575	4.74439	2.24622	0.000157612	0.00572092	up	yes
113705303	LOC113705303	XM_027227109.1	GO:0005575(cellular_component);GO:0010025(wax biosynthetic process);GO:0016740(transferase activity);GO:0016747(transferase activity, transferring acyl groups other than amino-acyl groups);GO:0042759(long-chain fatty acid biosynthetic process)	00940(Phenylpropanoid biosynthesis);00945(Stilbenoid, diarylheptanoid and gingerol biosynthesis);00941(Flavonoid biosynthesis)	K13065	EC:2.3.1.133	uncharacterized protein LOC113705303 [Coffea arabica]	0	0	0	1.56493	3.39246	2.05421	-inf	-inf	0.000158111	0.00573258	down	yes
113732783	LOC113732783	XM_027258749.1	GO:0003993(acid phosphatase activity);GO:0009507(chloroplast);GO:0009534(chloroplast thylakoid);GO:0009535(chloroplast thylakoid membrane);GO:0009543(chloroplast thylakoid lumen);GO:0009579(thylakoid);GO:0010206(photosystem II repair);GO:0016021(integral component of membrane);GO:0016311(dephosphorylation);GO:0031977(thylakoid lumen)	NA	NA	NA	UPF0603 protein At1g54780, chloroplastic-like [Coffea arabica]	0	4.66767	90.1021	0.69247	0.626326	0.129251	65.4466	6.03225	0.000159128	0.00576299	up	yes
gene-LOC113723849	LOC113723849	gene-LOC113723849	GO:0000159(protein phosphatase type 2A complex);GO:0005515(protein binding);GO:0005634(nucleus);GO:0005737(cytoplasm);GO:0007165(signal transduction);GO:0009742(brassinosteroid mediated signaling pathway);GO:0019888(protein phosphatase regulator activity)	03015(mRNA surveillance pathway)	K11584	NA	serine/threonine protein phosphatase 2A 57 kDa regulatory subunit B' beta isoform-like isoform X1 [Coffea arabica]	0	0	0	1.58992	1.9741	1.99103	-inf	-inf	0.000159829	0.0057819	down	yes
113732960	LOC113732960	XM_027259031.1	GO:0003677(DNA binding);GO:0003700(DNA binding transcription factor activity);GO:0005515(protein binding);GO:0005634(nucleus);GO:0006351(transcription, DNA-templated);GO:0006355(regulation of transcription, DNA-templated);GO:0006971(hypotonic response);GO:0009267(cellular response to starvation);GO:0043565(sequence-specific DNA binding);GO:0045735(nutrient reservoir activity);GO:0045893(positive …	NA	NA	NA	bZIP transcription factor 53-like [Coffea arabica]	6.9603	12.4269	7.31175	0.228937	1.12978	0.211989	16.998	4.08729	0.000160279	0.0057897	up	yes
113725109	LOC113725109	XR_003457273.1	GO:0005739(mitochondrion);GO:0009507(chloroplast);GO:0009570(chloroplast stroma);GO:0010150(leaf senescence);GO:0046872(metal ion binding);GO:0051537(2 iron, 2 sulfur cluster binding);GO:0055072(iron ion homeostasis);GO:0072593(reactive oxygen species metabolic process)	NA	NA	NA	CDGSH iron-sulfur domain-containing protein NEET-like isoform X1 [Coffea arabica]	20.6798	36.0305	137.468	11.9733	12.113	11.1385	5.51256	2.46272	0.000160402	0.0057897	up	yes
113697169	LOC113697169	XM_027216653.1	GO:0005737(cytoplasm);GO:0005829(cytosol);GO:0005985(sucrose metabolic process);GO:0005986(sucrose biosynthetic process);GO:0006000(fructose metabolic process);GO:0006002(fructose 6-phosphate metabolic process);GO:0006094(gluconeogenesis);GO:0009409(response to cold);GO:0009507(chloroplast);GO:0009570(chloroplast stroma);GO:0009735(response to cytokinin);GO:0009773(photosynthetic electron transpo…	00010(Glycolysis / Gluconeogenesis);00030(Pentose phosphate pathway);00051(Fructose and mannose metabolism);00710(Carbon fixation in photosynthetic organisms)	K03841	EC:3.1.3.11	fructose-1,6-bisphosphatase, chloroplastic-like [Coffea arabica]	1.72666	1.81431	33.8878	1.06814	0.634453	0.680241	15.7077	3.9734	0.000160638	0.00579174	up	yes
113701244	LOC113701244	XM_027221796.1	GO:0004842(ubiquitin-protein transferase activity);GO:0019005(SCF ubiquitin ligase complex);GO:0031146(SCF-dependent proteasomal ubiquitin-dependent protein catabolic process)	NA	NA	NA	F-box protein CPR1-like [Coffea arabica]	0	0	0	1.79906	2.55356	1.51662	-inf	-inf	0.000162538	0.00585373	down	yes
113742224	LOC113742224	XM_027270002.1	GO:0005515(protein binding);GO:0005634(nucleus);GO:0009555(pollen development);GO:0009556(microsporogenesis);GO:0009786(regulation of asymmetric cell division)	NA	NA	NA	LOB domain-containing protein 27-like [Coffea arabica]	0	0	0	0.815882	1.11313	0.800024	-inf	-inf	0.000163286	0.00587414	down	yes
113703457	LOC113703457	XM_027224829.1	GO:0035251(UDP-glucosyltransferase activity);GO:1900994((-)-secologanin biosynthetic process)	00908(Zeatin biosynthesis)	K13493	EC:2.4.1.-	UDP-glucose iridoid glucosyltransferase-like [Coffea arabica]	1.60601	5.14088	1.371	25.1353	19.377	17.454	0.131005	-2.93231	0.00016387	0.00588859	down	yes
113719033	LOC113719033	XM_027244023.1	GO:0005783(endoplasmic reticulum);GO:0005789(endoplasmic reticulum membrane);GO:0016021(integral component of membrane);GO:0019706(protein-cysteine S-palmitoyltransferase activity);GO:0030659(cytoplasmic vesicle membrane)	NA	NA	NA	LOW QUALITY PROTEIN: protein S-acyltransferase 18-like [Coffea arabica]	0	0	0	1.69251	1.66061	1.35536	-inf	-inf	0.000164862	0.00591764	down	yes
113690203	LOC113690203	XM_027208029.1	GO:0008171(O-methyltransferase activity);GO:0008757(S-adenosylmethionine-dependent methyltransferase activity);GO:0019438(aromatic compound biosynthetic process)	00945(Stilbenoid, diarylheptanoid and gingerol biosynthesis)	K16040	EC:2.1.1.240	tabersonine 16-O-methyltransferase-like [Coffea arabica]	0	0	0	2.75695	2.05258	1.83111	-inf	-inf	0.000165176	0.00592091	down	yes
113726859	LOC113726859	XM_027250767.1	GO:0005829(cytosol);GO:0016791(phosphatase activity)	NA	NA	NA	LOW QUALITY PROTEIN: 2-carboxy-D-arabinitol-1-phosphatase-like [Coffea arabica]	8.53364	3.67123	14.7239	1.05311	1.17586	1.25419	7.73115	2.95068	0.000165319	0.00592091	up	yes
113702730	LOC113702730	XR_003451257.1	NA	NA	NA	NA		0	0	0	2.87522	2.03813	3.2576	-inf	-inf	0.000165678	0.00592362	down	yes
113714947	LOC113714947	XM_027239097.1	GO:0003333(amino acid transmembrane transport);GO:0005886(plasma membrane);GO:0015171(amino acid transmembrane transporter activity)	04075(Plant hormone signal transduction)	K13946	NA	auxin transporter-like protein 3 [Coffea arabica]	0	0	0	1.45005	1.74959	2.28218	-inf	-inf	0.000165789	0.00592362	down	yes
113736823	LOC113736823	XM_027263992.1	GO:0000779(condensed chromosome, centromeric region);GO:0000799(nuclear condensin complex);GO:0003682(chromatin binding);GO:0007076(mitotic chromosome condensation);GO:0010032(meiotic chromosome condensation);GO:0042393(histone binding);GO:0051304(chromosome separation)	NA	NA	NA	condensin-2 complex subunit D3-like [Coffea arabica]	0	0	0	0.659475	0.971254	0.612641	-inf	-inf	0.000165944	0.00592362	down	yes
gene-LOC113695713	LOC113695713	gene-LOC113695713	GO:0001678(cellular glucose homeostasis);GO:0004340(glucokinase activity);GO:0005829(cytosol);GO:0006096(glycolytic process);GO:0008865(fructokinase activity);GO:0019158(mannokinase activity)	00010(Glycolysis / Gluconeogenesis);00051(Fructose and mannose metabolism);00052(Galactose metabolism);00500(Starch and sucrose metabolism);00520(Amino sugar and nucleotide sugar metabolism);00524(Neomycin, kanamycin and gentamicin biosynthesis)	K00844	EC:2.7.1.1	hexokinase-2-like [Coffea eugenioides]	66.1075	15.8145	7.73306	3.99615	5.45144	5.96352	5.81756	2.54041	0.000166296	0.00592962	up	yes
113688292	LOC113688292	XM_027206082.1	GO:0000793(condensed chromosome);GO:0000799(nuclear condensin complex);GO:0003682(chromatin binding);GO:0005634(nucleus);GO:0005737(cytoplasm);GO:0007076(mitotic chromosome condensation);GO:0044547(DNA topoisomerase binding);GO:0051301(cell division);GO:0072587(DNA topoisomerase (ATP-hydrolyzing) activator activity)	NA	NA	NA	condensin complex subunit 2-like isoform X1 [Coffea arabica]	0	0	0	1.03012	1.7635	1.08307	-inf	-inf	0.00016807	0.00598629	down	yes
113693944	LOC113693944	XM_027212734.1	GO:0005737(cytoplasm);GO:0016740(transferase activity);GO:0016747(transferase activity, transferring acyl groups other than amino-acyl groups)	NA	NA	NA	uncharacterized acetyltransferase At3g50280-like [Coffea arabica]	1.26714	0.278413	0.566077	7.59722	12.2401	10.2555	0.0701708	-3.83299	0.000168797	0.00600439	down	yes
113701973	LOC113701973	XM_027222899.1	GO:0005886(plasma membrane);GO:0016021(integral component of membrane);GO:0042626(ATPase activity, coupled to transmembrane movement of substances)	02010(ABC transporters)	K05681	NA	ABC transporter G family member 17-like [Coffea arabica]	0	0	0	1.78347	1.30691	1.30895	-inf	-inf	0.000168949	0.00600439	down	yes
113709826	LOC113709826	XM_027232681.1	GO:0004012(phospholipid-translocating ATPase activity);GO:0005802(trans-Golgi network);GO:0005886(plasma membrane);GO:0048194(Golgi vesicle budding)	NA	NA	NA	probable phospholipid-transporting ATPase 4 [Coffea arabica]	0	0	0	1.1015	0.676074	0.78315	-inf	-inf	0.000169509	0.00601765	down	yes
113698402	LOC113698402	XM_027218212.1	GO:0000981(RNA polymerase II transcription factor activity, sequence-specific DNA binding);GO:0001135(transcription factor activity, RNA polymerase II transcription factor recruiting);GO:0003677(DNA binding);GO:0003700(DNA binding transcription factor activity);GO:0005634(nucleus);GO:0006355(regulation of transcription, DNA-templated);GO:0006357(regulation of transcription by RNA polymerase II);G…	NA	NA	NA	transcription factor MYB20-like [Coffea arabica]	0	0	0	10.8381	11.1894	0	-inf	-inf	0.000169854	0.00602331	down	yes
113738481	LOC113738481	XM_027265711.1;XM_027265712.1	GO:0005516(calmodulin binding);GO:0005576(extracellular region);GO:0005886(plasma membrane);GO:0006869(lipid transport);GO:0008289(lipid binding);GO:0009505(plant-type cell wall);GO:0009534(chloroplast thylakoid);GO:0048046(apoplast);GO:0071555(cell wall organization);GO:0071555(cell wall organization)	NA	NA	NA	non-specific lipid-transfer protein 1-like [Coffea arabica]	0	0	0	4.26291	1.54182	2.32939	-inf	-inf	0.000170118	0.00602606	down	yes
113727614	LOC113727614	XM_027251873.1;XM_027251874.1	GO:0003674(molecular_function);GO:0008150(biological_process);GO:0009507(chloroplast);GO:0009507(chloroplast)	NA	NA	NA	uncharacterized protein LOC113727614 isoform X1 [Coffea arabica];uncharacterized protein LOC113727614 isoform X2 [Coffea arabica]	12.4723	6.05202	42.3049	2.86571	3.01864	3.46112	6.50895	2.70243	0.000171588	0.00607148	up	yes
113696085	LOC113696085	XM_027215420.1	GO:0003677(DNA binding);GO:0005515(protein binding);GO:0009507(chloroplast);GO:0009534(chloroplast thylakoid);GO:0009535(chloroplast thylakoid membrane);GO:0009658(chloroplast organization);GO:0009706(chloroplast inner membrane);GO:0009941(chloroplast envelope);GO:0015979(photosynthesis);GO:0015995(chlorophyll biosynthetic process);GO:0046872(metal ion binding);GO:0048529(magnesium-protoporphyrin…	00860(Porphyrin and chlorophyll metabolism)	K04035	EC:1.14.13.81	magnesium-protoporphyrin IX monomethyl ester [oxidative] cyclase, chloroplastic [Coffea arabica]	13.0621	56.9602	391.482	14.0245	20.1841	13.771	9.61877	3.26585	0.000172246	0.00608809	up	yes
[truncated: 43,039 more rows]

## Sheet: FPKMs_DEG_Catuaí_roots
t_id	class_code	chr	strand	start	end	t_name	num_exons	length	gene_id	gene_name	GO	KEGG	KO_ENTRY	EC	Description	FPKM.CHX_root1	FPKM.CHX_root2	FPKM.CHX_root3	CHR_aver	CHR_Std	CHR_CV	FPKM.CC_root1	FPKM.CC_root2	FPKM.CC_root3	CHR_aver	CHR_Std	CHR_CV	fc	log2(fc)	pval	qval	regulation	significant
[truncated: 557 more rows]
