# Supplementary material for: Transcriptomic alterations in roots of two contrasting Coffea arabica cultivars after hexanoic acid priming
Source: Front Genet. 2022 Oct 28;13:925811. doi: 10.3389/fgene.2022.925811 (PMC9651915; doi:10.3389/fgene.2022.925811)
Supplement: Supplementary file 2 [file Table3.xlsx]

## Sheet: FPKMs_Obatã
gene_id	gene_name	transcript_id	GO	KEGG	KO_ENTRY	EC	Description	FPKM.OHX_root1	FPKM.OHX_root2	FPKM.OHX_root3	FPKM.OC_root1	FPKM.OC_root2	FPKM.OC_root3	fc	log2(fc)	pval	qval	regulation	significant
113725839	LOC113725839	XM_027249235.1	GO:0030599(pectinesterase activity);GO:0046910(pectinesterase inhibitor activity);GO:0071944(cell periphery)	00040(Pentose and glucuronate interconversions)	K01051	EC:3.1.1.11	pectinesterase-like [Coffea arabica]	0	0	0	195.54	129.143	102.216	-inf	-inf	2.25638e-20	7.08459e-16	down	yes
113707151	LOC113707151	XM_027229324.1	GO:0004553(hydrolase activity, hydrolyzing O-glycosyl compounds);GO:0005576(extracellular region);GO:0005618(cell wall);GO:0005975(carbohydrate metabolic process);GO:0010411(xyloglucan metabolic process);GO:0016762(xyloglucan:xyloglucosyl transferase activity);GO:0016798(hydrolase activity, acting on glycosyl bonds);GO:0016998(cell wall macromolecule catabolic process);GO:0042546(cell wall biogen…	NA	NA	NA	xyloglucan endotransglucosylase/hydrolase protein 31-like [Coffea arabica]	0	0.179007	0	172.605	259.575	230.156	0.000270267	-11.8533	1.74156e-19	2.73407e-15	down	yes
113722955	LOC113722955	XM_027246197.1	GO:0005576(extracellular region);GO:0016829(lyase activity);GO:0030570(pectate lyase activity);GO:0045490(pectin catabolic process);GO:0046872(metal ion binding)	00040(Pentose and glucuronate interconversions)	K01728	EC:4.2.2.2	pectate lyase-like [Coffea arabica]	0	0	0	77.2709	118.71	131.86	-inf	-inf	1.6806e-18	1.75892e-14	down	yes
113692624	LOC113692624	XM_027211074.1	GO:0003735(structural constituent of ribosome);GO:0006412(translation);GO:0022627(cytosolic small ribosomal subunit)	03010(Ribosome)	K02987	NA	40S ribosomal protein S4-1 [Coffea arabica]	0	0	0	114.596	99.9752	93.1282	-inf	-inf	3.36168e-18	2.63875e-14	down	yes
113739510	LOC113739510	XM_027266732.1	GO:0016020(membrane);GO:0016709(oxidoreductase activity, acting on paired donors, with incorporation or reduction of molecular oxygen, NAD(P)H as one donor, and incorporation of one atom of oxygen);GO:0044550(secondary metabolite biosynthetic process)	00904(Diterpenoid biosynthesis)	K17961	EC:1.14.14.58;EC:1.14.14.59	cytochrome P450 CYP82D47-like [Coffea arabica]	0	0	0	103.32	64.9078	53.6435	-inf	-inf	2.20193e-17	1.38273e-13	down	yes
113711574	LOC113711574	XM_027234732.1	NA	NA	NA	NA	extensin-2-like [Coffea arabica]	0	0	0	32.2585	23.5979	26.1185	-inf	-inf	3.93754e-16	2.06051e-12	down	yes
113736450	LOC113736450	XM_027263414.1	NA	NA	NA	NA	glycine-rich cell wall structural protein-like isoform X2 [Coffea eugenioides]	188.06	533.679	120.815	0.355976	0.702249	0.784491	457.235	8.83679	4.74466e-16	2.12818e-12	up	yes
113687821	LOC113687821	XM_027205346.1	GO:0000981(RNA polymerase II transcription factor activity, sequence-specific DNA binding);GO:0001135(transcription factor activity, RNA polymerase II transcription factor recruiting);GO:0003677(DNA binding);GO:0003700(DNA binding transcription factor activity);GO:0005634(nucleus);GO:0006351(transcription, DNA-templated);GO:0006355(regulation of transcription, DNA-templated);GO:0006357(regulation…	NA	NA	NA	transcription factor MYB13-like [Coffea arabica]	333.201	23.9161	288.722	0.10097	0.156239	0.069592	1976.25	10.9485	9.0347e-16	3.5459e-12	up	yes
113734890	LOC113734890	XM_027261650.1	GO:0005802(trans-Golgi network);GO:0005886(plasma membrane)	04016(MAPK signaling pathway - plant);04075(Plant hormone signal transduction)	K14514	NA	phosphate transporter PHO1-like [Coffea arabica]	0	0	0	27.9651	25.0067	38.6109	-inf	-inf	3.49923e-15	1.22077e-11	down	yes
113742227	LOC113742227	XM_027270010.1	GO:0004553(hydrolase activity, hydrolyzing O-glycosyl compounds);GO:0005576(extracellular region);GO:0005618(cell wall);GO:0005975(carbohydrate metabolic process);GO:0010411(xyloglucan metabolic process);GO:0016762(xyloglucan:xyloglucosyl transferase activity);GO:0016798(hydrolase activity, acting on glycosyl bonds);GO:0016998(cell wall macromolecule catabolic process);GO:0042546(cell wall biogen…	NA	NA	NA	LOW QUALITY PROTEIN: probable xyloglucan endotransglucosylase/hydrolase protein 32 [Coffea arabica]	0	0	0	55.8016	82.9676	71.774	-inf	-inf	4.67501e-15	1.46786e-11	down	yes
113689560	LOC113689560	XM_027207324.1	GO:0047634(agmatine N4-coumaroyltransferase activity)	00940(Phenylpropanoid biosynthesis);00945(Stilbenoid, diarylheptanoid and gingerol biosynthesis);00941(Flavonoid biosynthesis)	K13065	EC:2.3.1.133	agmatine coumaroyltransferase-2-like [Coffea arabica]	0	0.163427	0	70.3804	55.1495	117.338	0.000672905	-10.5373	7.2472e-15	2.06861e-11	down	yes
113737207	LOC113737207	XM_027264469.1	GO:0005802(trans-Golgi network);GO:0005886(plasma membrane)	04016(MAPK signaling pathway - plant);04075(Plant hormone signal transduction)	K14514	NA	phosphate transporter PHO1-like [Coffea arabica]	0	0	0	24.8192	21.9966	40.1447	-inf	-inf	8.45149e-15	2.21133e-11	down	yes
113734608	LOC113734608	XM_027261211.1	GO:0004864(protein phosphatase inhibitor activity);GO:0005634(nucleus);GO:0005737(cytoplasm);GO:0009738(abscisic acid-activated signaling pathway);GO:0010427(abscisic acid binding);GO:0080163(regulation of protein serine/threonine phosphatase activity)	NA	NA	NA	major allergen Pru ar 1-like [Coffea arabica]	0	0	0	158.361	77.7285	74.2135	-inf	-inf	1.17162e-14	2.82973e-11	down	yes
113734564	LOC113734564	XM_027261153.1	NA	NA	NA	NA	glycine-rich cell wall structural protein-like isoform X2 [Coffea eugenioides]	371.06	1019.2	214.967	0.578522	1.76645	2.49114	331.926	8.37472	1.36803e-14	3.0681e-11	up	yes
113691818	LOC113691818	XM_027210118.1	GO:0003993(acid phosphatase activity);GO:0004722(protein serine/threonine phosphatase activity);GO:0005576(extracellular region);GO:0016311(dephosphorylation);GO:0046872(metal ion binding)	NA	NA	NA	nucleotide pyrophosphatase/phosphodiesterase-like [Coffea arabica]	2.06734	1.07024	1.73641	165.313	204.167	263.691	0.00769776	-7.02135	2.25857e-14	4.72764e-11	down	yes
113706373	LOC113706373	XM_027228264.1	GO:0005886(plasma membrane);GO:0016021(integral component of membrane);GO:0042626(ATPase activity, coupled to transmembrane movement of substances)	02010(ABC transporters)	K05681	NA	pleiotropic drug resistance protein 1-like [Coffea arabica]	0	0	0	11.9331	15.5662	18.0287	-inf	-inf	4.86225e-14	9.54155e-11	down	yes
113726434	LOC113726434	XM_027250190.1	GO:0047634(agmatine N4-coumaroyltransferase activity)	00940(Phenylpropanoid biosynthesis);00945(Stilbenoid, diarylheptanoid and gingerol biosynthesis);00941(Flavonoid biosynthesis)	K13065	EC:2.3.1.133	unnamed protein product [Coffea canephora]	0	0	0	42.712	33.6318	69.6523	-inf	-inf	1.15744e-13	2.13773e-10	down	yes
113712135	LOC113712135	XM_027235425.1	GO:0009507(chloroplast);GO:0009706(chloroplast inner membrane);GO:0009941(chloroplast envelope);GO:0016021(integral component of membrane)	NA	NA	NA	uncharacterized protein LOC113712135 [Coffea arabica]	33.8025	237.358	60.6085	0.302455	0.363744	0.5266	278.143	8.11969	2.70068e-13	4.71088e-10	up	yes
113737224	LOC113737224	XM_027264485.1	NA	NA	NA	NA	uncharacterized protein LOC113737224 [Coffea arabica]	462.931	3712.51	660.522	6.25089	5.46518	7.19001	255.789	7.99881	3.74974e-13	6.19655e-10	up	yes
113733496	LOC113733496	XR_003459011.1	GO:0005576(extracellular region);GO:0005794(Golgi apparatus);GO:0007275(multicellular organism development);GO:0008083(growth factor activity);GO:0008283(cell proliferation);GO:0030154(cell differentiation);GO:0031012(extracellular matrix);GO:1905392(plant organ morphogenesis)	NA	NA	NA	unnamed protein product [Coffea canephora]	338.569	80.5513	375.139	2.89106	2.23634	1.79071	114.809	6.84309	5.67601e-13	8.91077e-10	up	yes
113735168	LOC113735168	XM_027262141.1	GO:0005737(cytoplasm);GO:0005829(cytosol);GO:0005886(plasma membrane);GO:0006979(response to oxidative stress);GO:0032440(2-alkenal reductase [NAD(P)] activity);GO:0055114(oxidation-reduction process)	NA	NA	NA	2-alkenal reductase (NADP(+)-dependent)-like [Coffea arabica]	0	0	0	32.5595	35.1193	55.3153	-inf	-inf	7.45819e-13	1.11511e-09	down	yes
113734904	LOC113734904	XM_027261674.1	GO:0030599(pectinesterase activity);GO:0046910(pectinesterase inhibitor activity);GO:0071944(cell periphery)	00040(Pentose and glucuronate interconversions)	K01051	EC:3.1.1.11	pectinesterase 2-like [Coffea arabica]	202.373	11.7153	234.989	0.340827	0.400351	0.369636	404.278	8.65921	1.02705e-12	1.46578e-09	up	yes
113714427	LOC113714427	XM_027238254.1	GO:0009507(chloroplast);GO:0009706(chloroplast inner membrane);GO:0009941(chloroplast envelope);GO:0016021(integral component of membrane)	NA	NA	NA	uncharacterized protein LOC113714427 [Coffea arabica]	28.5909	62.3152	31.755	0.231409	0.437581	0.299854	126.606	6.9842	1.34165e-12	1.83152e-09	up	yes
113741658	LOC113741658	XM_027269244.1	GO:0002020(protease binding);GO:0004869(cysteine-type endopeptidase inhibitor activity);GO:0005576(extracellular region);GO:0005618(cell wall);GO:0005773(vacuole);GO:0005829(cytosol);GO:0006952(defense response);GO:0009506(plasmodesma);GO:0030234(enzyme regulator activity);GO:2000117(negative regulation of cysteine-type endopeptidase activity)	NA	NA	NA	putative cysteine proteinase inhibitor 7 [Coffea arabica]	55.3337	570.237	78.237	0.554937	0.400751	0.70588	423.58	8.72649	1.66671e-12	2.18047e-09	up	yes
113695987	LOC113695987	XM_027215258.1	GO:0005215(transporter activity);GO:0005575(cellular_component);GO:0006869(lipid transport);GO:0008289(lipid binding);GO:0050830(defense response to Gram-positive bacterium);GO:0050832(defense response to fungus)	NA	NA	NA	non-specific lipid-transfer protein 1-like [Coffea arabica]	204.084	2230.87	363.181	2.66892	3.55788	3.96731	274.485	8.10059	1.86114e-12	2.33744e-09	up	yes
113705508	LOC113705508	XM_027227385.1	GO:0005576(extracellular region);GO:0005768(endosome);GO:0005794(Golgi apparatus);GO:0005802(trans-Golgi network);GO:0006950(response to stress);GO:0009269(response to desiccation);GO:0009651(response to salt stress);GO:0009737(response to abscisic acid);GO:0045735(nutrient reservoir activity)	NA	NA	NA	BURP domain protein RD22-like [Coffea arabica]	61.2302	462.869	78.2044	0.869533	0.841543	1.26111	202.647	7.66282	2.89102e-12	3.46217e-09	up	yes
113742340	LOC113742340	XM_027270167.1	GO:0005576(extracellular region);GO:0016829(lyase activity);GO:0030570(pectate lyase activity);GO:0045490(pectin catabolic process);GO:0046872(metal ion binding)	00040(Pentose and glucuronate interconversions)	K01728	EC:4.2.2.2	probable pectate lyase 18 [Coffea arabica]	0.775524	0.610697	0	100.728	109.886	206.981	0.00331954	-8.2348	2.99565e-12	3.46217e-09	down	yes
113735075	LOC113735075	XM_027261997.1	GO:0004650(polygalacturonase activity);GO:0005576(extracellular region);GO:0005618(cell wall);GO:0005975(carbohydrate metabolic process);GO:0009831(plant-type cell wall modification involved in multidimensional cell growth);GO:0071555(cell wall organization)	00040(Pentose and glucuronate interconversions)	K01213	EC:3.2.1.67	polygalacturonase At1g48100-like [Coffea arabica]	0	0	0	17.9912	31.8596	38.1302	-inf	-inf	3.08748e-12	3.46217e-09	down	yes
113702926	LOC113702926	XM_027224105.1	GO:0005576(extracellular region);GO:0005768(endosome);GO:0005794(Golgi apparatus);GO:0005802(trans-Golgi network);GO:0006950(response to stress);GO:0009269(response to desiccation);GO:0009651(response to salt stress);GO:0009737(response to abscisic acid);GO:0045735(nutrient reservoir activity)	NA	NA	NA	BURP domain protein RD22-like [Coffea arabica]	34.5721	282.074	73.0771	0.913777	0.429378	0.864697	176.517	7.46366	4.85567e-12	5.25718e-09	up	yes
113700194	LOC113700194	XM_027220709.1	GO:0004089(carbonate dehydratase activity);GO:0005886(plasma membrane);GO:0008270(zinc ion binding);GO:0009409(response to cold);GO:0009507(chloroplast);GO:0009535(chloroplast thylakoid membrane);GO:0009570(chloroplast stroma);GO:0009579(thylakoid);GO:0009817(defense response to fungus, incompatible interaction);GO:0009941(chloroplast envelope);GO:0010037(response to carbon dioxide);GO:0010119(re…	00910(Nitrogen metabolism)	K01673	EC:4.2.1.1	carbonic anhydrase 2-like [Coffea arabica]	102.786	965.407	180.76	2.16475	1.87495	2.74997	183.949	7.52316	5.31032e-12	5.55778e-09	up	yes
113693754	LOC113693754	XM_027212419.1	GO:0005576(extracellular region);GO:0005618(cell wall);GO:0006869(lipid transport);GO:0008289(lipid binding);GO:0009414(response to water deprivation);GO:0009737(response to abscisic acid);GO:0016020(membrane);GO:0048046(apoplast)	NA	NA	NA	non-specific lipid-transfer protein 1-like [Coffea arabica]	112.927	1193.1	203.818	0.636835	1.16653	2.58209	344.285	8.42746	5.50216e-12	5.5728e-09	up	yes
113708077	LOC113708077	XM_027230538.1	GO:0006754(ATP biosynthetic process);GO:0009507(chloroplast);GO:0009534(chloroplast thylakoid);GO:0009535(chloroplast thylakoid membrane);GO:0009544(chloroplast ATP synthase complex);GO:0009579(thylakoid);GO:0009772(photosynthetic electron transport in photosystem II);GO:0009941(chloroplast envelope);GO:0015986(ATP synthesis coupled proton transport);GO:0016020(membrane);GO:0030234(enzyme regulat…	00190(Oxidative phosphorylation);00195(Photosynthesis)	K02115	NA	ATP synthase gamma chain, chloroplastic [Coffea arabica]	15.5189	109.564	12.7838	0.092518	0.115488	0.095517	454.22	8.82725	6.04976e-12	5.93595e-09	up	yes
113697884	LOC113697884	XM_027217484.1	GO:0005575(cellular_component)	NA	NA	NA	cactin-like [Coffea arabica]	132.134	6.33322	110.525	0.25695	0.242852	0.242077	335.624	8.3907	7.0223e-12	6.6814e-09	up	yes
113701481	LOC113701481	XM_027222165.1	GO:0003677(DNA binding);GO:0003700(DNA binding transcription factor activity);GO:0005634(nucleus);GO:0006351(transcription, DNA-templated);GO:0006355(regulation of transcription, DNA-templated);GO:0009873(ethylene-activated signaling pathway);GO:0045893(positive regulation of transcription, DNA-templated);GO:0048510(regulation of timing of transition from vegetative to reproductive phase)	03040(Spliceosome)	K12900	NA	ethylene-responsive transcription factor ABR1 [Coffea arabica]	500.461	31.4803	539.99	1.78228	1.63482	1.57201	214.854	7.74721	7.57186e-12	6.99239e-09	up	yes
113716352	LOC113716352	XM_027240649.1	GO:0005515(protein binding);GO:0005737(cytoplasm);GO:0009408(response to heat);GO:0009644(response to high light intensity);GO:0010286(heat acclimation);GO:0042542(response to hydrogen peroxide)	04141(Protein processing in endoplasmic reticulum)	K13993	NA	18.5 kDa class I heat shock protein-like [Coffea arabica]	48.0525	29.0148	68.1327	0.169461	0.110738	0.230386	284.38	8.15167	8.26886e-12	7.31496e-09	up	yes
113722052	LOC113722052	XM_027245642.1	GO:0003677(DNA binding);GO:0003700(DNA binding transcription factor activity);GO:0005622(intracellular);GO:0005634(nucleus);GO:0006351(transcription, DNA-templated);GO:0006355(regulation of transcription, DNA-templated);GO:0009873(ethylene-activated signaling pathway);GO:0010200(response to chitin)	04016(MAPK signaling pathway - plant);04075(Plant hormone signal transduction)	K14516	NA	ethylene-responsive transcription factor ERF091-like [Coffea arabica]	445.231	27.6733	395.301	1.42961	1.38946	0.692855	247.216	7.94963	8.38712e-12	7.31496e-09	up	yes
113725302	LOC113725302	XM_027248407.1	GO:0004601(peroxidase activity);GO:0005515(protein binding);GO:0005576(extracellular region);GO:0005618(cell wall);GO:0005794(Golgi apparatus);GO:0005829(cytosol);GO:0006979(response to oxidative stress);GO:0009809(lignin biosynthetic process);GO:0010089(xylem development);GO:0020037(heme binding);GO:0042744(hydrogen peroxide catabolic process);GO:0046872(metal ion binding);GO:0048046(apoplast);G…	00940(Phenylpropanoid biosynthesis)	K00430	EC:1.11.1.7	peroxidase P7-like [Coffea arabica]	0	1.1885	0	221.175	235.073	259.429	0.00166067	-9.23402	9.28769e-12	7.88149e-09	down	yes
113712839	LOC113712839	XM_027236438.1	GO:0009507(chloroplast);GO:0009517(PSII associated light-harvesting complex II);GO:0009523(photosystem II);GO:0009534(chloroplast thylakoid);GO:0009535(chloroplast thylakoid membrane);GO:0009579(thylakoid);GO:0010027(thylakoid membrane organization);GO:0010196(nonphotochemical quenching);GO:0015979(photosynthesis);GO:0016020(membrane);GO:0016021(integral component of membrane);GO:0016168(chloroph…	00195(Photosynthesis)	K03542	NA	photosystem II 22 kDa protein, chloroplastic-like [Coffea arabica]	100.815	1054.3	147.977	1.30135	1.85218	2.47331	231.585	7.8554	1.02004e-11	8.42822e-09	up	yes
113733889	LOC113733889	XM_027260111.1	GO:0005509(calcium ion binding)	04016(MAPK signaling pathway - plant);04070(Phosphatidylinositol signaling system);04626(Plant-pathogen interaction)	K02183	NA	calcium-binding protein CP1-like [Coffea arabica]	312.572	105.275	306.782	5.55054	4.4225	3.26797	54.7261	5.77416	1.11319e-11	8.96204e-09	up	yes
113691036	LOC113691036	XM_027209206.1	GO:0004032(alditol:NADP+ 1-oxidoreductase activity);GO:0004033(aldo-keto reductase (NADP) activity);GO:0005737(cytoplasm);GO:0008106(alcohol dehydrogenase (NADP+) activity);GO:0009409(response to cold);GO:0009414(response to water deprivation);GO:0009507(chloroplast);GO:0009636(response to toxic substance);GO:0009651(response to salt stress);GO:0016229(steroid dehydrogenase activity);GO:0016491(o…	00010(Glycolysis / Gluconeogenesis);00040(Pentose and glucuronate interconversions);00561(Glycerolipid metabolism)	K00002	EC:1.1.1.2	NADPH-dependent aldo-keto reductase, chloroplastic-like [Coffea arabica]	0	0	0	34.8441	44.1464	27.4006	-inf	-inf	1.23999e-11	9.7333e-09	down	yes
113698290	LOC113698290	XM_027218064.1	GO:0004096(catalase activity);GO:0005737(cytoplasm);GO:0020037(heme binding);GO:0042542(response to hydrogen peroxide);GO:0042744(hydrogen peroxide catabolic process)	00630(Glyoxylate and dicarboxylate metabolism);00380(Tryptophan metabolism);04016(MAPK signaling pathway - plant);04146(Peroxisome)	K03781	EC:1.11.1.6	catalase isozyme 1 [Coffea arabica]	46.1061	278.859	44.5766	0.408115	0.491348	1.14467	180.782	7.49811	1.3504e-11	1.03414e-08	up	yes
113698414	LOC113698414	XM_027218231.1	GO:0004806(triglyceride lipase activity);GO:0005773(vacuole);GO:0006629(lipid metabolic process);GO:0009507(chloroplast);GO:0016020(membrane)	03040(Spliceosome)	K12863	NA	uncharacterized protein LOC113698414 [Coffea arabica]	0	0	0	27.1673	33.662	29.3955	-inf	-inf	1.58932e-11	1.18813e-08	down	yes
113729607	LOC113729607	XM_027253877.1	GO:0000325(plant-type vacuole);GO:0004540(ribonuclease activity);GO:0004568(chitinase activity);GO:0005576(extracellular region);GO:0008061(chitin binding);GO:0009615(response to virus);GO:0009627(systemic acquired resistance);GO:0009651(response to salt stress);GO:0009723(response to ethylene);GO:0009817(defense response to fungus, incompatible interaction);GO:0031640(killing of cells of other o…	NA	NA	NA	barwin-like [Coffea arabica]	0	0	0	102.33	145.426	29.3348	-inf	-inf	1.64891e-11	1.20401e-08	down	yes
113698383	LOC113698383	XM_027218192.1	GO:0004806(triglyceride lipase activity);GO:0005576(extracellular region);GO:0006629(lipid metabolic process)	NA	NA	NA	uncharacterized protein LOC113698383 [Coffea arabica]	0	0	0	43.4556	38.7237	53.216	-inf	-inf	1.70582e-11	1.21726e-08	down	yes
113736997	LOC113736997	XM_027264236.1	GO:0005737(cytoplasm);GO:0005829(cytosol);GO:0005886(plasma membrane);GO:0006979(response to oxidative stress);GO:0032440(2-alkenal reductase [NAD(P)] activity);GO:0055114(oxidation-reduction process)	NA	NA	NA	2-alkenal reductase (NADP(+)-dependent)-like [Coffea arabica]	0	0	0	25.6394	26.9961	50.6783	-inf	-inf	1.84483e-11	1.2872e-08	down	yes
113736553	LOC113736553	XR_003459750.1	NA	NA	NA	NA	unnamed protein product [Coffea canephora]	52.5799	11.661	52.2907	2937.86	3266.54	3896.81	0.0115364	-6.43766	2.01993e-11	1.37873e-08	down	yes
113690555	LOC113690555	XM_027208517.1	GO:0004503(monophenol monooxygenase activity);GO:0036263(L-DOPA monooxygenase activity)	00350(Tyrosine metabolism);00950(Isoquinoline alkaloid biosynthesis)	K00422	EC:1.10.3.1	polyphenol oxidase I, chloroplastic-like [Coffea arabica]	1.73907	4.31022	1.87399	117.124	218.613	242.782	0.0136958	-6.19012	2.70303e-11	1.80517e-08	down	yes
gene-LOC113729137	LOC113729137	gene-LOC113729137	GO:0005576(extracellular region);GO:0006949(syncytium formation);GO:0009505(plant-type cell wall);GO:0009664(plant-type cell wall organization);GO:0009826(unidimensional cell growth);GO:0009828(plant-type cell wall loosening);GO:0009831(plant-type cell wall modification involved in multidimensional cell growth);GO:0016020(membrane)	NA	NA	NA	expansin-A6-like [Coffea arabica]	0	0	0	29.6867	26.5156	54.9208	-inf	-inf	2.75967e-11	1.80517e-08	down	yes
113731108	LOC113731108	XM_027256184.1	NA	NA	NA	NA	uncharacterized protein LOC113731108 [Coffea arabica]	253.859	4208.89	520.394	4.23124	5.67947	7.711	282.784	8.14356	3.07623e-11	1.94675e-08	up	yes
113731577	LOC113731577	XM_027256925.1	GO:0005737(cytoplasm);GO:0005777(peroxisome);GO:0006097(glyoxylate cycle);GO:0006099(tricarboxylic acid cycle);GO:0006108(malate metabolic process);GO:0009507(chloroplast);GO:0016615(malate dehydrogenase activity);GO:0030060(L-malate dehydrogenase activity);GO:0031998(regulation of fatty acid beta-oxidation);GO:0080093(regulation of photorespiration)	00020(Citrate cycle (TCA cycle));00620(Pyruvate metabolism);00630(Glyoxylate and dicarboxylate metabolism);00710(Carbon fixation in photosynthetic organisms);00270(Cysteine and methionine metabolism)	K00026	EC:1.1.1.37	malate dehydrogenase, glyoxysomal-like [Coffea arabica]	18.0604	202.527	37.9202	0.5002	0.357058	0.490035	191.872	7.584	3.10012e-11	1.94675e-08	up	yes
113734527	LOC113734527	XM_027261112.1	NA	NA	NA	NA	uncharacterized protein LOC113734527 [Coffea arabica]	389.767	4246.83	764.14	10.8859	7.27294	14.433	165.708	7.3725	3.16715e-11	1.94985e-08	up	yes
113722796	LOC113722796	XM_027246020.1	GO:0004089(carbonate dehydratase activity);GO:0005886(plasma membrane);GO:0008270(zinc ion binding);GO:0009409(response to cold);GO:0009507(chloroplast);GO:0009535(chloroplast thylakoid membrane);GO:0009570(chloroplast stroma);GO:0009579(thylakoid);GO:0009817(defense response to fungus, incompatible interaction);GO:0009941(chloroplast envelope);GO:0010037(response to carbon dioxide);GO:0010119(re…	00910(Nitrogen metabolism)	K01673	EC:4.2.1.1	carbonic anhydrase 2-like [Coffea arabica]	79.5993	898.335	150.883	1.75701	2.01807	2.86933	169.89	7.40845	3.2841e-11	1.98297e-08	up	yes
113690558	LOC113690558	XM_027208521.1	GO:0004503(monophenol monooxygenase activity);GO:0036263(L-DOPA monooxygenase activity)	00350(Tyrosine metabolism);00950(Isoquinoline alkaloid biosynthesis)	K00422	EC:1.10.3.1	polyphenol oxidase I, chloroplastic-like [Coffea arabica]	1.62614	4.85094	1.61683	132.3	254.696	263.937	0.0124343	-6.32953	3.37426e-11	1.99896e-08	down	yes
113688898	LOC113688898	XM_027206719.1	GO:0005634(nucleus);GO:0005829(cytosol);GO:0005886(plasma membrane);GO:0006950(response to stress);GO:0016787(hydrolase activity)	NA	NA	NA	universal stress protein PHOS32-like [Coffea arabica]	17.75	197.103	26.5872	0.084861	0.223331	0.314219	387.911	8.59958	3.67703e-11	2.13799e-08	up	yes
113728524	LOC113728524	XM_027252922.1	NA	NA	NA	NA	uncharacterized protein LOC113723860 [Coffea arabica]	262.69	24.7717	357.456	1.89953	1.06166	0.988673	163.276	7.35117	4.00514e-11	2.28643e-08	up	yes
113698672	LOC113698672	XM_027218562.1	GO:0003677(DNA binding);GO:0003700(DNA binding transcription factor activity);GO:0005634(nucleus);GO:0006351(transcription, DNA-templated);GO:0006355(regulation of transcription, DNA-templated);GO:0009873(ethylene-activated signaling pathway);GO:0045893(positive regulation of transcription, DNA-templated);GO:0048510(regulation of timing of transition from vegetative to reproductive phase)	03040(Spliceosome)	K12900	NA	ethylene-responsive transcription factor ABR1-like [Coffea arabica]	277.14	21.7506	281.746	1.29921	1.61176	1.39582	134.819	7.07488	4.27385e-11	2.39625e-08	up	yes
113725440	LOC113725440	XM_027248587.1;XM_027248588.1	GO:0005524(ATP binding);GO:0005618(cell wall);GO:0005634(nucleus);GO:0009409(response to cold);GO:0009416(response to light stimulus);GO:0009507(chloroplast);GO:0009535(chloroplast thylakoid membrane);GO:0009570(chloroplast stroma);GO:0009579(thylakoid);GO:0009753(response to jasmonic acid);GO:0009941(chloroplast envelope);GO:0010150(leaf senescence);GO:0010287(plastoglobule);GO:0010319(stromule)…	03010(Ribosome);03010(Ribosome)	K02960	NA	ribulose bisphosphate carboxylase/oxygenase activase, chloroplastic-like isoform X1 [Coffea arabica]	204.348	1726.91	334.937	5.11126	5.78653	8.42577	117.276	6.87377	5.26124e-11	2.89811e-08	up	yes
113710419	LOC113710419	XM_027233415.1	GO:0009507(chloroplast);GO:0009522(photosystem I);GO:0009534(chloroplast thylakoid);GO:0009535(chloroplast thylakoid membrane);GO:0009579(thylakoid);GO:0015979(photosynthesis);GO:0016020(membrane);GO:0016021(integral component of membrane);GO:0016168(chlorophyll binding)	00195(Photosynthesis)	K02698	NA	photosystem I reaction center subunit psaK, chloroplastic [Coffea arabica]	157.54	1214.79	224.386	4.25034	3.95108	5.82299	113.852	6.83102	5.36675e-11	2.90526e-08	up	yes
113701308	LOC113701308	XM_027221894.1	GO:0004096(catalase activity);GO:0005737(cytoplasm);GO:0020037(heme binding);GO:0042542(response to hydrogen peroxide);GO:0042744(hydrogen peroxide catabolic process)	00630(Glyoxylate and dicarboxylate metabolism);00380(Tryptophan metabolism);04016(MAPK signaling pathway - plant);04146(Peroxisome)	K03781	EC:1.11.1.6	catalase isozyme 1-like [Coffea arabica]	35.1775	299.97	43.1641	0.41607	0.294415	1.09395	209.656	7.71188	5.7159e-11	3.04182e-08	up	yes
113726305	LOC113726305	XR_003457499.1	GO:0003677(DNA binding);GO:0003700(DNA binding transcription factor activity);GO:0005634(nucleus);GO:0006355(regulation of transcription, DNA-templated)	NA	NA	NA	unnamed protein product [Coffea canephora]	33.1495	461.624	74.4414	0.984693	0.790909	1.06207	200.593	7.64812	5.97247e-11	3.08776e-08	up	yes
113735904	LOC113735904	XM_027262872.1	NA	NA	NA	NA	BURP domain-containing protein 16-like [Coffea arabica]	45.2518	998.853	87.0754	0.827766	0.696819	1.20137	414.966	8.69685	5.99889e-11	3.08776e-08	up	yes
113725154	LOC113725154	XM_027248151.1	GO:0006869(lipid transport);GO:0008289(lipid binding)	NA	NA	NA	14 kDa proline-rich protein DC2.15-like [Coffea arabica]	1.1367	0.282805	0	91.5643	167.079	111.477	0.00383526	-8.02646	6.28712e-11	3.14804e-08	down	yes
113730253	LOC113730253	XM_027254817.1	GO:0005576(extracellular region);GO:0005618(cell wall);GO:0006949(syncytium formation);GO:0009664(plant-type cell wall organization);GO:0009826(unidimensional cell growth);GO:0009828(plant-type cell wall loosening);GO:0009831(plant-type cell wall modification involved in multidimensional cell growth);GO:0016020(membrane)	NA	NA	NA	expansin-A4-like [Coffea arabica]	6.96557	2.06756	2.93325	225.903	244.146	397.659	0.0137908	-6.18015	6.31653e-11	3.14804e-08	down	yes
113700841	LOC113700841	XM_027221276.1	GO:0004497(monooxygenase activity)	NA	NA	NA	secologanin synthase-like [Coffea arabica]	0	0	0	21.1171	19.0388	42.9566	-inf	-inf	7.4382e-11	3.58175e-08	down	yes
gene-LOC113696316	LOC113696316	gene-LOC113696316	GO:0005634(nucleus);GO:0005774(vacuolar membrane);GO:0005886(plasma membrane);GO:0009507(chloroplast);GO:0016020(membrane)	NA	NA	NA	protein ALP1-like [Coffea eugenioides]	453.577	31.0375	441.86	2.11203	2.58628	2.33446	131.737	7.04152	7.50445e-11	3.58175e-08	up	yes
113709112	LOC113709112	XM_027231859.1	GO:0051213(dioxygenase activity)	00941(Flavonoid biosynthesis)	K05278	EC:1.14.20.6	protein SRG1-like [Coffea arabica]	92.0181	1.84226	45.4722	0	0	0	inf	inf	7.52899e-11	3.58175e-08	up	yes
113692870	LOC113692870	XM_027211472.1	GO:0005215(transporter activity);GO:0005575(cellular_component);GO:0006869(lipid transport);GO:0008289(lipid binding);GO:0050830(defense response to Gram-positive bacterium);GO:0050832(defense response to fungus)	NA	NA	NA	non-specific lipid-transfer protein 1-like [Coffea arabica]	104.942	1409.36	103.397	1.2861	1.52041	2.54989	302.012	8.23846	8.32054e-11	3.89923e-08	up	yes
113713178	LOC113713178	XM_027236820.1	GO:0009507(chloroplast);GO:0009517(PSII associated light-harvesting complex II);GO:0009523(photosystem II);GO:0009534(chloroplast thylakoid);GO:0009535(chloroplast thylakoid membrane);GO:0009579(thylakoid);GO:0010027(thylakoid membrane organization);GO:0010196(nonphotochemical quenching);GO:0015979(photosynthesis);GO:0016020(membrane);GO:0016021(integral component of membrane);GO:0016168(chloroph…	00195(Photosynthesis)	K03542	NA	photosystem II 22 kDa protein, chloroplastic-like [Coffea arabica]	80.5303	764.521	74.0315	0.948766	1.50848	2.2109	196.884	7.6212	1.05031e-10	4.80064e-08	up	yes
113730402	LOC113730402	XM_027255049.1	GO:0005975(carbohydrate metabolic process);GO:0005986(sucrose biosynthetic process);GO:0006000(fructose metabolic process);GO:0006002(fructose 6-phosphate metabolic process);GO:0006094(gluconeogenesis);GO:0009507(chloroplast);GO:0009570(chloroplast stroma);GO:0009579(thylakoid);GO:0009941(chloroplast envelope);GO:0016051(carbohydrate biosynthetic process);GO:0019252(starch biosynthetic process);G…	00710(Carbon fixation in photosynthetic organisms)	K01100	EC:3.1.3.37	sedoheptulose-1,7-bisphosphatase, chloroplastic [Coffea arabica]	38.4242	373.356	46.9004	0.743797	0.683317	1.33684	165.951	7.37461	1.05499e-10	4.80064e-08	up	yes
113693589	LOC113693589	XM_027212133.1	GO:0005634(nucleus);GO:0005774(vacuolar membrane);GO:0005886(plasma membrane);GO:0009507(chloroplast);GO:0016020(membrane)	NA	NA	NA	protein ALP1-like [Coffea arabica]	960.628	54.9631	923.124	5.03727	4.95243	2.96235	149.684	7.22578	1.08451e-10	4.82909e-08	up	yes
113691740	LOC113691740	XM_027210031.1	GO:0005737(cytoplasm);GO:0009807(lignan biosynthetic process);GO:0032442(phenylcoumaran benzylic ether reductase activity);GO:0046686(response to cadmium ion);GO:0050664(oxidoreductase activity, acting on NAD(P)H, oxygen as acceptor);GO:0055114(oxidation-reduction process)	NA	NA	NA	isoflavone reductase homolog PCBER-like [Coffea arabica]	30.7387	288.185	62.0616	0.60503	0.999511	1.34921	128.984	7.01104	1.092e-10	4.82909e-08	up	yes
113689822	LOC113689822	XM_027207611.1	GO:0009416(response to light stimulus);GO:0009535(chloroplast thylakoid membrane);GO:0009768(photosynthesis, light harvesting in photosystem I);GO:0009941(chloroplast envelope);GO:0010287(plastoglobule);GO:0016168(chlorophyll binding);GO:0031409(pigment binding)	00196(Photosynthesis - antenna proteins)	K08913	NA	chlorophyll a-b binding protein 36, chloroplastic [Coffea arabica]	214.184	2831.49	396.389	6.76249	5.84732	8.43326	163.572	7.35378	1.13776e-10	4.90731e-08	up	yes
113731276	LOC113731276	XR_003458516.1	GO:0003677(DNA binding);GO:0003700(DNA binding transcription factor activity);GO:0005634(nucleus);GO:0006355(regulation of transcription, DNA-templated)	NA	NA	NA	unnamed protein product [Coffea canephora]	35.7474	477.75	75.3027	1.19658	0.86124	1.3263	173.989	7.44285	1.15153e-10	4.90731e-08	up	yes
113700631	LOC113700631	XM_027221097.1	GO:0005575(cellular_component)	NA	NA	NA	cactin-like [Coffea arabica]	134.33	7.37241	92.8955	0.414879	0.508503	0.187753	211.134	7.72201	1.15657e-10	4.90731e-08	up	yes
113727916	LOC113727916	XM_027252322.1	GO:0000293(ferric-chelate reductase activity);GO:0006811(ion transport);GO:0009507(chloroplast);GO:0009767(photosynthetic electron transport chain);GO:0016020(membrane);GO:0016021(integral component of membrane);GO:0016491(oxidoreductase activity);GO:0031969(chloroplast membrane);GO:0046872(metal ion binding);GO:0055114(oxidation-reduction process)	NA	NA	NA	ferric reduction oxidase 6-like [Coffea arabica]	22.5742	252.674	54.5159	0.427659	0.571634	1.21694	148.795	7.21718	1.21105e-10	5.06394e-08	up	yes
113688378	LOC113688378	XM_027206184.1	GO:0004568(chitinase activity);GO:0005576(extracellular region);GO:0006032(chitin catabolic process);GO:0008061(chitin binding)	00520(Amino sugar and nucleotide sugar metabolism)	K01183	EC:3.2.1.14	acidic endochitinase-like [Coffea arabica]	26.2351	174.356	20.884	0.201789	0.091529	0.485838	284.25	8.15101	1.22575e-10	5.06394e-08	up	yes
113706996	LOC113706996	XM_027229138.1	GO:0005737(cytoplasm);GO:0009408(response to heat)	04141(Protein processing in endoplasmic reticulum)	K13993	NA	17.3 kDa class II heat shock protein-like [Coffea arabica]	87.6786	9.93004	100.008	0.200961	0.25151	0.316426	257.013	8.0057	1.44131e-10	5.87718e-08	up	yes
113726235	LOC113726235	XM_027249840.1	GO:0004022(alcohol dehydrogenase (NAD) activity);GO:0005829(cytosol);GO:0006561(proline biosynthetic process);GO:0009408(response to heat);GO:0009414(response to water deprivation);GO:0009688(abscisic acid biosynthetic process);GO:0009750(response to fructose);GO:0010115(regulation of abscisic acid biosynthetic process);GO:0010182(sugar mediated signaling pathway);GO:0010301(xanthoxin dehydrogena…	00904(Diterpenoid biosynthesis)	K13070	EC:1.1.1.295	secoisolariciresinol dehydrogenase-like [Coffea arabica]	0	0	0	46.8526	40.2808	24.6065	-inf	-inf	1.88937e-10	7.60545e-08	down	yes
113711849	LOC113711849	XM_027235078.1	GO:0005886(plasma membrane);GO:0015171(amino acid transmembrane transporter activity);GO:0032973(amino acid export across plasma membrane);GO:0043090(amino acid import);GO:0080144(amino acid homeostasis)	NA	NA	NA	WAT1-related protein At1g44800-like [Coffea arabica]	0	0	0	24.4176	35.9915	33.7961	-inf	-inf	1.99645e-10	7.93474e-08	down	yes
113703836	LOC113703836	XM_027225316.1	GO:0000981(RNA polymerase II transcription factor activity, sequence-specific DNA binding);GO:0001135(transcription factor activity, RNA polymerase II transcription factor recruiting);GO:0003677(DNA binding);GO:0003700(DNA binding transcription factor activity);GO:0005515(protein binding);GO:0005634(nucleus);GO:0006351(transcription, DNA-templated);GO:0006355(regulation of transcription, DNA-temp…	NA	NA	NA	transcription factor MYB41-like [Coffea arabica]	85.5285	3.00585	51.8571	0	0	0	inf	inf	2.15601e-10	8.4618e-08	up	yes
113737664	LOC113737664	XM_027264858.1	NA	NA	NA	NA	BURP domain-containing protein 16-like [Coffea arabica]	20.2613	799.281	67.0722	0.325026	0.429308	0.813645	565.451	9.14326	2.21814e-10	8.59816e-08	up	yes
113717865	LOC113717865	XM_027242702.1	GO:0008152(metabolic process);GO:0010325(raffinose family oligosaccharide biosynthetic process);GO:0047216(inositol 3-alpha-galactosyltransferase activity);GO:0052576(carbohydrate storage);GO:0070417(cellular response to cold)	00052(Galactose metabolism)	K18819	EC:2.4.1.123	galactinol synthase 1-like [Coffea arabica]	64.0298	791.318	181.365	3.93532	2.99793	2.7731	106.808	6.73887	2.38967e-10	9.15011e-08	up	yes
113733217	LOC113733217	XM_027259459.1	GO:0000293(ferric-chelate reductase activity);GO:0005634(nucleus);GO:0005886(plasma membrane);GO:0006811(ion transport);GO:0009617(response to bacterium);GO:0016020(membrane);GO:0016021(integral component of membrane);GO:0016491(oxidoreductase activity);GO:0046872(metal ion binding);GO:0055072(iron ion homeostasis);GO:0055114(oxidation-reduction process)	NA	NA	NA	ferric reduction oxidase 2-like [Coffea arabica]	0	0	0	15.7563	19.0469	16.8464	-inf	-inf	2.45541e-10	9.28856e-08	down	yes
113691463	LOC113691463	XM_027209606.1	GO:0003677(DNA binding);GO:0003700(DNA binding transcription factor activity);GO:0005515(protein binding);GO:0005634(nucleus);GO:0006351(transcription, DNA-templated);GO:0006355(regulation of transcription, DNA-templated);GO:0007275(multicellular organism development)	03013(RNA transport);03015(mRNA surveillance pathway);03018(RNA degradation)	K13126	NA	NAC domain-containing protein 90-like [Coffea arabica]	300.913	15.7562	302.921	1.74362	1.37685	0.855704	155.826	7.28379	2.57262e-10	9.61607e-08	up	yes
113736588	LOC113736588	XM_027263639.1	GO:0009507(chloroplast);GO:0009522(photosystem I);GO:0009523(photosystem II);GO:0009535(chloroplast thylakoid membrane);GO:0010030(positive regulation of seed germination);GO:0010114(response to red light);GO:0010117(photoprotection);GO:0010218(response to far red light);GO:0010224(response to UV-B);GO:0010380(regulation of chlorophyll biosynthetic process);GO:0015979(photosynthesis);GO:0016021(i…	NA	NA	NA	LOW QUALITY PROTEIN: early light-induced protein 2, chloroplastic-like [Coffea arabica]	215.371	2503.95	340.192	5.17016	6.80504	10.2086	137.916	7.10765	2.81702e-10	1.04057e-07	up	yes
113708106	LOC113708106	XM_027230578.1	GO:0000166(nucleotide binding);GO:0005515(protein binding);GO:0005524(ATP binding);GO:0005886(plasma membrane);GO:0006952(defense response);GO:0007165(signal transduction);GO:0009626(plant-type hypersensitive response);GO:0012505(endomembrane system);GO:0019897(extrinsic component of plasma membrane);GO:0043531(ADP binding)	04626(Plant-pathogen interaction)	K13457	NA	disease resistance protein RPM1-like [Coffea arabica]	20.9212	3.73406	26.104	0.090374	0.076821	0.065783	217.872	7.76733	2.96066e-10	1.08092e-07	up	yes
113712834	LOC113712834	XM_027236436.1	GO:0005515(protein binding);GO:0009507(chloroplast);GO:0009534(chloroplast thylakoid);GO:0009535(chloroplast thylakoid membrane);GO:0009538(photosystem I reaction center);GO:0009579(thylakoid);GO:0009941(chloroplast envelope);GO:0010287(plastoglobule);GO:0015979(photosynthesis);GO:0016020(membrane);GO:0016021(integral component of membrane);GO:0019684(photosynthesis, light reaction);GO:0031969(ch…	00195(Photosynthesis)	K02699	NA	photosystem I reaction center subunit XI, chloroplastic-like [Coffea arabica]	144.949	1023.31	121.128	3.44374	3.66427	5.33383	103.633	6.69534	3.30076e-10	1.18489e-07	up	yes
113709579	LOC113709579	XM_027232376.1	NA	NA	NA	NA	uncharacterized protein LOC113709579 [Coffea arabica]	992.702	57.5459	942.281	4.95719	6.76589	5.63948	114.76	6.84248	3.32091e-10	1.18489e-07	up	yes
113712439	LOC113712439	XM_027235866.1	GO:0004365(glyceraldehyde-3-phosphate dehydrogenase (NAD+) (phosphorylating) activity);GO:0005829(cytosol);GO:0006006(glucose metabolic process);GO:0006096(glycolytic process);GO:0009409(response to cold);GO:0009416(response to light stimulus);GO:0009507(chloroplast);GO:0009535(chloroplast thylakoid membrane);GO:0009570(chloroplast stroma);GO:0009744(response to sucrose);GO:0009941(chloroplast en…	00710(Carbon fixation in photosynthetic organisms)	K05298	EC:1.2.1.13	glyceraldehyde-3-phosphate dehydrogenase B, chloroplastic [Coffea arabica]	84.925	757.004	139.17	2.24817	2.4533	5.03284	100.788	6.65517	3.60238e-10	1.27087e-07	up	yes
113710372	LOC113710372	XM_027233331.1	GO:0004806(triglyceride lipase activity);GO:0005739(mitochondrion);GO:0006629(lipid metabolic process);GO:0008970(phosphatidylcholine 1-acylhydrolase activity);GO:0010214(seed coat development)	00564(Glycerophospholipid metabolism);00592(alpha-Linolenic acid metabolism)	K16818	EC:3.1.1.32	phospholipase A1-Igamma1, chloroplastic-like [Coffea arabica]	171.656	14.7794	203.395	1.44016	1.49279	0.988395	99.4123	6.63535	3.64852e-10	1.27285e-07	up	yes
113737670	LOC113737670	XM_027264864.1	NA	NA	NA	NA	BURP domain-containing protein 16-like [Coffea arabica]	23.4411	1328.91	68.0934	0.30717	0.500762	0.795059	886.119	9.79136	3.89022e-10	1.34225e-07	up	yes
113715727	LOC113715727	XM_027240017.1	GO:0008152(metabolic process);GO:0010325(raffinose family oligosaccharide biosynthetic process);GO:0047216(inositol 3-alpha-galactosyltransferase activity);GO:0052576(carbohydrate storage);GO:0070417(cellular response to cold)	00052(Galactose metabolism)	K18819	EC:2.4.1.123	galactinol synthase 1-like [Coffea arabica]	65.0363	876.668	169.441	3.27733	2.09351	4.15509	116.644	6.86597	4.20498e-10	1.43508e-07	up	yes
113726544	LOC113726544	XM_027250321.1;XM_027250322.1	GO:0005737(cytoplasm);GO:0005777(peroxisome);GO:0006097(glyoxylate cycle);GO:0006099(tricarboxylic acid cycle);GO:0006108(malate metabolic process);GO:0009507(chloroplast);GO:0016615(malate dehydrogenase activity);GO:0030060(L-malate dehydrogenase activity);GO:0031998(regulation of fatty acid beta-oxidation);GO:0080093(regulation of photorespiration);GO:0005773(vacuole);GO:0005975(carbohydrate me…	00020(Citrate cycle (TCA cycle));00620(Pyruvate metabolism);00630(Glyoxylate and dicarboxylate metabolism);00710(Carbon fixation in photosynthetic organisms);00270(Cysteine and methionine metabolism);00270(Cysteine and methionine metabolism)	K00026	EC:1.1.1.37	malate dehydrogenase, glyoxysomal-like isoform X1 [Coffea arabica];malate dehydrogenase, glyoxysomal-like isoform X2 [Coffea arabica]	31.5884	170.635	9.58102	0.174005	0.410504	0.408913	213.207	7.73611	4.25745e-10	1.43737e-07	up	yes
113727725	LOC113727725	XM_027252045.1	GO:0000293(ferric-chelate reductase activity);GO:0006811(ion transport);GO:0009507(chloroplast);GO:0009767(photosynthetic electron transport chain);GO:0016020(membrane);GO:0016021(integral component of membrane);GO:0016491(oxidoreductase activity);GO:0031969(chloroplast membrane);GO:0046872(metal ion binding);GO:0055114(oxidation-reduction process)	NA	NA	NA	ferric reduction oxidase 6-like [Coffea arabica]	13.4447	172.368	37.685	0.476934	0.745565	0.79378	110.847	6.79242	4.56261e-10	1.5188e-07	up	yes
113723860	LOC113723860	XM_027246825.1	NA	NA	NA	NA	uncharacterized protein LOC113723860 [Coffea arabica]	225.385	9.44398	283.769	0.956542	1.01204	0.37988	220.824	7.78675	4.59539e-10	1.5188e-07	up	yes
113736399	LOC113736399	XM_027263344.1	GO:0004842(ubiquitin-protein transferase activity);GO:0019005(SCF ubiquitin ligase complex);GO:0031146(SCF-dependent proteasomal ubiquitin-dependent protein catabolic process)	NA	NA	NA	F-box/kelch-repeat protein At3g23880-like [Coffea arabica]	54.2286	4.55458	74.2169	0.271573	0.045257	0.182088	266.577	8.05841	5.16176e-10	1.68822e-07	up	yes
113703720	LOC113703720	XM_027225177.1	GO:0004849(uridine kinase activity);GO:0005829(cytosol);GO:0006206(pyrimidine nucleobase metabolic process);GO:0009507(chloroplast);GO:0043097(pyrimidine nucleoside salvage)	00710(Carbon fixation in photosynthetic organisms)	K00855	EC:2.7.1.19	phosphoribulokinase, chloroplastic-like [Coffea arabica]	42.7335	429.019	56.5953	1.20477	0.985698	2.19273	120.539	6.91336	5.79221e-10	1.87488e-07	up	yes
113688232	LOC113688232	XM_027205991.1	GO:0009507(chloroplast);GO:0009522(photosystem I);GO:0009534(chloroplast thylakoid);GO:0009535(chloroplast thylakoid membrane);GO:0009579(thylakoid);GO:0009773(photosynthetic electron transport in photosystem I);GO:0009780(photosynthetic NADP+ reduction);GO:0009941(chloroplast envelope);GO:0015979(photosynthesis);GO:0016020(membrane);GO:0016021(integral component of membrane);GO:0016168(chlorophy…	00195(Photosynthesis)	K08905	NA	photosystem I reaction center subunit V, chloroplastic [Coffea arabica]	149.149	1386.78	192.017	4.45284	6.83271	6.26023	98.4819	6.62179	6.10684e-10	1.95656e-07	up	yes
113726241	LOC113726241	XM_027249848.1;XM_027249849.1	GO:0000166(nucleotide binding);GO:0018458(isopiperitenol dehydrogenase activity);GO:0018459(carveol dehydrogenase activity);GO:0031525(menthol biosynthetic process);GO:0031525(menthol biosynthetic process)	00906(Carotenoid biosynthesis);00906(Carotenoid biosynthesis)	K09841	EC:1.1.1.288	short-chain dehydrogenase reductase 3b-like isoform X1 [Coffea arabica];(-)-isopiperitenol/(-)-carveol dehydrogenase, mitochondrial-like isoform X2 [Coffea arabica]	0	0.19268	0	48.8603	44.6967	38.9405	0.00145422	-9.42554	6.29279e-10	1.98708e-07	down	yes
113719543	LOC113719543	XM_027244767.1	GO:0005737(cytoplasm);GO:0005829(cytosol);GO:0006006(glucose metabolic process);GO:0006096(glycolytic process);GO:0009507(chloroplast);GO:0009570(chloroplast stroma);GO:0009941(chloroplast envelope);GO:0016020(membrane);GO:0016021(integral component of membrane);GO:0016620(oxidoreductase activity, acting on the aldehyde or oxo group of donors, NAD or NADP as acceptor);GO:0019253(reductive pentose…	00710(Carbon fixation in photosynthetic organisms)	K05298	EC:1.2.1.13	glyceraldehyde-3-phosphate dehydrogenase A, chloroplastic-like [Coffea arabica]	38.7165	507.94	65.7887	1.24369	1.30645	2.0842	132.154	7.04607	6.32868e-10	1.98708e-07	up	yes
113711671	LOC113711671	XM_027234844.1	GO:0003959(NADPH dehydrogenase activity);GO:0005622(intracellular);GO:0055114(oxidation-reduction process)	00592(alpha-Linolenic acid metabolism)	K05894	EC:1.3.1.42	12-oxophytodienoate reductase 1-like [Coffea arabica]	0	0.336092	0	71.9215	42.747	20.577	0.00248505	-8.65251	6.49919e-10	2.02041e-07	down	yes
113734176	LOC113734176	XM_027260552.1;XM_027260551.1	GO:0009507(chloroplast);GO:0009522(photosystem I);GO:0009523(photosystem II);GO:0009535(chloroplast thylakoid membrane);GO:0010030(positive regulation of seed germination);GO:0010114(response to red light);GO:0010117(photoprotection);GO:0010218(response to far red light);GO:0010224(response to UV-B);GO:0010380(regulation of chlorophyll biosynthetic process);GO:0015979(photosynthesis);GO:0016021(i…	NA	NA	NA	early light-induced protein, chloroplastic-like isoform X2 [Coffea arabica];early light-induced protein 2, chloroplastic-like isoform X1 [Coffea arabica]	111.471	1537.45	183.144	4.42604	3.59843	5.69304	133.557	7.06131	6.59665e-10	2.0306e-07	up	yes
113743416	LOC113743416	XM_027271411.1	GO:0005515(protein binding);GO:0005886(plasma membrane);GO:0009496(plastoquinol--plastocyanin reductase activity);GO:0009507(chloroplast);GO:0009512(cytochrome b6f complex);GO:0009534(chloroplast thylakoid);GO:0009535(chloroplast thylakoid membrane);GO:0009579(thylakoid);GO:0009767(photosynthetic electron transport chain);GO:0009941(chloroplast envelope);GO:0010196(nonphotochemical quenching);GO:…	00195(Photosynthesis)	K02636	EC:1.10.9.1	cytochrome b6-f complex iron-sulfur subunit 1, chloroplastic [Coffea arabica]	62.6998	791.332	118.273	2.05388	2.42398	3.77184	117.859	6.88092	7.03559e-10	2.14469e-07	up	yes
113717236	LOC113717236	XM_027241953.1	GO:0008898(S-adenosylmethionine-homocysteine S-methyltransferase activity);GO:0032259(methylation)	00270(Cysteine and methionine metabolism)	K00547	EC:2.1.1.10	homocysteine S-methyltransferase 1-like [Coffea arabica]	43.7394	22.6362	54.1945	0.704342	0.486374	1.29177	48.5683	5.60194	7.20069e-10	2.17392e-07	up	yes
113706872	LOC113706872	XM_027228908.1	GO:0004849(uridine kinase activity);GO:0005829(cytosol);GO:0006206(pyrimidine nucleobase metabolic process);GO:0009507(chloroplast);GO:0043097(pyrimidine nucleoside salvage)	00710(Carbon fixation in photosynthetic organisms)	K00855	EC:2.7.1.19	phosphoribulokinase, chloroplastic-like [Coffea arabica]	30.8005	333.879	42.519	0.892537	1.04409	1.49424	118.687	6.89101	7.29033e-10	2.18002e-07	up	yes
113712681	LOC113712681	XM_027236190.1	GO:0004866(endopeptidase inhibitor activity);GO:0005576(extracellular region)	NA	NA	NA	miraculin-like [Coffea arabica]	55.9114	2551.27	117.131	1.29191	0.637491	2.04831	684.897	9.41974	7.3954e-10	2.19057e-07	up	yes
113726304	LOC113726304	XM_027249948.1	GO:0005515(protein binding);GO:0005739(mitochondrion);GO:0009507(chloroplast);GO:0009522(photosystem I);GO:0009535(chloroplast thylakoid membrane);GO:0009579(thylakoid);GO:0009767(photosynthetic electron transport chain);GO:0009768(photosynthesis, light harvesting in photosystem I);GO:0016021(integral component of membrane)	00195(Photosynthesis)	K14332	NA	photosystem I subunit O-like [Coffea arabica]	77.2259	458.746	48.7625	1.56447	2.25457	2.23167	96.639	6.59453	7.53509e-10	2.21109e-07	up	yes
113692131	LOC113692131	XM_027210501.1	GO:0046658(anchored component of plasma membrane)	NA	NA	NA	unnamed protein product [Coffea canephora]	838.08	65.6151	714.754	7.36211	7.99104	4.73061	80.5849	6.33244	8.10968e-10	2.34331e-07	up	yes
113714557	LOC113714557	XM_027238462.1	NA	NA	NA	NA	extensin-2-like [Coffea arabica]	18.1443	1.93211	13.7868	1069.03	736.585	963.608	0.0122284	-6.35362	8.17599e-10	2.34331e-07	down	yes
113715431	LOC113715431	XM_027239625.1	GO:0005506(iron ion binding);GO:0009507(chloroplast);GO:0009611(response to wounding);GO:0009694(jasmonic acid metabolic process);GO:0016021(integral component of membrane);GO:0016705(oxidoreductase activity, acting on paired donors, with incorporation or reduction of molecular oxygen);GO:0019825(oxygen binding);GO:0020037(heme binding);GO:0052694(jasmonoyl-isoleucine-12-hydroxylase activity);GO:…	00073(Cutin, suberine and wax biosynthesis)	K20769	EC:1.14.-.-	cytochrome P450 94A1-like [Coffea arabica]	183.529	12.4223	197.168	1.57475	1.2822	1.28758	94.8525	6.56761	8.24355e-10	2.34331e-07	up	yes
113726058	LOC113726058	XM_027249543.1	GO:0000387(spliceosomal snRNP assembly);GO:0000481(maturation of 5S rRNA);GO:0045292(mRNA cis splicing, via spliceosome);GO:0046540(U4/U6 x U5 tri-snRNP complex)	03040(Spliceosome)	K11984	NA	SART-1 family protein DOT2 [Coffea arabica]	128.487	6.60897	94.3114	0.846033	0.559905	0.478665	121.727	6.92751	8.28421e-10	2.34331e-07	up	yes
113736905	LOC113736905	XM_027264108.1	GO:0004650(polygalacturonase activity);GO:0005576(extracellular region);GO:0005618(cell wall);GO:0005975(carbohydrate metabolic process);GO:0009831(plant-type cell wall modification involved in multidimensional cell growth);GO:0071555(cell wall organization)	00040(Pentose and glucuronate interconversions)	K01213	EC:3.2.1.67	polygalacturonase At1g48100-like [Coffea arabica]	0	0	0	11.759	20.7853	29.5023	-inf	-inf	8.64097e-10	2.4224e-07	down	yes
113716728	LOC113716728	XM_027241139.1	GO:0005737(cytoplasm);GO:0005829(cytosol);GO:0006006(glucose metabolic process);GO:0006096(glycolytic process);GO:0009507(chloroplast);GO:0009570(chloroplast stroma);GO:0009941(chloroplast envelope);GO:0016020(membrane);GO:0016021(integral component of membrane);GO:0016620(oxidoreductase activity, acting on the aldehyde or oxo group of donors, NAD or NADP as acceptor);GO:0019253(reductive pentose…	00710(Carbon fixation in photosynthetic organisms)	K05298	EC:1.2.1.13	glyceraldehyde-3-phosphate dehydrogenase A, chloroplastic-like [Coffea arabica]	24.8282	424.466	59.2309	0.423538	1.20557	1.26504	175.708	7.45704	8.8951e-10	2.47158e-07	up	yes
113736939	LOC113736939	XM_027264161.1	GO:0008150(biological_process);GO:0016787(hydrolase activity)	NA	NA	NA	uncharacterized protein LOC113736939 [Coffea arabica]	0	0	0	20.4417	21.7841	26.4048	-inf	-inf	1.00712e-09	2.77382e-07	down	yes
113716585	LOC113716585	XM_027240976.1	GO:0009416(response to light stimulus);GO:0009535(chloroplast thylakoid membrane);GO:0009768(photosynthesis, light harvesting in photosystem I);GO:0009941(chloroplast envelope);GO:0010287(plastoglobule);GO:0016168(chlorophyll binding);GO:0031409(pigment binding)	00196(Photosynthesis - antenna proteins)	K08908	NA	chlorophyll a-b binding protein, chloroplastic-like [Coffea arabica]	84.5054	1004.81	123.544	2.58476	4.53638	3.64204	112.686	6.81616	1.10735e-09	3.02334e-07	up	yes
113729589	LOC113729589	XM_027253863.1	GO:0004497(monooxygenase activity);GO:0007275(multicellular organism development);GO:0010268(brassinosteroid homeostasis);GO:0016125(sterol metabolic process);GO:0016132(brassinosteroid biosynthetic process)	NA	NA	NA	cytochrome P450 87A3-like [Coffea arabica]	0	0	0	21.2298	24.837	25.076	-inf	-inf	1.25293e-09	3.39133e-07	down	yes
113700834	LOC113700834	XM_027221270.1	GO:0004497(monooxygenase activity)	NA	NA	NA	secologanin synthase-like [Coffea arabica]	0	0	0	11.0178	11.1088	60.9715	-inf	-inf	1.27706e-09	3.4271e-07	down	yes
113737038	LOC113737038	XM_027264290.1	GO:0005509(calcium ion binding)	04016(MAPK signaling pathway - plant);04070(Phosphatidylinositol signaling system);04626(Plant-pathogen interaction)	K02183	NA	calcium-binding protein CP1-like [Coffea arabica]	345.395	61.449	265.547	6.91932	4.99543	3.85082	42.6493	5.41445	1.37429e-09	3.65678e-07	up	yes
113734328	LOC113734328	XM_027260832.1	GO:0005515(protein binding);GO:0009055(electron transfer activity);GO:0009414(response to water deprivation);GO:0009507(chloroplast);GO:0009534(chloroplast thylakoid);GO:0009535(chloroplast thylakoid membrane);GO:0009644(response to high light intensity);GO:0009773(photosynthetic electron transport in photosystem I);GO:0010117(photoprotection);GO:0071484(cellular response to light intensity)	NA	NA	NA	protein PROTON GRADIENT REGULATION 5, chloroplastic-like [Coffea arabica]	18.8228	170.572	29.3864	0.71475	0.563925	0.27799	140.545	7.13489	1.40155e-09	3.69798e-07	up	yes
113690973	LOC113690973	XM_027209136.1	GO:0006949(syncytium formation);GO:0009506(plasmodesma)	NA	NA	NA	expansin-B16-like [Coffea arabica]	0	0	0	19.176	27.0102	36.2362	-inf	-inf	1.43532e-09	3.75552e-07	down	yes
113731162	LOC113731162	XR_003458496.1;XM_027256252.1	GO:0004888(transmembrane signaling receptor activity);GO:0005525(GTP binding);GO:0009507(chloroplast);GO:0009536(plastid);GO:0009707(chloroplast outer membrane);GO:0015031(protein transport);GO:0016020(membrane);GO:0016021(integral component of membrane);GO:0016817(hydrolase activity, acting on acid anhydrides);GO:0045036(protein targeting to chloroplast);GO:0046872(metal ion binding);GO:0046872(…	NA	NA	NA	translocase of chloroplast 120, chloroplastic-like [Coffea arabica]	0	0	0	7.47362	8.91823	9.2677	-inf	-inf	1.53826e-09	3.99159e-07	down	yes
113706695	LOC113706695	XM_027228638.1	GO:0004252(serine-type endopeptidase activity);GO:0005618(cell wall)	NA	NA	NA	subtilisin-like protease SBT1.2 [Coffea arabica]	35.9591	2.57353	24.2185	0.103017	0.141612	0.152922	157.844	7.30236	1.55722e-09	4.00768e-07	up	yes
113702507	LOC113702507	XM_027223742.1	GO:0004760(serine-pyruvate transaminase activity);GO:0005777(peroxisome);GO:0005886(plasma membrane);GO:0008453(alanine-glyoxylate transaminase activity);GO:0009507(chloroplast);GO:0009570(chloroplast stroma);GO:0009853(photorespiration);GO:0016020(membrane);GO:0019265(glycine biosynthetic process, by transamination of glyoxylate);GO:0048046(apoplast);GO:0050281(serine-glyoxylate transaminase act…	00630(Glyoxylate and dicarboxylate metabolism);00250(Alanine, aspartate and glutamate metabolism);00260(Glycine, serine and threonine metabolism);04146(Peroxisome)	K00830	EC:2.6.1.44;EC:2.6.1.45	serine--glyoxylate aminotransferase [Coffea arabica]	17.6482	224.594	49.6889	1.10803	0.945267	1.32785	86.3409	6.43197	1.62255e-09	4.14185e-07	up	yes
113724065	LOC113724065	XR_003457139.1	GO:0004760(serine-pyruvate transaminase activity);GO:0005777(peroxisome);GO:0005886(plasma membrane);GO:0008453(alanine-glyoxylate transaminase activity);GO:0009507(chloroplast);GO:0009570(chloroplast stroma);GO:0009853(photorespiration);GO:0016020(membrane);GO:0019265(glycine biosynthetic process, by transamination of glyoxylate);GO:0048046(apoplast);GO:0050281(serine-glyoxylate transaminase act…	00630(Glyoxylate and dicarboxylate metabolism);00250(Alanine, aspartate and glutamate metabolism);00260(Glycine, serine and threonine metabolism);04146(Peroxisome)	K00830	EC:2.6.1.44;EC:2.6.1.45	unnamed protein product [Coffea canephora]	44.0981	259.028	32.2266	1.58813	1.11322	1.82369	74.1106	6.21161	1.73948e-09	4.398e-07	up	yes
113743471	LOC113743471	XM_027271488.1	GO:0009416(response to light stimulus);GO:0009535(chloroplast thylakoid membrane);GO:0009768(photosynthesis, light harvesting in photosystem I);GO:0009941(chloroplast envelope);GO:0010287(plastoglobule);GO:0016168(chlorophyll binding);GO:0031409(pigment binding)	00196(Photosynthesis - antenna proteins)	K08913	NA	chlorophyll a-b binding protein 36, chloroplastic [Coffea arabica]	193.179	2246.07	228.98	7.18917	6.80292	10.3995	109.392	6.77336	1.75091e-09	4.398e-07	up	yes
113736206	LOC113736206	XM_027263062.1	GO:0005515(protein binding);GO:0009055(electron transfer activity);GO:0009414(response to water deprivation);GO:0009507(chloroplast);GO:0009534(chloroplast thylakoid);GO:0009535(chloroplast thylakoid membrane);GO:0009644(response to high light intensity);GO:0009773(photosynthetic electron transport in photosystem I);GO:0010117(photoprotection);GO:0071484(cellular response to light intensity)	NA	NA	NA	protein PROTON GRADIENT REGULATION 5, chloroplastic-like [Coffea arabica]	16.2532	118.755	48.7916	0.603115	0.756298	0.589492	94.3094	6.55933	1.8129e-09	4.51756e-07	up	yes
113736257	LOC113736257	XM_027263145.1	GO:0046740(transport of virus in host, cell to cell)	NA	NA	NA	myosin-8-like [Coffea arabica]	0	0.074722	0	8.02122	11.3152	10.0647	0.00254147	-8.62012	1.85599e-09	4.57517e-07	down	yes
113706646	LOC113706646	XR_003452069.1	NA	NA	NA	NA	unnamed protein product [Coffea canephora]	15.0702	343.357	24.0063	0.207211	0.103533	0.4471	504.633	8.97909	1.86516e-09	4.57517e-07	up	yes
113718807	LOC113718807	XM_027243724.1	GO:0009416(response to light stimulus);GO:0009535(chloroplast thylakoid membrane);GO:0009768(photosynthesis, light harvesting in photosystem I);GO:0009941(chloroplast envelope);GO:0010287(plastoglobule);GO:0016168(chlorophyll binding);GO:0031409(pigment binding)	00196(Photosynthesis - antenna proteins)	K08908	NA	chlorophyll a-b binding protein, chloroplastic [Coffea arabica]	129.487	1154.57	156.046	5.18945	6.1229	7.25115	77.5769	6.27756	1.88934e-09	4.58112e-07	up	yes
113738057	LOC113738057	XM_027265219.1	GO:0009044(xylan 1,4-beta-xylosidase activity);GO:0009505(plant-type cell wall);GO:0031222(arabinan catabolic process);GO:0045493(xylan catabolic process);GO:0046556(alpha-L-arabinofuranosidase activity)	00520(Amino sugar and nucleotide sugar metabolism)	K15920	EC:3.2.1.37	beta-D-xylosidase 1-like [Coffea arabica]	8.15766	3.46563	8.44033	281.44	166.856	284.904	0.0273644	-5.19155	1.89676e-09	4.58112e-07	down	yes
113722725	LOC113722725	XM_027245979.1	GO:0005576(extracellular region);GO:0005618(cell wall);GO:0009826(unidimensional cell growth);GO:0009828(plant-type cell wall loosening);GO:0009831(plant-type cell wall modification involved in multidimensional cell growth);GO:0016020(membrane);GO:0019953(sexual reproduction)	NA	NA	NA	expansin-B18-like [Coffea arabica]	0	0	0	27.9387	31.6593	64.4665	-inf	-inf	1.94886e-09	4.67101e-07	down	yes
113708659	LOC113708659	XM_027231218.1	GO:0009416(response to light stimulus);GO:0009535(chloroplast thylakoid membrane);GO:0009768(photosynthesis, light harvesting in photosystem I);GO:0009941(chloroplast envelope);GO:0010287(plastoglobule);GO:0016168(chlorophyll binding);GO:0031409(pigment binding)	00196(Photosynthesis - antenna proteins)	K08912	NA	chlorophyll a-b binding protein of LHCII type 1-like [Coffea arabica]	74.5235	1249.14	148.046	4.35097	3.02002	4.68214	122.102	6.93194	1.98518e-09	4.7156e-07	up	yes
113689971	LOC113689971	XM_027207794.1	GO:0008171(O-methyltransferase activity);GO:0008757(S-adenosylmethionine-dependent methyltransferase activity);GO:0019438(aromatic compound biosynthetic process)	00945(Stilbenoid, diarylheptanoid and gingerol biosynthesis)	K16040	EC:2.1.1.240	trans-resveratrol di-O-methyltransferase-like [Coffea arabica]	19.1141	127.364	16.7938	0.201268	0.688063	0.397059	126.922	6.9878	1.9975e-09	4.7156e-07	up	yes
113693745	LOC113693745	XM_027212401.1	GO:0005737(cytoplasm);GO:0009807(lignan biosynthetic process);GO:0032442(phenylcoumaran benzylic ether reductase activity);GO:0046686(response to cadmium ion);GO:0050664(oxidoreductase activity, acting on NAD(P)H, oxygen as acceptor);GO:0055114(oxidation-reduction process)	NA	NA	NA	isoflavone reductase homolog PCBER-like [Coffea arabica]	7.66032	91.3322	21.7828	0.209164	0.215725	0.405034	145.526	7.18513	2.01315e-09	4.71708e-07	up	yes
4421792	CoarCr008	rna-CoarCr008	GO:0003674(molecular_function);GO:0005575(cellular_component);GO:0008150(biological_process)	00230(Purine metabolism);00240(Pyrimidine metabolism);03020(RNA polymerase)	K03046	EC:2.7.7.6	hypothetical protein GOBAR_AA33653 [Gossypium barbadense]	1104.46	2436.59	934.058	65.3087	56.4227	53.1862	25.5841	4.67718	2.254e-09	5.24231e-07	up	yes
113704210	LOC113704210	XM_027225948.1;XM_027225944.1;XM_027225943.1;XM_027225946.1;XM_027225945.1;XM_027225947.1	GO:0008150(biological_process);GO:0009534(chloroplast thylakoid);GO:0009941(chloroplast envelope);GO:0016853(isomerase activity);GO:0016853(isomerase activity)	00906(Carotenoid biosynthesis);00906(Carotenoid biosynthesis)	K17911	EC:5.2.1.14	beta-carotene isomerase D27, chloroplastic isoform X1 [Coffea eugenioides];beta-carotene isomerase D27, chloroplastic-like isoform X2 [Coffea arabica];beta-carotene isomerase D27, chloroplastic-like isoform X1 [Coffea arabica];beta-carotene isomerase D27, chloroplastic-like isoform X4 [Coffea arabica];beta-carotene isomerase D27, chloroplastic-like isoform X3 [Coffea arabica];beta-carotene isomer…	14.6529	107.597	14.4889	0.383837	0.233985	0.606145	111.718	6.80372	2.30099e-09	5.31223e-07	up	yes
113704110	LOC113704110	XM_027225777.1	GO:0009813(flavonoid biosynthetic process);GO:0043231(intracellular membrane-bounded organelle);GO:0052696(flavonoid glucuronidation);GO:0080043(quercetin 3-O-glucosyltransferase activity);GO:0080044(quercetin 7-O-glucosyltransferase activity)	NA	NA	NA	UDP-glycosyltransferase 92A1-like [Coffea arabica]	790.711	39.7621	797.286	5.33348	4.12528	7.68708	94.9361	6.56889	2.39272e-09	5.4837e-07	up	yes
113700875	LOC113700875	XM_027221306.1	GO:0016165(linoleate 13S-lipoxygenase activity)	00591(Linoleic acid metabolism);00592(alpha-Linolenic acid metabolism)	K00454	EC:1.13.11.12	linoleate 13S-lipoxygenase 2-1, chloroplastic-like [Coffea arabica]	17.5255	368.151	21.0292	0.463673	0.424389	0.876564	230.477	7.84848	2.47245e-09	5.62537e-07	up	yes
113732776	LOC113732776	XM_027258736.1	GO:0005829(cytosol);GO:0050278(sedoheptulose-bisphosphatase activity)	NA	NA	NA	phosphoglycerate mutase-like protein AT74 [Coffea arabica]	230.973	13.1212	138.131	1.37125	1.70546	1.56302	82.381	6.36424	2.60166e-09	5.8472e-07	up	yes
113721941	LOC113721941	XM_027245604.1	GO:0000287(magnesium ion binding);GO:0000304(response to singlet oxygen);GO:0009507(chloroplast);GO:0009536(plastid);GO:0009611(response to wounding);GO:0009617(response to bacterium);GO:0009753(response to jasmonic acid);GO:0010333(terpene synthase activity);GO:0016102(diterpenoid biosynthetic process);GO:0080013((E,E)-geranyllinalool synthase activity);GO:0080027(response to herbivore)	00904(Diterpenoid biosynthesis)	K17982	EC:4.2.3.144	S-linalool synthase-like [Coffea arabica]	3.2402	74.576	9.23311	0.115408	0.136544	0.154367	214.239	7.74308	2.6072e-09	5.8472e-07	up	yes
113715773	LOC113715773	XM_027240070.1	NA	NA	NA	NA	MLP-like protein 34 [Coffea arabica]	15.6536	138.287	21.1737	0.201473	0.120269	0.443068	228.965	7.83898	2.66846e-09	5.94214e-07	up	yes
113717726	LOC113717726	XM_027242523.1	GO:0003674(molecular_function);GO:0005575(cellular_component)	NA	NA	NA	MLP-like protein 34 [Coffea arabica]	32.0015	343.057	25.0076	0.764423	0.382115	1.06064	181.257	7.50189	2.81686e-09	6.22208e-07	up	yes
113735370	LOC113735370	XM_027262380.1	GO:0005388(calcium-transporting ATPase activity);GO:0005887(integral component of plasma membrane);GO:0043231(intracellular membrane-bounded organelle)	NA	NA	NA	putative calcium-transporting ATPase 13, plasma membrane-type [Coffea arabica]	47.4382	2.68124	48.0612	0.376034	0.283644	0.243975	108.649	6.76353	2.84011e-09	6.22208e-07	up	yes
113715405	LOC113715405	XM_027239588.1	GO:0008270(zinc ion binding);GO:0009409(response to cold);GO:0009507(chloroplast);GO:0009570(chloroplast stroma);GO:0009579(thylakoid);GO:0009941(chloroplast envelope);GO:0010319(stromule);GO:0035671(enone reductase activity);GO:0035798(2-alkenal reductase (NADP+) activity);GO:0048046(apoplast);GO:0055114(oxidation-reduction process)	NA	NA	NA	2-methylene-furan-3-one reductase-like [Coffea eugenioides]	9.6605	144.673	16.6411	0.254234	0.385756	0.448561	157.066	7.29523	2.85362e-09	6.22208e-07	up	yes
113714757	LOC113714757	XM_027238814.1	GO:0005516(calmodulin binding);GO:0009507(chloroplast);GO:0009522(photosystem I);GO:0009534(chloroplast thylakoid);GO:0009535(chloroplast thylakoid membrane);GO:0009543(chloroplast thylakoid lumen);GO:0009579(thylakoid);GO:0009773(photosynthetic electron transport in photosystem I);GO:0015979(photosynthesis);GO:0030093(chloroplast photosystem I)	00195(Photosynthesis)	K02701	NA	photosystem I reaction center subunit N, chloroplastic-like [Coffea arabica]	35.3573	364.559	40.0194	1.63993	1.56723	1.39652	95.5618	6.57836	3.26428e-09	7.04994e-07	up	yes
113714586	LOC113714586	XM_027238534.1	GO:0016165(linoleate 13S-lipoxygenase activity)	00591(Linoleic acid metabolism);00592(alpha-Linolenic acid metabolism)	K00454	EC:1.13.11.12	linoleate 13S-lipoxygenase 2-1, chloroplastic-like [Coffea arabica]	7.69841	287.039	20.0036	0.181728	0.231649	0.546725	327.82	8.35676	3.27821e-09	7.04994e-07	up	yes
113742137	LOC113742137	XM_027269862.1;XM_027269863.1	GO:0009416(response to light stimulus);GO:0009535(chloroplast thylakoid membrane);GO:0009768(photosynthesis, light harvesting in photosystem I);GO:0009941(chloroplast envelope);GO:0010287(plastoglobule);GO:0016168(chlorophyll binding);GO:0031409(pigment binding);GO:0031409(pigment binding)	00196(Photosynthesis - antenna proteins);00196(Photosynthesis - antenna proteins)	K08910	NA	chlorophyll a-b binding protein 4, chloroplastic-like isoform X1 [Coffea arabica];chlorophyll a-b binding protein 4, chloroplastic-like isoform X2 [Coffea arabica]	160.826	1468.11	218.618	6.65664	9.497	10.4554	69.4334	6.11756	3.32452e-09	7.1009e-07	up	yes
113691737	LOC113691737	XM_027210026.1	GO:0005737(cytoplasm);GO:0009807(lignan biosynthetic process);GO:0032442(phenylcoumaran benzylic ether reductase activity);GO:0046686(response to cadmium ion);GO:0050664(oxidoreductase activity, acting on NAD(P)H, oxygen as acceptor);GO:0055114(oxidation-reduction process)	NA	NA	NA	isoflavone reductase homolog PCBER-like [Coffea arabica]	27.8735	282.553	55.2614	0.607278	0	0	602.176	9.23404	3.3485e-09	7.10381e-07	up	yes
113705554	LOC113705554	XM_027227449.1	GO:0005515(protein binding);GO:0005739(mitochondrion);GO:0009507(chloroplast);GO:0009522(photosystem I);GO:0009535(chloroplast thylakoid membrane);GO:0009579(thylakoid);GO:0009767(photosynthetic electron transport chain);GO:0009768(photosynthesis, light harvesting in photosystem I);GO:0016021(integral component of membrane)	00195(Photosynthesis)	K14332	NA	photosystem I subunit O-like [Coffea arabica]	59.2131	493.561	87.9578	3.25069	2.92668	3.91575	63.482	5.98828	3.47591e-09	7.3246e-07	up	yes
113729618	LOC113729618	XM_027253887.1	GO:0003677(DNA binding);GO:0003700(DNA binding transcription factor activity);GO:0005622(intracellular);GO:0005634(nucleus);GO:0006351(transcription, DNA-templated);GO:0006355(regulation of transcription, DNA-templated);GO:0009873(ethylene-activated signaling pathway);GO:0010200(response to chitin)	04016(MAPK signaling pathway - plant);04075(Plant hormone signal transduction)	K14516	NA	ethylene-responsive transcription factor ERF091-like [Coffea arabica]	316.899	15.8337	308.912	3.11893	2.01119	1.11755	102.701	6.68231	3.5795e-09	7.49261e-07	up	yes
113708869	LOC113708869	XM_027231538.1	GO:0004806(triglyceride lipase activity);GO:0005739(mitochondrion);GO:0006629(lipid metabolic process);GO:0008970(phosphatidylcholine 1-acylhydrolase activity);GO:0010214(seed coat development)	00564(Glycerophospholipid metabolism);00592(alpha-Linolenic acid metabolism)	K16818	EC:3.1.1.32	phospholipase A1-Igamma1, chloroplastic-like [Coffea arabica]	179.416	8.62785	114.225	1.14643	1.4332	0.825998	88.7557	6.47177	3.68498e-09	7.66232e-07	up	yes
113701560	LOC113701560	XM_027222279.1	GO:0005507(copper ion binding);GO:0016722(oxidoreductase activity, oxidizing metal ions)	00053(Ascorbate and aldarate metabolism)	K00423	EC:1.10.3.3	L-ascorbate oxidase-like [Coffea arabica]	228.682	13.7825	166.159	1.71455	1.15155	2.54708	75.4866	6.23815	4.06606e-09	8.39908e-07	up	yes
113732997	LOC113732997	XM_027259089.1	GO:0000272(polysaccharide catabolic process);GO:0000427(plastid-encoded plastid RNA polymerase complex);GO:0003677(DNA binding);GO:0003723(RNA binding);GO:0003824(catalytic activity);GO:0005515(protein binding);GO:0005773(vacuole);GO:0005777(peroxisome);GO:0005794(Golgi apparatus);GO:0005840(ribosome);GO:0005996(monosaccharide metabolic process);GO:0006364(rRNA processing);GO:0007623(circadian rh…	00640(Propanoate metabolism);00280(Valine, leucine and isoleucine degradation);00410(beta-Alanine metabolism)	K05605	EC:3.1.2.4	chloroplast stem-loop binding protein of 41 kDa b, chloroplastic [Coffea arabica]	17.3945	164.543	17.2094	0.541308	0.653528	0.710478	104.522	6.70766	4.10053e-09	8.41494e-07	up	yes
113703893	LOC113703893	XM_027225398.1	GO:0000166(nucleotide binding);GO:0005515(protein binding);GO:0005524(ATP binding);GO:0005886(plasma membrane);GO:0006952(defense response);GO:0007165(signal transduction);GO:0009626(plant-type hypersensitive response);GO:0012505(endomembrane system);GO:0019897(extrinsic component of plasma membrane);GO:0043531(ADP binding)	04626(Plant-pathogen interaction)	K13457	NA	disease resistance protein RPM1-like [Coffea arabica]	98.9223	7.66866	108.466	1.07614	1.00008	1.23982	64.8537	6.01912	4.37599e-09	8.9219e-07	up	yes
113694112	LOC113694112	XM_027212963.1	GO:0003674(molecular_function);GO:0009507(chloroplast);GO:0009535(chloroplast thylakoid membrane);GO:0009543(chloroplast thylakoid lumen);GO:0009611(response to wounding);GO:0010193(response to ozone);GO:0010224(response to UV-B);GO:0030095(chloroplast photosystem II)	NA	NA	NA	photosystem II 5 kDa protein, chloroplastic-like [Coffea arabica]	90.572	616.899	91.8649	2.69804	3.28131	6.13457	65.9848	6.04406	4.54588e-09	9.20849e-07	up	yes
113725727	LOC113725727	XM_027249063.1	GO:0003824(catalytic activity);GO:0005576(extracellular region);GO:0009116(nucleoside metabolic process);GO:0009505(plant-type cell wall);GO:0009611(response to wounding);GO:0045735(nutrient reservoir activity)	NA	NA	NA	bark storage protein A-like [Coffea arabica]	4.42138	212.502	13.7406	0	0	0.134344	1716.97	10.7456	4.64015e-09	9.33919e-07	up	yes
113730456	LOC113730456	XM_027255147.1;XM_027255148.1	GO:0005524(ATP binding);GO:0005618(cell wall);GO:0005634(nucleus);GO:0009409(response to cold);GO:0009416(response to light stimulus);GO:0009507(chloroplast);GO:0009535(chloroplast thylakoid membrane);GO:0009570(chloroplast stroma);GO:0009579(thylakoid);GO:0009753(response to jasmonic acid);GO:0009941(chloroplast envelope);GO:0010150(leaf senescence);GO:0010287(plastoglobule);GO:0010319(stromule)…	03010(Ribosome);03010(Ribosome)	K02960	NA	ribulose bisphosphate carboxylase/oxygenase activase, chloroplastic isoform X1 [Coffea arabica]	205.258	1916.02	321.751	9.65842	11.7775	17.1172	63.3677	5.98568	4.8697e-09	9.73879e-07	up	yes
113689880	LOC113689880	XM_027207677.1	GO:0009416(response to light stimulus);GO:0009535(chloroplast thylakoid membrane);GO:0009768(photosynthesis, light harvesting in photosystem I);GO:0009941(chloroplast envelope);GO:0010287(plastoglobule);GO:0016168(chlorophyll binding);GO:0031409(pigment binding)	00196(Photosynthesis - antenna proteins)	K08909	NA	chlorophyll a-b binding protein 8, chloroplastic [Coffea arabica]	224.527	1616.72	332.875	11.7305	15.9261	17.1812	48.4885	5.59957	5.00526e-09	9.94652e-07	up	yes
113743638	LOC113743638	XM_027271684.1	GO:0005634(nucleus);GO:0005829(cytosol);GO:0005886(plasma membrane);GO:0006950(response to stress);GO:0016787(hydrolase activity)	NA	NA	NA	universal stress protein PHOS32-like [Coffea arabica]	19.4203	168.154	22.6136	0.873085	0.122651	0.477141	142.705	7.1569	5.23158e-09	1.0285e-06	up	yes
113687533	LOC113687533	XM_027205123.1	GO:0003674(molecular_function);GO:0005634(nucleus);GO:0008150(biological_process)	NA	NA	NA	uncharacterized protein LOC113687533 [Coffea arabica]	67.6283	4.15403	107	0.25798	0	0.077295	533.242	9.05865	5.24485e-09	1.0285e-06	up	yes
113710151	LOC113710151	XM_027232991.1;XM_027232992.1	GO:0016020(membrane);GO:0016709(oxidoreductase activity, acting on paired donors, with incorporation or reduction of molecular oxygen, NAD(P)H as one donor, and incorporation of one atom of oxygen);GO:0044550(secondary metabolite biosynthetic process);GO:0044550(secondary metabolite biosynthetic process)	00905(Brassinosteroid biosynthesis);00905(Brassinosteroid biosynthesis)	K20623	NA	cytochrome P450 71A1-like isoform X1 [Coffea arabica]	0	0	0	20.1301	17.5935	19.8266	-inf	-inf	5.27385e-09	1.0285e-06	down	yes
113725576	LOC113725576	XM_027248829.1;XM_027248839.1	GO:0004854(xanthine dehydrogenase activity);GO:0005829(cytosol);GO:0009115(xanthine catabolic process);GO:0016903(oxidoreductase activity, acting on the aldehyde or oxo group of donors);GO:0050660(flavin adenine dinucleotide binding);GO:0050660(flavin adenine dinucleotide binding)	00906(Carotenoid biosynthesis);00906(Carotenoid biosynthesis)	K09842	EC:1.2.3.14	indole-3-acetaldehyde oxidase-like isoform X1 [Coffea arabica]	0	0.116966	0	9.3723	9.44088	17.5521	0.00321642	-8.28033	5.3093e-09	1.02902e-06	down	yes
113710984	LOC113710984	XM_027234093.1	GO:0005516(calmodulin binding);GO:0009507(chloroplast);GO:0009522(photosystem I);GO:0009534(chloroplast thylakoid);GO:0009535(chloroplast thylakoid membrane);GO:0009543(chloroplast thylakoid lumen);GO:0009579(thylakoid);GO:0009773(photosynthetic electron transport in photosystem I);GO:0015979(photosynthesis);GO:0030093(chloroplast photosystem I)	00195(Photosynthesis)	K02701	NA	photosystem I reaction center subunit N, chloroplastic-like [Coffea arabica]	35.3803	360.267	52.5982	1.97794	1.82978	2.05913	76.403	6.25556	5.46884e-09	1.05344e-06	up	yes
113743449	LOC113743449	XM_027271458.1	GO:0000981(RNA polymerase II transcription factor activity, sequence-specific DNA binding);GO:0001135(transcription factor activity, RNA polymerase II transcription factor recruiting);GO:0003677(DNA binding);GO:0003700(DNA binding transcription factor activity);GO:0005515(protein binding);GO:0005634(nucleus);GO:0006351(transcription, DNA-templated);GO:0006355(regulation of transcription, DNA-temp…	NA	NA	NA	transcription factor MYB15-like [Coffea arabica]	145.411	8.78009	43.8299	0.577238	0.108205	0.465201	172.096	7.42707	5.72381e-09	1.09583e-06	up	yes
113712793	LOC113712793	XM_027236374.1	NA	NA	NA	NA	21 kDa seed protein-like [Coffea arabica]	19.0882	989.631	75.8534	1.49312	0.658637	1.50506	296.589	8.21232	5.77623e-09	1.0968e-06	up	yes
113703844	LOC113703844	XM_027225327.1	GO:0005886(plasma membrane)	NA	NA	NA	bark storage protein A-like [Coffea arabica]	29.3716	33.6001	23.8518	571.428	927.883	876.924	0.0365383	-4.77445	5.79874e-09	1.0968e-06	down	yes
113740443	LOC113740443	XM_027268071.1	GO:0003674(molecular_function);GO:0005576(extracellular region);GO:0008150(biological_process)	NA	NA	NA	uncharacterized protein LOC113740443 [Coffea arabica]	152.036	6.5051	141.052	0.132997	0.770222	0.965745	160.299	7.32462	5.95279e-09	1.1192e-06	up	yes
113731449	LOC113731449	XM_027256735.1	GO:0042802(identical protein binding);GO:0050275(scopoletin glucosyltransferase activity)	00906(Carotenoid biosynthesis)	K14595	EC:2.4.1.263	scopoletin glucosyltransferase-like [Coffea arabica]	914.335	43.5152	751.064	7.23962	8.38817	7.29023	74.5664	6.22045	6.02053e-09	1.12519e-06	up	yes
113710702	LOC113710702	XM_027233822.1;XM_027233828.1	NA	NA	NA	NA	AT-rich interactive domain-containing protein 1-like [Coffea arabica]	37.9959	2.08059	38.6803	0	0	0	inf	inf	6.06385e-09	1.12658e-06	up	yes
gene-LOC113728595	LOC113728595	gene-LOC113728595	GO:0000145(exocyst);GO:0005634(nucleus);GO:0006887(exocytosis);GO:0006904(vesicle docking involved in exocytosis)	NA	NA	NA	unnamed protein product [Coffea canephora]	56.0174	5.04052	23.6844	0.541824	0.261661	0.297311	76.9828	6.26646	6.44262e-09	1.18991e-06	up	yes
113690174	LOC113690174	XM_027208002.1	GO:0004568(chitinase activity);GO:0005576(extracellular region);GO:0006032(chitin catabolic process);GO:0008061(chitin binding)	00520(Amino sugar and nucleotide sugar metabolism)	K01183	EC:3.2.1.14	chitinase 3-like [Coffea arabica]	1.34905	0.250403	0	75.6964	78.0678	89.1919	0.00658331	-7.24697	6.94605e-09	1.27539e-06	down	yes
113710559	LOC113710559	XM_027233627.1;XM_027233626.1;XM_027233628.1	GO:0003674(molecular_function);GO:0005634(nucleus);GO:0005886(plasma membrane);GO:0008150(biological_process);GO:0008150(biological_process)	NA	NA	NA	uncharacterized protein LOC113710559 isoform X2 [Coffea arabica];uncharacterized protein LOC113710559 isoform X4 [Coffea arabica];uncharacterized protein LOC113710559 isoform X3 [Coffea arabica]	0	0.275763	0	25.7954	27.6033	28.2277	0.00337836	-8.20946	7.31204e-09	1.33479e-06	down	yes
113719005	LOC113719005	XM_027243970.1;XM_027243972.1;XM_027243971.1;XM_027243969.1	GO:0003674(molecular_function);GO:0005739(mitochondrion);GO:0008150(biological_process);GO:0016021(integral component of membrane);GO:0016021(integral component of membrane)	03010(Ribosome);03010(Ribosome)	K02911	NA	uncharacterized protein LOC113719005 isoform X2 [Coffea arabica];uncharacterized protein LOC113719005 isoform X4 [Coffea arabica];uncharacterized protein LOC113719005 isoform X3 [Coffea arabica];uncharacterized protein LOC113719005 isoform X1 [Coffea arabica]	21.9896	184.722	20.6169	0.593571	0.263521	0.788229	138.167	7.11027	7.53448e-09	1.35968e-06	up	yes
113715404	LOC113715404	XM_027239589.1	GO:0005506(iron ion binding);GO:0009507(chloroplast);GO:0009611(response to wounding);GO:0009694(jasmonic acid metabolic process);GO:0016021(integral component of membrane);GO:0016705(oxidoreductase activity, acting on paired donors, with incorporation or reduction of molecular oxygen);GO:0019825(oxygen binding);GO:0020037(heme binding);GO:0052694(jasmonoyl-isoleucine-12-hydroxylase activity);GO:…	00073(Cutin, suberine and wax biosynthesis)	K20769	EC:1.14.-.-	cytochrome P450 94A1-like [Coffea arabica]	786.766	39.5274	700.203	7.36587	6.90571	7.69354	69.4964	6.11887	7.55913e-09	1.35968e-06	up	yes
113688495	LOC113688495	XM_027206312.1	GO:0005524(ATP binding);GO:0005634(nucleus);GO:0005737(cytoplasm);GO:0005886(plasma membrane);GO:0006952(defense response);GO:0007165(signal transduction);GO:0009626(plant-type hypersensitive response);GO:0009814(defense response, incompatible interaction);GO:0043531(ADP binding)	04626(Plant-pathogen interaction)	K13453	NA	putative late blight resistance protein homolog R1A-3 [Coffea arabica]	0	0	0	6.15127	8.81863	9.45496	-inf	-inf	7.57834e-09	1.35968e-06	down	yes
113701658	LOC113701658	XM_027222413.1	GO:0005739(mitochondrion);GO:0005777(peroxisome);GO:0006952(defense response);GO:0018858(benzoate-CoA ligase activity);GO:0019761(glucosinolate biosynthetic process)	NA	NA	NA	butyrate--CoA ligase AAE11, peroxisomal-like [Coffea arabica]	359.96	19.634	259.95	2.94905	3.34448	3.62641	64.4705	6.01057	7.71161e-09	1.37573e-06	up	yes
113718378	LOC113718378	XM_027243313.1	GO:0016020(membrane);GO:0016709(oxidoreductase activity, acting on paired donors, with incorporation or reduction of molecular oxygen, NAD(P)H as one donor, and incorporation of one atom of oxygen);GO:0044550(secondary metabolite biosynthetic process)	NA	NA	NA	cytochrome P450 71A1-like [Coffea arabica]	0	0	0	22.0433	16.6848	14.0231	-inf	-inf	8.1001e-09	1.43688e-06	down	yes
113710161	LOC113710161	XM_027233007.1	GO:0009416(response to light stimulus);GO:0009535(chloroplast thylakoid membrane);GO:0009768(photosynthesis, light harvesting in photosystem I);GO:0009941(chloroplast envelope);GO:0010287(plastoglobule);GO:0016168(chlorophyll binding);GO:0031409(pigment binding)	00196(Photosynthesis - antenna proteins)	K08912	NA	chlorophyll a-b binding protein of LHCII type 1-like [Coffea arabica]	136.462	1623.25	239.959	7.81742	8.07613	13.2955	68.5075	6.09819	9.41992e-09	1.66161e-06	up	yes
113714981	LOC113714981	XM_027239123.1	GO:0003674(molecular_function);GO:0005886(plasma membrane);GO:0008150(biological_process);GO:0009507(chloroplast)	NA	NA	NA	uncharacterized protein LOC113714981 [Coffea arabica]	327.641	22.7913	305.071	3.74474	4.49251	2.94303	58.6303	5.87358	1.02953e-08	1.80587e-06	up	yes
113725729	LOC113725729	XM_027249065.1	GO:0003824(catalytic activity);GO:0005576(extracellular region);GO:0009116(nucleoside metabolic process);GO:0009505(plant-type cell wall);GO:0009611(response to wounding);GO:0045735(nutrient reservoir activity)	NA	NA	NA	bark storage protein A-like [Coffea arabica]	1.03642	136.863	5.82812	0	0	0	inf	inf	1.07137e-08	1.86832e-06	up	yes
113714862	LOC113714862	XM_027238982.1	NA	NA	NA	NA	21 kDa seed protein-like [Coffea arabica]	14.0563	467.153	29.135	0.685896	0.87655	0.891826	207.941	7.70003	1.07963e-08	1.86832e-06	up	yes
113699121	LOC113699121	XM_027219238.1;XM_027219239.1	GO:0005576(extracellular region);GO:0005618(cell wall);GO:0006949(syncytium formation);GO:0009664(plant-type cell wall organization);GO:0009826(unidimensional cell growth);GO:0009828(plant-type cell wall loosening);GO:0009831(plant-type cell wall modification involved in multidimensional cell growth);GO:0016020(membrane);GO:0005199(structural constituent of cell wall);GO:0009505(plant-type cell w…	NA	NA	NA	expansin-A10 [Coffea arabica]	0	0	0	19.7082	27.5503	35.4234	-inf	-inf	1.08465e-08	1.86832e-06	down	yes
113706463	LOC113706463	XM_027228367.1	GO:0005737(cytoplasm);GO:0009408(response to heat)	04141(Protein processing in endoplasmic reticulum)	K13993	NA	17.3 kDa class II heat shock protein-like [Coffea arabica]	63.3787	41.119	58.5659	2.07639	1.03781	0.620492	43.6619	5.4483	1.08893e-08	1.86832e-06	up	yes
113733440	LOC113733440	XM_027259807.1	GO:0003700(DNA binding transcription factor activity);GO:0005515(protein binding);GO:0005634(nucleus);GO:0006351(transcription, DNA-templated);GO:0006355(regulation of transcription, DNA-templated);GO:0009751(response to salicylic acid);GO:0031347(regulation of defense response);GO:0043565(sequence-specific DNA binding);GO:1900056(negative regulation of leaf senescence)	04626(Plant-pathogen interaction)	K13459	NA	WRKY DNA-binding transcription factor 70-like [Coffea arabica]	323.716	17.8063	341.333	3.80383	2.72192	3.63016	67.2373	6.07119	1.10558e-08	1.88658e-06	up	yes
113735518	LOC113735518	XM_027262519.1	GO:0004674(protein serine/threonine kinase activity);GO:0005515(protein binding);GO:0005524(ATP binding);GO:0005634(nucleus);GO:0005886(plasma membrane);GO:0006468(protein phosphorylation);GO:0009506(plasmodesma);GO:0009755(hormone-mediated signaling pathway);GO:0010183(pollen tube guidance);GO:0016020(membrane);GO:0016021(integral component of membrane);GO:0016301(kinase activity);GO:0090406(pol…	NA	NA	NA	MDIS1-interacting receptor like kinase 2-like [Coffea arabica]	29.0267	1.88066	31.9341	0.193486	0.27144	0.178231	97.7078	6.6104	1.13243e-08	1.92195e-06	up	yes
113692740	LOC113692740	XM_027211263.1	GO:0003674(molecular_function);GO:0009507(chloroplast);GO:0009523(photosystem II);GO:0009535(chloroplast thylakoid membrane);GO:0015979(photosynthesis);GO:0016021(integral component of membrane)	NA	NA	NA	uncharacterized protein LOC113692740 [Coffea arabica]	64.3477	623.238	81.9631	3.1283	4.95976	4.01043	63.607	5.99111	1.34585e-08	2.27188e-06	up	yes
113708108	LOC113708108	XM_027230580.1	GO:0000166(nucleotide binding);GO:0005515(protein binding);GO:0005524(ATP binding);GO:0005886(plasma membrane);GO:0006952(defense response);GO:0007165(signal transduction);GO:0009626(plant-type hypersensitive response);GO:0012505(endomembrane system);GO:0019897(extrinsic component of plasma membrane);GO:0043531(ADP binding)	04626(Plant-pathogen interaction)	K13457	NA	disease resistance protein RPM1-like [Coffea arabica]	59.1396	0.643177	47.2426	0.108209	0.107302	0.138025	302.728	8.24188	1.43179e-08	2.40403e-06	up	yes
113719616	LOC113719616	XM_027244858.1	GO:0008270(zinc ion binding);GO:0009409(response to cold);GO:0009507(chloroplast);GO:0009570(chloroplast stroma);GO:0009579(thylakoid);GO:0009941(chloroplast envelope);GO:0010319(stromule);GO:0035671(enone reductase activity);GO:0035798(2-alkenal reductase (NADP+) activity);GO:0048046(apoplast);GO:0055114(oxidation-reduction process)	NA	NA	NA	2-methylene-furan-3-one reductase-like [Coffea eugenioides]	15.7276	150.139	10.1784	0.653438	0.268126	0.583563	116.963	6.86991	1.48453e-08	2.47931e-06	up	yes
gene-LOC113725025	LOC113725025	gene-LOC113725025	GO:0005507(copper ion binding);GO:0009809(lignin biosynthetic process);GO:0016722(oxidoreductase activity, oxidizing metal ions)	NA	NA	NA	laccase-15-like [Coffea eugenioides]	0	0	0	11.2093	29.667	15.9105	-inf	-inf	1.58054e-08	2.6257e-06	down	yes
113701800	LOC113701800	XM_027222602.1	GO:0004332(fructose-bisphosphate aldolase activity);GO:0006094(gluconeogenesis);GO:0006096(glycolytic process);GO:0006098(pentose-phosphate shunt);GO:0009507(chloroplast);GO:0009570(chloroplast stroma);GO:0009579(thylakoid);GO:0009737(response to abscisic acid);GO:0009941(chloroplast envelope);GO:0010287(plastoglobule);GO:0016020(membrane);GO:0046686(response to cadmium ion);GO:0048046(apoplast)	00010(Glycolysis / Gluconeogenesis);00030(Pentose phosphate pathway);00051(Fructose and mannose metabolism);00710(Carbon fixation in photosynthetic organisms)	K01623	EC:4.1.2.13	fructose-bisphosphate aldolase 1, chloroplastic [Coffea arabica]	43.6715	552.578	99.9665	2.9307	3.90713	5.05394	58.546	5.8715	1.67834e-08	2.7735e-06	up	yes
4421748	CoarCr001	rna-CoarCr001	GO:0003674(molecular_function);GO:0005575(cellular_component);GO:0008150(biological_process)	00230(Purine metabolism);00240(Pyrimidine metabolism);03020(RNA polymerase)	K03046	EC:2.7.7.6	hypothetical protein GOBAR_AA33653 [Gossypium barbadense]	721.242	2439.83	966.2	68.3084	60.2933	58.3094	22.0815	4.46477	1.86134e-08	3.0598e-06	up	yes
113730275	LOC113730275	XM_027254861.1	GO:0004601(peroxidase activity);GO:0005515(protein binding);GO:0005576(extracellular region);GO:0005618(cell wall);GO:0005794(Golgi apparatus);GO:0005829(cytosol);GO:0006979(response to oxidative stress);GO:0009809(lignin biosynthetic process);GO:0010089(xylem development);GO:0020037(heme binding);GO:0042744(hydrogen peroxide catabolic process);GO:0046872(metal ion binding);GO:0048046(apoplast);G…	00940(Phenylpropanoid biosynthesis)	K00430	EC:1.11.1.7	peroxidase P7-like [Coffea arabica]	4.68033	1.9635	0	257.774	262.735	276.543	0.00833551	-6.90651	1.88035e-08	3.07496e-06	down	yes
113730933	LOC113730933	XM_027255931.1	GO:0000287(magnesium ion binding);GO:0000304(response to singlet oxygen);GO:0009507(chloroplast);GO:0009536(plastid);GO:0009611(response to wounding);GO:0009617(response to bacterium);GO:0009753(response to jasmonic acid);GO:0010333(terpene synthase activity);GO:0016102(diterpenoid biosynthetic process);GO:0080013((E,E)-geranyllinalool synthase activity);GO:0080027(response to herbivore)	00904(Diterpenoid biosynthesis)	K17982	EC:4.2.3.144	S-linalool synthase-like [Coffea arabica]	4.21393	38.6478	9.96332	0.050055	0.10667	0.262902	125.886	6.97597	1.92554e-08	3.10796e-06	up	yes
113700426	LOC113700426	XM_027220861.1	GO:0005507(copper ion binding);GO:0016722(oxidoreductase activity, oxidizing metal ions)	00053(Ascorbate and aldarate metabolism)	K00423	EC:1.10.3.3	L-ascorbate oxidase-like [Coffea arabica]	1125.26	62.3831	984.94	14.4032	13.7618	10.4868	56.2091	5.81273	1.93007e-08	3.10796e-06	up	yes
113698564	LOC113698564	XM_027218431.1	GO:0003674(molecular_function);GO:0005634(nucleus);GO:0008150(biological_process)	NA	NA	NA	uncharacterized protein LOC113698564 [Coffea arabica]	544.498	35.874	583.047	7.37706	7.81126	7.11852	52.1552	5.70474	1.9394e-08	3.10796e-06	up	yes
113697821	LOC113697821	XM_027217409.1	GO:0004553(hydrolase activity, hydrolyzing O-glycosyl compounds);GO:0005576(extracellular region);GO:0005618(cell wall);GO:0009414(response to water deprivation);GO:0010411(xyloglucan metabolic process);GO:0016762(xyloglucan:xyloglucosyl transferase activity);GO:0016798(hydrolase activity, acting on glycosyl bonds);GO:0042546(cell wall biogenesis);GO:0048046(apoplast);GO:0071555(cell wall organiz…	NA	NA	NA	probable xyloglucan endotransglucosylase/hydrolase protein 6 [Coffea arabica]	58.3965	344.3	89.0176	3.85802	4.6037	5.80324	34.4701	5.10727	1.94012e-08	3.10796e-06	up	yes
gene-LOC113695319	LOC113695319	gene-LOC113695319	GO:0005516(calmodulin binding);GO:0005634(nucleus);GO:0005737(cytoplasm);GO:0008150(biological_process)	00500(Starch and sucrose metabolism)	K01214	EC:3.2.1.68	IQ domain-containing protein IQM1-like isoform X1 [Coffea arabica]	75.7829	3.36712	69.5397	0.826264	0.495354	0.311102	91.0687	6.50888	1.97655e-08	3.15023e-06	up	yes
113708658	LOC113708658	XM_027231217.1	GO:0009416(response to light stimulus);GO:0009535(chloroplast thylakoid membrane);GO:0009768(photosynthesis, light harvesting in photosystem I);GO:0009941(chloroplast envelope);GO:0010287(plastoglobule);GO:0016168(chlorophyll binding);GO:0031409(pigment binding)	00196(Photosynthesis - antenna proteins)	K08912	NA	chlorophyll a-b binding protein of LHCII type 1 [Coffea arabica]	365.443	3075.61	523.814	20.2876	31.6212	33.3468	46.5056	5.53933	2.02806e-08	3.21601e-06	up	yes
113711923	LOC113711923	XM_027235163.1	GO:0016020(membrane);GO:0016709(oxidoreductase activity, acting on paired donors, with incorporation or reduction of molecular oxygen, NAD(P)H as one donor, and incorporation of one atom of oxygen);GO:0042343(indole glucosinolate metabolic process);GO:0044550(secondary metabolite biosynthetic process);GO:0098542(defense response to other organism)	00943(Isoflavonoid biosynthesis)	K13260	EC:1.14.13.89;EC:1.14.13.53	isoflavone 2'-hydroxylase-like [Coffea arabica]	1093.97	54.5178	911.082	10.4846	15.0595	7.5011	62.3259	5.96176	2.22628e-08	3.5126e-06	up	yes
113741139	LOC113741139	XM_027268617.1	GO:0005618(cell wall);GO:0033609(oxalate metabolic process);GO:0046564(oxalate decarboxylase activity)	NA	NA	NA	germin-like protein 1-1 [Coffea arabica]	1.60547	0.783224	0	106.379	90.0552	101.696	0.00801225	-6.96358	2.25185e-08	3.53518e-06	down	yes
113692524	LOC113692524	XM_027210944.1	GO:0009416(response to light stimulus);GO:0009535(chloroplast thylakoid membrane);GO:0009768(photosynthesis, light harvesting in photosystem I);GO:0009941(chloroplast envelope);GO:0010287(plastoglobule);GO:0016168(chlorophyll binding);GO:0031409(pigment binding)	00196(Photosynthesis - antenna proteins)	K08915	NA	chlorophyll a-b binding protein CP29.1, chloroplastic-like [Coffea arabica]	108.292	988.595	147.196	7.59061	10.2836	7.50349	49.0226	5.61538	2.26807e-08	3.54293e-06	up	yes
113734881	LOC113734881	XM_027261641.1	GO:0005388(calcium-transporting ATPase activity);GO:0005887(integral component of plasma membrane);GO:0043231(intracellular membrane-bounded organelle)	NA	NA	NA	putative calcium-transporting ATPase 13, plasma membrane-type [Coffea arabica]	123.229	7.36361	141.862	1.50838	1.71538	1.60795	56.3889	5.81734	2.30198e-08	3.5781e-06	up	yes
113698679	LOC113698679	XM_027218573.1	GO:0005739(mitochondrion);GO:0005777(peroxisome);GO:0006952(defense response);GO:0018858(benzoate-CoA ligase activity);GO:0019761(glucosinolate biosynthetic process)	NA	NA	NA	butyrate--CoA ligase AAE11, peroxisomal-like [Coffea arabica]	207.94	11.9732	272.116	3.60132	2.20025	1.82394	64.5241	6.01177	2.51703e-08	3.89308e-06	up	yes
113715391	LOC113715391	XM_027239574.1;XM_027239573.1	GO:0005886(plasma membrane);GO:0005886(plasma membrane)	NA	NA	NA	putative SNAP25 homologous protein SNAP30 [Coffea arabica]	121.719	3.78719	114.954	0.723038	0.986064	0.796544	95.9675	6.58447	2.57313e-08	3.95039e-06	up	yes
113729959	LOC113729959	XM_027254329.1	GO:0009737(response to abscisic acid)	04626(Plant-pathogen interaction)	K16225	NA	probable WRKY transcription factor 53 [Coffea arabica]	154.356	8.67996	142.652	1.99642	1.57722	1.69209	58.0522	5.85928	2.57924e-08	3.95039e-06	up	yes
113731281	LOC113731281	XM_027256449.1	GO:0003677(DNA binding);GO:0003700(DNA binding transcription factor activity);GO:0005634(nucleus);GO:0006355(regulation of transcription, DNA-templated)	NA	NA	NA	protein RADIALIS-like 1 [Coffea arabica]	10.5398	510.35	27.596	0.292879	0.800002	0.839535	283.834	8.14891	2.61328e-08	3.98309e-06	up	yes
113694561	LOC113694561	XM_027213401.1	GO:0005737(cytoplasm);GO:0008150(biological_process);GO:0016021(integral component of membrane)	NA	NA	NA	ankyrin repeat-containing protein BDA1-like [Coffea arabica]	205.513	9.53233	193.773	2.08615	1.70009	2.59379	64.0779	6.00175	2.79179e-08	4.23463e-06	up	yes
113707494	LOC113707494	XM_027229859.1	GO:0004806(triglyceride lipase activity);GO:0006629(lipid metabolic process);GO:0008970(phosphatidylcholine 1-acylhydrolase activity);GO:0009507(chloroplast);GO:0016042(lipid catabolic process);GO:0047714(galactolipase activity)	00564(Glycerophospholipid metabolism);00592(alpha-Linolenic acid metabolism)	K16818	EC:3.1.1.32	phospholipase A1-Ibeta2, chloroplastic-like [Coffea arabica]	125.807	4.30792	104.489	1.00061	1.22893	0.599728	82.9206	6.37366	2.87854e-08	4.34521e-06	up	yes
113725956	LOC113725956	XM_027249416.1	GO:0009658(chloroplast organization);GO:0009707(chloroplast outer membrane)	NA	NA	NA	formin-like protein 18 [Coffea arabica]	60.4589	3.16393	33.261	0.647375	0.220975	0.402532	76.2335	6.25235	2.91211e-08	4.37486e-06	up	yes
gene-LOC113702735	LOC113702735	gene-LOC113702735	GO:0004806(triglyceride lipase activity);GO:0006629(lipid metabolic process);GO:0008970(phosphatidylcholine 1-acylhydrolase activity);GO:0009507(chloroplast);GO:0016042(lipid catabolic process);GO:0047714(galactolipase activity)	00564(Glycerophospholipid metabolism);00592(alpha-Linolenic acid metabolism)	K16818	EC:3.1.1.32	phospholipase A1-Ibeta2, chloroplastic-like [Coffea arabica]	74.9834	4.45374	62.0728	0.579248	0.643057	0.922131	65.9894	6.04416	2.96448e-08	4.43232e-06	up	yes
113740295	LOC113740295	XM_027267868.1;XM_027267869.1	GO:0009416(response to light stimulus);GO:0009535(chloroplast thylakoid membrane);GO:0009768(photosynthesis, light harvesting in photosystem I);GO:0009941(chloroplast envelope);GO:0010287(plastoglobule);GO:0016168(chlorophyll binding);GO:0031409(pigment binding);GO:0031409(pigment binding)	00196(Photosynthesis - antenna proteins);00196(Photosynthesis - antenna proteins)	K08910	NA	chlorophyll a-b binding protein 4, chloroplastic-like isoform X1 [Coffea arabica];chlorophyll a-b binding protein P4, chloroplastic-like isoform X2 [Coffea arabica]	108.115	1324.17	172.983	7.14585	10.2689	10.5261	57.4522	5.84429	3.06498e-08	4.56086e-06	up	yes
113712578	LOC113712578	XM_027236062.1	GO:0003674(molecular_function);GO:0005886(plasma membrane);GO:0008150(biological_process);GO:0009507(chloroplast)	NA	NA	NA	uncharacterized protein LOC113712578 [Coffea arabica]	362.643	27.9989	418.155	7.5469	5.21983	3.59278	49.4389	5.62758	3.19901e-08	4.73785e-06	up	yes
113717610	LOC113717610	XM_027242374.1	GO:0004842(ubiquitin-protein transferase activity);GO:0005634(nucleus);GO:0010200(response to chitin);GO:0016567(protein ubiquitination)	04120(Ubiquitin mediated proteolysis)	K10260	NA	U-box domain-containing protein 21-like [Coffea arabica]	64.2209	3.59284	70.1711	0.508006	0.776361	0.543244	75.5001	6.23841	3.51274e-08	5.17808e-06	up	yes
113693755	LOC113693755	XM_027212420.1	GO:0005737(cytoplasm);GO:0005829(cytosol);GO:0005985(sucrose metabolic process);GO:0005986(sucrose biosynthetic process);GO:0006000(fructose metabolic process);GO:0006002(fructose 6-phosphate metabolic process);GO:0006094(gluconeogenesis);GO:0009409(response to cold);GO:0009507(chloroplast);GO:0009570(chloroplast stroma);GO:0009735(response to cytokinin);GO:0009773(photosynthetic electron transpo…	00010(Glycolysis / Gluconeogenesis);00030(Pentose phosphate pathway);00051(Fructose and mannose metabolism);00710(Carbon fixation in photosynthetic organisms)	K03841	EC:3.1.3.11	fructose-1,6-bisphosphatase, chloroplastic-like [Coffea arabica]	6.57098	113.531	32.7121	0.848504	0.8618	0.71794	62.9318	5.97572	3.615e-08	5.30391e-06	up	yes
113706995	LOC113706995	XM_027229137.1	GO:0005737(cytoplasm);GO:0009408(response to heat)	04141(Protein processing in endoplasmic reticulum)	K13993	NA	17.3 kDa class II heat shock protein-like [Coffea arabica]	74.903	11.1497	62.1642	0.882494	0.448721	0.209843	96.1787	6.58765	3.63733e-08	5.31186e-06	up	yes
113689677	LOC113689677	XM_027207413.1	GO:0009543(chloroplast thylakoid lumen);GO:0010206(photosystem II repair);GO:0010207(photosystem II assembly)	00195(Photosynthesis)	K08902	NA	photosystem II repair protein PSB27-H1, chloroplastic-like [Coffea arabica]	8.77427	66.4197	37.0272	0.330488	0.298691	0.206379	134.307	7.06939	3.75072e-08	5.45208e-06	up	yes
113697763	LOC113697763	XM_027217346.1	GO:0005507(copper ion binding);GO:0016722(oxidoreductase activity, oxidizing metal ions)	00053(Ascorbate and aldarate metabolism)	K00423	EC:1.10.3.3	L-ascorbate oxidase-like [Coffea arabica]	1201.68	74.2775	1112.45	17.2305	20.0677	12.0871	48.3628	5.59583	3.90061e-08	5.64384e-06	up	yes
113692688	LOC113692688	XM_027211175.1	GO:0009809(lignin biosynthetic process);GO:0016020(membrane);GO:0016709(oxidoreductase activity, acting on paired donors, with incorporation or reduction of molecular oxygen, NAD(P)H as one donor, and incorporation of one atom of oxygen)	00940(Phenylpropanoid biosynthesis);00945(Stilbenoid, diarylheptanoid and gingerol biosynthesis);00941(Flavonoid biosynthesis)	K09754	EC:1.14.13.36	cytochrome P450 98A2-like [Coffea arabica]	0	1.05336	0	56.4685	57.9046	72.1233	0.00564813	-7.46801	3.99144e-08	5.74877e-06	down	yes
113715165	LOC113715165	XM_027239398.1;XM_027239400.1;XM_027239399.1;XM_027239397.1	GO:0009507(chloroplast);GO:0009535(chloroplast thylakoid membrane);GO:0010258(NADH dehydrogenase complex (plastoquinone) assembly);GO:0010598(NAD(P)H dehydrogenase complex (plastoquinone));GO:0016655(oxidoreductase activity, acting on NAD(P)H, quinone or similar compound as acceptor);GO:0048038(quinone binding);GO:0055114(oxidation-reduction process);GO:0055114(oxidation-reduction process)	NA	NA	NA	NAD(P)H-quinone oxidoreductase subunit M, chloroplastic [Coffea arabica]	7.83309	106.212	22.7024	0.84969	0.483483	0.564199	72.072	6.17137	4.22914e-08	6.06332e-06	up	yes
113724913	LOC113724913	XM_027247809.1	GO:0009737(response to abscisic acid)	04626(Plant-pathogen interaction)	K16225	NA	probable WRKY transcription factor 41 [Coffea arabica]	43.6872	3.15735	32.4709	0.466592	0.584217	0.298952	58.7626	5.87683	4.38778e-08	6.24829e-06	up	yes
113691879	LOC113691879	XM_027210203.1;XM_027210204.1;XM_027210202.1;XM_027210205.1	GO:0005516(calmodulin binding);GO:0005634(nucleus);GO:0005737(cytoplasm);GO:0008150(biological_process);GO:0008150(biological_process)	00500(Starch and sucrose metabolism);00500(Starch and sucrose metabolism)	K01214	EC:3.2.1.68	IQ domain-containing protein IQM1-like isoform X1 [Coffea arabica]	471.829	29.0063	431.907	7.96261	6.99273	3.54954	50.4052	5.6555	4.39796e-08	6.24829e-06	up	yes
113690091	LOC113690091	XM_027207908.1	GO:0034219(carbohydrate transmembrane transport)	NA	NA	NA	glucose-6-phosphate/phosphate translocator 2, chloroplastic-like [Coffea arabica]	26.1279	373.408	27.4821	1.78751	1.99177	1.81136	76.381	6.25514	4.83592e-08	6.83956e-06	up	yes
113689091	LOC113689091	XM_027206922.1	GO:0005509(calcium ion binding);GO:0008266(poly(U) RNA binding);GO:0009507(chloroplast);GO:0009534(chloroplast thylakoid);GO:0009535(chloroplast thylakoid membrane);GO:0009543(chloroplast thylakoid lumen);GO:0009570(chloroplast stroma);GO:0009579(thylakoid);GO:0009654(photosystem II oxygen evolving complex);GO:0009941(chloroplast envelope);GO:0019684(photosynthesis, light reaction);GO:0019898(ext…	00195(Photosynthesis)	K02717	NA	oxygen-evolving enhancer protein 2, chloroplastic-like [Coffea arabica]	193.107	2176.45	258.435	15.8145	16.2015	18.7854	51.7306	5.69295	4.89196e-08	6.88779e-06	up	yes
113688972	LOC113688972	XM_027206835.1	GO:0005516(calmodulin binding);GO:0005634(nucleus);GO:0005737(cytoplasm);GO:0008150(biological_process)	00940(Phenylpropanoid biosynthesis)	K06892	EC:1.14.11.-	LOW QUALITY PROTEIN: IQ domain-containing protein IQM2-like [Coffea arabica]	104.922	8.49223	97.9973	1.68066	1.90509	0.684761	49.5049	5.6295	4.96489e-08	6.95927e-06	up	yes
113701586	LOC113701586	XM_027222317.1	GO:0004842(ubiquitin-protein transferase activity);GO:0005634(nucleus);GO:0010200(response to chitin);GO:0016567(protein ubiquitination)	NA	NA	NA	U-box domain-containing protein 21-like [Coffea arabica]	104.561	7.1887	58.8716	0.318426	1.38618	0.864684	66.4078	6.05328	5.02283e-08	6.99785e-06	up	yes
113703633	LOC113703633	XM_027225064.1	GO:0004806(triglyceride lipase activity);GO:0006629(lipid metabolic process);GO:0008970(phosphatidylcholine 1-acylhydrolase activity);GO:0009507(chloroplast);GO:0016042(lipid catabolic process);GO:0047714(galactolipase activity)	00564(Glycerophospholipid metabolism);00592(alpha-Linolenic acid metabolism)	K16818	EC:3.1.1.32	phospholipase A1-Ibeta2, chloroplastic-like [Coffea arabica]	86.8943	7.28204	95.0352	1.30234	1.29092	1.62394	44.8666	5.48757	5.03699e-08	6.99785e-06	up	yes
113705432	LOC113705432	XM_027227284.1	GO:0009813(flavonoid biosynthetic process);GO:0043231(intracellular membrane-bounded organelle);GO:0052696(flavonoid glucuronidation);GO:0080043(quercetin 3-O-glucosyltransferase activity);GO:0080044(quercetin 7-O-glucosyltransferase activity)	NA	NA	NA	UDP-glycosyltransferase 92A1-like [Coffea arabica]	1039.51	65.9553	895.023	13.1801	18.3493	14.295	43.6556	5.4481	5.09311e-08	7.04465e-06	up	yes
113722278	LOC113722278	XM_027245685.1	NA	NA	NA	NA	uncharacterized protein LOC113722278 [Coffea arabica]	7.6667	393.69	41.5535	0.371924	0.405634	1.33473	209.682	7.71206	5.19713e-08	7.15699e-06	up	yes
113712115	LOC113712115	XM_027235405.1	GO:0005507(copper ion binding);GO:0009411(response to UV);GO:0009507(chloroplast);GO:0009534(chloroplast thylakoid);GO:0009535(chloroplast thylakoid membrane);GO:0009543(chloroplast thylakoid lumen);GO:0009570(chloroplast stroma);GO:0009579(thylakoid);GO:0017148(negative regulation of translation);GO:0031977(thylakoid lumen);GO:0046028(electron transporter, transferring electrons from cytochrome …	00195(Photosynthesis)	K02638	NA	plastocyanin [Coffea arabica]	91.816	1143.09	206.217	10.9006	9.83861	11.1993	45.1218	5.49575	5.22146e-08	7.1591e-06	up	yes
113709718	LOC113709718	XM_027232564.1	GO:0009416(response to light stimulus);GO:0009535(chloroplast thylakoid membrane);GO:0009768(photosynthesis, light harvesting in photosystem I);GO:0009941(chloroplast envelope);GO:0010287(plastoglobule);GO:0016168(chlorophyll binding);GO:0031409(pigment binding)	00196(Photosynthesis - antenna proteins)	K08907	NA	chlorophyll a-b binding protein 6A, chloroplastic-like [Coffea arabica]	192.963	1099.76	201.393	13.1836	18.488	16.4383	31.0562	4.95681	5.34674e-08	7.29899e-06	up	yes
113689825	LOC113689825	XM_027207616.1	GO:0016020(membrane);GO:0016709(oxidoreductase activity, acting on paired donors, with incorporation or reduction of molecular oxygen, NAD(P)H as one donor, and incorporation of one atom of oxygen);GO:0044550(secondary metabolite biosynthetic process)	NA	NA	NA	tabersonine 16-hydroxylase 1-like [Coffea arabica]	226.249	14.0176	232.891	3.1466	4.11011	2.71146	47.467	5.56885	5.48301e-08	7.45263e-06	up	yes
113709097	LOC113709097	XM_027231837.1	GO:0000166(nucleotide binding);GO:0005515(protein binding);GO:0005524(ATP binding);GO:0005886(plasma membrane);GO:0006952(defense response);GO:0007165(signal transduction);GO:0009626(plant-type hypersensitive response);GO:0012505(endomembrane system);GO:0019897(extrinsic component of plasma membrane);GO:0043531(ADP binding)	04626(Plant-pathogen interaction)	K13457	NA	disease resistance protein RPM1-like [Coffea arabica]	16.9566	1.18754	23.3567	0.043714	0.099212	0.060666	203.843	7.67132	5.63993e-08	7.63287e-06	up	yes
113707162	LOC113707162	XM_027229351.1	GO:0004185(serine-type carboxypeptidase activity);GO:0005773(vacuole);GO:0051603(proteolysis involved in cellular protein catabolic process)	NA	NA	NA	serine carboxypeptidase-like [Coffea arabica]	0	0	0	14.5911	18.1112	18.8042	-inf	-inf	5.69586e-08	7.67547e-06	down	yes
113711535	LOC113711535	XM_027234693.1	GO:0005509(calcium ion binding)	04626(Plant-pathogen interaction)	K13448	NA	calmodulin-like protein 12 [Coffea arabica]	15.0669	72.0471	13.5192	0.852667	0.826242	0.50408	46.0988	5.52666	5.74681e-08	7.71104e-06	up	yes
113709767	LOC113709767	XM_027232620.1;XM_027232621.1;XM_027232622.1	GO:0003674(molecular_function);GO:0009507(chloroplast);GO:0009534(chloroplast thylakoid);GO:0009535(chloroplast thylakoid membrane);GO:0009538(photosystem I reaction center);GO:0009579(thylakoid);GO:0009941(chloroplast envelope);GO:0010287(plastoglobule);GO:0015979(photosynthesis);GO:0016020(membrane);GO:0016021(integral component of membrane);GO:0016021(integral component of membrane)	00195(Photosynthesis);00195(Photosynthesis)	K02694	NA	photosystem I reaction center subunit III, chloroplastic-like [Coffea arabica]	50.1331	604.273	80.8849	3.99121	2.65317	6.62958	55.3934	5.79164	5.90926e-08	7.88281e-06	up	yes
113698436	LOC113698436	XM_027218260.1	GO:0005507(copper ion binding);GO:0016722(oxidoreductase activity, oxidizing metal ions)	00053(Ascorbate and aldarate metabolism)	K00423	EC:1.10.3.3	L-ascorbate oxidase-like [Coffea arabica]	249.654	16.757	294.521	4.52261	3.88115	4.29374	44.1766	5.46521	5.92504e-08	7.88281e-06	up	yes
113694491	LOC113694491	XM_027213307.1	GO:0005618(cell wall);GO:0033609(oxalate metabolic process);GO:0046564(oxalate decarboxylase activity)	NA	NA	NA	auxin-binding protein ABP20-like [Coffea arabica]	3.68912	93.9952	19.2165	0.103956	0.258324	0.158277	224.569	7.81101	6.34208e-08	8.37184e-06	up	yes
4421864	CoarCr007	rna-CoarCr007	GO:0009536(plastid)	00190(Oxidative phosphorylation);00195(Photosynthesis)	K02108	NA	hypothetical protein DCAR_001521 [Daucus carota subsp. sativus]	618.833	1343.98	525.166	55.3982	46.695	46.2734	16.7691	4.06773	6.34594e-08	8.37184e-06	up	yes
113719243	LOC113719243	XM_027244404.1	GO:0009507(chloroplast);GO:0009523(photosystem II);GO:0009533(chloroplast stromal thylakoid);GO:0009535(chloroplast thylakoid membrane);GO:0010205(photoinhibition);GO:0015979(photosynthesis);GO:0016021(integral component of membrane);GO:0030095(chloroplast photosystem II);GO:0030145(manganese ion binding);GO:0045454(cell redox homeostasis)	00195(Photosynthesis)	K02723	NA	photosystem II core complex proteins psbY, chloroplastic-like [Coffea arabica]	118.537	1017.89	149.021	8.35409	12.3767	10.8896	40.6526	5.34528	6.49464e-08	8.53216e-06	up	yes
113735678	LOC113735678	XM_027262673.1	GO:0005515(protein binding);GO:0009416(response to light stimulus);GO:0009507(chloroplast);GO:0009570(chloroplast stroma);GO:0009744(response to sucrose);GO:0018316(peptide cross-linking via L-cystine);GO:0019253(reductive pentose-phosphate cycle);GO:0034605(cellular response to heat);GO:0070417(cellular response to cold);GO:0071454(cellular response to anoxia);GO:0080153(negative regulation of r…	NA	NA	NA	calvin cycle protein CP12-2, chloroplastic-like [Coffea arabica]	32.9774	430.98	119.972	3.64672	4.51423	5.2156	43.6532	5.44802	6.52218e-08	8.53264e-06	up	yes
113687906	LOC113687906	XM_027205436.1	GO:0008171(O-methyltransferase activity);GO:0008757(S-adenosylmethionine-dependent methyltransferase activity);GO:0019438(aromatic compound biosynthetic process)	00945(Stilbenoid, diarylheptanoid and gingerol biosynthesis)	K16040	EC:2.1.1.240	trans-resveratrol di-O-methyltransferase-like [Coffea arabica]	3.35712	93.6902	19.118	0.250268	0.240276	0.404034	129.855	7.02076	6.68479e-08	8.70909e-06	up	yes
113704816	LOC113704816	XM_027226689.1	GO:0005886(plasma membrane);GO:0016021(integral component of membrane);GO:0042626(ATPase activity, coupled to transmembrane movement of substances)	02010(ABC transporters)	K05681	NA	ABC transporter G family member 44-like, partial [Coffea arabica]	0	0.103032	0	12.1637	14.1411	15.6667	0.00245482	-8.67017	6.83341e-08	8.86325e-06	down	yes
113690922	LOC113690922	XM_027209053.1	GO:0004620(phospholipase activity);GO:0005737(cytoplasm);GO:0016020(membrane);GO:0047372(acylglycerol lipase activity)	NA	NA	NA	patatin-like protein 2 [Coffea arabica]	114.4	3.17621	185.048	1.33096	0.744686	0.946271	100.143	6.64592	6.85958e-08	8.86325e-06	up	yes
113696071	LOC113696071	XM_027215398.1;XM_027215399.1	GO:0004484(mRNA guanylyltransferase activity);GO:0005634(nucleus);GO:0006370(7-methylguanosine mRNA capping);GO:0006397(mRNA processing);GO:0009506(plasmodesma);GO:0009506(plasmodesma)	03015(mRNA surveillance pathway);03015(mRNA surveillance pathway)	K13917	EC:2.7.7.50;EC:3.6.1.-	mRNA-capping enzyme-like [Coffea arabica]	0	0	0	13.6251	14.2852	5.15967	-inf	-inf	7.09807e-08	9.13381e-06	down	yes
113706620	LOC113706620	XM_027228547.1	GO:0007165(signal transduction);GO:0016020(membrane)	NA	NA	NA	ankyrin repeat-containing protein BDA1-like [Coffea arabica]	113.595	4.96356	75.9745	1.33669	1.22897	0.919283	55.821	5.80274	7.2299e-08	9.26548e-06	up	yes
113724490	LOC113724490	XM_027247388.1	GO:0005388(calcium-transporting ATPase activity);GO:0005887(integral component of plasma membrane);GO:0043231(intracellular membrane-bounded organelle)	NA	NA	NA	calcium-transporting ATPase 12, plasma membrane-type-like [Coffea arabica]	147.85	7.26673	118.459	1.68907	2.3245	1.72346	47.6859	5.57549	7.38075e-08	9.42036e-06	up	yes
113711967	LOC113711967	XM_027235226.1;XM_027235227.1	NA	NA	NA	NA	extensin-2-like [Coffea arabica]	40.3961	1.26662	19.7505	1752.29	1290.04	1830.2	0.012604	-6.30998	7.7489e-08	9.85021e-06	down	yes
113704159	LOC113704159	XM_027225874.1;XR_003451641.1;XR_003451642.1	GO:0008150(biological_process);GO:0009534(chloroplast thylakoid);GO:0009941(chloroplast envelope);GO:0016853(isomerase activity);GO:0016853(isomerase activity)	00906(Carotenoid biosynthesis);00906(Carotenoid biosynthesis)	K17911	EC:5.2.1.14	beta-carotene isomerase D27, chloroplastic isoform X2 [Coffea eugenioides];beta-carotene isomerase D27, chloroplastic-like isoform X6 [Coffea arabica];beta-carotene isomerase D27, chloroplastic-like isoform X2 [Coffea arabica]	8.54259	137.222	24.9472	0.487355	0.569851	0.311951	124.684	6.96213	8.1424e-08	1.03087e-05	up	yes
113726454	LOC113726454	XM_027250183.1	GO:0042802(identical protein binding);GO:0050275(scopoletin glucosyltransferase activity)	00906(Carotenoid biosynthesis)	K14595	EC:2.4.1.263	scopoletin glucosyltransferase-like [Coffea arabica]	376.234	23.1613	329.963	4.35251	5.33139	7.6144	42.1636	5.39793	8.34973e-08	1.05287e-05	up	yes
113734410	LOC113734410	XM_027260942.1	GO:0005576(extracellular region);GO:0016829(lyase activity);GO:0030570(pectate lyase activity);GO:0045490(pectin catabolic process);GO:0046872(metal ion binding)	00040(Pentose and glucuronate interconversions)	K01728	EC:4.2.2.2	probable pectate lyase 8 [Coffea arabica]	0	0	0	10.1086	12.4006	16.2344	-inf	-inf	8.54149e-08	1.06899e-05	down	yes
113730421	LOC113730421	XM_027255084.1	GO:0005515(protein binding);GO:0005737(cytoplasm);GO:0009408(response to heat);GO:0009644(response to high light intensity);GO:0010286(heat acclimation);GO:0042542(response to hydrogen peroxide)	04141(Protein processing in endoplasmic reticulum)	K13993	NA	18.2 kDa class I heat shock protein-like [Coffea arabica]	38.3274	7.63807	78.4056	0.231342	0.456882	0.306337	125.051	6.96637	8.55681e-08	1.06899e-05	up	yes
113724241	LOC113724241	XM_027247162.1	GO:0005618(cell wall);GO:0033609(oxalate metabolic process);GO:0046564(oxalate decarboxylase activity)	NA	NA	NA	rhicadhesin receptor-like [Coffea arabica]	2.16628	10.822	8.22503	301.475	148.658	224.655	0.031437	-4.99139	8.57972e-08	1.06899e-05	down	yes
113703837	LOC113703837	XM_027225317.1	GO:0006869(lipid transport);GO:0008289(lipid binding)	NA	NA	NA	14 kDa proline-rich protein DC2.15-like [Coffea arabica]	157.002	70.2979	50.1094	2352.9	3027.7	1869.43	0.0382633	-4.7079	8.83267e-08	1.09616e-05	down	yes
113709724	LOC113709724	XM_027232571.1	GO:0006754(ATP biosynthetic process);GO:0009507(chloroplast);GO:0009534(chloroplast thylakoid);GO:0009535(chloroplast thylakoid membrane);GO:0009544(chloroplast ATP synthase complex);GO:0009579(thylakoid);GO:0009772(photosynthetic electron transport in photosystem II);GO:0009941(chloroplast envelope);GO:0015986(ATP synthesis coupled proton transport);GO:0016020(membrane);GO:0030234(enzyme regulat…	00190(Oxidative phosphorylation);00195(Photosynthesis)	K02115	NA	ATP synthase gamma chain, chloroplastic-like [Coffea arabica]	13.5129	122.119	18.7822	0.98065	1.27069	1.04002	46.915	5.55198	8.88736e-08	1.0986e-05	up	yes
113695686	LOC113695686	XM_027214822.1	GO:0009416(response to light stimulus);GO:0009535(chloroplast thylakoid membrane);GO:0009768(photosynthesis, light harvesting in photosystem I);GO:0009941(chloroplast envelope);GO:0010287(plastoglobule);GO:0016168(chlorophyll binding);GO:0031409(pigment binding)	00196(Photosynthesis - antenna proteins)	K08915	NA	chlorophyll a-b binding protein CP29.1, chloroplastic-like [Coffea arabica]	120.294	837.619	170.633	10.0563	9.44557	16.92	30.9854	4.95352	9.37273e-08	1.15014e-05	up	yes
113698303	LOC113698303	XM_027218081.1	GO:0005515(protein binding)	00195(Photosynthesis)	K02641	EC:1.18.1.2	ferredoxin--NADP reductase, leaf-type isozyme, chloroplastic [Coffea arabica]	24.8494	270.622	37.36	1.84178	2.41974	2.99284	45.8801	5.5198	9.37754e-08	1.15014e-05	up	yes
113743786	LOC113743786	XM_027271886.1;XM_027271887.1	GO:0004332(fructose-bisphosphate aldolase activity);GO:0005515(protein binding);GO:0005737(cytoplasm);GO:0005829(cytosol);GO:0006094(gluconeogenesis);GO:0006096(glycolytic process);GO:0009507(chloroplast);GO:0009507(chloroplast)	00010(Glycolysis / Gluconeogenesis);00030(Pentose phosphate pathway);00051(Fructose and mannose metabolism);00710(Carbon fixation in photosynthetic organisms);00710(Carbon fixation in photosynthetic organisms)	K01623	EC:4.1.2.13	fructose-bisphosphate aldolase 5, cytosolic isoform X1 [Coffea arabica];fructose-bisphosphate aldolase 5, cytosolic isoform X2 [Coffea arabica]	12.0865	95.1182	32.9971	1.80509	0.696711	0.797363	42.4961	5.40926	9.72474e-08	1.18808e-05	up	yes
113717647	LOC113717647	XM_027242419.1	GO:0004842(ubiquitin-protein transferase activity);GO:0005634(nucleus);GO:0010200(response to chitin);GO:0016567(protein ubiquitination)	04120(Ubiquitin mediated proteolysis)	K10260	NA	U-box domain-containing protein 21-like [Coffea arabica]	72.3784	1.81327	66.0158	0.271039	0.586293	0.534956	100.703	6.65396	9.92458e-08	1.2078e-05	up	yes
113710246	LOC113710246	XR_003452825.1	GO:0003674(molecular_function);GO:0009507(chloroplast);GO:0009534(chloroplast thylakoid);GO:0009535(chloroplast thylakoid membrane);GO:0009538(photosystem I reaction center);GO:0009579(thylakoid);GO:0009941(chloroplast envelope);GO:0010287(plastoglobule);GO:0015979(photosynthesis);GO:0016020(membrane);GO:0016021(integral component of membrane)	00195(Photosynthesis)	K02694	NA	photosystem I reaction center subunit III, chloroplastic-like [Coffea arabica]	29.6568	352.269	57.3768	0.750678	4.06714	0.828649	77.8014	6.28172	1.00776e-07	1.22168e-05	up	yes
113696367	LOC113696367	XM_027215792.1	NA	NA	NA	NA	late embryogenesis abundant protein At1g64065-like [Coffea arabica]	76.093	0.856218	84.8295	0.111317	0	0	1453.32	10.5051	1.02343e-07	1.23591e-05	up	yes
4421749	CoarCr002	rna-CoarCr002	GO:0009536(plastid)	00190(Oxidative phosphorylation);00195(Photosynthesis)	K02108	NA	hypothetical protein DCAR_001521 [Daucus carota subsp. sativus]	519.986	1221.65	482.877	51.0725	43.0372	45.3677	15.9489	3.99539	1.03186e-07	1.24132e-05	up	yes
113695309	LOC113695309	XM_027214347.1	GO:0003674(molecular_function);GO:0005576(extracellular region);GO:0008150(biological_process)	NA	NA	NA	pathogenesis-related protein PR-1-like [Coffea arabica]	0	0.77787	0	37.5426	44.4587	72.8689	0.00502272	-7.63731	1.07395e-07	1.28702e-05	down	yes
113740639	LOC113740639	XM_027268181.1	GO:0004866(endopeptidase inhibitor activity);GO:0005576(extracellular region)	NA	NA	NA	kunitz trypsin inhibitor 2-like [Coffea arabica]	9.85	2.51522	0	435.19	347.436	455.104	0.00999025	-6.64526	1.12602e-07	1.34429e-05	down	yes
113730831	LOC113730831	XM_027255778.1	GO:0005506(iron ion binding);GO:0005739(mitochondrion);GO:0005829(cytosol);GO:0005886(plasma membrane);GO:0006974(cellular response to DNA damage stimulus);GO:0008270(zinc ion binding);GO:0009228(thiamine biosynthetic process);GO:0009409(response to cold);GO:0009507(chloroplast);GO:0009570(chloroplast stroma);GO:0009579(thylakoid);GO:0009941(chloroplast envelope);GO:0010319(stromule);GO:0018131(o…	00730(Thiamine metabolism)	K03146	EC:2.4.2.60	thiamine thiazole synthase 2, chloroplastic [Coffea arabica]	30.8233	234.419	106.016	5.4819	4.98569	4.05872	25.5576	4.67568	1.13136e-07	1.34555e-05	up	yes
113714268	LOC113714268	XM_027238059.1	GO:0009507(chloroplast);GO:0009534(chloroplast thylakoid);GO:0009535(chloroplast thylakoid membrane);GO:0009538(photosystem I reaction center);GO:0009579(thylakoid);GO:0009735(response to cytokinin);GO:0009941(chloroplast envelope);GO:0010287(plastoglobule);GO:0015979(photosynthesis)	00195(Photosynthesis)	K02693	NA	photosystem I reaction center subunit IV B, chloroplastic [Coffea arabica]	248.004	1770.14	360.733	25.1318	26.0855	32.1707	28.5278	4.8343	1.17946e-07	1.39746e-05	up	yes
gene-LOC113722969	LOC113722969	gene-LOC113722969	GO:0009507(chloroplast)	03430(Mismatch repair)	K07456	NA	uncharacterized protein LOC113753547 [Coffea eugenioides]	1776.41	93.884	1609.52	0.003275	0.94605	5.31408	555.579	9.11785	1.18392e-07	1.39748e-05	up	yes
113690038	LOC113690038	XM_027207860.1	GO:0004503(monophenol monooxygenase activity);GO:0036263(L-DOPA monooxygenase activity)	00350(Tyrosine metabolism);00950(Isoquinoline alkaloid biosynthesis)	K00422	EC:1.10.3.1	polyphenol oxidase I, chloroplastic-like [Coffea arabica]	1.15656	4.39819	0.871621	43.6715	97.3255	103.212	0.026315	-5.24797	1.19575e-07	1.40614e-05	down	yes
113739702	LOC113739702	XM_027267010.1	GO:0003735(structural constituent of ribosome);GO:0006412(translation);GO:0022625(cytosolic large ribosomal subunit)	03010(Ribosome)	K02885	NA	60S ribosomal protein L19-2-like [Coffea arabica]	790.135	42.0062	524.872	12.3	12.6892	8.60117	40.3989	5.33624	1.22413e-07	1.43108e-05	up	yes
113722910	LOC113722910	XM_027246141.1	GO:0005509(calcium ion binding)	04626(Plant-pathogen interaction)	K13448	NA	hypothetical protein GLYMA_06G171100 [Glycine max]	252.021	14.2315	188.526	4.71209	3.18125	2.67265	43.0417	5.42766	1.22607e-07	1.43108e-05	up	yes
113690048	LOC113690048	XM_027207868.1;XM_027207867.1	GO:0008171(O-methyltransferase activity);GO:0008757(S-adenosylmethionine-dependent methyltransferase activity);GO:0019438(aromatic compound biosynthetic process);GO:0019438(aromatic compound biosynthetic process)	00945(Stilbenoid, diarylheptanoid and gingerol biosynthesis);00945(Stilbenoid, diarylheptanoid and gingerol biosynthesis)	K16040	EC:2.1.1.240	trans-resveratrol di-O-methyltransferase-like isoform X2 [Coffea arabica];trans-resveratrol di-O-methyltransferase-like isoform X1 [Coffea arabica]	7.45432	98.7329	4.78056	0.114307	0.177786	0.32986	178.418	7.47912	1.31801e-07	1.5327e-05	up	yes
113716608	LOC113716608	XM_027241007.1	GO:0000139(Golgi membrane);GO:0005515(protein binding);GO:0005768(endosome);GO:0005794(Golgi apparatus);GO:0005802(trans-Golgi network);GO:0008168(methyltransferase activity);GO:0009834(plant-type secondary cell wall biogenesis);GO:0016021(integral component of membrane);GO:0032259(methylation);GO:0045492(xylan biosynthetic process)	NA	NA	NA	probable methyltransferase At1g27930 [Coffea arabica]	0	0	0	21.4896	22.5814	21.2461	-inf	-inf	1.32466e-07	1.53475e-05	down	yes
113730422	LOC113730422	XM_027255085.1	GO:0005515(protein binding);GO:0005737(cytoplasm);GO:0009408(response to heat)	04141(Protein processing in endoplasmic reticulum)	K13993	NA	17.4 kDa class I heat shock protein-like [Coffea arabica]	157.667	181.353	119.891	11.2949	9.06543	11.8743	14.2366	3.83153	1.3353e-07	1.54139e-05	up	yes
113741317	LOC113741317	XM_027268821.1	GO:0002237(response to molecule of bacterial origin);GO:0003700(DNA binding transcription factor activity);GO:0005515(protein binding);GO:0005634(nucleus);GO:0006351(transcription, DNA-templated);GO:0006355(regulation of transcription, DNA-templated);GO:0009611(response to wounding);GO:0009751(response to salicylic acid);GO:0010200(response to chitin);GO:0031347(regulation of defense response);GO…	04626(Plant-pathogen interaction)	K18834	NA	probable WRKY transcription factor 40 [Coffea arabica]	0	14.8937	110.027	0	0	0	inf	inf	1.35799e-07	1.56184e-05	up	yes
113730383	LOC113730383	XM_027255031.1	GO:0005515(protein binding);GO:0005737(cytoplasm);GO:0005739(mitochondrion);GO:0006979(response to oxidative stress);GO:0009751(response to salicylic acid);GO:0009816(defense response to bacterium, incompatible interaction);GO:0019441(tryptophan catabolic process to kynurenine);GO:0020037(heme binding);GO:0046872(metal ion binding)	NA	NA	NA	nematode resistance protein-like HSPRO2 [Coffea arabica]	1285.14	62.6087	1210.77	18.8744	23.5444	16.427	43.4783	5.44222	1.36766e-07	1.56722e-05	up	yes
113731692	LOC113731692	XM_027257075.1	GO:0009416(response to light stimulus);GO:0009535(chloroplast thylakoid membrane);GO:0009768(photosynthesis, light harvesting in photosystem I);GO:0009941(chloroplast envelope);GO:0010287(plastoglobule);GO:0016168(chlorophyll binding);GO:0031409(pigment binding)	00196(Photosynthesis - antenna proteins)	K08917	NA	chlorophyll a-b binding protein CP24 10A, chloroplastic-like [Coffea arabica]	101.144	1263.07	152.934	8.22395	11.2399	13.7178	45.7223	5.51483	1.37588e-07	1.57091e-05	up	yes
113708787	LOC113708787	XM_027231385.1	GO:0000103(sulfate assimilation);GO:0006457(protein folding);GO:0009507(chloroplast);GO:0015035(protein disulfide oxidoreductase activity);GO:0016671(oxidoreductase activity, acting on a sulfur group of donors, disulfide as acceptor);GO:0034599(cellular response to oxidative stress);GO:0045454(cell redox homeostasis);GO:0055114(oxidation-reduction process)	NA	NA	NA	thioredoxin F, chloroplastic-like [Coffea arabica]	30.5859	266.544	66.3599	3.37852	4.08485	4.01462	31.6684	4.98497	1.4193e-07	1.6146e-05	up	yes
113710936	LOC113710936	XM_027234019.1;XR_003453045.1;XM_027234018.1	GO:0004185(serine-type carboxypeptidase activity);GO:0016747(transferase activity, transferring acyl groups other than amino-acyl groups);GO:0019748(secondary metabolic process);GO:0051603(proteolysis involved in cellular protein catabolic process);GO:0051603(proteolysis involved in cellular protein catabolic process)	NA	NA	NA	serine carboxypeptidase-like 11 isoform X2 [Coffea arabica];serine carboxypeptidase-like 11 isoform X1 [Coffea arabica]	0	0	0	15.6951	13.2603	14.7791	-inf	-inf	1.43878e-07	1.63086e-05	down	yes
113743062	LOC113743062	XM_027271131.1	GO:0003674(molecular_function);GO:0005576(extracellular region);GO:0008150(biological_process)	NA	NA	NA	uncharacterized protein LOC113743062 [Coffea arabica]	131.681	7.46693	140.2	1.312	0.816216	2.87372	55.8479	5.80343	1.47876e-07	1.66936e-05	up	yes
113716451	LOC113716451	XM_027240785.1	GO:0008375(acetylglucosaminyltransferase activity);GO:0016021(integral component of membrane);GO:0016757(transferase activity, transferring glycosyl groups)	NA	NA	NA	uncharacterized protein LOC113716451 [Coffea arabica]	126.069	7.52417	149.238	2.20298	2.68867	1.26583	45.9329	5.52146	1.48338e-07	1.66936e-05	up	yes
113709238	LOC113709238	XM_027231959.1	GO:0000103(sulfate assimilation);GO:0006457(protein folding);GO:0009507(chloroplast);GO:0015035(protein disulfide oxidoreductase activity);GO:0016671(oxidoreductase activity, acting on a sulfur group of donors, disulfide as acceptor);GO:0034599(cellular response to oxidative stress);GO:0045454(cell redox homeostasis);GO:0055114(oxidation-reduction process)	NA	NA	NA	thioredoxin F-type, chloroplastic-like [Coffea arabica]	65.1818	273.588	43.435	4.56732	4.19239	5.22205	27.3359	4.77273	1.57049e-07	1.76108e-05	up	yes
113732475	LOC113732475	XM_027258254.1;XM_027258260.1	GO:0004674(protein serine/threonine kinase activity);GO:0005634(nucleus);GO:0005737(cytoplasm);GO:0005886(plasma membrane);GO:0035556(intracellular signal transduction);GO:0035556(intracellular signal transduction)	04016(MAPK signaling pathway - plant);04016(MAPK signaling pathway - plant)	K20714	EC:2.7.11.1	serine/threonine-protein kinase OXI1-like isoform X1 [Coffea arabica];serine/threonine-protein kinase OXI1-like isoform X2 [Coffea arabica]	162.544	9.27238	120.669	2.51976	2.64797	2.51782	38.0564	5.25007	1.60163e-07	1.7896e-05	up	yes
113732132	LOC113732132	XM_027257775.1	GO:0004497(monooxygenase activity);GO:0007275(multicellular organism development);GO:0010268(brassinosteroid homeostasis);GO:0016125(sterol metabolic process);GO:0016132(brassinosteroid biosynthetic process)	NA	NA	NA	cytochrome P450 87A3-like [Coffea arabica]	27.267	22.4778	8.88808	351.818	1142.33	358.26	0.0316522	-4.98155	1.6137e-07	1.79652e-05	down	yes
113708854	LOC113708854	XM_027231516.1	GO:0005886(plasma membrane);GO:0016021(integral component of membrane);GO:0055085(transmembrane transport)	NA	NA	NA	uncharacterized protein LOC113708854 [Coffea arabica]	0	0	0	9.40213	13.7799	5.30289	-inf	-inf	1.61926e-07	1.79652e-05	down	yes
113688211	LOC113688211	XM_027205961.1	NA	NA	NA	NA	GATA zinc finger domain-containing protein 14-like [Coffea arabica]	0	2.99479	0	160.953	172.7	266.338	0.00499138	-7.64634	1.65349e-07	1.82663e-05	down	yes
113698171	LOC113698171	XM_027217882.1	GO:0003677(DNA binding);GO:0005515(protein binding);GO:0005634(nucleus);GO:0006351(transcription, DNA-templated);GO:0007275(multicellular organism development);GO:0008361(regulation of cell size);GO:0009416(response to light stimulus);GO:0009611(response to wounding);GO:0009620(response to fungus);GO:0009744(response to sucrose);GO:0009751(response to salicylic acid);GO:0009753(response to jasmon…	NA	NA	NA	protein ATAF2-like [Coffea arabica]	499.279	32.6822	432.287	8.91225	8.96829	10.3885	34.1096	5.09211	1.65803e-07	1.82663e-05	up	yes
113695404	LOC113695404	XM_027214490.1	GO:0003674(molecular_function);GO:0005575(cellular_component);GO:0008150(biological_process)	NA	NA	NA	uncharacterized protein LOC113695404 [Coffea arabica]	369.612	25.074	450.992	9.31237	6.76975	5.97258	38.3446	5.26095	1.73008e-07	1.89747e-05	up	yes
113697672	LOC113697672	XM_027217307.1	GO:0005516(calmodulin binding);GO:0005634(nucleus);GO:0005737(cytoplasm);GO:0008150(biological_process)	00500(Starch and sucrose metabolism)	K01214	EC:3.2.1.68	IQ domain-containing protein IQM2-like [Coffea arabica]	100.383	5.95204	80.3919	2.13209	1.35509	0.896078	42.6001	5.41278	1.73588e-07	1.89747e-05	up	yes
113704334	LOC113704334	XM_027226179.1;XM_027226190.1	GO:0005507(copper ion binding);GO:0009809(lignin biosynthetic process);GO:0016722(oxidoreductase activity, oxidizing metal ions);GO:0016722(oxidoreductase activity, oxidizing metal ions)	NA	NA	NA	laccase-15-like isoform X1 [Coffea arabica]	0	0	0	6.71319	21.8012	14.1517	-inf	-inf	1.74047e-07	1.89747e-05	down	yes
113729326	LOC113729326	XM_027253633.1	GO:0005509(calcium ion binding)	NA	NA	NA	calcium-binding protein PBP1-like [Coffea arabica]	192.707	10.337	182.605	3.23209	2.86516	2.19677	46.4972	5.53907	1.74794e-07	1.89903e-05	up	yes
gene-LOC113715020	LOC113715020	gene-LOC113715020	GO:0005507(copper ion binding);GO:0009809(lignin biosynthetic process);GO:0016722(oxidoreductase activity, oxidizing metal ions)	NA	NA	NA	laccase-15-like [Sesamum indicum]	1.80827	2.34765	1.55393	44.5758	32.7726	41.2225	0.0481557	-4.37615	1.79321e-07	1.94149e-05	down	yes
113714234	LOC113714234	XM_027238023.1	NA	NA	NA	NA	uncharacterized protein LOC113711576 [Coffea arabica]	57.4837	29.416	20.5078	774.363	795.148	748.769	0.0463307	-4.43189	1.85374e-07	2.00013e-05	down	yes
113738242	LOC113738242	XM_027265488.1	GO:0005515(protein binding)	00195(Photosynthesis)	K02692	NA	photosystem I reaction center subunit II, chloroplastic-like [Coffea arabica]	70.5419	741.182	122.372	4.53466	8.48653	11.2345	38.5104	5.26718	1.93921e-07	2.08518e-05	up	yes
113727827	LOC113727827	XM_027252189.1;XM_027252190.1	GO:0000272(polysaccharide catabolic process);GO:0000427(plastid-encoded plastid RNA polymerase complex);GO:0003677(DNA binding);GO:0003723(RNA binding);GO:0003824(catalytic activity);GO:0005515(protein binding);GO:0005773(vacuole);GO:0005777(peroxisome);GO:0005794(Golgi apparatus);GO:0005840(ribosome);GO:0005996(monosaccharide metabolic process);GO:0006364(rRNA processing);GO:0007623(circadian rh…	00640(Propanoate metabolism);00280(Valine, leucine and isoleucine degradation);00410(beta-Alanine metabolism);00410(beta-Alanine metabolism)	K05605	EC:3.1.2.4	chloroplast stem-loop binding protein of 41 kDa b, chloroplastic-like isoform X1 [Coffea arabica];chloroplast stem-loop binding protein of 41 kDa b, chloroplastic-like isoform X2 [Coffea arabica]	5.31061	104.367	8.55346	0.11159	0.499536	0.432851	113.251	6.82338	2.0022e-07	2.14557e-05	up	yes
113707734	LOC113707734	XM_027230037.1	GO:0003700(DNA binding transcription factor activity);GO:0005634(nucleus);GO:0006351(transcription, DNA-templated);GO:0006355(regulation of transcription, DNA-templated);GO:0043565(sequence-specific DNA binding)	04016(MAPK signaling pathway - plant)	K13425	NA	probable WRKY transcription factor 14 [Coffea arabica]	167.165	12.739	160.538	3.14833	2.00386	4.48963	35.3089	5.14196	2.01689e-07	2.14763e-05	up	yes
113728229	LOC113728229	XM_027252790.1	GO:0003677(DNA binding);GO:0009295(nucleoid);GO:0009507(chloroplast);GO:0009508(plastid chromosome);GO:0009534(chloroplast thylakoid);GO:0009535(chloroplast thylakoid membrane);GO:0009579(thylakoid);GO:0009737(response to abscisic acid);GO:0009773(photosynthetic electron transport in photosystem I);GO:0009941(chloroplast envelope);GO:0016021(integral component of membrane);GO:0030093(chloroplast …	00562(Inositol phosphate metabolism);04070(Phosphatidylinositol signaling system)	K01092	EC:3.1.3.25	protein CURVATURE THYLAKOID 1B, chloroplastic [Coffea arabica]	26.3313	401.33	23.6666	1.99715	1.58432	2.9149	69.4738	6.1184	2.01781e-07	2.14763e-05	up	yes
113741636	LOC113741636	XM_027269222.1	GO:0003700(DNA binding transcription factor activity);GO:0005634(nucleus);GO:0006351(transcription, DNA-templated);GO:0006355(regulation of transcription, DNA-templated);GO:0006952(defense response);GO:0043565(sequence-specific DNA binding)	04016(MAPK signaling pathway - plant);04626(Plant-pathogen interaction)	K13424	NA	probable WRKY transcription factor 61 [Coffea arabica]	300.006	16.9693	330.69	6.28273	4.957	5.73023	38.1654	5.25419	2.02852e-07	2.14916e-05	up	yes
113712883	LOC113712883	XM_027236494.1	GO:0009416(response to light stimulus);GO:0009535(chloroplast thylakoid membrane);GO:0009768(photosynthesis, light harvesting in photosystem I);GO:0009941(chloroplast envelope);GO:0010287(plastoglobule);GO:0016168(chlorophyll binding);GO:0031409(pigment binding)	00196(Photosynthesis - antenna proteins)	K08916	NA	chlorophyll a-b binding protein CP26, chloroplastic [Coffea arabica]	201.687	1387.87	247.118	19.3356	22.5549	25.4321	27.2817	4.76986	2.03293e-07	2.14916e-05	up	yes
113738017	LOC113738017	XM_027265165.1	GO:0005634(nucleus);GO:0005737(cytoplasm);GO:0006012(galactose metabolic process);GO:0006979(response to oxidative stress);GO:0009409(response to cold);GO:0009414(response to water deprivation);GO:0009651(response to salt stress);GO:0009737(response to abscisic acid);GO:0016051(carbohydrate biosynthetic process);GO:0016757(transferase activity, transferring glycosyl groups);GO:0016758(transferase…	00052(Galactose metabolism)	K18819	EC:2.4.1.123	galactinol synthase 2-like isoform X1 [Coffea arabica]	21.3193	56.7104	5.20043	0.286938	0	0.257499	152.874	7.2562	2.07647e-07	2.18782e-05	up	yes
113727969	LOC113727969	XM_027252396.1	GO:0005515(protein binding);GO:0005543(phospholipid binding);GO:0005739(mitochondrion);GO:0006952(defense response);GO:0009266(response to temperature stimulus);GO:0009408(response to heat);GO:0009409(response to cold);GO:0009611(response to wounding);GO:0009751(response to salicylic acid);GO:0016020(membrane);GO:0019725(cellular homeostasis);GO:0031348(negative regulation of defense response)	NA	NA	NA	BON1-associated protein 2-like [Coffea arabica]	112.249	7.18583	117.432	1.92341	1.81347	0.85576	51.5754	5.68861	2.11526e-07	2.22124e-05	up	yes
113710854	LOC113710854	XM_027233906.1	GO:0004601(peroxidase activity);GO:0005576(extracellular region);GO:0006979(response to oxidative stress);GO:0020037(heme binding);GO:0042744(hydrogen peroxide catabolic process);GO:0046872(metal ion binding);GO:0055114(oxidation-reduction process)	00940(Phenylpropanoid biosynthesis)	K00430	EC:1.11.1.7	peroxidase 9-like [Coffea arabica]	0	0	0	16.5014	18.7112	24.0119	-inf	-inf	2.14913e-07	2.24928e-05	down	yes
113691905	LOC113691905	XM_027210233.1;XR_003448815.1	GO:0005515(protein binding);GO:0005524(ATP binding);GO:0005739(mitochondrion);GO:0009507(chloroplast);GO:0009570(chloroplast stroma);GO:0009706(chloroplast inner membrane);GO:0010007(magnesium chelatase complex);GO:0015979(photosynthesis);GO:0015995(chlorophyll biosynthetic process);GO:0016851(magnesium chelatase activity);GO:0016851(magnesium chelatase activity)	00860(Porphyrin and chlorophyll metabolism);00860(Porphyrin and chlorophyll metabolism)	K03403	EC:6.6.1.1	magnesium-chelatase subunit ChlH, chloroplastic [Coffea arabica]	19.5026	229.083	38.7482	1.89179	2.55029	3.49178	36.2162	5.17856	2.23417e-07	2.3278e-05	up	yes
113732043	LOC113732043	XM_027257649.1	GO:0005515(protein binding);GO:0009507(chloroplast);GO:0009534(chloroplast thylakoid);GO:0009535(chloroplast thylakoid membrane);GO:0009538(photosystem I reaction center);GO:0009579(thylakoid);GO:0009941(chloroplast envelope);GO:0010287(plastoglobule);GO:0015979(photosynthesis);GO:0016020(membrane);GO:0016021(integral component of membrane);GO:0019684(photosynthesis, light reaction);GO:0031969(ch…	00195(Photosynthesis)	K02699	NA	photosystem I reaction center subunit XI, chloroplastic-like [Coffea arabica]	62.2937	637.245	77.5867	6.06	6.99916	7.68778	37.4574	5.22718	2.23898e-07	2.3278e-05	up	yes
113729284	LOC113729284	XM_027253598.1	GO:0005388(calcium-transporting ATPase activity);GO:0005887(integral component of plasma membrane);GO:0043231(intracellular membrane-bounded organelle)	NA	NA	NA	calcium-transporting ATPase 12, plasma membrane-type-like [Coffea arabica]	39.687	4.92352	41.6731	0.862349	1.27556	0.584607	31.6926	4.98607	2.28805e-07	2.37097e-05	up	yes
113726667	LOC113726667	XM_027250501.1	GO:0009416(response to light stimulus);GO:0009535(chloroplast thylakoid membrane);GO:0009768(photosynthesis, light harvesting in photosystem I);GO:0009941(chloroplast envelope);GO:0010287(plastoglobule);GO:0016168(chlorophyll binding);GO:0031409(pigment binding)	00196(Photosynthesis - antenna proteins)	K08917	NA	chlorophyll a-b binding protein CP24 10A, chloroplastic [Coffea arabica]	64.2331	930.961	122.71	5.63917	7.95807	11.6011	44.3642	5.47132	2.39556e-07	2.47089e-05	up	yes
113728556	LOC113728556	XM_027252952.1	GO:0009658(chloroplast organization);GO:0009707(chloroplast outer membrane)	NA	NA	NA	formin-like protein 18 [Coffea arabica]	148.369	9.91037	138.217	3.627	2.49931	2.86136	32.9893	5.04393	2.40023e-07	2.47089e-05	up	yes
113692840	LOC113692840	XM_027211422.1	GO:0005507(copper ion binding);GO:0009411(response to UV);GO:0009507(chloroplast);GO:0009534(chloroplast thylakoid);GO:0009535(chloroplast thylakoid membrane);GO:0009543(chloroplast thylakoid lumen);GO:0009570(chloroplast stroma);GO:0009579(thylakoid);GO:0017148(negative regulation of translation);GO:0031977(thylakoid lumen);GO:0046028(electron transporter, transferring electrons from cytochrome …	00195(Photosynthesis)	K02638	NA	plastocyanin-like [Coffea arabica]	29.4671	456.699	107.802	5.06731	4.55946	5.88676	38.2871	5.25879	2.54354e-07	2.60987e-05	up	yes
113690993	LOC113690993	XM_027209159.1	GO:0005509(calcium ion binding)	NA	NA	NA	calcium-binding protein PBP1-like [Coffea arabica]	387.885	27.6082	339.054	7.98813	9.26525	6.03018	32.4069	5.01823	2.60484e-07	2.66406e-05	up	yes
113738697	LOC113738697	XM_027265941.1	GO:0003674(molecular_function);GO:0005777(peroxisome);GO:0005886(plasma membrane);GO:0008150(biological_process);GO:0016021(integral component of membrane)	NA	NA	NA	putative UPF0481 protein At3g02645 [Coffea arabica]	0.689355	37.6224	7.75293	0.020485	0.034701	0.038036	494.139	8.94877	2.6557e-07	2.70727e-05	up	yes
113718771	LOC113718771	XM_027243687.1	GO:0003674(molecular_function);GO:0005634(nucleus);GO:0008150(biological_process)	NA	NA	NA	uncharacterized protein LOC113718771 [Coffea arabica]	484.392	26.93	367.301	10.1343	8.8823	5.72626	35.5102	5.15016	2.70122e-07	2.74475e-05	up	yes
113734056	LOC113734056	XM_027260373.1	GO:0008150(biological_process);GO:0016021(integral component of membrane)	NA	NA	NA	uncharacterized protein LOC113734056 [Coffea arabica]	340.725	12.4669	244.999	5.55393	4.36975	4.51104	41.4411	5.37299	2.79575e-07	2.83164e-05	up	yes
113710225	LOC113710225	XM_027233113.1	GO:0009416(response to light stimulus);GO:0009535(chloroplast thylakoid membrane);GO:0009768(photosynthesis, light harvesting in photosystem I);GO:0009941(chloroplast envelope);GO:0010287(plastoglobule);GO:0016168(chlorophyll binding);GO:0031409(pigment binding)	00196(Photosynthesis - antenna proteins)	K08912	NA	chlorophyll a-b binding protein of LHCII type 1 [Coffea arabica]	382.216	3208.65	555.68	29.622	48.3508	58.9627	30.281	4.92034	2.81682e-07	2.84381e-05	up	yes
113690031	LOC113690031	XM_027207856.1	GO:0004503(monophenol monooxygenase activity);GO:0036263(L-DOPA monooxygenase activity)	00350(Tyrosine metabolism);00950(Isoquinoline alkaloid biosynthesis)	K00422	EC:1.10.3.1	polyphenol oxidase I, chloroplastic-like [Coffea arabica]	1.21826	5.59319	1.28607	50.6758	116.534	97.5515	0.0305843	-5.03107	2.83818e-07	2.8562e-05	down	yes
113723744	LOC113723744	XM_027246720.1	GO:0005515(protein binding);GO:0005543(phospholipid binding);GO:0005739(mitochondrion);GO:0006952(defense response);GO:0009266(response to temperature stimulus);GO:0009408(response to heat);GO:0009409(response to cold);GO:0009611(response to wounding);GO:0009751(response to salicylic acid);GO:0016020(membrane);GO:0019725(cellular homeostasis);GO:0031348(negative regulation of defense response)	NA	NA	NA	BON1-associated protein 2-like [Coffea arabica]	107.659	7.03527	80.6363	1.70823	1.533	0.912816	47.0218	5.55526	2.94691e-07	2.95614e-05	up	yes
113730804	LOC113730804	XM_027255734.1	NA	NA	NA	NA	uncharacterized protein LOC113723861 [Coffea arabica]	132.403	4.70495	128.912	2.27593	0.899934	1.53854	56.4272	5.81832	3.01764e-07	3.01745e-05	up	yes
113705060	LOC113705060	XM_027226930.1;XM_027226931.1	GO:0003677(DNA binding);GO:0003680(AT DNA binding);GO:0005634(nucleus);GO:0005654(nucleoplasm);GO:0005730(nucleolus);GO:0005737(cytoplasm);GO:0005739(mitochondrion);GO:0006351(transcription, DNA-templated);GO:0006355(regulation of transcription, DNA-templated);GO:0043565(sequence-specific DNA binding);GO:0098687(chromosomal region);GO:0098687(chromosomal region)	NA	NA	NA	AT-hook motif nuclear-localized protein 1-like isoform X1 [Coffea arabica];AT-hook motif nuclear-localized protein 1-like isoform X2 [Coffea arabica]	0	0	0	13.4428	13.394	13.5786	-inf	-inf	3.03483e-07	3.025e-05	down	yes
113707267	LOC113707267	XM_027229507.1;XM_027229509.1	GO:0005634(nucleus);GO:0005634(nucleus)	NA	NA	NA	uncharacterized protein LOC113707267 [Coffea arabica]	690.417	41.2447	612.5	16.1061	11.382	13.8712	32.4996	5.02235	3.11656e-07	3.09663e-05	up	yes
113725291	LOC113725291	XM_027248384.1	GO:0005886(plasma membrane);GO:0015079(potassium ion transmembrane transporter activity)	NA	NA	NA	uncharacterized protein LOC113725291 [Coffea arabica]	11.4179	96.8316	11.0899	0.064561	0.428758	0.449795	126.538	6.98342	3.1466e-07	3.11663e-05	up	yes
113726198	LOC113726198	XM_027249777.1;XM_027249778.1	GO:0000981(RNA polymerase II transcription factor activity, sequence-specific DNA binding);GO:0001135(transcription factor activity, RNA polymerase II transcription factor recruiting);GO:0003677(DNA binding);GO:0003700(DNA binding transcription factor activity);GO:0005634(nucleus);GO:0006351(transcription, DNA-templated);GO:0006355(regulation of transcription, DNA-templated);GO:0006357(regulation…	NA	NA	NA	anthocyanin regulatory C1 protein-like isoform X1 [Coffea arabica];transcription factor MYB80-like isoform X2 [Coffea arabica]	4.82601	60.8168	8.04328	0.0971557	0	0.212491	237.968	7.89463	3.15691e-07	3.117e-05	up	yes
113716643	LOC113716643	XM_027241035.1	GO:0006855(drug transmembrane transport)	NA	NA	NA	protein DETOXIFICATION 14-like [Coffea arabica]	0	0	0	14.3227	12.9521	12.6416	-inf	-inf	3.19773e-07	3.145e-05	down	yes
113702426	LOC113702426	XM_027223638.1	GO:0005737(cytoplasm);GO:0008270(zinc ion binding);GO:0009617(response to bacterium);GO:0009626(plant-type hypersensitive response);GO:0009809(lignin biosynthetic process);GO:0045551(cinnamyl-alcohol dehydrogenase activity);GO:0046029(mannitol dehydrogenase activity);GO:0047681(aryl-alcohol dehydrogenase (NADP+) activity);GO:0052747(sinapyl alcohol dehydrogenase activity);GO:0055114(oxidation-red…	00940(Phenylpropanoid biosynthesis)	K00083	EC:1.1.1.195	8-hydroxygeraniol dehydrogenase-like [Coffea arabica]	0	0	0	17.1328	21.2374	14.7322	-inf	-inf	3.2053e-07	3.145e-05	down	yes
113692237	LOC113692237	XM_027210617.1;XM_027210618.1;XM_027210619.1	GO:0004970(ionotropic glutamate receptor activity);GO:0005217(intracellular ligand-gated ion channel activity);GO:0006811(ion transport);GO:0006874(cellular calcium ion homeostasis);GO:0009416(response to light stimulus);GO:0016021(integral component of membrane);GO:0016021(integral component of membrane)	NA	NA	NA	glutamate receptor 2.8-like isoform X1 [Coffea arabica];glutamate receptor 2.8-like isoform X2 [Coffea arabica];glutamate receptor 2.8-like isoform X3 [Coffea arabica]	33.1541	3.52933	61.8811	1.06355	0.742402	0.870816	36.8222	5.2025	3.21616e-07	3.14582e-05	up	yes
113691124	LOC113691124	XM_027209334.1	GO:0003700(DNA binding transcription factor activity);GO:0005634(nucleus);GO:0006355(regulation of transcription, DNA-templated);GO:0043565(sequence-specific DNA binding)	NA	NA	NA	scarecrow-like protein 21 [Coffea arabica]	269.037	20.2606	401.07	7.61514	1.91845	6.68116	42.5766	5.41199	3.22935e-07	3.14892e-05	up	yes
113738805	LOC113738805	XM_027266073.1	GO:0005524(ATP binding);GO:0005618(cell wall);GO:0005634(nucleus);GO:0005739(mitochondrion);GO:0005774(vacuolar membrane);GO:0005794(Golgi apparatus);GO:0005829(cytosol);GO:0005886(plasma membrane);GO:0006351(transcription, DNA-templated);GO:0006355(regulation of transcription, DNA-templated);GO:0006457(protein folding);GO:0006986(response to unfolded protein);GO:0009266(response to temperature s…	03040(Spliceosome);04141(Protein processing in endoplasmic reticulum);04144(Endocytosis)	K03283	NA	heat shock 70 kDa protein [Coffea arabica]	12.4838	0.947599	19.091	0.054594	0.052005	0.053155	203.578	7.66944	3.28661e-07	3.19483e-05	up	yes
113712816	LOC113712816	XM_027236411.1	GO:0003674(molecular_function);GO:0005739(mitochondrion);GO:0008150(biological_process)	NA	NA	NA	uncharacterized protein LOC113712816 [Coffea arabica]	7.89594	8.12652	9.06675	132.339	108.207	205.616	0.0562335	-4.15243	3.3382e-07	3.23496e-05	down	yes
113733782	LOC113733782	XM_027259959.1	GO:0009813(flavonoid biosynthetic process);GO:0043231(intracellular membrane-bounded organelle);GO:0052696(flavonoid glucuronidation);GO:0080043(quercetin 3-O-glucosyltransferase activity);GO:0080044(quercetin 7-O-glucosyltransferase activity)	NA	NA	NA	UDP-glycosyltransferase 75C1-like [Coffea arabica]	131.663	5.79373	147.585	0.968982	2.69289	0.428757	69.6815	6.1227	3.36443e-07	3.25035e-05	up	yes
113727104	LOC113727104	XM_027251099.1	GO:0003674(molecular_function);GO:0005618(cell wall);GO:0005886(plasma membrane);GO:0008150(biological_process);GO:0009507(chloroplast)	03008(Ribosome biogenesis in eukaryotes);04712(Circadian rhythm - plant)	K03097	EC:2.7.11.1	uncharacterized protein LOC113727104 [Coffea arabica]	3.55381	6.50568	2.99503	70.1595	79.0977	149.235	0.0437348	-4.51507	3.39078e-07	3.26576e-05	down	yes
113735149	LOC113735149	XM_027262116.1	GO:0009813(flavonoid biosynthetic process);GO:0043231(intracellular membrane-bounded organelle);GO:0052696(flavonoid glucuronidation);GO:0080043(quercetin 3-O-glucosyltransferase activity);GO:0080044(quercetin 7-O-glucosyltransferase activity)	NA	NA	NA	UDP-glycosyltransferase 74E2-like [Coffea arabica]	0	0.863629	0	36.7067	42.4015	37.2361	0.00742304	-7.07377	3.43931e-07	3.30236e-05	down	yes
113741858	LOC113741858	XM_027269505.1	GO:0005524(ATP binding);GO:0005618(cell wall);GO:0005634(nucleus);GO:0005739(mitochondrion);GO:0005774(vacuolar membrane);GO:0005794(Golgi apparatus);GO:0005829(cytosol);GO:0005886(plasma membrane);GO:0006351(transcription, DNA-templated);GO:0006355(regulation of transcription, DNA-templated);GO:0006457(protein folding);GO:0006986(response to unfolded protein);GO:0009266(response to temperature s…	03040(Spliceosome);04141(Protein processing in endoplasmic reticulum);04144(Endocytosis)	K03283	NA	heat shock 70 kDa protein [Coffea arabica]	11.7802	0.997171	16.0224	0.049051	0.036502	0.026483	257.058	8.00595	3.58965e-07	3.43621e-05	up	yes
113705313	LOC113705313	XM_027227117.1	GO:0005249(voltage-gated potassium channel activity);GO:0005634(nucleus);GO:0006813(potassium ion transport);GO:0008076(voltage-gated potassium channel complex);GO:0016020(membrane);GO:0016567(protein ubiquitination);GO:0051260(protein homooligomerization)	NA	NA	NA	LOW QUALITY PROTEIN: BTB/POZ domain-containing protein At5g41330-like [Coffea arabica]	306.345	21.2442	346.434	8.38942	7.01852	6.27681	31.0828	4.95805	3.60256e-07	3.43809e-05	up	yes
113739358	LOC113739358	XM_027266572.1	GO:0005618(cell wall);GO:0033609(oxalate metabolic process);GO:0046564(oxalate decarboxylase activity)	NA	NA	NA	germin-like protein 1-1 [Coffea arabica]	103.827	73.8397	35.8548	1117.79	1456.32	1703.07	0.0499212	-4.3242	3.66199e-07	3.48422e-05	down	yes
113723745	LOC113723745	XM_027246721.1	GO:0005515(protein binding);GO:0005543(phospholipid binding);GO:0005739(mitochondrion);GO:0006952(defense response);GO:0009266(response to temperature stimulus);GO:0009408(response to heat);GO:0009409(response to cold);GO:0009611(response to wounding);GO:0009751(response to salicylic acid);GO:0016020(membrane);GO:0019725(cellular homeostasis);GO:0031348(negative regulation of defense response)	NA	NA	NA	BON1-associated protein 2-like [Coffea arabica]	160.022	13.1465	227.075	4.2952	4.06597	1.81648	39.3257	5.2974	3.6987e-07	3.49856e-05	up	yes
113688109	LOC113688109	XM_027205780.1	GO:0009416(response to light stimulus);GO:0009535(chloroplast thylakoid membrane);GO:0009768(photosynthesis, light harvesting in photosystem I);GO:0009941(chloroplast envelope);GO:0010287(plastoglobule);GO:0016168(chlorophyll binding);GO:0031409(pigment binding)	00196(Photosynthesis - antenna proteins)	K08914	NA	chlorophyll a-b binding protein 13, chloroplastic [Coffea arabica]	100.622	1209.59	209.182	12.011	17.6946	17.3822	32.2673	5.012	3.69935e-07	3.49856e-05	up	yes
113739663	LOC113739663	XM_027266939.1	GO:0015194(L-serine transmembrane transporter activity);GO:0016021(integral component of membrane)	NA	NA	NA	probable serine incorporator [Coffea arabica]	50.3694	0	54.0258	0	0	0	inf	inf	3.7533e-07	3.53892e-05	up	yes
113690178	LOC113690178	XM_027208006.1	GO:0016020(membrane);GO:0016709(oxidoreductase activity, acting on paired donors, with incorporation or reduction of molecular oxygen, NAD(P)H as one donor, and incorporation of one atom of oxygen);GO:0044550(secondary metabolite biosynthetic process)	NA	NA	NA	tabersonine 16-hydroxylase 1-like [Coffea arabica]	198.72	11.034	142.232	3.36638	3.88495	3.51579	32.6909	5.03082	3.77249e-07	3.54629e-05	up	yes
113693875	LOC113693875	XM_027212628.1	GO:0008194(UDP-glycosyltransferase activity);GO:0009813(flavonoid biosynthetic process);GO:0043231(intracellular membrane-bounded organelle);GO:0052696(flavonoid glucuronidation)	00908(Zeatin biosynthesis)	K13495	EC:2.4.1.215	zeatin O-glucosyltransferase-like [Coffea arabica]	1005.99	80.0798	765.221	25.7895	20.9275	23.7726	26.2633	4.71498	3.79069e-07	3.54629e-05	up	yes
113737234	LOC113737234	XM_027264492.1	GO:0005783(endoplasmic reticulum);GO:0016020(membrane);GO:0016788(hydrolase activity, acting on ester bonds)	NA	NA	NA	protein STRICTOSIDINE SYNTHASE-LIKE 11-like [Coffea arabica]	121.611	9.06524	95.3347	2.88968	1.65584	2.08334	34.095	5.09149	3.795e-07	3.54629e-05	up	yes
113726097	LOC113726097	XM_027249629.1	GO:0003677(DNA binding);GO:0003700(DNA binding transcription factor activity);GO:0005622(intracellular);GO:0005634(nucleus);GO:0006351(transcription, DNA-templated);GO:0006355(regulation of transcription, DNA-templated);GO:0006952(defense response);GO:0009867(jasmonic acid mediated signaling pathway);GO:0009873(ethylene-activated signaling pathway)	04626(Plant-pathogen interaction)	K13433	NA	pathogenesis-related genes transcriptional activator PTI5-like [Coffea arabica]	621.745	38.9242	462.954	11.6252	15.366	9.61034	30.6988	4.94011	3.9677e-07	3.69667e-05	up	yes
113736394	LOC113736394	XM_027263336.1	GO:0006474(N-terminal protein amino acid acetylation);GO:0008080(N-acetyltransferase activity)	NA	NA	NA	uncharacterized protein LOC113765682 [Coffea eugenioides]	131.631	5.19776	121.467	1.70937	1.86165	0.522517	63.0983	5.97953	4.09083e-07	3.80012e-05	up	yes
113701529	LOC113701529	XM_027222240.1	GO:0004842(ubiquitin-protein transferase activity);GO:0005634(nucleus);GO:0010200(response to chitin);GO:0016567(protein ubiquitination)	NA	NA	NA	U-box domain-containing protein 21-like [Coffea arabica]	108.269	5.24273	73.3579	1.82158	1.64042	1.39268	38.4927	5.26651	4.11775e-07	3.81042e-05	up	yes
113737801	LOC113737801	XM_027264973.1	GO:0008150(biological_process);GO:0016021(integral component of membrane)	NA	NA	NA	uncharacterized protein LOC113737801 [Coffea arabica]	10.814	0.976821	25.6839	0	0	0.088254	424.624	8.73004	4.1262e-07	3.81042e-05	up	yes
113740282	LOC113740282	XM_027267845.1	GO:0004866(endopeptidase inhibitor activity);GO:0005576(extracellular region)	NA	NA	NA	kunitz trypsin inhibitor 2-like [Coffea arabica]	15.1905	1.45719	2.09832	308.029	236.796	314.948	0.0218035	-5.5193	4.27973e-07	3.94062e-05	down	yes
113694066	LOC113694066	XM_027212919.1	GO:0005887(integral component of plasma membrane);GO:0008553(proton-exporting ATPase activity, phosphorylative mechanism);GO:0043231(intracellular membrane-bounded organelle);GO:0051453(regulation of intracellular pH);GO:1902600(proton transmembrane transport)	00190(Oxidative phosphorylation)	K01535	EC:3.6.3.6	plasma membrane ATPase 4-like [Coffea arabica]	1.08954	2.0507	0	67.8233	79.2265	85.4924	0.013504	-6.21047	4.3154e-07	3.96184e-05	down	yes
113714558	LOC113714558	XM_027238464.1	NA	NA	NA	NA	unnamed protein product [Coffea canephora]	21.9552	5.69527	32.7627	483.457	430.149	482.036	0.0432869	-4.52992	4.37987e-07	4.00931e-05	down	yes
113692555	LOC113692555	XM_027210973.1	GO:0008194(UDP-glycosyltransferase activity);GO:0009813(flavonoid biosynthetic process);GO:0043231(intracellular membrane-bounded organelle);GO:0052696(flavonoid glucuronidation)	00908(Zeatin biosynthesis)	K13495	EC:2.4.1.215	zeatin O-glucosyltransferase-like [Coffea arabica]	252.921	16.6183	324.177	5.90389	6.93874	5.47968	32.404	5.0181	4.51179e-07	4.11013e-05	up	yes
113741495	LOC113741495	XM_027269026.1	GO:0016165(linoleate 13S-lipoxygenase activity)	00591(Linoleic acid metabolism);00592(alpha-Linolenic acid metabolism)	K00454	EC:1.13.11.12	linoleate 13S-lipoxygenase 3-1, chloroplastic-like [Coffea arabica]	247.597	20.0568	223.259	6.82825	6.95908	4.61663	26.6743	4.73738	4.5162e-07	4.11013e-05	up	yes
gene-LOC113698428	LOC113698428	gene-LOC113698428	GO:0003674(molecular_function);GO:0008150(biological_process);GO:0016021(integral component of membrane)	NA	NA	NA	unnamed protein product [Coffea canephora]	268.971	16.2915	262.924	7.0997	5.80992	4.34176	31.7764	4.98988	4.73123e-07	4.29338e-05	up	yes
113736545	LOC113736545	XM_027263571.1	GO:0009813(flavonoid biosynthetic process);GO:0043231(intracellular membrane-bounded organelle);GO:0052696(flavonoid glucuronidation);GO:0080043(quercetin 3-O-glucosyltransferase activity);GO:0080044(quercetin 7-O-glucosyltransferase activity)	NA	NA	NA	UDP-glycosyltransferase 75C1-like [Coffea arabica]	991.078	57.5887	899.923	19.7944	25.0157	7.81441	37.0282	5.21055	4.74692e-07	4.29521e-05	up	yes
113719038	LOC113719038	XM_027244027.1;XM_027244026.1	GO:0005886(plasma membrane);GO:0005886(plasma membrane)	NA	NA	NA	putative SNAP25 homologous protein SNAP30 [Coffea arabica]	123.992	7.11089	82.8835	2.35437	2.02013	1.45515	36.7065	5.19796	4.7851e-07	4.31437e-05	up	yes
113694693	LOC113694693	XM_027213546.1	GO:0000145(exocyst);GO:0005634(nucleus);GO:0006887(exocytosis);GO:0006904(vesicle docking involved in exocytosis)	NA	NA	NA	exocyst complex component EXO70H1-like [Coffea arabica]	38.3223	2.30473	21.9301	0.436951	0.25317	0.22063	68.6874	6.10197	4.79558e-07	4.31437e-05	up	yes
113738241	LOC113738241	XM_027265486.1	GO:0016787(hydrolase activity)	NA	NA	NA	uncharacterized protein LOC113734116 [Coffea arabica]	25.1579	23.326	9.74881	307.216	412.669	372.064	0.0533292	-4.22893	4.8916e-07	4.38818e-05	down	yes
113735867	LOC113735867	XM_027262842.1	GO:0008150(biological_process);GO:0016021(integral component of membrane)	NA	NA	NA	uncharacterized protein LOC113735867 [Coffea arabica]	17.7204	1.80108	15.4728	0.080702	0.09567	0.115947	119.713	6.90343	4.93282e-07	4.41256e-05	up	yes
113713714	LOC113713714	XM_027237504.1	GO:0000271(polysaccharide biosynthetic process);GO:0005794(Golgi apparatus);GO:0016757(transferase activity, transferring glycosyl groups)	NA	NA	NA	probable galacturonosyltransferase-like 1 [Coffea arabica]	123.247	7.59954	98.6734	2.94584	2.40352	1.86312	31.8225	4.99198	5.13804e-07	4.58308e-05	up	yes
113700034	LOC113700034	XM_027220450.1	GO:0003824(catalytic activity);GO:0005794(Golgi apparatus);GO:0008378(galactosyltransferase activity);GO:0009969(xyloglucan biosynthetic process);GO:0016020(membrane)	NA	NA	NA	xyloglucan galactosyltransferase XLT2-like [Coffea arabica]	0	0.190441	0	11.8561	17.263	20.2764	0.00385544	-8.01889	5.23868e-07	4.6596e-05	down	yes
gene-LOC113742646	LOC113742646	gene-LOC113742646	GO:0003700(DNA binding transcription factor activity);GO:0005634(nucleus);GO:0010200(response to chitin);GO:0043565(sequence-specific DNA binding);GO:0044212(transcription regulatory region DNA binding)	NA	NA	NA	zinc finger protein ZAT1 [Coffea eugenioides]	119.734	7.12337	87.0436	2.4739	2.10326	1.67492	34.2128	5.09647	5.26556e-07	4.67028e-05	up	yes
113724452	LOC113724452	XM_027247355.1	GO:0004864(protein phosphatase inhibitor activity);GO:0005634(nucleus);GO:0005737(cytoplasm);GO:0009738(abscisic acid-activated signaling pathway);GO:0010427(abscisic acid binding);GO:0080163(regulation of protein serine/threonine phosphatase activity)	NA	NA	NA	major allergen Pru ar 1-like [Coffea arabica]	2.04109	0	3.85773	155.846	130.075	272.957	0.0105547	-6.56596	5.30442e-07	4.6915e-05	down	yes
113706787	LOC113706787	XM_027228795.1	GO:0003674(molecular_function);GO:0009507(chloroplast);GO:0009523(photosystem II);GO:0009535(chloroplast thylakoid membrane);GO:0015979(photosynthesis);GO:0016021(integral component of membrane)	NA	NA	NA	uncharacterized protein LOC113706787 [Coffea arabica]	59.0665	798.532	48.8909	6.40247	6.45462	5.72276	48.7888	5.60848	5.38475e-07	4.74916e-05	up	yes
113694932	LOC113694932	XM_027213852.1	GO:0004497(monooxygenase activity);GO:0007275(multicellular organism development);GO:0010268(brassinosteroid homeostasis);GO:0016125(sterol metabolic process);GO:0016132(brassinosteroid biosynthetic process)	NA	NA	NA	beta-amyrin 28-monooxygenase-like [Coffea arabica]	0	0	0	12.2419	17.1183	10.0255	-inf	-inf	5.56327e-07	4.89285e-05	down	yes
113697312	LOC113697312	XM_027216890.1	GO:0003674(molecular_function);GO:0009507(chloroplast);GO:0009535(chloroplast thylakoid membrane);GO:0009543(chloroplast thylakoid lumen);GO:0009611(response to wounding);GO:0010193(response to ozone);GO:0010224(response to UV-B);GO:0030095(chloroplast photosystem II)	NA	NA	NA	photosystem II 5 kDa protein, chloroplastic-like [Coffea arabica]	58.1522	668.54	62.4987	5.16522	6.4862	8.4464	39.2675	5.29526	5.57883e-07	4.89285e-05	up	yes
113734117	LOC113734117	XM_027260467.1	GO:0005515(protein binding)	00195(Photosynthesis)	K02692	NA	photosystem I reaction center subunit II, chloroplastic-like [Coffea arabica]	54.0605	671.195	71.1866	3.87159	7.22104	9.02389	39.5914	5.30712	5.62606e-07	4.92053e-05	up	yes
113701531	LOC113701531	XM_027222241.1	GO:0005524(ATP binding);GO:0005739(mitochondrion);GO:0005783(endoplasmic reticulum);GO:0005886(plasma membrane);GO:0009409(response to cold);GO:0009414(response to water deprivation);GO:0009651(response to salt stress);GO:0009737(response to abscisic acid);GO:0010154(fruit development);GO:0010431(seed maturation);GO:0016021(integral component of membrane);GO:0016887(ATPase activity);GO:0031966(mi…	NA	NA	NA	AAA-ATPase ASD, mitochondrial-like [Coffea arabica]	834.719	36.2752	849.392	14.758	18.5832	15.6324	35.1289	5.13459	6.03716e-07	5.26541e-05	up	yes
113719319	LOC113719319	XM_027244530.1	GO:0005737(cytoplasm);GO:0005829(cytosol);GO:0016491(oxidoreductase activity);GO:0046686(response to cadmium ion);GO:0055114(oxidation-reduction process)	00040(Pentose and glucuronate interconversions);00051(Fructose and mannose metabolism);00052(Galactose metabolism);00561(Glycerolipid metabolism);00790(Folate biosynthesis)	K00011	EC:1.1.1.21	NADP-dependent D-sorbitol-6-phosphate dehydrogenase-like [Coffea arabica]	190.494	2553.54	335.468	20.2883	14.1452	43.4789	39.5253	5.3047	6.10013e-07	5.30559e-05	up	yes
113721923	LOC113721923	XM_027245588.1	GO:0005509(calcium ion binding)	NA	NA	NA	calcium-binding protein PBP1-like [Coffea arabica]	156.688	3.75301	95.379	1.84812	0.737756	1.17419	68.0361	6.08823	6.12708e-07	5.31431e-05	up	yes
113716969	LOC113716969	XM_027241543.1	GO:0009507(chloroplast);GO:0009523(photosystem II);GO:0009533(chloroplast stromal thylakoid);GO:0009535(chloroplast thylakoid membrane);GO:0010205(photoinhibition);GO:0015979(photosynthesis);GO:0016021(integral component of membrane);GO:0030095(chloroplast photosystem II);GO:0030145(manganese ion binding);GO:0045454(cell redox homeostasis)	00195(Photosynthesis)	K02723	NA	photosystem II core complex proteins psbY, chloroplastic-like [Coffea arabica]	62.7749	701.08	125.355	7.34738	12.8632	10.1506	29.2877	4.87222	6.16085e-07	5.32888e-05	up	yes
gene-LOC113708798	LOC113708798	gene-LOC113708798	GO:0003674(molecular_function);GO:0009507(chloroplast);GO:0009534(chloroplast thylakoid);GO:0009535(chloroplast thylakoid membrane);GO:0009538(photosystem I reaction center);GO:0009579(thylakoid);GO:0009941(chloroplast envelope);GO:0010287(plastoglobule);GO:0015979(photosynthesis);GO:0016020(membrane);GO:0016021(integral component of membrane)	00195(Photosynthesis)	K02694	NA	unnamed protein product [Coffea canephora]	18.2513	251.203	22.1347	1.35495	1.69279	2.73659	50.4102	5.65564	6.29732e-07	5.43196e-05	up	yes
113712766	LOC113712766	XM_027236322.1;XR_003453342.1	NA	NA	NA	NA	proteinase inhibitor PSI-1.2-like [Coffea arabica]	0	1.5925	0	88.3545	51.8439	131.97	0.00585114	-7.41707	6.37974e-07	5.48798e-05	down	yes
113709674	LOC113709674	XM_027232501.1	GO:0003674(molecular_function);GO:0005634(nucleus);GO:0008150(biological_process)	00270(Cysteine and methionine metabolism)	K17398	EC:2.1.1.37	uncharacterized protein LOC113709674 [Coffea arabica]	0	0	0	4.0451	4.61345	4.91741	-inf	-inf	6.40391e-07	5.49372e-05	down	yes
113710536	LOC113710536	XM_027233591.1	GO:0004674(protein serine/threonine kinase activity);GO:0005886(plasma membrane);GO:0007166(cell surface receptor signaling pathway)	NA	NA	NA	wall-associated receptor kinase-like 1 [Coffea eugenioides]	129.738	9.75098	183.904	4.08133	3.2112	3.26826	30.622	4.9365	6.48989e-07	5.5523e-05	up	yes
113700656	LOC113700656	XM_027221120.1	NA	04626(Plant-pathogen interaction)	K13459	NA	probable disease resistance protein At5g63020 [Coffea eugenioides]	292.48	12.4134	222.334	6.71872	3.46089	3.80771	37.6932	5.23623	6.64452e-07	5.66915e-05	up	yes
113720000	LOC113720000	XR_003455143.1	NA	NA	NA	NA	hypothetical protein CICLE_v10029531mg [Citrus clementina]	1925.85	635.83	1927.73	121.877	120.506	91.9618	13.4275	3.74712	7.11571e-07	6.05472e-05	up	yes
113709269	LOC113709269	XM_027231993.1	GO:0003700(DNA binding transcription factor activity);GO:0005634(nucleus);GO:0006351(transcription, DNA-templated);GO:0006355(regulation of transcription, DNA-templated);GO:0043565(sequence-specific DNA binding)	04016(MAPK signaling pathway - plant)	K13425	NA	probable WRKY transcription factor 14 [Coffea arabica]	193.521	7.69573	165.357	2.01595	1.71784	5.04862	41.7395	5.38334	7.19457e-07	6.10527e-05	up	yes
113711339	LOC113711339	XM_027234505.1	GO:0004722(protein serine/threonine phosphatase activity);GO:0005634(nucleus);GO:0006470(protein dephosphorylation);GO:0009536(plastid);GO:0009611(response to wounding);GO:0009620(response to fungus);GO:0009738(abscisic acid-activated signaling pathway);GO:0046872(metal ion binding);GO:0050832(defense response to fungus)	NA	NA	NA	probable protein phosphatase 2C 25 [Coffea arabica]	158.282	4.86331	210.551	2.45597	2.7694	3.12822	44.7348	5.48333	7.5277e-07	6.34244e-05	up	yes
113691572	LOC113691572	XM_027209776.1;XM_027209777.1	GO:0003677(DNA binding);GO:0003700(DNA binding transcription factor activity);GO:0005634(nucleus);GO:0006351(transcription, DNA-templated);GO:0006355(regulation of transcription, DNA-templated);GO:0046983(protein dimerization activity);GO:0046983(protein dimerization activity)	NA	NA	NA	transcription factor bHLH35-like isoform X1 [Coffea arabica];transcription factor bHLH35-like isoform X2 [Coffea arabica]	45.8444	2.60681	55.1921	0.234749	0.298226	0.373399	114.349	6.83731	7.53232e-07	6.34244e-05	up	yes
113701851	LOC113701851	XM_027222706.1;XM_027222705.1	GO:0004372(glycine hydroxymethyltransferase activity);GO:0005515(protein binding);GO:0005634(nucleus);GO:0005739(mitochondrion);GO:0005759(mitochondrial matrix);GO:0005829(cytosol);GO:0005886(plasma membrane);GO:0006544(glycine metabolic process);GO:0006563(L-serine metabolic process);GO:0007623(circadian rhythm);GO:0008266(poly(U) RNA binding);GO:0009409(response to cold);GO:0009416(response to …	00630(Glyoxylate and dicarboxylate metabolism);00260(Glycine, serine and threonine metabolism);00460(Cyanoamino acid metabolism);00670(One carbon pool by folate);00670(One carbon pool by folate)	K00600	EC:2.1.2.1	serine hydroxymethyltransferase, mitochondrial [Coffea arabica]	28.2963	209.505	49.6785	3.29563	5.13918	4.79724	21.726	4.44135	7.53465e-07	6.34244e-05	up	yes
113694007	LOC113694007	XM_027212838.1	GO:0009416(response to light stimulus);GO:0009535(chloroplast thylakoid membrane);GO:0009768(photosynthesis, light harvesting in photosystem I);GO:0009941(chloroplast envelope);GO:0010287(plastoglobule);GO:0016168(chlorophyll binding);GO:0031409(pigment binding)	00196(Photosynthesis - antenna proteins)	K08908	NA	photosystem I chlorophyll a/b-binding protein 6, chloroplastic [Coffea arabica]	23.9021	211.63	18.6471	2.50159	1.6807	2.72785	36.7835	5.20099	7.64149e-07	6.41517e-05	up	yes
113729814	LOC113729814	XM_027254066.1	GO:0003674(molecular_function);GO:0005634(nucleus);GO:0008150(biological_process)	NA	NA	NA	uncharacterized protein LOC113729814 [Coffea arabica]	0	0	0	6.61055	4.93449	15.6548	-inf	-inf	7.68746e-07	6.43656e-05	down	yes
113733288	LOC113733288	XM_027259589.1	GO:0003677(DNA binding);GO:0003700(DNA binding transcription factor activity);GO:0005515(protein binding);GO:0005634(nucleus);GO:0006351(transcription, DNA-templated);GO:0006355(regulation of transcription, DNA-templated);GO:0009507(chloroplast);GO:0009751(response to salicylic acid);GO:0009816(defense response to bacterium, incompatible interaction);GO:0010150(leaf senescence);GO:0010193(respons…	04626(Plant-pathogen interaction)	K16225	NA	probable WRKY transcription factor 53 [Coffea arabica]	318.357	16.4214	315.948	7.04731	8.22353	5.91848	30.7101	4.94064	8.00664e-07	6.68597e-05	up	yes
113715630	LOC113715630	XM_027239887.1	GO:0003674(molecular_function);GO:0009507(chloroplast);GO:0009523(photosystem II);GO:0009535(chloroplast thylakoid membrane);GO:0015979(photosynthesis);GO:0016021(integral component of membrane);GO:0042549(photosystem II stabilization)	00195(Photosynthesis)	K02721	NA	photosystem II reaction center W protein, chloroplastic [Coffea arabica]	196.923	1729.41	219.832	23.321	29.1681	27.1923	26.9343	4.75137	8.07097e-07	6.72181e-05	up	yes
113691612	LOC113691612	XM_027209836.1	GO:0005618(cell wall);GO:0033609(oxalate metabolic process);GO:0046564(oxalate decarboxylase activity)	NA	NA	NA	auxin-binding protein ABP20-like [Coffea arabica]	1.27492	97.0303	13.6171	0.032496	0.081376	0.228622	326.786	8.3522	8.26888e-07	6.86842e-05	up	yes
113730334	LOC113730334	XM_027254965.1	GO:0004722(protein serine/threonine phosphatase activity);GO:0005634(nucleus);GO:0006470(protein dephosphorylation);GO:0009536(plastid);GO:0009611(response to wounding);GO:0009620(response to fungus);GO:0009738(abscisic acid-activated signaling pathway);GO:0046872(metal ion binding);GO:0050832(defense response to fungus)	NA	NA	NA	probable protein phosphatase 2C 2 [Coffea arabica]	117.739	10.0549	152.863	3.02327	2.42966	0.270311	49.038	5.61583	8.30176e-07	6.87753e-05	up	yes
gene-LOC113710680	LOC113710680	gene-LOC113710680	GO:0000398(mRNA splicing, via spliceosome);GO:0003723(RNA binding);GO:0071006(U2-type catalytic step 1 spliceosome);GO:0071013(catalytic step 2 spliceosome)	NA	NA	NA	pre-mRNA-splicing factor CWC22 homolog [Coffea eugenioides]	25.4506	0.830429	36.8732	0.028194	0.166821	0.090371	221.294	7.78982	8.50741e-07	7.01113e-05	up	yes
113739647	LOC113739647	XM_027266914.1	GO:0005524(ATP binding);GO:0005618(cell wall);GO:0005634(nucleus);GO:0005739(mitochondrion);GO:0005774(vacuolar membrane);GO:0005794(Golgi apparatus);GO:0005829(cytosol);GO:0005886(plasma membrane);GO:0006351(transcription, DNA-templated);GO:0006355(regulation of transcription, DNA-templated);GO:0006457(protein folding);GO:0006986(response to unfolded protein);GO:0009266(response to temperature s…	03040(Spliceosome);04141(Protein processing in endoplasmic reticulum);04144(Endocytosis)	K03283	NA	heat shock 70 kDa protein-like [Coffea arabica]	19.2454	1.66916	12.8738	0.168933	0.071862	0.081631	104.794	6.71142	8.50767e-07	7.01113e-05	up	yes
113743532	LOC113743532	XM_027271580.1	GO:0005515(protein binding);GO:0009507(chloroplast);GO:0009523(photosystem II);GO:0009534(chloroplast thylakoid);GO:0009535(chloroplast thylakoid membrane);GO:0009579(thylakoid);GO:0009654(photosystem II oxygen evolving complex);GO:0009735(response to cytokinin);GO:0010270(photosystem II oxygen evolving complex assembly);GO:0015979(photosynthesis)	00195(Photosynthesis)	K03541	NA	photosystem II 10 kDa polypeptide, chloroplastic-like [Coffea arabica]	124.842	986.065	197.016	19.4831	21.5206	18.84	21.8557	4.44993	8.64772e-07	7.10788e-05	up	yes
113691554	LOC113691554	XM_027209730.1	GO:0000977(RNA polymerase II regulatory region sequence-specific DNA binding);GO:0001085(RNA polymerase II transcription factor binding);GO:0001228(transcriptional activator activity, RNA polymerase II transcription regulatory region sequence-specific DNA binding);GO:0003682(chromatin binding);GO:0005634(nucleus);GO:0005667(transcription factor complex);GO:0030154(cell differentiation)	NA	NA	NA	GATA transcription factor 21-like [Coffea arabica]	3.15296	29.5387	9.42302	0	0.080499	0.08683	251.688	7.97549	9.12206e-07	7.47819e-05	up	yes
113725412	LOC113725412	XM_027248558.1	GO:0005515(protein binding);GO:0005737(cytoplasm);GO:0005739(mitochondrion);GO:0006979(response to oxidative stress);GO:0009751(response to salicylic acid);GO:0009816(defense response to bacterium, incompatible interaction);GO:0019441(tryptophan catabolic process to kynurenine);GO:0020037(heme binding);GO:0046872(metal ion binding)	NA	NA	NA	nematode resistance protein-like HSPRO2, partial [Coffea arabica]	441.027	23.221	474.572	9.0502	12.8668	8.70439	30.6589	4.93824	9.23803e-07	7.55353e-05	up	yes
113725568	LOC113725568	XM_027248809.1;XM_027248817.1	GO:0004854(xanthine dehydrogenase activity);GO:0005829(cytosol);GO:0009115(xanthine catabolic process);GO:0016903(oxidoreductase activity, acting on the aldehyde or oxo group of donors);GO:0050660(flavin adenine dinucleotide binding);GO:0050660(flavin adenine dinucleotide binding)	00906(Carotenoid biosynthesis);00906(Carotenoid biosynthesis)	K09842	EC:1.2.3.14	indole-3-acetaldehyde oxidase-like isoform X1 [Coffea arabica]	0	0	0	4.39643	3.06107	6.82188	-inf	-inf	9.42326e-07	7.66783e-05	down	yes
113731230	LOC113731230	XM_027256375.1	GO:0000347(THO complex);GO:0003677(DNA binding);GO:0003678(DNA helicase activity);GO:0005515(protein binding);GO:0005524(ATP binding);GO:0005634(nucleus);GO:0005829(cytosol);GO:0006268(DNA unwinding involved in DNA replication);GO:0006270(DNA replication initiation);GO:0007049(cell cycle);GO:0008094(DNA-dependent ATPase activity);GO:0042555(MCM complex);GO:0046872(metal ion binding)	03030(DNA replication)	K02212	EC:3.6.4.12	DNA replication licensing factor MCM4 [Coffea arabica]	0	0	0	6.38946	5.78897	8.71246	-inf	-inf	9.42666e-07	7.66783e-05	down	yes
113702428	LOC113702428	XM_027223639.1	GO:0005737(cytoplasm);GO:0008270(zinc ion binding);GO:0009617(response to bacterium);GO:0009626(plant-type hypersensitive response);GO:0009809(lignin biosynthetic process);GO:0045551(cinnamyl-alcohol dehydrogenase activity);GO:0046029(mannitol dehydrogenase activity);GO:0047681(aryl-alcohol dehydrogenase (NADP+) activity);GO:0052747(sinapyl alcohol dehydrogenase activity);GO:0055114(oxidation-red…	00940(Phenylpropanoid biosynthesis)	K00083	EC:1.1.1.195	8-hydroxygeraniol dehydrogenase-like [Coffea arabica]	1.34314	2.36538	0	57.5985	69.1773	74.5462	0.0184208	-5.76252	9.54489e-07	7.74394e-05	down	yes
113742362	LOC113742362	XM_027270198.1	GO:0003824(catalytic activity);GO:0005737(cytoplasm);GO:0005829(cytosol);GO:0007623(circadian rhythm);GO:0009409(response to cold);GO:0009809(lignin biosynthetic process);GO:0016621(cinnamoyl-CoA reductase activity);GO:0050662(coenzyme binding);GO:0055114(oxidation-reduction process)	00940(Phenylpropanoid biosynthesis)	K09753	EC:1.2.1.44	cinnamoyl-CoA reductase 1-like [Coffea arabica]	0	0	0	97.0951	0	133.215	-inf	-inf	1.01916e-06	8.2473e-05	down	yes
113726112	LOC113726112	XM_027249649.1	GO:0004970(ionotropic glutamate receptor activity);GO:0005217(intracellular ligand-gated ion channel activity);GO:0005634(nucleus);GO:0005773(vacuole);GO:0006874(cellular calcium ion homeostasis);GO:0009416(response to light stimulus);GO:0016021(integral component of membrane)	NA	NA	NA	glutamate receptor 2.7-like [Coffea arabica]	27.4724	2.28118	35.534	0.899463	0.462776	0.147056	43.257	5.43486	1.05851e-06	8.54371e-05	up	yes
113703921	LOC113703921	XM_027225444.1	GO:0003674(molecular_function);GO:0009507(chloroplast);GO:0009523(photosystem II);GO:0009535(chloroplast thylakoid membrane);GO:0015979(photosynthesis);GO:0016021(integral component of membrane)	NA	NA	NA	uncharacterized protein LOC113703921 [Coffea arabica]	72.5587	1066.66	130.022	7.78878	15.0957	13.8033	34.5957	5.11252	1.06592e-06	8.57777e-05	up	yes
113716831	LOC113716831	XM_027241319.1	GO:0005886(plasma membrane)	NA	NA	NA	putative SNAP25 homologous protein SNAP30 [Coffea arabica]	95.776	8.19282	87.3661	1.07532	1.22256	0	83.2655	6.37965	1.07078e-06	8.57777e-05	up	yes
113703543	LOC113703543	XM_027224941.1	GO:0003700(DNA binding transcription factor activity);GO:0005634(nucleus);GO:0006355(regulation of transcription, DNA-templated);GO:0043565(sequence-specific DNA binding)	04075(Plant hormone signal transduction)	K14494	NA	scarecrow-like protein 30 [Coffea arabica]	0	0	0	6.1883	7.51642	11.8128	-inf	-inf	1.07092e-06	8.57777e-05	down	yes
113729664	LOC113729664	XM_027253919.1	GO:0005515(protein binding);GO:0005543(phospholipid binding);GO:0005739(mitochondrion);GO:0006952(defense response);GO:0009266(response to temperature stimulus);GO:0009408(response to heat);GO:0009409(response to cold);GO:0009611(response to wounding);GO:0009751(response to salicylic acid);GO:0016020(membrane);GO:0019725(cellular homeostasis);GO:0031348(negative regulation of defense response)	NA	NA	NA	BON1-associated protein 2-like [Coffea arabica]	206.36	11.3893	167.886	5.09496	4.52116	3.03755	30.4762	4.92961	1.08613e-06	8.67747e-05	up	yes
113718738	LOC113718738	XM_027243646.1	GO:0008375(acetylglucosaminyltransferase activity);GO:0016021(integral component of membrane);GO:0016757(transferase activity, transferring glycosyl groups)	NA	NA	NA	uncharacterized protein LOC113718738 [Coffea arabica]	107.218	6.40305	118.936	2.71786	3.15683	1.78775	30.3503	4.92364	1.11291e-06	8.85882e-05	up	yes
113701432	LOC113701432	XM_027222086.1;XM_027222087.1	GO:0004601(peroxidase activity);GO:0005576(extracellular region);GO:0006979(response to oxidative stress);GO:0020037(heme binding);GO:0042744(hydrogen peroxide catabolic process);GO:0046872(metal ion binding);GO:0055114(oxidation-reduction process);GO:0055114(oxidation-reduction process)	00940(Phenylpropanoid biosynthesis);00940(Phenylpropanoid biosynthesis)	K00430	EC:1.11.1.7	peroxidase 10-like isoform X1 [Coffea arabica];peroxidase 10-like isoform X2 [Coffea arabica]	0	2.58072	0	123.219	100.226	91.4029	0.00819671	-6.93074	1.11448e-06	8.85882e-05	down	yes
113725002	LOC113725002	XM_027247945.1;XM_027247946.1	GO:0009507(chloroplast);GO:0016491(oxidoreductase activity);GO:0055114(oxidation-reduction process);GO:0055114(oxidation-reduction process)	NA	NA	NA	short-chain dehydrogenase TIC 32, chloroplastic-like isoform X1 [Coffea arabica];short-chain dehydrogenase TIC 32, chloroplastic-like isoform X2 [Coffea arabica]	7.26803	51.2765	12.4409	0.454505	0.338886	0.536509	53.3766	5.73813	1.12628e-06	8.93003e-05	up	yes
gene-LOC113722848	LOC113722848	gene-LOC113722848	GO:0000271(polysaccharide biosynthetic process);GO:0005794(Golgi apparatus);GO:0016757(transferase activity, transferring glycosyl groups)	NA	NA	NA	probable galacturonosyltransferase-like 6 [Coffea eugenioides]	50.7904	2.39715	57.4364	0.957905	0.819662	0.753987	43.698	5.4495	1.13513e-06	8.97756e-05	up	yes
gene-LOC113699191	LOC113699191	gene-LOC113699191	GO:0008150(biological_process);GO:0009507(chloroplast);GO:0016021(integral component of membrane)	NA	NA	NA	unnamed protein product [Coffea canephora]	156.842	10.7085	140.077	5.3249	3.02354	3.40412	26.1754	4.71014	1.14191e-06	9.00849e-05	up	yes
113689691	LOC113689691	XM_027207433.1	GO:0003700(DNA binding transcription factor activity);GO:0005634(nucleus);GO:0010200(response to chitin);GO:0043565(sequence-specific DNA binding);GO:0044212(transcription regulatory region DNA binding)	NA	NA	NA	zinc finger protein ZAT8-like [Coffea arabica]	109.905	6.56782	83.6928	2.57479	1.99937	1.65297	32.1441	5.00648	1.15331e-06	9.07558e-05	up	yes
113734609	LOC113734609	XM_027261212.1	GO:0004864(protein phosphatase inhibitor activity);GO:0005634(nucleus);GO:0005737(cytoplasm);GO:0009738(abscisic acid-activated signaling pathway);GO:0010427(abscisic acid binding);GO:0080163(regulation of protein serine/threonine phosphatase activity)	NA	NA	NA	major allergen Pru ar 1-like [Coffea arabica]	89.6626	11.5126	91.4576	1941.37	1777.69	1221.68	0.0389887	-4.6808	1.20497e-06	9.45838e-05	down	yes
113710604	LOC113710604	XM_027233708.1;XM_027233709.1	GO:0000139(Golgi membrane);GO:0000139(Golgi membrane)	00230(Purine metabolism);00240(Pyrimidine metabolism);00240(Pyrimidine metabolism)	K14641	EC:3.6.1.5	apyrase-like [Coffea arabica]	19.7367	1.62976	16.3696	311.363	341.625	488.637	0.0330547	-4.919	1.20973e-06	9.47206e-05	down	yes
113703333	LOC113703333	XM_027224656.1	GO:0003674(molecular_function);GO:0005886(plasma membrane);GO:0008150(biological_process);GO:0016021(integral component of membrane)	NA	NA	NA	uncharacterized protein LOC113703275 isoform X1 [Coffea arabica]	72.9649	4.3951	97.7064	1.31452	1.20176	0.592771	56.3085	5.81528	1.22342e-06	9.55548e-05	up	yes
113694088	LOC113694088	XR_003449248.1	GO:0008194(UDP-glycosyltransferase activity);GO:0009813(flavonoid biosynthetic process);GO:0043231(intracellular membrane-bounded organelle);GO:0052696(flavonoid glucuronidation)	00908(Zeatin biosynthesis)	K13495	EC:2.4.1.215	zeatin O-glucosyltransferase-like [Coffea arabica]	346.357	20.976	596.072	4.57465	14.2603	7.39124	36.7344	5.19906	1.22884e-06	9.57396e-05	up	yes
113694531	LOC113694531	XM_027213360.1	GO:0005576(extracellular region);GO:0005618(cell wall);GO:0005829(cytosol);GO:0006952(defense response);GO:0007165(signal transduction);GO:0009505(plant-type cell wall);GO:0009506(plasmodesma);GO:0016020(membrane);GO:0090353(polygalacturonase inhibitor activity)	04016(MAPK signaling pathway - plant);04626(Plant-pathogen interaction)	K13420	EC:2.7.11.1	polygalacturonase inhibitor-like [Coffea arabica]	1.23567	4.39752	0	101.038	73.3262	182.543	0.0157833	-5.98545	1.23622e-06	9.6076e-05	down	yes
113736559	LOC113736559	XM_027263592.1	GO:0000326(protein storage vacuole);GO:0048316(seed development)	NA	NA	NA	BURP domain-containing protein BNM2A-like [Coffea arabica]	0	0	0	7.92318	12.2537	17.964	-inf	-inf	1.2402e-06	9.61477e-05	down	yes
113741614	LOC113741614	XM_027269183.1	GO:0016165(linoleate 13S-lipoxygenase activity)	00591(Linoleic acid metabolism);00592(alpha-Linolenic acid metabolism)	K00454	EC:1.13.11.12	linoleate 13S-lipoxygenase 3-1, chloroplastic-like [Coffea arabica]	115.366	14.5597	119.741	4.08986	5.15829	4.11883	18.6779	4.22326	1.25491e-06	9.70486e-05	up	yes
113702945	LOC113702945	XM_027224130.1	GO:0007165(signal transduction);GO:0016020(membrane)	NA	NA	NA	ankyrin repeat-containing protein BDA1-like [Coffea arabica]	45.7537	4.97051	41.2126	1.35225	1.46693	0.679755	26.2756	4.71565	1.26e-06	9.72026e-05	up	yes
113687767	LOC113687767	XM_027205300.1	GO:0016020(membrane);GO:0016709(oxidoreductase activity, acting on paired donors, with incorporation or reduction of molecular oxygen, NAD(P)H as one donor, and incorporation of one atom of oxygen);GO:0044550(secondary metabolite biosynthetic process)	NA	NA	NA	tabersonine 16-hydroxylase 1-like [Coffea arabica]	889.25	52.705	823.309	26.3249	24.3029	17.388	25.9537	4.69787	1.28381e-06	9.87967e-05	up	yes
113718861	LOC113718861	XM_027243786.1	GO:0006855(drug transmembrane transport)	NA	NA	NA	protein DETOXIFICATION 14-like [Coffea arabica]	0	0	0	10.1134	13.2241	11.1606	-inf	-inf	1.30521e-06	0.000100198	down	yes
113725363	LOC113725363	XM_027248499.1	GO:0004722(protein serine/threonine phosphatase activity);GO:0005634(nucleus);GO:0006470(protein dephosphorylation);GO:0009536(plastid);GO:0009611(response to wounding);GO:0009620(response to fungus);GO:0009738(abscisic acid-activated signaling pathway);GO:0046872(metal ion binding);GO:0050832(defense response to fungus)	NA	NA	NA	probable protein phosphatase 2C 2 [Coffea arabica]	148.344	12.454	163.918	3.4794	3.8813	6.114	24.0982	4.59085	1.30849e-06	0.000100205	up	yes
113713299	LOC113713299	XM_027236993.1	GO:0003674(molecular_function);GO:0005634(nucleus);GO:0008150(biological_process)	NA	NA	NA	chromatin modification-related protein eaf1-like [Coffea arabica]	0	0	0	24.4456	12.2696	36.3283	-inf	-inf	1.34846e-06	0.000103015	down	yes
113731016	LOC113731016	XM_027256049.1	GO:0003677(DNA binding);GO:0003700(DNA binding transcription factor activity);GO:0005622(intracellular);GO:0005634(nucleus);GO:0006351(transcription, DNA-templated);GO:0006355(regulation of transcription, DNA-templated);GO:0006952(defense response);GO:0009867(jasmonic acid mediated signaling pathway);GO:0009873(ethylene-activated signaling pathway)	04626(Plant-pathogen interaction)	K13433	NA	pathogenesis-related genes transcriptional activator PTI5-like [Coffea arabica]	599.842	32.2628	700.309	16.3097	17.0938	14.1469	28.021	4.80844	1.35348e-06	0.000103147	up	yes
113713551	LOC113713551	XM_027237304.1	GO:0005739(mitochondrion);GO:0005773(vacuole);GO:0005829(cytosol);GO:0005886(plasma membrane);GO:0006809(nitric oxide biosynthetic process);GO:0008940(nitrate reductase activity);GO:0009416(response to light stimulus);GO:0009610(response to symbiotic fungus);GO:0009635(response to herbicide);GO:0009703(nitrate reductase (NADH) activity);GO:0020037(heme binding);GO:0030151(molybdenum ion binding);…	00910(Nitrogen metabolism)	K10534	EC:1.7.1.1;EC:1.7.1.2	nitrate reductase [NADH]-like [Coffea arabica]	0	0	0	5.97441	4.51213	12.7377	-inf	-inf	1.3918e-06	0.000105811	down	yes
113703682	LOC113703682	XM_027225129.1	GO:0004497(monooxygenase activity);GO:0044550(secondary metabolite biosynthetic process)	00906(Carotenoid biosynthesis)	K09838	EC:1.14.15.21	monooxygenase 2-like [Coffea arabica]	60.1087	4.87476	52.2882	1.33059	1.83345	1.15349	27.1618	4.7635	1.40324e-06	0.000106423	up	yes
113738695	LOC113738695	XM_027265937.1	GO:0003700(DNA binding transcription factor activity);GO:0005515(protein binding);GO:0005634(nucleus);GO:0006351(transcription, DNA-templated);GO:0006355(regulation of transcription, DNA-templated);GO:0009733(response to auxin);GO:0009734(auxin-activated signaling pathway);GO:0042802(identical protein binding);GO:1900057(positive regulation of leaf senescence)	04075(Plant hormone signal transduction)	K14484	NA	auxin-responsive protein IAA1-like [Coffea arabica]	155.596	24.0517	162.165	5.25903	6.98231	6.1746	18.5607	4.21418	1.42344e-06	0.000107694	up	yes
113697152	LOC113697152	XM_027216630.1	GO:0008194(UDP-glycosyltransferase activity);GO:0009813(flavonoid biosynthetic process);GO:0043231(intracellular membrane-bounded organelle);GO:0052696(flavonoid glucuronidation)	00908(Zeatin biosynthesis)	K13495	EC:2.4.1.215	zeatin O-glucosyltransferase-like [Coffea arabica]	1312.34	90.4834	1207.23	36.2238	42.9528	32.4601	23.3799	4.54719	1.44532e-06	0.000108992	up	yes
113725281	LOC113725281	XM_027248353.1	GO:0005576(extracellular region);GO:0005618(cell wall);GO:0006949(syncytium formation);GO:0009664(plant-type cell wall organization);GO:0009826(unidimensional cell growth);GO:0009828(plant-type cell wall loosening);GO:0009831(plant-type cell wall modification involved in multidimensional cell growth);GO:0016020(membrane)	NA	NA	NA	expansin-A4-like [Coffea arabica]	4.94135	2.59527	27.1391	298.115	300.049	411.368	0.0343482	-4.86362	1.44753e-06	0.000108992	down	yes
113708914	LOC113708914	XM_027231634.1;XM_027231632.1;XM_027231635.1;XM_027231633.1	GO:0000902(cell morphogenesis);GO:0000902(cell morphogenesis)	NA	NA	NA	uncharacterized protein LOC113708914 isoform X1 [Coffea arabica];uncharacterized protein LOC113708914 isoform X2 [Coffea arabica]	64.5718	4.23181	42.5263	2.04793	1.28285	1.1453	24.8722	4.63646	1.47293e-06	0.000110639	up	yes
113741817	LOC113741817	XM_027269460.1	GO:0003674(molecular_function);GO:0009507(chloroplast);GO:0009534(chloroplast thylakoid);GO:0009535(chloroplast thylakoid membrane);GO:0009538(photosystem I reaction center);GO:0009579(thylakoid);GO:0009735(response to cytokinin);GO:0010287(plastoglobule);GO:0015979(photosynthesis);GO:0016020(membrane);GO:0016021(integral component of membrane)	00195(Photosynthesis)	K02695	NA	photosystem I reaction center subunit VI, chloroplastic-like [Coffea arabica]	136.549	1376.4	263.283	22.9132	25.7933	31.5798	22.1237	4.46752	1.50657e-06	0.000112896	up	yes
113701633	LOC113701633	XM_027222382.1	GO:0005543(phospholipid binding);GO:0005739(mitochondrion);GO:0005794(Golgi apparatus);GO:0005905(clathrin-coated pit);GO:0006897(endocytosis);GO:0030136(clathrin-coated vesicle)	NA	NA	NA	putative clathrin assembly protein At4g40080 [Coffea arabica]	123.366	6.4257	103.42	2.69135	2.8137	2.5187	29.0651	4.86122	1.53736e-06	0.000114864	up	yes
gene-LOC113723850	LOC113723850	gene-LOC113723850	GO:0000166(nucleotide binding);GO:0003677(DNA binding);GO:0003729(mRNA binding);GO:0005634(nucleus);GO:0006306(DNA methylation);GO:0006357(regulation of transcription by RNA polymerase II);GO:0006368(transcription elongation from RNA polymerase II promoter);GO:0006397(mRNA processing);GO:0030422(production of siRNA involved in RNA interference);GO:0032044(DSIF complex)	NA	NA	NA	protein RNA-directed DNA methylation 3-like [Coffea arabica]	0	0	0	3.29799	3.96327	3.4557	-inf	-inf	1.54015e-06	0.000114864	down	yes
113710622	LOC113710622	XM_027233737.1	GO:0005886(plasma membrane);GO:0006810(transport);GO:0022857(transmembrane transporter activity)	NA	NA	NA	WAT1-related protein At2g39510-like [Coffea arabica]	0	0	0	19.748	11.8781	15.5287	-inf	-inf	1.55103e-06	0.000115401	down	yes
113707386	LOC113707386	XM_027229691.1	GO:0003677(DNA binding);GO:0003700(DNA binding transcription factor activity);GO:0005634(nucleus);GO:0005643(nuclear pore);GO:0006351(transcription, DNA-templated);GO:0006355(regulation of transcription, DNA-templated);GO:0006952(defense response);GO:0009873(ethylene-activated signaling pathway);GO:0010087(phloem or xylem histogenesis);GO:0010200(response to chitin);GO:0045893(positive regulation…	NA	NA	NA	ethylene-responsive transcription factor 2-like [Coffea arabica]	62.8926	3.46214	46.7891	0.91984	0.748912	0.109645	63.6213	5.99144	1.59565e-06	0.00011844	up	yes
113734389	LOC113734389	XM_027260916.1	GO:0005737(cytoplasm)	NA	NA	NA	uncharacterized protein LOC113734389 [Coffea arabica]	0	0	0	16.167	18.4943	17.5821	-inf	-inf	1.60676e-06	0.000118983	down	yes
113729665	LOC113729665	XM_027253920.1	GO:0005515(protein binding);GO:0005543(phospholipid binding);GO:0005739(mitochondrion);GO:0006952(defense response);GO:0009266(response to temperature stimulus);GO:0009408(response to heat);GO:0009409(response to cold);GO:0009611(response to wounding);GO:0009751(response to salicylic acid);GO:0016020(membrane);GO:0019725(cellular homeostasis);GO:0031348(negative regulation of defense response)	NA	NA	NA	BON1-associated protein 2-like [Coffea arabica]	115.521	6.61426	101.704	3.02864	2.17252	0.903355	36.6677	5.19644	1.66194e-06	0.00012278	up	yes
113710132	LOC113710132	XM_027232969.1	GO:0004252(serine-type endopeptidase activity);GO:0005618(cell wall)	NA	NA	NA	subtilisin-like protease SBT5.6 [Coffea arabica]	0	0	0	8.85048	6.67493	11.031	-inf	-inf	1.66729e-06	0.000122886	down	yes
113719639	LOC113719639	XM_027244891.1	GO:0000502(proteasome complex);GO:0004175(endopeptidase activity);GO:0004298(threonine-type endopeptidase activity);GO:0005634(nucleus);GO:0005737(cytoplasm);GO:0005839(proteasome core complex);GO:0006511(ubiquitin-dependent protein catabolic process);GO:0010499(proteasomal ubiquitin-independent protein catabolic process);GO:0043161(proteasome-mediated ubiquitin-dependent protein catabolic proces…	03050(Proteasome)	K02737	EC:3.4.25.1	unnamed protein product [Coffea canephora]	0	0	0	35.4357	29.4933	1.74127	-inf	-inf	1.6828e-06	0.000123739	down	yes
113698165	LOC113698165	XM_027217874.1	GO:0005515(protein binding)	00630(Glyoxylate and dicarboxylate metabolism);00710(Carbon fixation in photosynthetic organisms)	K01602	EC:4.1.1.39	ribulose bisphosphate carboxylase small chain SSU8, chloroplastic-like [Coffea arabica]	756.877	7220.46	1315.02	144.575	134.438	155.575	21.382	4.41832	1.69293e-06	0.000123792	up	yes
113705408	LOC113705408	XM_027227255.1	NA	NA	NA	NA	uncharacterized protein DDB_G0271670-like [Coffea arabica]	315.235	19.5557	316.139	10.1047	9.38876	5.24875	26.3084	4.71745	1.69509e-06	0.000123792	up	yes
113715641	LOC113715641	XM_027239909.1	GO:0004857(enzyme inhibitor activity)	00040(Pentose and glucuronate interconversions)	K01051	EC:3.1.1.11	pectinesterase inhibitor 7-like [Coffea arabica]	4.31289	1.3791	1.60171	90.0274	57.4844	53.7282	0.0362438	-4.78612	1.69535e-06	0.000123792	down	yes
113736945	LOC113736945	XM_027264165.1;XM_027264166.1	GO:0005524(ATP binding);GO:0005575(cellular_component);GO:0006952(defense response);GO:0043531(ADP binding);GO:0043531(ADP binding)	04626(Plant-pathogen interaction);04626(Plant-pathogen interaction)	K13453	NA	putative late blight resistance protein homolog R1A-3 isoform X1 [Coffea arabica];putative late blight resistance protein homolog R1B-12 isoform X2 [Coffea arabica]	67.5723	4.93106	45.9433	1.8138	1.96248	1.52967	22.3234	4.48048	1.70417e-06	0.00012412	up	yes
113714900	LOC113714900	XM_027239034.1;XM_027239035.1	GO:0005887(integral component of plasma membrane);GO:0015116(sulfate transmembrane transporter activity);GO:0015116(sulfate transmembrane transporter activity)	NA	NA	NA	low affinity sulfate transporter 3-like isoform X1 [Coffea arabica];low affinity sulfate transporter 3-like isoform X2 [Coffea arabica]	7.31134	53.1258	5.80528	0.790122	0.475447	0.440636	38.8244	5.27889	1.70775e-06	0.00012412	up	yes
113728180	LOC113728180	XM_027252721.1	GO:0003677(DNA binding);GO:0003700(DNA binding transcription factor activity);GO:0005515(protein binding);GO:0005634(nucleus);GO:0006351(transcription, DNA-templated);GO:0006355(regulation of transcription, DNA-templated);GO:0009507(chloroplast);GO:0009751(response to salicylic acid);GO:0009816(defense response to bacterium, incompatible interaction);GO:0010150(leaf senescence);GO:0010193(respons…	04626(Plant-pathogen interaction)	K16225	NA	probable WRKY transcription factor 53 [Coffea arabica]	187.394	15.7084	217.565	7.60511	6.36142	4.76233	22.4609	4.48934	1.73671e-06	0.000125933	up	yes
gene-LOC113708983	LOC113708983	gene-LOC113708983	GO:0006511(ubiquitin-dependent protein catabolic process);GO:0008541(proteasome regulatory particle, lid subcomplex)	03050(Proteasome)	K03033	NA	probable 26S proteasome non-ATPase regulatory subunit 3 [Coffea arabica]	0	0	0	10.7614	16.5158	8.7215	-inf	-inf	1.76252e-06	0.000127485	down	yes
113716416	LOC113716416	XM_027240744.1	GO:0004568(chitinase activity);GO:0005576(extracellular region);GO:0006032(chitin catabolic process);GO:0008061(chitin binding)	00520(Amino sugar and nucleotide sugar metabolism)	K01183	EC:3.2.1.14	acidic endochitinase-like [Coffea arabica]	7.27736	168.143	3.36792	0.182413	0.305933	0.869287	131.691	7.04102	1.76623e-06	0.000127485	up	yes
113712791	LOC113712791	XM_027236369.1	NA	NA	NA	NA	uncharacterized protein LOC113712791 [Coffea arabica]	9.08411	198.906	8.14655	0.059095	0.516142	1.15133	125.183	6.96789	1.825e-06	0.000131269	up	yes
113694699	LOC113694699	XM_027213552.1	GO:0005618(cell wall);GO:0033609(oxalate metabolic process);GO:0046564(oxalate decarboxylase activity)	NA	NA	NA	auxin-binding protein ABP20-like [Coffea arabica]	3.3514	63.179	7.61013	0.057307	0.107706	0.158127	229.438	7.84196	1.82701e-06	0.000131269	up	yes
113688302	LOC113688302	XM_027206102.1	GO:0004190(aspartic-type endopeptidase activity);GO:0006508(proteolysis);GO:0030163(protein catabolic process)	NA	NA	NA	aspartyl protease family protein At5g10770-like [Coffea arabica]	71.8362	759.176	111.423	12.9036	14.2844	12.9567	23.4759	4.55311	1.84048e-06	0.000131935	up	yes
113697339	LOC113697339	XM_027216922.1	GO:0003674(molecular_function);GO:0005576(extracellular region);GO:0071456(cellular response to hypoxia)	NA	NA	NA	EG45-like domain containing protein [Coffea arabica]	10.1137	0.557488	7.45738	271.531	312.871	120.89	0.0257036	-5.28189	1.91869e-06	0.000137228	down	yes
113691528	LOC113691528	XM_027209695.1	GO:0000149(SNARE binding);GO:0005484(SNAP receptor activity);GO:0005886(plasma membrane);GO:0006886(intracellular protein transport);GO:0006887(exocytosis);GO:0006906(vesicle fusion);GO:0012505(endomembrane system);GO:0016021(integral component of membrane);GO:0031201(SNARE complex);GO:0048278(vesicle docking)	04130(SNARE interactions in vesicular transport)	K08486	NA	syntaxin-121-like [Coffea arabica]	1443	44.9157	672.558	26.4819	24.5894	19.8075	30.4811	4.92984	1.94469e-06	0.000138772	up	yes
113689761	LOC113689761	XM_027207532.1;XM_027207533.1	GO:0005524(ATP binding);GO:0005634(nucleus);GO:0005737(cytoplasm);GO:0005886(plasma membrane);GO:0006952(defense response);GO:0007165(signal transduction);GO:0009626(plant-type hypersensitive response);GO:0009814(defense response, incompatible interaction);GO:0043531(ADP binding);GO:0043531(ADP binding)	04626(Plant-pathogen interaction);04626(Plant-pathogen interaction)	K13453	NA	putative late blight resistance protein homolog R1A-3 [Coffea arabica]	0	0.0606888	0	5.05213	5.65166	7.36904	0.00335801	-8.21818	2.01175e-06	0.000143231	down	yes
113688450	LOC113688450	XM_027206266.1;XM_027206265.1	GO:0005829(cytosol);GO:0009903(chloroplast avoidance movement);GO:0009904(chloroplast accumulation movement);GO:0009904(chloroplast accumulation movement)	00900(Terpenoid backbone biosynthesis);00900(Terpenoid backbone biosynthesis)	K00787	EC:2.5.1.1;EC:2.5.1.10	WEB family protein At5g55860-like [Coffea arabica]	18.5314	0	20.384	0	0	0	inf	inf	2.02218e-06	0.000143648	up	yes
113733895	LOC113733895	XM_027260118.1	GO:0009044(xylan 1,4-beta-xylosidase activity);GO:0009505(plant-type cell wall);GO:0031222(arabinan catabolic process);GO:0045493(xylan catabolic process);GO:0046556(alpha-L-arabinofuranosidase activity)	00520(Amino sugar and nucleotide sugar metabolism)	K15920	EC:3.2.1.37	beta-D-xylosidase 1-like [Coffea arabica]	13.8488	1.9855	6.73434	201.969	121.424	176.904	0.0451106	-4.47039	2.04091e-06	0.000144651	down	yes
113688069	LOC113688069	XM_027205707.1	GO:0004553(hydrolase activity, hydrolyzing O-glycosyl compounds);GO:0030247(polysaccharide binding);GO:0046658(anchored component of plasma membrane)	00500(Starch and sucrose metabolism)	K19891	EC:3.2.1.39	glucan endo-1,3-beta-glucosidase 13-like [Coffea arabica]	1.85647	3.73914	1.04025	45.2132	36.9232	63.849	0.0454556	-4.4594	2.06815e-06	0.000146251	down	yes
113694990	LOC113694990	XM_027213934.1;XM_027213935.1	NA	NA	NA	NA	uncharacterized protein LOC113694990 isoform X1 [Coffea arabica]	8.0867	50.1934	14.0741	0.831863	0.300367	0.677507	39.9805	5.32123	2.08415e-06	0.000147052	up	yes
113734220	LOC113734220	XM_027260623.1	GO:0004806(triglyceride lipase activity);GO:0006629(lipid metabolic process);GO:0008970(phosphatidylcholine 1-acylhydrolase activity);GO:0009507(chloroplast);GO:0016042(lipid catabolic process);GO:0047714(galactolipase activity)	00220(Arginine biosynthesis)	K00145	EC:1.2.1.38	phospholipase A1-Igamma1, chloroplastic-like [Coffea arabica]	276.985	11.8508	217.768	5.32129	6.37145	7.28221	26.6986	4.73869	2.09421e-06	0.000147431	up	yes
gene-LOC113707409	LOC113707409	gene-LOC113707409	GO:0003677(DNA binding);GO:0003700(DNA binding transcription factor activity);GO:0005634(nucleus);GO:0005643(nuclear pore);GO:0006351(transcription, DNA-templated);GO:0006355(regulation of transcription, DNA-templated);GO:0006952(defense response);GO:0009873(ethylene-activated signaling pathway);GO:0010087(phloem or xylem histogenesis);GO:0010200(response to chitin);GO:0045893(positive regulation…	04075(Plant hormone signal transduction)	K14517	NA	ethylene-responsive transcription factor 2-like [Coffea arabica]	49.7234	2.48073	62.7753	0.736604	0.905115	0.138281	64.5952	6.01335	2.14242e-06	0.000150193	up	yes
113732783	LOC113732783	XM_027258749.1	GO:0003993(acid phosphatase activity);GO:0009507(chloroplast);GO:0009534(chloroplast thylakoid);GO:0009535(chloroplast thylakoid membrane);GO:0009543(chloroplast thylakoid lumen);GO:0009579(thylakoid);GO:0010206(photosystem II repair);GO:0016021(integral component of membrane);GO:0016311(dephosphorylation);GO:0031977(thylakoid lumen)	NA	NA	NA	UPF0603 protein At1g54780, chloroplastic-like [Coffea arabica]	1.65033	59.1916	22.1431	0.084931	0.3876	0.218541	120.082	6.90787	2.14302e-06	0.000150193	up	yes
113741630	LOC113741630	XM_027269209.1;XM_027269212.1;XM_027269210.1;XM_027269208.1;XM_027269213.1;XM_027269214.1	GO:0009055(electron transfer activity);GO:0009507(chloroplast);GO:0009535(chloroplast thylakoid membrane);GO:0009773(photosynthetic electron transport in photosystem I);GO:0010598(NAD(P)H dehydrogenase complex (plastoquinone));GO:0046872(metal ion binding);GO:0051537(2 iron, 2 sulfur cluster binding);GO:0051537(2 iron, 2 sulfur cluster binding)	NA	NA	NA	photosynthetic NDH subunit of subcomplex B 3, chloroplastic isoform X2 [Coffea arabica];photosynthetic NDH subunit of subcomplex B 3, chloroplastic isoform X4 [Coffea arabica];photosynthetic NDH subunit of subcomplex B 3, chloroplastic isoform X3 [Coffea arabica];photosynthetic NDH subunit of subcomplex B 3, chloroplastic isoform X1 [Coffea arabica];photosynthetic NDH subunit of subcomplex B 3, c…	7.59673	82.3474	9.69911	0.398145	0.739645	0.843702	50.287	5.65211	2.16811e-06	0.000151614	up	yes
113733074	LOC113733074	XM_027259216.1	GO:0016020(membrane);GO:0016709(oxidoreductase activity, acting on paired donors, with incorporation or reduction of molecular oxygen, NAD(P)H as one donor, and incorporation of one atom of oxygen);GO:0044550(secondary metabolite biosynthetic process)	NA	NA	NA	ferruginol synthase-like [Coffea arabica]	6.04727	29.0859	6.91918	0	0.230667	0.104966	125.293	6.96916	2.17668e-06	0.000151875	up	yes
113739852	LOC113739852	XM_027267217.1	GO:0005576(extracellular region);GO:0016829(lyase activity);GO:0030570(pectate lyase activity);GO:0045490(pectin catabolic process);GO:0046872(metal ion binding)	00040(Pentose and glucuronate interconversions)	K01728	EC:4.2.2.2	probable pectate lyase 18 [Coffea arabica]	0	2.87045	0	90.4839	104.805	198.687	0.00728586	-7.10069	2.3196e-06	0.000160689	down	yes
113734171	LOC113734171	XM_027260542.1	GO:0006555(methionine metabolic process)	00270(Cysteine and methionine metabolism)	K08967	EC:1.13.11.53;EC:1.13.11.54	1,2-dihydroxy-3-keto-5-methylthiopentene dioxygenase 1-like [Coffea arabica]	25.3129	142.114	10.7838	1.76655	1.73134	2.00818	32.3662	5.01641	2.31997e-06	0.000160689	up	yes
113709132	LOC113709132	XM_027231888.1	GO:0016020(membrane);GO:0016709(oxidoreductase activity, acting on paired donors, with incorporation or reduction of molecular oxygen, NAD(P)H as one donor, and incorporation of one atom of oxygen);GO:0044550(secondary metabolite biosynthetic process)	00905(Brassinosteroid biosynthesis)	K20623	NA	flavonoid 3'-monooxygenase-like [Coffea arabica]	0	0	0	11.9253	8.61241	14.5479	-inf	-inf	2.32022e-06	0.000160689	down	yes
113731109	LOC113731109	XM_027256185.1	NA	NA	NA	NA	uncharacterized protein LOC113731109 [Coffea arabica]	118.54	1150.97	186.003	15.1819	26.2048	24.0698	22.2363	4.47485	2.32348e-06	0.000160689	up	yes
113739402	LOC113739402	XM_027266611.1	GO:0016020(membrane);GO:0016709(oxidoreductase activity, acting on paired donors, with incorporation or reduction of molecular oxygen, NAD(P)H as one donor, and incorporation of one atom of oxygen);GO:0044550(secondary metabolite biosynthetic process)	00590(Arachidonic acid metabolism);00591(Linoleic acid metabolism)	K07418	EC:1.14.14.1;EC:1.14.14.73	cytochrome P450 71A4-like [Coffea arabica]	2.8752	28.7901	14.1471	0.304319	0.163344	0.197038	68.9218	6.10689	2.40197e-06	0.000165752	up	yes
113704230	LOC113704230	XM_027225995.1	GO:0005515(protein binding);GO:0009507(chloroplast);GO:0009534(chloroplast thylakoid);GO:0009535(chloroplast thylakoid membrane);GO:0009579(thylakoid);GO:0009773(photosynthetic electron transport in photosystem I);GO:0015979(photosynthesis);GO:0016021(integral component of membrane);GO:0016730(oxidoreductase activity, acting on iron-sulfur proteins as donors);GO:0042802(identical protein binding)	NA	NA	NA	PGR5-like protein 1B, chloroplastic [Coffea arabica]	6.36554	67.2521	7.6377	0.699246	0.265933	0.425758	58.4177	5.86833	2.42195e-06	0.000166764	up	yes
113694673	LOC113694673	XM_027213526.1	GO:0000145(exocyst);GO:0005634(nucleus);GO:0006887(exocytosis);GO:0006904(vesicle docking involved in exocytosis)	NA	NA	NA	exocyst complex component EXO70H1-like [Coffea arabica]	28.3906	2.26145	20.6296	0.440428	0.299804	0.220692	53.367	5.73788	2.45039e-06	0.000167841	up	yes
113714895	LOC113714895	XM_027239029.1	GO:0004867(serine-type endopeptidase inhibitor activity);GO:0005576(extracellular region);GO:0006979(response to oxidative stress);GO:0016021(integral component of membrane)	NA	NA	NA	uncharacterized protein LOC113714895 [Coffea arabica]	0	0	0	48.5	44.8599	24.464	-inf	-inf	2.4513e-06	0.000167841	down	yes
113736437	LOC113736437	XM_027263394.1	NA	NA	NA	NA	unnamed protein product, partial [Coffea canephora]	47.2442	10.1351	7.65655	700.857	306.762	682.83	0.0384726	-4.70003	2.45363e-06	0.000167841	down	yes
113697051	LOC113697051	XM_027216478.1	GO:0005634(nucleus);GO:0006633(fatty acid biosynthetic process);GO:0009409(response to cold);GO:0009416(response to light stimulus);GO:0016021(integral component of membrane);GO:0102336(3-oxo-arachidoyl-CoA synthase activity);GO:0102337(3-oxo-cerotoyl-CoA synthase activity);GO:0102338(3-oxo-lignoceronyl-CoA synthase activity);GO:0102756(very-long-chain 3-ketoacyl-CoA synthase activity)	00062(Fatty acid elongation)	K15397	EC:2.3.1.199	3-ketoacyl-CoA synthase 11-like [Coffea arabica]	192.212	19.4209	225.095	7.51492	8.7397	6.79966	18.9434	4.24363	2.47687e-06	0.000169063	up	yes
113723172	LOC113723172	XR_003456912.1	NA	NA	NA	NA	hypothetical protein CICLE_v10029531mg [Citrus clementina]	756.621	425.478	1113.48	78.8853	71.6379	52.3252	11.3167	3.50038	2.4904e-06	0.000169617	up	yes
113702187	LOC113702187	XM_027223252.1	GO:0005509(calcium ion binding);GO:0005515(protein binding);GO:0008266(poly(U) RNA binding);GO:0009507(chloroplast);GO:0009534(chloroplast thylakoid);GO:0009535(chloroplast thylakoid membrane);GO:0009543(chloroplast thylakoid lumen);GO:0009570(chloroplast stroma);GO:0009579(thylakoid);GO:0009654(photosystem II oxygen evolving complex);GO:0010205(photoinhibition);GO:0010207(photosystem II assembly…	00195(Photosynthesis)	K02716	NA	oxygen-evolving enhancer protein 1, chloroplastic [Coffea arabica]	232.945	2235.41	291.314	37.741	40.2607	44.902	22.4539	4.4889	2.52081e-06	0.000171317	up	yes
113700405	LOC113700405	XM_027220842.1	GO:0004601(peroxidase activity);GO:0005576(extracellular region);GO:0006979(response to oxidative stress);GO:0009809(lignin biosynthetic process);GO:0020037(heme binding);GO:0042744(hydrogen peroxide catabolic process);GO:0046872(metal ion binding);GO:0055114(oxidation-reduction process)	00940(Phenylpropanoid biosynthesis)	K00430	EC:1.11.1.7	LOW QUALITY PROTEIN: peroxidase 72-like [Coffea arabica]	0	1.33519	0	32.66	28.3866	81.1278	0.00939124	-6.73447	2.56823e-06	0.000173897	down	yes
113695604	LOC113695604	XM_027214731.1	GO:0000145(exocyst);GO:0005634(nucleus);GO:0006887(exocytosis);GO:0006904(vesicle docking involved in exocytosis)	NA	NA	NA	exocyst complex component EXO70H1-like [Coffea arabica]	59.234	5.70404	55.563	2.37553	1.9098	0.963961	22.9557	4.52078	2.57067e-06	0.000173897	up	yes
113703085	LOC113703085	XM_027224310.1	GO:0004375(glycine dehydrogenase (decarboxylating) activity);GO:0005739(mitochondrion);GO:0005960(glycine cleavage complex);GO:0006546(glycine catabolic process);GO:0009507(chloroplast);GO:0019464(glycine decarboxylation via glycine cleavage system)	00630(Glyoxylate and dicarboxylate metabolism);00260(Glycine, serine and threonine metabolism)	K02437	NA	glycine cleavage system H protein, mitochondrial-like [Coffea arabica]	7.29973	113.326	11.5267	0.167382	0.189508	0.819903	112.299	6.8112	2.58065e-06	0.000173897	up	yes
113715777	LOC113715777	XM_027240078.1;XM_027240077.1;XM_027240076.1	GO:0003674(molecular_function);GO:0005737(cytoplasm);GO:0005886(plasma membrane);GO:0006979(response to oxidative stress);GO:0016021(integral component of membrane);GO:0016021(integral component of membrane)	NA	NA	NA	protein PLANT CADMIUM RESISTANCE 2-like isoform X1 [Coffea arabica]	8.11184	69.0612	6.96516	0.208421	0.392503	0	140.015	7.12944	2.58727e-06	0.000173897	up	yes
113730850	LOC113730850	XM_027255805.1	GO:0005509(calcium ion binding);GO:0009507(chloroplast);GO:0009534(chloroplast thylakoid);GO:0009535(chloroplast thylakoid membrane);GO:0009543(chloroplast thylakoid lumen);GO:0009570(chloroplast stroma);GO:0009579(thylakoid);GO:0009654(photosystem II oxygen evolving complex);GO:0015979(photosynthesis);GO:0019898(extrinsic component of membrane);GO:0030095(chloroplast photosystem II);GO:0031977(t…	00195(Photosynthesis)	K08901	NA	oxygen-evolving enhancer protein 3-2, chloroplastic-like [Coffea arabica]	57.8207	866.682	86.2788	9.43823	9.98447	14.2244	30.0407	4.90885	2.59118e-06	0.000173897	up	yes
113699330	LOC113699330	XM_027219622.1;XM_027219623.1	GO:0004252(serine-type endopeptidase activity);GO:0016485(protein processing);GO:0016485(protein processing)	NA	NA	NA	RHOMBOID-like protein 9, chloroplastic isoform X1 [Coffea arabica];RHOMBOID-like protein 9, chloroplastic isoform X2 [Coffea arabica]	4.5244	91.3964	6.31625	0.619129	0.69873	0.746361	49.5281	5.63018	2.59201e-06	0.000173897	up	yes
113737744	LOC113737744	XM_027264926.1	GO:0016020(membrane);GO:0016709(oxidoreductase activity, acting on paired donors, with incorporation or reduction of molecular oxygen, NAD(P)H as one donor, and incorporation of one atom of oxygen);GO:0044550(secondary metabolite biosynthetic process)	00590(Arachidonic acid metabolism);00591(Linoleic acid metabolism)	K07418	EC:1.14.14.1;EC:1.14.14.73	cytochrome P450 71A3-like [Coffea arabica]	0	0	0	13.3092	13.128	17.2889	-inf	-inf	2.60048e-06	0.000174094	down	yes
113717973	LOC113717973	XM_027242848.1	GO:0006457(protein folding);GO:0009507(chloroplast)	NA	NA	NA	chaperone protein dnaJ C76, chloroplastic [Coffea arabica]	6.4932	30.3512	1.14154	0	0	0.082458	460.67	8.84759	2.62251e-06	0.000175195	up	yes
113734615	LOC113734615	XM_027261218.1	GO:0004864(protein phosphatase inhibitor activity);GO:0005634(nucleus);GO:0005737(cytoplasm);GO:0009738(abscisic acid-activated signaling pathway);GO:0010427(abscisic acid binding);GO:0080163(regulation of protein serine/threonine phosphatase activity)	NA	NA	NA	major allergen Pru ar 1-like [Coffea arabica]	74.2077	10.8027	32.0503	910.521	944.778	626.85	0.047161	-4.40626	2.63892e-06	0.000175643	down	yes
113736226	LOC113736226	XM_027263101.1	GO:0003723(RNA binding);GO:0003729(mRNA binding);GO:0005739(mitochondrion);GO:0008150(biological_process);GO:0009507(chloroplast)	NA	NA	NA	30S ribosomal protein 2, chloroplastic-like [Coffea arabica]	8.90052	78.385	10.6533	0.718059	1.13819	0.288738	45.6594	5.51284	2.6404e-06	0.000175643	up	yes
113694722	LOC113694722	XM_027213576.1	GO:0005783(endoplasmic reticulum)	NA	NA	NA	synaptotagmin-5-like [Coffea arabica]	2.17007	2.82803	2.27247	30.791	38.6257	46.2564	0.0628544	-3.99184	2.68249e-06	0.000178065	down	yes
113704190	LOC113704190	XM_027225917.1	GO:0007165(signal transduction);GO:0016020(membrane)	NA	NA	NA	ankyrin repeat-containing protein BDA1-like [Coffea arabica]	98.1613	5.1259	106.396	3.03304	2.22808	2.62275	26.5964	4.73316	2.71928e-06	0.000180126	up	yes
113712954	LOC113712954	XM_027236610.1	GO:0005576(extracellular region);GO:0005618(cell wall);GO:0009664(plant-type cell wall organization);GO:0009826(unidimensional cell growth);GO:0009828(plant-type cell wall loosening);GO:0009831(plant-type cell wall modification involved in multidimensional cell growth);GO:0016020(membrane)	NA	NA	NA	expansin-A11-like [Coffea arabica]	0	0	0	15.3593	8.39292	25.4852	-inf	-inf	2.76621e-06	0.00018285	down	yes
113704370	LOC113704370	XM_027226236.1	GO:0005249(voltage-gated potassium channel activity);GO:0005634(nucleus);GO:0006813(potassium ion transport);GO:0008076(voltage-gated potassium channel complex);GO:0016020(membrane);GO:0016567(protein ubiquitination);GO:0051260(protein homooligomerization)	NA	NA	NA	BTB/POZ domain-containing protein At5g41330-like [Coffea arabica]	339.265	23.4136	214.763	9.68477	11.2309	7.92346	20.0228	4.32358	2.86169e-06	0.000188686	up	yes
113713817	LOC113713817	XM_027237604.1	GO:0005509(calcium ion binding)	04626(Plant-pathogen interaction)	K13448	NA	probable calcium-binding protein CML44 [Coffea arabica]	14.2953	83.1094	10.7386	1.04124	0.879689	0.316853	48.3262	5.59473	2.86653e-06	0.000188686	up	yes
113707524	LOC113707524	XM_027229863.1	NA	NA	NA	NA	kiwellin-like [Coffea arabica]	1.7277	0.255547	2.42024	89.3475	60.48	30.9388	0.0243601	-5.35934	2.89909e-06	0.000190394	down	yes
113738661	LOC113738661	XM_027265902.1;XM_027265903.1	GO:0003700(DNA binding transcription factor activity);GO:0005634(nucleus);GO:0006351(transcription, DNA-templated);GO:0006355(regulation of transcription, DNA-templated);GO:0006952(defense response);GO:0043565(sequence-specific DNA binding);GO:0043565(sequence-specific DNA binding)	04016(MAPK signaling pathway - plant);04626(Plant-pathogen interaction);04626(Plant-pathogen interaction)	K13424	NA	probable WRKY transcription factor 61 isoform X1 [Coffea arabica];probable WRKY transcription factor 61 isoform X2 [Coffea arabica]	389.25	21.3634	397.304	12.7575	10.4497	11.8642	23.0363	4.52584	2.90461e-06	0.000190394	up	yes
113706396	LOC113706396	XM_027228298.1;XM_027228300.1;XM_027228299.1	GO:0003674(molecular_function);GO:0005886(plasma membrane);GO:0008150(biological_process);GO:0016021(integral component of membrane);GO:0016021(integral component of membrane)	NA	NA	NA	uncharacterized protein LOC113706396 isoform X1 [Coffea arabica];uncharacterized protein LOC113706396 isoform X2 [Coffea arabica]	190.346	14.3231	201.425	5.05326	8.60269	2.98413	24.4046	4.60908	2.95023e-06	0.00019298	up	yes
113731130	LOC113731130	XM_027256218.1;XM_027256219.1;XR_003458493.1	GO:0000166(nucleotide binding);GO:0018458(isopiperitenol dehydrogenase activity);GO:0018459(carveol dehydrogenase activity);GO:0031525(menthol biosynthetic process);GO:0031525(menthol biosynthetic process)	00906(Carotenoid biosynthesis);00906(Carotenoid biosynthesis)	K09841	EC:1.1.1.288	(-)-isopiperitenol/(-)-carveol dehydrogenase, mitochondrial-like isoform X1 [Coffea arabica];(-)-isopiperitenol/(-)-carveol dehydrogenase, mitochondrial-like isoform X2 [Coffea arabica]	1.22392	0.241376	0	40.5861	42.8181	36.2982	0.0122412	-6.35212	2.95783e-06	0.00019298	down	yes
113738905	LOC113738905	XM_027266173.1	GO:0005737(cytoplasm);GO:0009735(response to cytokinin);GO:0016740(transferase activity)	00940(Phenylpropanoid biosynthesis);00945(Stilbenoid, diarylheptanoid and gingerol biosynthesis);00941(Flavonoid biosynthesis)	K13065	EC:2.3.1.133	vinorine synthase-like [Coffea arabica]	6.53477	1.00983	17.2519	0	0	0	inf	inf	2.96249e-06	0.00019298	up	yes
113741527	LOC113741527	XM_027269058.1	GO:0005509(calcium ion binding)	04626(Plant-pathogen interaction)	K13448	NA	calcium-binding allergen Ole e 8-like [Coffea arabica]	405.798	111.619	345.512	29.4822	24.1559	22.7731	11.2932	3.49738	2.97484e-06	0.000193383	up	yes
113691684	LOC113691684	XM_027209947.1	GO:0000347(THO complex);GO:0003677(DNA binding);GO:0003678(DNA helicase activity);GO:0003682(chromatin binding);GO:0003688(DNA replication origin binding);GO:0005515(protein binding);GO:0005524(ATP binding);GO:0005634(nucleus);GO:0005737(cytoplasm);GO:0006268(DNA unwinding involved in DNA replication);GO:0006270(DNA replication initiation);GO:0007049(cell cycle);GO:0008094(DNA-dependent ATPase ac…	03030(DNA replication)	K02209	EC:3.6.4.12	DNA replication licensing factor MCM5-like [Coffea arabica]	0	0	0	8.0335	5.06316	9.38294	-inf	-inf	3.01412e-06	0.000195532	down	yes
113712447	LOC113712447	XM_027235876.1	GO:0000103(sulfate assimilation);GO:0005737(cytoplasm);GO:0006457(protein folding);GO:0015035(protein disulfide oxidoreductase activity);GO:0016671(oxidoreductase activity, acting on a sulfur group of donors, disulfide as acceptor);GO:0034599(cellular response to oxidative stress);GO:0045454(cell redox homeostasis);GO:0055114(oxidation-reduction process)	NA	NA	NA	thioredoxin-like protein CDSP32, chloroplastic [Coffea arabica]	88.2489	568.248	104.921	11.888	18.414	14.0116	17.1825	4.10287	3.22893e-06	0.000209035	up	yes
113692330	LOC113692330	XM_027210727.1	GO:0003674(molecular_function);GO:0005575(cellular_component);GO:0008150(biological_process)	NA	NA	NA	uncharacterized protein LOC113692330 [Coffea arabica]	465.025	26.1172	305.021	15.0395	8.96391	9.791	23.559	4.55821	3.32288e-06	0.000214235	up	yes
113700620	LOC113700620	XM_027221087.1	GO:0004674(protein serine/threonine kinase activity);GO:0005886(plasma membrane);GO:0006468(protein phosphorylation)	NA	NA	NA	G-type lectin S-receptor-like serine/threonine-protein kinase LECRK1 [Coffea arabica]	23.1597	1.46592	34.6362	0.401495	0.549802	0.396174	43.9801	5.45878	3.3229e-06	0.000214235	up	yes
113725843	LOC113725843	XM_027249239.1	GO:0005506(iron ion binding);GO:0005739(mitochondrion);GO:0005829(cytosol);GO:0005886(plasma membrane);GO:0006974(cellular response to DNA damage stimulus);GO:0008270(zinc ion binding);GO:0009228(thiamine biosynthetic process);GO:0009409(response to cold);GO:0009507(chloroplast);GO:0009570(chloroplast stroma);GO:0009579(thylakoid);GO:0009941(chloroplast envelope);GO:0010319(stromule);GO:0018131(o…	00730(Thiamine metabolism)	K03146	EC:2.4.2.60	thiamine thiazole synthase 2, chloroplastic [Coffea arabica]	21.8986	203.489	24.3471	2.18414	4.45719	3.41671	24.8294	4.63398	3.33509e-06	0.00021458	up	yes
113736022	LOC113736022	XM_027262978.1	GO:0016020(membrane);GO:0016709(oxidoreductase activity, acting on paired donors, with incorporation or reduction of molecular oxygen, NAD(P)H as one donor, and incorporation of one atom of oxygen);GO:0044550(secondary metabolite biosynthetic process)	00590(Arachidonic acid metabolism);00591(Linoleic acid metabolism)	K07418	EC:1.14.14.1;EC:1.14.14.73	cytochrome P450 71A2-like [Coffea arabica]	0	0	0	14.8549	11.1523	10.0097	-inf	-inf	3.38862e-06	0.000217579	down	yes
113734607	LOC113734607	XM_027261210.1	GO:0004864(protein phosphatase inhibitor activity);GO:0005634(nucleus);GO:0005737(cytoplasm);GO:0009738(abscisic acid-activated signaling pathway);GO:0010427(abscisic acid binding);GO:0080163(regulation of protein serine/threonine phosphatase activity)	NA	NA	NA	major allergen Pru ar 1-like [Coffea arabica]	268.343	31.113	180.473	3914.89	3820.9	2671.63	0.0461141	-4.43865	3.42035e-06	0.000219168	down	yes
113716698	LOC113716698	XM_027241095.1	GO:0005737(cytoplasm);GO:0005829(cytosol);GO:0016491(oxidoreductase activity);GO:0046686(response to cadmium ion);GO:0055114(oxidation-reduction process)	00040(Pentose and glucuronate interconversions);00051(Fructose and mannose metabolism);00052(Galactose metabolism);00561(Glycerolipid metabolism);00790(Folate biosynthesis)	K00011	EC:1.1.1.21	NADP-dependent D-sorbitol-6-phosphate dehydrogenase-like [Coffea arabica]	55.7367	678.553	93.4078	2.94848	2.71102	16.4113	37.5019	5.22889	3.43864e-06	0.000219507	up	yes
113725203	LOC113725203	XM_027248219.1	GO:0003674(molecular_function);GO:0005739(mitochondrion);GO:0016021(integral component of membrane)	NA	NA	NA	transmembrane protein 256 homolog [Coffea arabica]	84.1779	0	78.6221	0	0	0	inf	inf	3.4398e-06	0.000219507	up	yes
113725264	LOC113725264	XM_027248330.1	GO:0003700(DNA binding transcription factor activity);GO:0005515(protein binding);GO:0005634(nucleus);GO:0006351(transcription, DNA-templated);GO:0006355(regulation of transcription, DNA-templated);GO:0009751(response to salicylic acid);GO:0031347(regulation of defense response);GO:0043565(sequence-specific DNA binding);GO:1900056(negative regulation of leaf senescence)	04626(Plant-pathogen interaction)	K13459	NA	WRKY DNA-binding transcription factor 70-like [Coffea arabica]	299.87	17.0145	290.325	8.40219	10.2193	8.85816	22.0968	4.46576	3.44662e-06	0.000219507	up	yes
113731352	LOC113731352	XM_027256568.1	GO:0000166(nucleotide binding);GO:0005515(protein binding);GO:0005634(nucleus);GO:0005737(cytoplasm);GO:0005834(heterotrimeric G-protein complex);GO:0008150(biological_process);GO:0009846(pollen germination)	00565(Ether lipid metabolism)	K16794	NA	protein JINGUBANG-like [Coffea arabica]	99.1689	5.56907	99.0143	3.06699	1.78995	3.4141	24.6344	4.6226	3.45758e-06	0.000219759	up	yes
113723962	LOC113723962	XM_027246920.1	GO:0016020(membrane);GO:0016709(oxidoreductase activity, acting on paired donors, with incorporation or reduction of molecular oxygen, NAD(P)H as one donor, and incorporation of one atom of oxygen);GO:0042343(indole glucosinolate metabolic process);GO:0044550(secondary metabolite biosynthetic process);GO:0098542(defense response to other organism)	00943(Isoflavonoid biosynthesis)	K13260	EC:1.14.13.89;EC:1.14.13.53	cytochrome P450 81E8-like [Coffea arabica]	47.0188	1.41051	46.3795	0.337527	0.610226	0.847402	52.8137	5.72284	3.64791e-06	0.000231388	up	yes
113734185	LOC113734185	XM_027260573.1	GO:0000103(sulfate assimilation);GO:0004020(adenylylsulfate kinase activity)	00920(Sulfur metabolism);00230(Purine metabolism);00450(Selenocompound metabolism);00261(Monobactam biosynthesis)	K13811	EC:2.7.7.4;EC:2.7.1.25	ATP sulfurylase 1, chloroplastic-like [Coffea arabica]	402.403	68.8225	417.545	24.405	21.058	21.2262	13.327	3.73628	3.71441e-06	0.000235131	up	yes
113701609	LOC113701609	XM_027222356.1	GO:0016787(hydrolase activity)	00460(Cyanoamino acid metabolism)	K20802	EC:4.1.2.10	unnamed protein product [Coffea canephora]	0	2.77138	0	66.7343	77.6346	118.561	0.0105404	-6.56793	3.74268e-06	0.000236444	down	yes
113706124	LOC113706124	XM_027228013.1	GO:0003674(molecular_function);GO:0005886(plasma membrane);GO:0008150(biological_process);GO:0016021(integral component of membrane)	NA	NA	NA	putative UPF0481 protein At3g02645 [Coffea arabica]	98.6369	6.21481	105.86	3.24522	3.41874	2.20273	23.7644	4.57073	3.8043e-06	0.000239854	up	yes
113698047	LOC113698047	XM_027217716.1	GO:0030599(pectinesterase activity);GO:0046910(pectinesterase inhibitor activity);GO:0071944(cell periphery)	00040(Pentose and glucuronate interconversions)	K01051	EC:3.1.1.11	probable pectinesterase/pectinesterase inhibitor 51 [Coffea arabica]	0	0.545262	0	18.4502	22.0916	16.0069	0.00964233	-6.6964	3.81966e-06	0.00024034	down	yes
113709456	LOC113709456	XM_027232227.1	GO:0003700(DNA binding transcription factor activity);GO:0005634(nucleus);GO:0006351(transcription, DNA-templated);GO:0006355(regulation of transcription, DNA-templated);GO:0043565(sequence-specific DNA binding)	04016(MAPK signaling pathway - plant);04626(Plant-pathogen interaction)	K13424	NA	WRKY transcription factor 28-like [Coffea arabica]	3.54578	0.896792	6.42003	77.604	67.6314	86.0778	0.0469606	-4.41241	3.87929e-06	0.000243512	down	yes
113725542	LOC113725542	XM_027248761.1	GO:0005576(extracellular region);GO:0006633(fatty acid biosynthetic process);GO:0009409(response to cold);GO:0009416(response to light stimulus);GO:0016021(integral component of membrane);GO:0016746(transferase activity, transferring acyl groups);GO:0102336(3-oxo-arachidoyl-CoA synthase activity);GO:0102337(3-oxo-cerotoyl-CoA synthase activity);GO:0102338(3-oxo-lignoceronyl-CoA synthase activity)…	00062(Fatty acid elongation)	K15397	EC:2.3.1.199	3-ketoacyl-CoA synthase 19-like [Coffea arabica]	6.10962	26.1412	10.1815	0.077771	0.233013	0.308616	68.5055	6.09815	3.88559e-06	0.000243512	up	yes
113697169	LOC113697169	XM_027216653.1	GO:0005737(cytoplasm);GO:0005829(cytosol);GO:0005985(sucrose metabolic process);GO:0005986(sucrose biosynthetic process);GO:0006000(fructose metabolic process);GO:0006002(fructose 6-phosphate metabolic process);GO:0006094(gluconeogenesis);GO:0009409(response to cold);GO:0009507(chloroplast);GO:0009570(chloroplast stroma);GO:0009735(response to cytokinin);GO:0009773(photosynthetic electron transpo…	00010(Glycolysis / Gluconeogenesis);00030(Pentose phosphate pathway);00051(Fructose and mannose metabolism);00710(Carbon fixation in photosynthetic organisms)	K03841	EC:3.1.3.11	fructose-1,6-bisphosphatase, chloroplastic-like [Coffea arabica]	2.02742	61.3459	6.88698	0.333913	0.18676	0.357522	80.0054	6.32203	3.90938e-06	0.000244515	up	yes
113707231	LOC113707231	XM_027229454.1	GO:0005886(plasma membrane)	NA	NA	NA	bark storage protein A-like [Coffea arabica]	9.5289	23.3061	9.15421	140.82	248.107	256.623	0.0650441	-3.94244	3.95302e-06	0.000246754	down	yes
113707508	LOC113707508	XM_027229861.1	NA	NA	NA	NA	kiwellin-like [Coffea arabica]	0.485074	0	0	57.3296	27.9531	17.8095	0.00470524	-7.73152	4.03108e-06	0.000251127	down	yes
113702761	LOC113702761	XM_027223893.1	GO:0004190(aspartic-type endopeptidase activity);GO:0006508(proteolysis);GO:0030163(protein catabolic process)	NA	NA	NA	probable aspartyl protease At4g16563 [Coffea arabica]	34.1631	3.61428	18.9884	0.482359	0.822938	0.33487	34.6097	5.11311	4.18053e-06	0.000259921	up	yes
113692383	LOC113692383	XM_027210782.1	NA	NA	NA	NA	uncharacterized protein LOC113692383 [Coffea arabica]	3.09802	39.1477	8.65346	0.126784	0.112995	0.308931	92.7615	6.53545	4.22396e-06	0.000261744	up	yes
113704902	LOC113704902	XM_027226769.1	NA	NA	NA	NA	putative UPF0481 protein At3g02645 [Coffea arabica]	58.4047	5.67982	56.6917	0.920579	1.37879	0.273118	46.9491	5.55303	4.22652e-06	0.000261744	up	yes
113731022	LOC113731022	XM_027256056.1	GO:0004970(ionotropic glutamate receptor activity);GO:0005217(intracellular ligand-gated ion channel activity);GO:0005634(nucleus);GO:0005773(vacuole);GO:0006874(cellular calcium ion homeostasis);GO:0009416(response to light stimulus);GO:0016021(integral component of membrane)	NA	NA	NA	glutamate receptor 2.7-like [Coffea arabica]	38.4785	2.5286	58.9171	0.742751	0.441391	0	84.3853	6.39892	4.29016e-06	0.00026497	up	yes
113717189	LOC113717189	XM_027241894.1	GO:0005515(protein binding);GO:0005634(nucleus);GO:0005694(chromosome);GO:0051301(cell division);GO:0051455(attachment of spindle microtubules to kinetochore involved in homologous chromosome segregation);GO:0051754(meiotic sister chromatid cohesion, centromeric)	NA	NA	NA	sister-chromatid cohesion protein 3-like [Coffea arabica]	0	0	0	4.61641	4.40474	3.90876	-inf	-inf	4.29548e-06	0.00026497	down	yes
113707349	LOC113707349	XM_027229628.1	GO:0005737(cytoplasm);GO:0009408(response to heat)	04141(Protein processing in endoplasmic reticulum)	K13993	NA	17.3 kDa class II heat shock protein-like [Coffea arabica]	58.3072	6.40945	66.4703	0.688009	0	0	190.676	7.57498	4.33351e-06	0.000266792	up	yes
113703007	LOC113703007	XM_027224214.1	GO:0004553(hydrolase activity, hydrolyzing O-glycosyl compounds);GO:0005576(extracellular region);GO:0008810(cellulase activity);GO:0030245(cellulose catabolic process);GO:0030246(carbohydrate binding);GO:0071555(cell wall organization)	00500(Starch and sucrose metabolism)	K01179	EC:3.2.1.4	endoglucanase 6-like [Coffea arabica]	0	3.52301	2.23107	69.3879	94.6942	145.438	0.0185903	-5.74931	4.45256e-06	0.000273584	down	yes
113719507	LOC113719507	XM_027244725.1	GO:0003674(molecular_function);GO:0005737(cytoplasm);GO:0006952(defense response);GO:0009607(response to biotic stimulus)	NA	NA	NA	MLP-like protein 34 [Coffea arabica]	5.41413	68.4166	15.2227	0.245476	0	0.529194	114.956	6.84494	4.51729e-06	0.000277019	up	yes
113734891	LOC113734891	XM_027261651.1	GO:0005388(calcium-transporting ATPase activity);GO:0005887(integral component of plasma membrane);GO:0043231(intracellular membrane-bounded organelle)	NA	NA	NA	putative calcium-transporting ATPase 13, plasma membrane-type [Coffea arabica]	33.0861	2.06645	25.7964	0.756378	0.847865	0.905108	24.2888	4.60222	4.71992e-06	0.000288475	up	yes
113715101	LOC113715101	XM_027239270.1;XR_003453839.1	GO:0004185(serine-type carboxypeptidase activity);GO:0016747(transferase activity, transferring acyl groups other than amino-acyl groups);GO:0019748(secondary metabolic process);GO:0051603(proteolysis involved in cellular protein catabolic process);GO:0051603(proteolysis involved in cellular protein catabolic process)	NA	NA	NA	serine carboxypeptidase-like 2 [Coffea arabica]	0.658731	1.97736	0	37.4785	38.6283	43.6324	0.0220153	-5.50535	4.72298e-06	0.000288475	down	yes
113705388	LOC113705388	XM_027227235.1;XM_027227234.1	GO:0009055(electron transfer activity);GO:0009055(electron transfer activity)	NA	NA	NA	photosynthetic NDH subunit of subcomplex B 3, chloroplastic-like isoform X2 [Coffea arabica];photosynthetic NDH subunit of subcomplex B 3, chloroplastic-like isoform X1 [Coffea arabica]	5.69307	64.7228	21.8183	0.543767	0.435987	0.645767	56.7413	5.82633	4.73166e-06	0.000288475	up	yes
113694247	LOC113694247	XM_027213141.1	GO:0003674(molecular_function);GO:0005634(nucleus);GO:0080167(response to karrikin)	NA	NA	NA	protein BIC1-like [Coffea arabica]	9.60875	36.9915	7.986	0.14565	0.070717	0.156718	146.311	7.19289	4.84483e-06	0.00029448	up	yes
113730171	LOC113730171	XM_027254683.1	GO:0004857(enzyme inhibitor activity)	00040(Pentose and glucuronate interconversions)	K01051	EC:3.1.1.11	21 kDa protein-like [Coffea arabica]	7.9979	52.8481	3.74125	0.136226	0.203714	0.135622	135.812	7.08547	4.84892e-06	0.00029448	up	yes
113713800	LOC113713800	XM_027237589.1	GO:0005543(phospholipid binding);GO:0005739(mitochondrion);GO:0005794(Golgi apparatus);GO:0005905(clathrin-coated pit);GO:0006897(endocytosis);GO:0030136(clathrin-coated vesicle)	NA	NA	NA	putative clathrin assembly protein At4g40080 [Coffea arabica]	267.189	11.6239	252.442	8.30665	7.87424	6.71074	23.2074	4.53651	4.87288e-06	0.00029497	up	yes
gene-LOC113730834	LOC113730834	gene-LOC113730834	GO:0005506(iron ion binding);GO:0005739(mitochondrion);GO:0005829(cytosol);GO:0005886(plasma membrane);GO:0006974(cellular response to DNA damage stimulus);GO:0008270(zinc ion binding);GO:0009228(thiamine biosynthetic process);GO:0009409(response to cold);GO:0009507(chloroplast);GO:0009570(chloroplast stroma);GO:0009579(thylakoid);GO:0009941(chloroplast envelope);GO:0010319(stromule);GO:0018131(o…	00730(Thiamine metabolism)	K03146	EC:2.4.2.60	thiamine thiazole synthase 2, chloroplastic [Coffea arabica]	19.3768	79.2638	7.72305	1.20494	1.2371	1.68833	25.7516	4.68659	4.87577e-06	0.00029497	up	yes
113704391	LOC113704391	XM_027226282.1	GO:0003677(DNA binding);GO:0003700(DNA binding transcription factor activity);GO:0005634(nucleus);GO:0005643(nuclear pore);GO:0006351(transcription, DNA-templated);GO:0006355(regulation of transcription, DNA-templated);GO:0006952(defense response);GO:0009873(ethylene-activated signaling pathway);GO:0010087(phloem or xylem histogenesis);GO:0010200(response to chitin);GO:0045893(positive regulation…	NA	NA	NA	ethylene-responsive transcription factor 2-like [Coffea arabica]	160.326	5.64576	85.4162	3.58586	3.07081	0.760177	33.8942	5.08297	4.96983e-06	0.000300082	up	yes
113728880	LOC113728880	XM_027253240.1	GO:0005886(plasma membrane);GO:0006855(drug transmembrane transport);GO:0015137(citrate transmembrane transporter activity)	NA	NA	NA	protein DETOXIFICATION 42-like [Coffea arabica]	0	0	0	9.38176	20.6791	19.0947	-inf	-inf	4.98881e-06	0.00030065	down	yes
113711853	LOC113711853	XM_027235085.1	GO:0003700(DNA binding transcription factor activity);GO:0005515(protein binding);GO:0005634(nucleus);GO:0006351(transcription, DNA-templated);GO:0006355(regulation of transcription, DNA-templated);GO:0006970(response to osmotic stress);GO:0009408(response to heat);GO:0009409(response to cold);GO:0009414(response to water deprivation);GO:0009651(response to salt stress);GO:0010120(camalexin biosy…	04016(MAPK signaling pathway - plant);04626(Plant-pathogen interaction)	K13424	NA	WRKY transcription factor WRKY24-like [Coffea arabica]	1541.28	106.747	1651.55	60.7957	63.8683	45.8102	19.3553	4.27465	5.01871e-06	0.000301872	up	yes
113715545	LOC113715545	XM_027239772.1	GO:0000271(polysaccharide biosynthetic process);GO:0005794(Golgi apparatus);GO:0016757(transferase activity, transferring glycosyl groups)	NA	NA	NA	probable galacturonosyltransferase-like 9 [Coffea arabica]	150.953	13.5733	170.964	8.0565	5.35682	5.00709	18.213	4.1869	5.05196e-06	0.000303291	up	yes
113701841	LOC113701841	XM_027222687.1	GO:0005886(plasma membrane);GO:0016021(integral component of membrane);GO:0042626(ATPase activity, coupled to transmembrane movement of substances)	02010(ABC transporters)	K05681	NA	ABC transporter G family member 5-like [Coffea arabica]	0	0.214488	0	9.90266	14.3649	11.9075	0.00592918	-7.39795	5.19928e-06	0.00031154	down	yes
113706563	LOC113706563	XM_027228488.1	GO:0004553(hydrolase activity, hydrolyzing O-glycosyl compounds);GO:0005576(extracellular region);GO:0008810(cellulase activity);GO:0030245(cellulose catabolic process);GO:0030246(carbohydrate binding);GO:0071555(cell wall organization)	00500(Starch and sucrose metabolism)	K01179	EC:3.2.1.4	endoglucanase 6-like [Coffea arabica]	0	2.34826	0	53.092	87.4512	112.45	0.00928189	-6.75137	5.23858e-06	0.000313297	down	yes
113699253	LOC113699253	XM_027219468.1;XM_027219475.1;XM_027219471.1;XM_027219474.1;XM_027219472.1;XM_027219470.1;XM_027219473.1	GO:0001046(core promoter sequence-specific DNA binding);GO:0001228(transcriptional activator activity, RNA polymerase II transcription regulatory region sequence-specific DNA binding);GO:0005634(nucleus);GO:0006366(transcription by RNA polymerase II);GO:0006366(transcription by RNA polymerase II)	NA	NA	NA	transcription factor bHLH110-like isoform X1 [Coffea arabica];uncharacterized protein LOC113699253 isoform X7 [Coffea arabica];uncharacterized protein LOC113699253 isoform X3 [Coffea arabica];uncharacterized protein LOC113699253 isoform X6 [Coffea arabica];transcription factor bHLH110-like isoform X2 [Coffea arabica];uncharacterized protein LOC113699253 isoform X5 [Coffea arabica]	0	0	0	7.44704	8.10718	8.12145	-inf	-inf	5.2538e-06	0.00031361	down	yes
113698273	LOC113698273	XM_027218037.1;XM_027218036.1	GO:0005524(ATP binding);GO:0006952(defense response);GO:0009506(plasmodesma);GO:0043531(ADP binding);GO:0043531(ADP binding)	04626(Plant-pathogen interaction);04626(Plant-pathogen interaction)	K13453	NA	putative late blight resistance protein homolog R1A-3 [Coffea arabica]	20.2827	1.23208	13.2711	0.349871	0.418122	0.410821	29.5093	4.8831	5.26937e-06	0.000313942	up	yes
113698582	LOC113698582	XM_027218451.1	GO:0005737(cytoplasm)	NA	NA	NA	mitogen-activated protein kinase kinase kinase 17-like [Coffea arabica]	49.444	1.99787	35.1912	0.883129	0.855884	0.80033	34.1163	5.09239	5.29177e-06	0.00031468	up	yes
113732325	LOC113732325	XM_027258026.1	GO:0004674(protein serine/threonine kinase activity);GO:0005886(plasma membrane);GO:0006468(protein phosphorylation)	04626(Plant-pathogen interaction)	K13466	NA	receptor-like protein EIX2 [Coffea arabica]	43.8818	2.65052	41.8073	1.43552	1.35683	1.13901	22.4705	4.48996	5.31763e-06	0.00031562	up	yes
113726297	LOC113726297	XM_027249932.1	GO:0000463(maturation of LSU-rRNA from tricistronic rRNA transcript (SSU-rRNA, 5.8S rRNA, LSU-rRNA));GO:0000466(maturation of 5.8S rRNA from tricistronic rRNA transcript (SSU-rRNA, 5.8S rRNA, LSU-rRNA));GO:0005730(nucleolus);GO:0008650(rRNA (uridine-2'-O-)-methyltransferase activity);GO:0016435(rRNA (guanine) methyltransferase activity);GO:0030687(preribosome, large subunit precursor);GO:0031167(…	NA	NA	NA	putative rRNA methyltransferase [Coffea arabica]	14.4995	6.67561	0	0	0	0	inf	inf	5.35688e-06	0.00031735	up	yes
113725864	LOC113725864	XM_027249266.1	GO:0005509(calcium ion binding);GO:0009507(chloroplast);GO:0009534(chloroplast thylakoid);GO:0009535(chloroplast thylakoid membrane);GO:0009543(chloroplast thylakoid lumen);GO:0009570(chloroplast stroma);GO:0009579(thylakoid);GO:0009654(photosystem II oxygen evolving complex);GO:0015979(photosynthesis);GO:0019898(extrinsic component of membrane);GO:0030095(chloroplast photosystem II);GO:0031977(t…	00195(Photosynthesis)	K08901	NA	oxygen-evolving enhancer protein 3-2, chloroplastic-like [Coffea arabica]	66.8356	784.193	120.943	10.9845	15.0854	20.4885	20.8764	4.3838	5.3692e-06	0.000317481	up	yes
113711935	LOC113711935	XM_027235177.1;XM_027235176.1;XM_027235178.1	NA	NA	NA	NA	uncharacterized protein LOC113711935 isoform X1 [Coffea arabica];uncharacterized protein LOC113711935 isoform X2 [Coffea arabica]	92.184	13.84	84.1168	4.35789	4.27307	3.95488	15.1075	3.91719	5.56412e-06	0.000328388	up	yes
113733682	LOC113733682	XM_027259883.1	GO:0004842(ubiquitin-protein transferase activity);GO:0019005(SCF ubiquitin ligase complex);GO:0031146(SCF-dependent proteasomal ubiquitin-dependent protein catabolic process)	NA	NA	NA	F-box/kelch-repeat protein At3g23880-like [Coffea arabica]	19.0543	2.03006	28.4659	0.284633	0.171266	0.262641	68.9597	6.10768	5.7201e-06	0.00033696	up	yes
113695571	LOC113695571	XM_027214703.1	GO:0003677(DNA binding);GO:0003700(DNA binding transcription factor activity);GO:0003713(transcription coactivator activity);GO:0005622(intracellular);GO:0005634(nucleus);GO:0005730(nucleolus);GO:0005737(cytoplasm);GO:0006351(transcription, DNA-templated);GO:0009408(response to heat);GO:0009414(response to water deprivation);GO:0009723(response to ethylene);GO:0009737(response to abscisic acid);G…	NA	NA	NA	multiprotein-bridging factor 1c-like [Coffea arabica]	309.177	21.2951	337.248	12.2565	13.1098	9.00477	19.4269	4.27998	5.76819e-06	0.000339157	up	yes
113689536	LOC113689536	XM_027207299.1	GO:0004497(monooxygenase activity)	NA	NA	NA	cytochrome P450 CYP72A219-like [Coffea arabica]	103.293	9.6406	108.398	4.16452	4.02036	3.08579	19.6379	4.29557	5.8104e-06	0.000340995	up	yes
113700824	LOC113700824	XM_027221262.1	GO:0004497(monooxygenase activity)	NA	NA	NA	secologanin synthase-like [Coffea arabica]	0	0	0	9.03843	0.674786	39.6262	-inf	-inf	5.82117e-06	0.000340995	down	yes
113731330	LOC113731330	XM_027256536.1;XR_003458526.1;XR_003458527.1	GO:0006855(drug transmembrane transport);GO:0006855(drug transmembrane transport)	NA	NA	NA	protein DETOXIFICATION 33-like [Coffea arabica]	0.342241	0.607432	0	15.2481	16.4514	17.0759	0.0194703	-5.68258	5.88577e-06	0.000344137	down	yes
113737767	LOC113737767	XR_003459963.1	NA	NA	NA	NA	unnamed protein product [Coffea canephora]	124.808	15.8098	218.473	2767.37	2698.73	2527.98	0.0449195	-4.47651	5.97015e-06	0.00034812	down	yes
gene-LOC113735068	LOC113735068	gene-LOC113735068	GO:0008171(O-methyltransferase activity);GO:0008757(S-adenosylmethionine-dependent methyltransferase activity);GO:0019438(aromatic compound biosynthetic process)	00945(Stilbenoid, diarylheptanoid and gingerol biosynthesis)	K16040	EC:2.1.1.240	trans-resveratrol di-O-methyltransferase-like [Coffea eugenioides]	10.1153	7.98398	4.11781	82.1426	116.176	110.732	0.0718882	-3.7981	5.97607e-06	0.00034812	down	yes
113722456	LOC113722456	XM_027245760.1;XM_027245762.1;XM_027245765.1;XM_027245764.1;XM_027245763.1;XM_027245761.1	GO:0008150(biological_process);GO:0009534(chloroplast thylakoid);GO:0009941(chloroplast envelope);GO:0016853(isomerase activity);GO:0016853(isomerase activity)	00906(Carotenoid biosynthesis);00906(Carotenoid biosynthesis)	K17911	EC:5.2.1.14	beta-carotene isomerase D27, chloroplastic-like isoform X1 [Coffea arabica];beta-carotene isomerase D27, chloroplastic-like isoform X3 [Coffea arabica];beta-carotene isomerase D27, chloroplastic isoform X1 [Coffea eugenioides];beta-carotene isomerase D27, chloroplastic-like isoform X5 [Coffea arabica];beta-carotene isomerase D27, chloroplastic-like isoform X4 [Coffea arabica];beta-carotene isomer…	3.37346	96.8912	0	0	0.097232	0	1031.19	10.0101	6.0639e-06	0.000352582	up	yes
113731691	LOC113731691	XM_027257077.1	GO:0004497(monooxygenase activity)	NA	NA	NA	cytochrome P450 714C2-like [Coffea eugenioides]	0	0	0	10.4482	10.4007	7.76422	-inf	-inf	6.13405e-06	0.000356002	down	yes
113695888	LOC113695888	XM_027215081.1	GO:0005737(cytoplasm)	04016(MAPK signaling pathway - plant)	K20716	NA	mitogen-activated protein kinase kinase kinase 18-like [Coffea arabica]	40.535	2.42754	54.665	1.42429	0.707294	1.45751	27.2011	4.76559	6.24331e-06	0.000361674	up	yes
113737415	LOC113737415	XR_003459961.1	NA	NA	NA	NA	extensin-2-like isoform X1 [Coffea eugenioides]	7.23963	14.4701	6.18324	97.604	113.598	163.255	0.0744892	-3.74682	6.26092e-06	0.000362026	down	yes
113727257	LOC113727257	XM_027251295.1;XM_027251294.1	GO:0004497(monooxygenase activity);GO:0007275(multicellular organism development);GO:0010268(brassinosteroid homeostasis);GO:0016125(sterol metabolic process);GO:0016132(brassinosteroid biosynthetic process);GO:0016132(brassinosteroid biosynthetic process)	NA	NA	NA	cytochrome P450 87A3-like isoform X2 [Coffea arabica];cytochrome P450 87A3-like isoform X1 [Coffea arabica]	0	0.194591	5.36381	172.911	158.701	128.643	0.0120768	-6.37162	6.27465e-06	0.000362085	down	yes
113713261	LOC113713261	XM_027236944.1	GO:0005886(plasma membrane);GO:0007275(multicellular organism development);GO:0009506(plasmodesma);GO:0009507(chloroplast);GO:0016020(membrane);GO:0016021(integral component of membrane);GO:0046872(metal ion binding);GO:0055114(oxidation-reduction process)	NA	NA	NA	auxin-induced in root cultures protein 12-like [Coffea arabica]	2.29396	2.45985	0	50.053	77.3839	70.5316	0.024013	-5.38004	6.28499e-06	0.000362085	down	yes
113713284	LOC113713284	XM_027236971.1;XM_027236980.1	GO:0004674(protein serine/threonine kinase activity);GO:0005634(nucleus);GO:0005737(cytoplasm);GO:0005886(plasma membrane);GO:0035556(intracellular signal transduction);GO:0035556(intracellular signal transduction)	04016(MAPK signaling pathway - plant);04016(MAPK signaling pathway - plant)	K20714	EC:2.7.11.1	serine/threonine-protein kinase OXI1-like isoform X1 [Coffea arabica];serine/threonine-protein kinase OXI1-like isoform X2 [Coffea arabica]	313.458	17.1703	223.577	11.1456	9.62511	8.06111	19.222	4.26469	6.32942e-06	0.000363977	up	yes
113707027	LOC113707027	XM_027229182.1	GO:0003674(molecular_function);GO:0005886(plasma membrane);GO:0008150(biological_process);GO:0009507(chloroplast)	NA	NA	NA	uncharacterized protein LOC113707027 [Coffea arabica]	146.828	12.4342	166.411	4.28259	5.61236	7.45751	18.7682	4.23022	6.35304e-06	0.000364667	up	yes
113691519	LOC113691519	XM_027209681.1	GO:0003872(6-phosphofructokinase activity);GO:0005524(ATP binding);GO:0005737(cytoplasm);GO:0005829(cytosol);GO:0005945(6-phosphofructokinase complex);GO:0006002(fructose 6-phosphate metabolic process);GO:0006096(glycolytic process);GO:0010053(root epidermal cell differentiation);GO:0046872(metal ion binding)	00010(Glycolysis / Gluconeogenesis);00030(Pentose phosphate pathway);00051(Fructose and mannose metabolism);00052(Galactose metabolism);03018(RNA degradation)	K00850	EC:2.7.1.11	LOW QUALITY PROTEIN: ATP-dependent 6-phosphofructokinase 3-like [Coffea arabica]	355.748	21.6512	344.829	13.4803	13.7812	10.8969	18.927	4.24238	6.38024e-06	0.00036556	up	yes
113723839	LOC113723839	XM_027246807.1	GO:0005509(calcium ion binding);GO:0005739(mitochondrion);GO:0005774(vacuolar membrane);GO:0005783(endoplasmic reticulum);GO:0005788(endoplasmic reticulum lumen);GO:0005794(Golgi apparatus);GO:0005829(cytosol);GO:0006457(protein folding);GO:0006979(response to oxidative stress);GO:0009506(plasmodesma);GO:0009507(chloroplast);GO:0009651(response to salt stress);GO:0030246(carbohydrate binding);GO:…	04141(Protein processing in endoplasmic reticulum);04145(Phagosome)	K08057	NA	uncharacterized protein LOC113723839 [Coffea arabica]	0	0	0	19.6053	58.6762	34.7221	-inf	-inf	6.51832e-06	0.000372791	down	yes
113699310	LOC113699310	XM_027219592.1;XR_003450402.1	GO:0005886(plasma membrane);GO:0006810(transport);GO:0022857(transmembrane transporter activity);GO:0022857(transmembrane transporter activity)	NA	NA	NA	structural maintenance of chromosomes protein 4-like [Coffea arabica]	0	0.195166	0	6.78201	6.43602	12.7928	0.00750328	-7.05826	6.56955e-06	0.000374597	down	yes
113690842	LOC113690842	XM_027208916.1	GO:0003674(molecular_function);GO:0008150(biological_process);GO:0009507(chloroplast);GO:0009535(chloroplast thylakoid membrane);GO:0016021(integral component of membrane)	NA	NA	NA	uncharacterized protein LOC113690842 [Coffea arabica]	10.0038	58.9394	8.68656	0.274514	0.214919	0.4136	85.9656	6.42569	6.57641e-06	0.000374597	up	yes
113696368	LOC113696368	XM_027215793.1	NA	NA	NA	NA	uncharacterized protein LOC113696368 [Coffea arabica]	57.6275	5.90599	68.043	0.693246	0.503977	0.72108	68.59	6.09993	6.58569e-06	0.000374597	up	yes
113736938	LOC113736938	XM_027264160.1	GO:0003674(molecular_function);GO:0005886(plasma membrane);GO:0008150(biological_process);GO:0016021(integral component of membrane)	00052(Galactose metabolism);00500(Starch and sucrose metabolism)	K01193	EC:3.2.1.26	UPF0481 protein At3g47200-like [Coffea arabica]	0	0	0	8.52528	8.75564	12.5677	-inf	-inf	6.67624e-06	0.000378738	down	yes
113699446	LOC113699446	XM_027219820.1	GO:0005739(mitochondrion)	NA	NA	NA	uncharacterized protein LOC113699446 [Coffea arabica]	1086.82	63.036	1085.25	44.2387	35.507	34.9792	19.4823	4.28409	6.68262e-06	0.000378738	up	yes
113702471	LOC113702471	XM_027223705.1	GO:0004497(monooxygenase activity)	NA	NA	NA	cytochrome P450 72A14-like [Coffea arabica]	93.6403	5.41336	91.7668	2.295	4.2138	1.50263	23.8185	4.57401	6.72115e-06	0.000380235	up	yes
113743581	LOC113743581	XM_027271631.1	GO:0003735(structural constituent of ribosome);GO:0006412(translation)	NA	NA	NA	ADP,ATP carrier protein 1, mitochondrial-like [Coffea arabica]	241.978	14.0931	238.047	10.9466	8.05757	5.09457	20.5039	4.35783	6.78361e-06	0.00038297	up	yes
113701494	LOC113701494	XM_027222192.1;XM_027222193.1	GO:0005739(mitochondrion);GO:0005777(peroxisome);GO:0016208(AMP binding);GO:0016208(AMP binding)	NA	NA	NA	probable acyl-activating enzyme 1, peroxisomal [Coffea arabica]	680.174	34.4124	541.506	27.3995	18.7469	16.3606	20.0953	4.32878	6.80117e-06	0.00038297	up	yes
113713433	LOC113713433	XM_027237160.1	GO:0009813(flavonoid biosynthetic process);GO:0043231(intracellular membrane-bounded organelle);GO:0052696(flavonoid glucuronidation);GO:0080043(quercetin 3-O-glucosyltransferase activity);GO:0080044(quercetin 7-O-glucosyltransferase activity)	NA	NA	NA	UDP-glycosyltransferase 74G1-like [Coffea arabica]	93.9328	6.14687	105.11	2.77223	4.47447	1.82913	22.6084	4.49878	6.80608e-06	0.00038297	up	yes
113706638	LOC113706638	XM_027228570.1	GO:0016020(membrane);GO:0016709(oxidoreductase activity, acting on paired donors, with incorporation or reduction of molecular oxygen, NAD(P)H as one donor, and incorporation of one atom of oxygen);GO:0044550(secondary metabolite biosynthetic process)	NA	NA	NA	tabersonine 16-hydroxylase 1-like [Coffea arabica]	349.976	20.1125	305.307	10.9126	14.5911	9.3914	19.3551	4.27464	6.82132e-06	0.000383141	up	yes
113699301	LOC113699301	XM_027219561.1	GO:0005777(peroxisome);GO:0006631(fatty acid metabolic process);GO:0016874(ligase activity)	NA	NA	NA	probable acyl-activating enzyme 5, peroxisomal [Coffea arabica]	456.02	53.1901	470.449	23.7046	23.2143	21.9622	14.2224	3.8301	6.87878e-06	0.000385016	up	yes
113730364	LOC113730364	XM_027255001.1	GO:0016020(membrane);GO:0016709(oxidoreductase activity, acting on paired donors, with incorporation or reduction of molecular oxygen, NAD(P)H as one donor, and incorporation of one atom of oxygen);GO:0044550(secondary metabolite biosynthetic process)	NA	NA	NA	cytochrome P450 89A2-like [Coffea arabica]	716.628	66.9069	649.712	30.4271	32.079	30.974	15.3321	3.93848	6.87923e-06	0.000385016	up	yes
113742108	LOC113742108	XM_027269816.1	GO:0003674(molecular_function);GO:0009507(chloroplast);GO:0009515(granal stacked thylakoid);GO:0009534(chloroplast thylakoid);GO:0009535(chloroplast thylakoid membrane);GO:0009579(thylakoid);GO:0009658(chloroplast organization);GO:0010027(thylakoid membrane organization);GO:0010196(nonphotochemical quenching);GO:0016021(integral component of membrane);GO:0045893(positive regulation of transcripti…	NA	NA	NA	uncharacterized protein LOC113742108 [Coffea arabica]	24.3337	113.355	21.553	1.3961	1.98182	1.99204	29.6542	4.89016	6.90609e-06	0.000385832	up	yes
113736281	LOC113736281	XM_027263174.1	GO:0005575(cellular_component);GO:0009813(flavonoid biosynthetic process);GO:0016210(naringenin-chalcone synthase activity)	00941(Flavonoid biosynthesis);04712(Circadian rhythm - plant)	K00660	EC:2.3.1.74	chalcone synthase 2-like [Coffea arabica]	26.4417	147.95	84.0856	2.93348	9.69682	5.55047	14.2171	3.82955	6.93976e-06	0.000387024	up	yes
113694317	LOC113694317	XM_027213232.1	GO:0003674(molecular_function);GO:0005576(extracellular region);GO:0071456(cellular response to hypoxia)	NA	NA	NA	EG45-like domain containing protein [Coffea arabica]	0	0	0	34.996	35.8168	10.828	-inf	-inf	6.97487e-06	0.000388293	down	yes
113723176	LOC113723176	XR_003456916.1	NA	NA	NA	NA	hypothetical protein CICLE_v10029531mg [Citrus clementina]	398.42	225.682	638.642	41.4869	38.1264	28.4462	11.6856	3.54666	7.00109e-06	0.000389063	up	yes
113709417	LOC113709417	XM_027232180.1	GO:0000249(C-22 sterol desaturase activity);GO:0016126(sterol biosynthetic process)	00100(Steroid biosynthesis)	K09832	EC:1.14.19.41	cytochrome P450 710A11-like [Coffea arabica]	31.2702	2.37803	31.0735	1.18059	0.789634	0.626586	24.9236	4.63944	7.04103e-06	0.000390591	up	yes
113724013	LOC113724013	XM_027246967.1	GO:0003674(molecular_function);GO:0005575(cellular_component);GO:0008150(biological_process)	NA	NA	NA	uncharacterized protein LOC113724013 [Coffea arabica]	4.3151	14.2215	2.99371	0.036749	0	0.039682	281.696	8.13799	7.16547e-06	0.000396793	up	yes
113692564	LOC113692564	XM_027210983.1	GO:0005618(cell wall);GO:0033609(oxalate metabolic process);GO:0046564(oxalate decarboxylase activity)	NA	NA	NA	auxin-binding protein ABP20-like [Coffea arabica]	1.29953	62.3501	8.88947	0.033045	0.049768	0.197184	259.071	8.0172	7.22248e-06	0.000399246	up	yes
113701059	LOC113701059	XR_003450799.1;XM_027221519.1	GO:0003674(molecular_function);GO:0005739(mitochondrion);GO:0008150(biological_process);GO:0005886(plasma membrane);GO:0009507(chloroplast);GO:0009507(chloroplast)	NA	NA	NA	unnamed protein product [Coffea canephora];uncharacterized protein LOC113701059 [Coffea arabica]	56.909	17.2844	63.8002	4.56786	4.34051	3.34854	11.2584	3.49293	7.45592e-06	0.000411425	up	yes
113717157	LOC113717157	XM_027241834.1;XM_027241844.1	GO:0004721(phosphoprotein phosphatase activity);GO:0004722(protein serine/threonine phosphatase activity);GO:0005515(protein binding);GO:0005634(nucleus);GO:0005829(cytosol);GO:0005886(plasma membrane);GO:0009742(brassinosteroid mediated signaling pathway);GO:0046872(metal ion binding);GO:0046872(metal ion binding)	NA	NA	NA	serine/threonine-protein phosphatase BSL1-like isoform X1 [Coffea arabica];serine/threonine-protein phosphatase BSL1-like isoform X2 [Coffea arabica]	0	0	0	3.86856	5.29401	5.14514	-inf	-inf	7.59142e-06	0.000418167	down	yes
113692472	LOC113692472	XM_027210886.1	GO:0004568(chitinase activity);GO:0005576(extracellular region);GO:0006032(chitin catabolic process);GO:0008061(chitin binding)	00520(Amino sugar and nucleotide sugar metabolism)	K01183	EC:3.2.1.14	class V chitinase-like [Coffea arabica]	0	0	0	13.3031	11.8576	12.5222	-inf	-inf	7.61756e-06	0.000418872	down	yes
113743733	LOC113743733	XM_027271813.1	GO:0004190(aspartic-type endopeptidase activity);GO:0006508(proteolysis);GO:0030163(protein catabolic process)	NA	NA	NA	aspartyl protease family protein 2-like [Coffea arabica]	161.363	8.62238	138.532	6.14186	5.23578	4.46412	19.475	4.28355	7.73727e-06	0.000424711	up	yes
113719999	LOC113719999	XR_003455142.1	NA	NA	NA	NA	hypothetical protein CICLE_v10029531mg [Citrus clementina]	1312.53	433.009	1439.03	103.75	117.318	101.364	9.8767	3.30403	7.78518e-06	0.000426595	up	yes
113714556	LOC113714556	XM_027238461.1	NA	NA	NA	NA	extensin-2-like [Coffea arabica]	15.5513	1.12268	0	517.651	349.447	446.664	0.0126918	-6.29996	7.81235e-06	0.000427338	down	yes
113724710	LOC113724710	XM_027247588.1	GO:0003700(DNA binding transcription factor activity);GO:0005634(nucleus);GO:0006355(regulation of transcription, DNA-templated);GO:0043565(sequence-specific DNA binding)	04075(Plant hormone signal transduction)	K14494	NA	scarecrow-like protein 30 [Coffea arabica]	0	0.098338	0	6.81471	6.86923	11.6114	0.0038876	-8.0069	7.92267e-06	0.000431959	down	yes
113711907	LOC113711907	XM_027235144.1	GO:0003959(NADPH dehydrogenase activity);GO:0005622(intracellular);GO:0055114(oxidation-reduction process)	00592(alpha-Linolenic acid metabolism)	K05894	EC:1.3.1.42	12-oxophytodienoate reductase 1-like [Coffea arabica]	5.22164	0.290805	4.28209	189.255	55.1851	71.3838	0.0310126	-5.011	7.92434e-06	0.000431959	down	yes
gene-LOC113738797	LOC113738797	gene-LOC113738797	NA	04016(MAPK signaling pathway - plant);04626(Plant-pathogen interaction)	K13420	EC:2.7.11.1	unnamed protein product [Coffea canephora]	0	0	0	5.21029	5.37853	4.71926	-inf	-inf	7.94441e-06	0.000432303	down	yes
113703400	LOC113703400	XM_027224749.1	GO:0005886(plasma membrane);GO:0016021(integral component of membrane);GO:0042626(ATPase activity, coupled to transmembrane movement of substances)	02010(ABC transporters)	K05681	NA	pleiotropic drug resistance protein 1-like [Coffea arabica]	0	0	0	3.87003	3.4284	3.37562	-inf	-inf	7.98732e-06	0.00043382	down	yes
113737851	LOC113737851	XM_027265002.1	GO:0004364(glutathione transferase activity);GO:0005737(cytoplasm);GO:0006749(glutathione metabolic process);GO:0009407(toxin catabolic process)	00480(Glutathione metabolism)	K00799	EC:2.5.1.18	glutathione S-transferase U17-like [Coffea arabica]	0	0	0	13.6884	19.1561	13.5202	-inf	-inf	7.99994e-06	0.00043382	down	yes
113709762	LOC113709762	XM_027232613.1	GO:0005507(copper ion binding);GO:0009505(plant-type cell wall);GO:0009506(plasmodesma);GO:0016722(oxidoreductase activity, oxidizing metal ions)	00053(Ascorbate and aldarate metabolism)	K00423	EC:1.10.3.3	L-ascorbate oxidase homolog [Coffea arabica]	33.3695	2.85516	43.3245	1.47162	0.233273	0.334618	39.004	5.28555	8.03624e-06	0.000435037	up	yes
113723861	LOC113723861	XM_027246827.1	NA	NA	NA	NA	uncharacterized protein LOC113723861 [Coffea arabica]	88.0495	3.40223	66.5288	1.35043	0.481395	1.4594	48.0005	5.58498	8.11028e-06	0.00043829	up	yes
113739084	LOC113739084	XM_027266330.1	GO:0000145(exocyst);GO:0005515(protein binding);GO:0005576(extracellular region);GO:0005634(nucleus);GO:0005829(cytosol);GO:0005886(plasma membrane);GO:0006887(exocytosis);GO:0006904(vesicle docking involved in exocytosis);GO:0012505(endomembrane system);GO:0015031(protein transport);GO:0070062(extracellular exosome);GO:1903533(regulation of protein targeting);GO:1903553(positive regulation of ex…	NA	NA	NA	exocyst complex component EXO70E2-like [Coffea arabica]	104.14	5.15519	107.257	3.79969	3.69537	2.46379	21.7447	4.44259	8.1715e-06	0.00044084	up	yes
113726930	LOC113726930	XM_027250851.1	GO:0003824(catalytic activity);GO:0005739(mitochondrion);GO:0016491(oxidoreductase activity)	00073(Cutin, suberine and wax biosynthesis)	K15404	EC:4.1.99.5	protein ECERIFERUM 1-like [Coffea arabica]	1.88912	3.12934	4.85323	0	0	0	inf	inf	8.26415e-06	0.000445073	up	yes
113694941	LOC113694941	XM_027213864.1;XM_027213863.1	GO:0000070(mitotic sister chromatid segregation);GO:0000724(double-strand break repair via homologous recombination);GO:0005634(nucleus);GO:0005737(cytoplasm);GO:0006281(DNA repair);GO:0007062(sister chromatid cohesion);GO:0009553(embryo sac development);GO:0009793(embryo development ending in seed dormancy);GO:0016407(acetyltransferase activity);GO:0034089(establishment of meiotic sister chromat…	NA	NA	NA	protein CHROMOSOME TRANSMISSION FIDELITY 7-like [Coffea arabica]	62.1944	6.24843	69.5689	3.21609	3.16664	1.66898	17.1407	4.09935	8.37895e-06	0.000449951	up	yes
113734187	LOC113734187	XM_027260574.1	GO:0005887(integral component of plasma membrane);GO:0019829(cation-transporting ATPase activity);GO:0043231(intracellular membrane-bounded organelle);GO:0005388(calcium-transporting ATPase activity)	NA	NA	NA	putative calcium-transporting ATPase 13, plasma membrane-type isoform X1 [Coffea arabica]	23.6887	1.12925	18.4392	0.55721	0.601542	0.695428	23.3295	4.54409	8.38338e-06	0.000449951	up	yes
113727462	LOC113727462	XM_027251652.1;XM_027251653.1	GO:0004674(protein serine/threonine kinase activity);GO:0005634(nucleus);GO:0005737(cytoplasm);GO:0005886(plasma membrane);GO:0035556(intracellular signal transduction);GO:0035556(intracellular signal transduction)	NA	NA	NA	phototropin-2-like isoform X1 [Coffea arabica];phototropin-2-like isoform X2 [Coffea arabica]	1.39102	33.6813	12.4915	0.536194	0.617458	0.385216	30.9083	4.94992	8.53243e-06	0.000457169	up	yes
113733849	LOC113733849	XM_027260049.1;XM_027260050.1;XM_027260051.1	GO:0005634(nucleus);GO:0005737(cytoplasm);GO:0006012(galactose metabolic process);GO:0006979(response to oxidative stress);GO:0009409(response to cold);GO:0009414(response to water deprivation);GO:0009651(response to salt stress);GO:0009737(response to abscisic acid);GO:0016051(carbohydrate biosynthetic process);GO:0016757(transferase activity, transferring glycosyl groups);GO:0016758(transferase…	00052(Galactose metabolism);00052(Galactose metabolism)	K18819	EC:2.4.1.123	galactinol synthase 2-like isoform X1 [Coffea arabica];galactinol synthase 2-like isoform X2 [Coffea arabica]	15.1343	25.4977	6.37586	0.465734	0.261352	0.747004	31.8894	4.99501	8.58289e-06	0.00045909	up	yes
113707269	LOC113707269	XM_027229510.1	GO:0005739(mitochondrion);GO:0005743(mitochondrial inner membrane);GO:0009409(response to cold);GO:0009916(alternative oxidase activity);GO:0016021(integral component of membrane);GO:0031930(mitochondria-nucleus signaling pathway);GO:0045333(cellular respiration);GO:0046872(metal ion binding);GO:0055114(oxidation-reduction process);GO:0070469(respiratory chain);GO:0102721(ubiquinol:oxygen oxidore…	NA	NA	NA	ubiquinol oxidase 2, mitochondrial-like [Coffea arabica]	496.778	29.2374	524.648	16.6595	23.4466	15.6061	18.8588	4.23716	8.69283e-06	0.00046418	up	yes
113729633	LOC113729633	XM_027253898.1	GO:0005576(extracellular region);GO:0009055(electron transfer activity)	NA	NA	NA	uncharacterized protein LOC113729633 [Coffea arabica]	0	0	0	30.4418	30.7432	8.55958	-inf	-inf	9.02652e-06	0.000481179	down	yes
gene-LOC113702667	LOC113702667	gene-LOC113702667	GO:0004497(monooxygenase activity);GO:0044550(secondary metabolite biosynthetic process)	NA	NA	NA	uncharacterized protein LOC113707477 [Coffea arabica]	17.1221	0	18.0074	0	0	0	inf	inf	9.14392e-06	0.000485982	up	yes
113692817	LOC113692817	XM_027211391.1	NA	NA	NA	NA	uncharacterized protein LOC113697056 [Coffea arabica]	21.8583	61.5843	13.8662	0.673641	1.34872	1.6334	26.6179	4.73433	9.14758e-06	0.000485982	up	yes
113723508	LOC113723508	XM_027246564.1	GO:0030599(pectinesterase activity);GO:0046910(pectinesterase inhibitor activity);GO:0071944(cell periphery)	00040(Pentose and glucuronate interconversions)	K01051	EC:3.1.1.11	unnamed protein product [Coffea canephora]	30.1324	1.3819	7.31173	0.124796	0	0	311.116	8.28131	9.23114e-06	0.000489594	up	yes
113728933	LOC113728933	XM_027253283.1	GO:0005886(plasma membrane);GO:0016021(integral component of membrane);GO:0055085(transmembrane transport)	NA	NA	NA	unnamed protein product [Coffea canephora]	0	0	0	6.2982	9.40848	2.75335	-inf	-inf	9.3015e-06	0.000492493	down	yes
113695476	LOC113695476	XM_027214592.1	GO:0005576(extracellular region);GO:0005618(cell wall);GO:0005737(cytoplasm);GO:0009505(plant-type cell wall);GO:0009507(chloroplast);GO:0030599(pectinesterase activity);GO:0042545(cell wall modification);GO:0045330(aspartyl esterase activity);GO:0045490(pectin catabolic process)	00040(Pentose and glucuronate interconversions)	K01051	EC:3.1.1.11	probable pectinesterase 53 [Coffea arabica]	0	0	0	7.96938	8.31221	13.042	-inf	-inf	9.47458e-06	0.000500813	down	yes
113693855	LOC113693855	XM_027212602.1	GO:0003824(catalytic activity);GO:0005768(endosome);GO:0005794(Golgi apparatus);GO:0005802(trans-Golgi network);GO:0009225(nucleotide-sugar metabolic process);GO:0016021(integral component of membrane);GO:0032580(Golgi cisterna membrane);GO:0033481(galacturonate biosynthetic process);GO:0050378(UDP-glucuronate 4-epimerase activity);GO:0050829(defense response to Gram-negative bacterium);GO:005083…	00520(Amino sugar and nucleotide sugar metabolism)	K08679	EC:5.1.3.6	UDP-glucuronate 4-epimerase 1-like [Coffea arabica]	592.634	30.5302	636.918	21.8775	24.8489	18.8288	19.2217	4.26467	9.84177e-06	0.000519348	up	yes
113697003	LOC113697003	XM_027216406.1	GO:0007623(circadian rhythm);GO:0009507(chloroplast);GO:0009523(photosystem II);GO:0009535(chloroplast thylakoid membrane);GO:0009644(response to high light intensity);GO:0015979(photosynthesis);GO:0016021(integral component of membrane);GO:0016168(chlorophyll binding);GO:0018298(protein-chromophore linkage);GO:0055085(transmembrane transport)	NA	NA	NA	light-harvesting complex-like protein OHP1, chloroplastic [Coffea arabica]	21.2811	208.084	19.4984	2.28688	3.26284	3.02604	29.0194	4.85895	1.00311e-05	0.000528452	up	yes
113711862	LOC113711862	XM_027235091.1	GO:0000271(polysaccharide biosynthetic process);GO:0005794(Golgi apparatus);GO:0016757(transferase activity, transferring glycosyl groups)	NA	NA	NA	probable galacturonosyltransferase-like 1 [Coffea arabica]	69.2111	3.90025	70.2572	2.61707	2.24799	1.78696	21.5526	4.42979	1.00901e-05	0.00053067	up	yes
113707101	LOC113707101	XM_027229262.1	GO:0000981(RNA polymerase II transcription factor activity, sequence-specific DNA binding);GO:0001135(transcription factor activity, RNA polymerase II transcription factor recruiting);GO:0003677(DNA binding);GO:0003700(DNA binding transcription factor activity);GO:0005634(nucleus);GO:0006355(regulation of transcription, DNA-templated);GO:0006357(regulation of transcription by RNA polymerase II);G…	NA	NA	NA	transcription factor MYB41-like [Coffea arabica]	8.27763	1.55396	23.0861	0	0	0	inf	inf	1.02068e-05	0.000535909	up	yes
113713352	LOC113713352	XM_027237067.1	NA	NA	NA	NA	unnamed protein product [Coffea canephora]	92.2553	40.8792	92.0444	1006.17	774.29	828.359	0.0863144	-3.53426	1.02605e-05	0.000537827	down	yes
113699077	LOC113699077	XM_027219158.1;XM_027219159.1	GO:0004372(glycine hydroxymethyltransferase activity);GO:0005515(protein binding);GO:0005634(nucleus);GO:0005739(mitochondrion);GO:0005759(mitochondrial matrix);GO:0005829(cytosol);GO:0005886(plasma membrane);GO:0006544(glycine metabolic process);GO:0006563(L-serine metabolic process);GO:0007623(circadian rhythm);GO:0008266(poly(U) RNA binding);GO:0009409(response to cold);GO:0009416(response to …	00630(Glyoxylate and dicarboxylate metabolism);00260(Glycine, serine and threonine metabolism);00460(Cyanoamino acid metabolism);00670(One carbon pool by folate);00670(One carbon pool by folate)	K00600	EC:2.1.2.1	serine hydroxymethyltransferase, mitochondrial-like [Coffea arabica]	16.1131	208.238	11.5694	2.46717	2.33667	3.97649	26.8691	4.74788	1.04425e-05	0.000546457	up	yes
113727305	LOC113727305	XM_027251390.1	GO:0004185(serine-type carboxypeptidase activity);GO:0005773(vacuole);GO:0051603(proteolysis involved in cellular protein catabolic process)	NA	NA	NA	LOW QUALITY PROTEIN: serine carboxypeptidase-like [Coffea arabica]	0.760199	0.145777	0	18.7358	21.651	25.4381	0.0137634	-6.18302	1.05365e-05	0.000550456	down	yes
113710402	LOC113710402	XM_027233379.1	GO:0005829(cytosol);GO:0016618(hydroxypyruvate reductase activity);GO:0030267(glyoxylate reductase (NADP) activity)	00630(Glyoxylate and dicarboxylate metabolism);00260(Glycine, serine and threonine metabolism)	K15893	NA	glycerate dehydrogenase [Coffea arabica]	23.5735	264.007	25.6179	4.82299	4.57984	5.82595	20.5662	4.36221	1.06014e-05	0.000552929	up	yes
113741788	LOC113741788	XM_027269409.1	GO:0000145(exocyst);GO:0005515(protein binding);GO:0005576(extracellular region);GO:0005634(nucleus);GO:0005829(cytosol);GO:0005886(plasma membrane);GO:0006887(exocytosis);GO:0006904(vesicle docking involved in exocytosis);GO:0012505(endomembrane system);GO:0015031(protein transport);GO:0070062(extracellular exosome);GO:1903533(regulation of protein targeting);GO:1903553(positive regulation of ex…	NA	NA	NA	exocyst complex component EXO70E2-like [Coffea arabica]	79.2561	5.9511	107.611	4.46933	3.48943	2.56464	18.3228	4.19557	1.06442e-05	0.00055424	up	yes
113716269	LOC113716269	XM_027240558.1	GO:0003674(molecular_function);GO:0005634(nucleus);GO:0008150(biological_process)	NA	NA	NA	uncharacterized protein LOC113716269 [Coffea arabica]	275.71	15.5072	304.702	12.3998	7.98924	10.8036	19.1045	4.25584	1.07056e-05	0.000556512	up	yes
113716955	LOC113716955	XM_027241521.1	GO:0003779(actin binding);GO:0005522(profilin binding);GO:0005886(plasma membrane);GO:0005911(cell-cell junction);GO:0009932(cell tip growth);GO:0016021(integral component of membrane);GO:0045010(actin nucleation);GO:0051015(actin filament binding)	04933(AGE-RAGE signaling pathway in diabetic complications)	K05740	NA	formin-like protein 8 [Coffea arabica]	245.533	16.8413	281.803	10.2063	9.77932	12.3185	16.8455	4.07429	1.08252e-05	0.0005618	up	yes
gene-LOC113696791	LOC113696791	gene-LOC113696791	GO:0003993(acid phosphatase activity);GO:0004722(protein serine/threonine phosphatase activity);GO:0005576(extracellular region);GO:0016311(dephosphorylation);GO:0046872(metal ion binding)	NA	NA	NA	LOW QUALITY PROTEIN: nucleotide pyrophosphatase/phosphodiesterase-like [Coffea eugenioides]	5.77995	0.480753	7.41996	84.0005	104.428	117.798	0.044675	-4.48439	1.0934e-05	0.000566349	down	yes
113688405	LOC113688405	XM_027206213.1	GO:0000164(protein phosphatase type 1 complex);GO:0004865(protein serine/threonine phosphatase inhibitor activity);GO:0005634(nucleus);GO:0032515(negative regulation of phosphoprotein phosphatase activity)	NA	NA	NA	protein phosphatase 1 regulatory subunit INH3 [Coffea arabica]	191.913	16.1646	211.332	9.50623	7.28123	7.19623	17.4873	4.12824	1.09489e-05	0.000566349	up	yes
113727442	LOC113727442	XM_027251605.1;XR_003457808.1	GO:0009813(flavonoid biosynthetic process);GO:0043231(intracellular membrane-bounded organelle);GO:0052696(flavonoid glucuronidation);GO:0080043(quercetin 3-O-glucosyltransferase activity);GO:0080044(quercetin 7-O-glucosyltransferase activity);GO:0080044(quercetin 7-O-glucosyltransferase activity)	00565(Ether lipid metabolism);00600(Sphingolipid metabolism);00600(Sphingolipid metabolism)	K04628	EC:2.4.1.47	UDP-glycosyltransferase 83A1-like [Coffea arabica]	1.61672	17.2904	1.79913	0	0.0326742	0	633.718	9.3077	1.12552e-05	0.000581236	up	yes
113717710	LOC113717710	XM_027242507.1;XM_027242506.1	GO:0005515(protein binding);GO:0005634(nucleus);GO:0006952(defense response);GO:0080092(regulation of pollen tube growth);GO:0080092(regulation of pollen tube growth)	04016(MAPK signaling pathway - plant);04016(MAPK signaling pathway - plant)	K20725	NA	VQ motif-containing protein 8, chloroplastic-like [Coffea arabica]	75.477	3.53773	81.7083	1.85315	1.76584	2.49929	26.2693	4.71531	1.132e-05	0.000583622	up	yes
113741742	LOC113741742	XM_027269351.1	NA	04016(MAPK signaling pathway - plant);04626(Plant-pathogen interaction)	K13420	EC:2.7.11.1	LRR receptor-like serine/threonine-protein kinase GSO1 [Coffea arabica]	0	0	0	4.95615	4.63947	4.69377	-inf	-inf	1.13613e-05	0.000584789	down	yes
113715392	LOC113715392	XM_027239578.1	GO:0005506(iron ion binding);GO:0009507(chloroplast);GO:0009611(response to wounding);GO:0009694(jasmonic acid metabolic process);GO:0016021(integral component of membrane);GO:0016705(oxidoreductase activity, acting on paired donors, with incorporation or reduction of molecular oxygen);GO:0019825(oxygen binding);GO:0020037(heme binding);GO:0052694(jasmonoyl-isoleucine-12-hydroxylase activity);GO:…	00073(Cutin, suberine and wax biosynthesis)	K20769	EC:1.14.-.-	cytochrome P450 94A2-like [Coffea arabica]	184.849	8.18209	192.71	7.94853	4.26858	6.40101	20.7186	4.37285	1.14721e-05	0.000589527	up	yes
113696338	LOC113696338	XM_027215765.1	GO:0003674(molecular_function);GO:0005634(nucleus);GO:0008150(biological_process)	NA	NA	NA	uncharacterized protein LOC113696338 [Coffea arabica]	223.696	6.14871	133.477	5.98365	4.84685	3.41581	25.5029	4.67259	1.16374e-05	0.000597045	up	yes
113731886	LOC113731886	XM_027257383.1	GO:0009055(electron transfer activity);GO:0009416(response to light stimulus);GO:0009507(chloroplast);GO:0009570(chloroplast stroma);GO:0009643(photosynthetic acclimation);GO:0009767(photosynthetic electron transport chain);GO:0046872(metal ion binding);GO:0051537(2 iron, 2 sulfur cluster binding)	00195(Photosynthesis)	K02639	NA	ferredoxin-like [Coffea arabica]	270.832	2052.59	370.427	45.1277	60.6499	79.4661	14.5422	3.86217	1.179e-05	0.000603887	up	yes
113717772	LOC113717772	XM_027242581.1;XM_027242579.1	GO:0005274(allantoin:proton symporter activity);GO:0005524(ATP binding);GO:0005739(mitochondrion);GO:0015210(uracil transmembrane transporter activity);GO:0015720(allantoin transport);GO:0015857(uracil transport);GO:0016021(integral component of membrane);GO:0043100(pyrimidine nucleobase salvage);GO:0043100(pyrimidine nucleobase salvage)	NA	NA	NA	ureide permease 1-like isoform X1 [Coffea arabica]	0	0.452708	0	20.5738	12.3413	15.2198	0.00940496	-6.73236	1.19611e-05	0.000611651	down	yes
113690267	LOC113690267	XM_027208105.1	GO:0004568(chitinase activity);GO:0005576(extracellular region);GO:0006032(chitin catabolic process);GO:0008061(chitin binding)	00520(Amino sugar and nucleotide sugar metabolism)	K01183	EC:3.2.1.14	acidic endochitinase-like [Coffea arabica]	9.70106	11.1339	6.21061	88.9328	126.972	123.838	0.0796059	-3.65098	1.19968e-05	0.000612478	down	yes
113710540	LOC113710540	XM_027233596.1	GO:0003677(DNA binding);GO:0005515(protein binding);GO:0005524(ATP binding);GO:0005634(nucleus);GO:0006268(DNA unwinding involved in DNA replication);GO:0006270(DNA replication initiation);GO:0008094(DNA-dependent ATPase activity)	03030(DNA replication)	K02542	EC:3.6.4.12	DNA replication licensing factor MCM6-like [Coffea arabica]	0	0	0	4.85891	3.67537	6.36022	-inf	-inf	1.21152e-05	0.000617522	down	yes
113729873	LOC113729873	XM_027254177.1	GO:0004022(alcohol dehydrogenase (NAD) activity);GO:0005737(cytoplasm);GO:0008270(zinc ion binding);GO:0016491(oxidoreductase activity);GO:0055114(oxidation-reduction process)	00010(Glycolysis / Gluconeogenesis);00071(Fatty acid degradation);00350(Tyrosine metabolism)	K00121	EC:1.1.1.284;EC:1.1.1.1	alcohol dehydrogenase-like 1 [Coffea arabica]	0	0	0	6.87127	8.21861	15.4398	-inf	-inf	1.21349e-05	0.000617523	down	yes
113714704	LOC113714704	XM_027238714.1;XM_027238713.1;XM_027238711.1	GO:0007165(signal transduction);GO:0009507(chloroplast);GO:0009507(chloroplast)	NA	NA	NA	unnamed protein product [Coffea canephora]	20.664	1.18135	15.7302	0.411932	0.244702	0.327354	38.187	5.25501	1.21921e-05	0.000619432	up	yes
113730175	LOC113730175	XM_027254688.1	GO:0005507(copper ion binding);GO:0009505(plant-type cell wall);GO:0009506(plasmodesma);GO:0016722(oxidoreductase activity, oxidizing metal ions);GO:0046658(anchored component of plasma membrane)	NA	NA	NA	monocopper oxidase-like protein SKS1 [Coffea arabica]	0	0.128851	0	9.1325	9.3467	10.3123	0.00447531	-7.8038	1.22283e-05	0.000620265	down	yes
113743612	LOC113743612	XM_027271660.1	GO:0004497(monooxygenase activity);GO:0007275(multicellular organism development);GO:0010268(brassinosteroid homeostasis);GO:0016125(sterol metabolic process);GO:0016132(brassinosteroid biosynthetic process)	NA	NA	NA	LOW QUALITY PROTEIN: cytochrome P450 716B1-like [Coffea arabica]	0	0.395464	0	20.6481	16.5845	12.6394	0.00792958	-6.97854	1.2254e-05	0.000620564	down	yes
113692932	LOC113692932	XM_027211533.1	GO:0003674(molecular_function);GO:0005634(nucleus);GO:0008150(biological_process)	NA	NA	NA	uncharacterized protein LOC113692932 [Coffea arabica]	76.3361	3.34842	68.1248	1.49863	1.60331	0.875903	37.1581	5.2156	1.23184e-05	0.000622821	up	yes
113695750	LOC113695750	XM_027214896.1	GO:0008194(UDP-glycosyltransferase activity);GO:0009813(flavonoid biosynthetic process);GO:0043231(intracellular membrane-bounded organelle);GO:0052696(flavonoid glucuronidation)	00908(Zeatin biosynthesis)	K13495	EC:2.4.1.215	zeatin O-glucosyltransferase-like [Coffea arabica]	97.523	6.98818	84.1493	3.36775	5.25896	1.97413	17.7968	4.15354	1.25082e-05	0.000630881	up	yes
113732792	LOC113732792	XM_027258767.1	GO:0004842(ubiquitin-protein transferase activity);GO:0005576(extracellular region);GO:0005886(plasma membrane);GO:0008270(zinc ion binding);GO:0009814(defense response, incompatible interaction);GO:0009816(defense response to bacterium, incompatible interaction);GO:0010200(response to chitin);GO:0016021(integral component of membrane);GO:0016567(protein ubiquitination);GO:0043161(proteasome-medi…	NA	NA	NA	E3 ubiquitin-protein ligase ATL6-like [Coffea arabica]	495.689	39.0391	556.268	25.846	24.6492	19.629	15.5581	3.95959	1.2518e-05	0.000630881	up	yes
113715900	LOC113715900	XM_027240208.1	GO:0005737(cytoplasm);GO:0008757(S-adenosylmethionine-dependent methyltransferase activity);GO:0032259(methylation)	00130(Ubiquinone and other terpenoid-quinone biosynthesis)	K12502	EC:2.1.1.295	2-methyl-6-phytyl-1,4-hydroquinone methyltransferase, chloroplastic-like [Coffea arabica]	0	34.9882	3.25915	0	0	0	inf	inf	1.27067e-05	0.000639369	up	yes
113743614	LOC113743614	XM_027271663.1	GO:0000082(G1/S transition of mitotic cell cycle);GO:0000307(cyclin-dependent protein kinase holoenzyme complex);GO:0004674(protein serine/threonine kinase activity);GO:0004693(cyclin-dependent protein serine/threonine kinase activity);GO:0005515(protein binding);GO:0005524(ATP binding);GO:0005634(nucleus);GO:0005737(cytoplasm);GO:0007275(multicellular organism development);GO:0007346(regulation …	NA	NA	NA	cell division control protein 2 homolog D-like [Coffea arabica]	0	0	0	11.3537	6.4653	21.6624	-inf	-inf	1.27758e-05	0.000641813	down	yes
113708832	LOC113708832	XM_027231447.1	GO:0003674(molecular_function);GO:0008150(biological_process)	NA	NA	NA	uncharacterized protein LOC113708832 [Coffea arabica]	24.2501	0.748707	37.8857	0.194333	0.242747	0	143.874	7.16866	1.28401e-05	0.000644017	up	yes
113704094	LOC113704094	XM_027225751.1;XM_027225752.1;XM_027225750.1	GO:0004497(monooxygenase activity);GO:0044550(secondary metabolite biosynthetic process);GO:0044550(secondary metabolite biosynthetic process)	00906(Carotenoid biosynthesis);00906(Carotenoid biosynthesis)	K09838	EC:1.14.15.21	monooxygenase 2-like isoform X1 [Coffea arabica]	4.21612	21.3181	4.65045	0.11465	0	0	263.277	8.04044	1.28695e-05	0.000644459	up	yes
113727476	LOC113727476	XM_027251673.1	GO:0007165(signal transduction);GO:0016020(membrane)	NA	NA	NA	ankyrin repeat-containing protein BDA1-like [Coffea arabica]	62.1147	1.88972	61.8174	1.7873	1.5729	1.02719	28.6781	4.84188	1.29345e-05	0.000646685	up	yes
113718850	LOC113718850	XM_027243773.1	GO:0001046(core promoter sequence-specific DNA binding);GO:0001228(transcriptional activator activity, RNA polymerase II transcription regulatory region sequence-specific DNA binding);GO:0005634(nucleus);GO:0006366(transcription by RNA polymerase II)	NA	NA	NA	uncharacterized protein LOC113718850 [Coffea arabica]	0	0.846662	0	24.3702	23.9072	28.2362	0.0110655	-6.49779	1.303e-05	0.000650423	down	yes
113710251	LOC113710251	XM_027233154.1	GO:0005737(cytoplasm);GO:0008146(sulfotransferase activity);GO:0019761(glucosinolate biosynthetic process);GO:0047364(desulfoglucosinolate sulfotransferase activity)	00966(Glucosinolate biosynthesis)	K22321	EC:2.8.2.38	flavonol sulfotransferase-like [Coffea arabica]	8.28539	114.47	10.9837	2.45432	1.47972	1.30093	25.5472	4.67509	1.31789e-05	0.000656812	up	yes
113702972	LOC113702972	XM_027224167.1	GO:0000981(RNA polymerase II transcription factor activity, sequence-specific DNA binding);GO:0001135(transcription factor activity, RNA polymerase II transcription factor recruiting);GO:0003677(DNA binding);GO:0003700(DNA binding transcription factor activity);GO:0005515(protein binding);GO:0005634(nucleus);GO:0006351(transcription, DNA-templated);GO:0006355(regulation of transcription, DNA-temp…	NA	NA	NA	myb-related protein Zm38-like [Coffea arabica]	0	57.5373	10.9573	0	0	0.063458	1079.37	10.076	1.32956e-05	0.000661576	up	yes
113707467	LOC113707467	XR_003452217.1	GO:0004553(hydrolase activity, hydrolyzing O-glycosyl compounds);GO:0005576(extracellular region);GO:0008810(cellulase activity);GO:0030245(cellulose catabolic process);GO:0030246(carbohydrate binding);GO:0071555(cell wall organization)	00500(Starch and sucrose metabolism)	K01179	EC:3.2.1.4	endoglucanase 6-like [Coffea arabica]	0	0.574221	0	31.87	9.0467	13.2807	0.010595	-6.56047	1.33617e-05	0.000663813	down	yes
113725867	LOC113725867	XM_027249269.1	GO:0009507(chloroplast);GO:0009813(flavonoid biosynthetic process);GO:0009964(negative regulation of flavonoid biosynthetic process);GO:0016491(oxidoreductase activity);GO:0033729(anthocyanidin reductase activity);GO:0050662(coenzyme binding);GO:0055114(oxidation-reduction process)	NA	NA	NA	anthocyanidin reductase ((2S)-flavan-3-ol-forming) [Coffea arabica]	23.8493	167.016	41.7199	2.76251	6.58847	6.05234	15.0997	3.91645	1.33925e-05	0.000664295	up	yes
113736198	LOC113736198	XM_027263049.1	NA	NA	NA	NA	uncharacterized protein LOC113736196 [Coffea arabica]	5.25648	92.1171	21.5689	0.726276	0.928863	0.331403	59.8742	5.90386	1.35967e-05	0.000673357	up	yes
113711576	LOC113711576	XM_027234734.1	NA	NA	NA	NA	uncharacterized protein LOC113711576 [Coffea arabica]	88.901	55.9206	107.936	975.847	932.008	752.69	0.0950023	-3.39589	1.36817e-05	0.000676502	down	yes
113691015	LOC113691015	XM_027209181.1	GO:0003700(DNA binding transcription factor activity);GO:0005634(nucleus);GO:0006355(regulation of transcription, DNA-templated);GO:0043565(sequence-specific DNA binding)	NA	NA	NA	scarecrow-like protein 21 [Coffea arabica]	320.463	28.0202	138.535	10.4323	14.9704	9.08265	14.1225	3.81992	1.37135e-05	0.000677007	up	yes
113734320	LOC113734320	XM_027260820.1;XM_027260819.1;XR_003459264.1	GO:0003674(molecular_function);GO:0005739(mitochondrion);GO:0008150(biological_process);GO:0008150(biological_process)	NA	NA	NA	protein unc-13 homolog isoform X2 [Coffea arabica];protein unc-13 homolog isoform X1 [Coffea arabica]	0	0	0	3.05507	3.835	3.79506	-inf	-inf	1.40746e-05	0.000693743	down	yes
113725149	LOC113725149	XM_027248145.1	GO:0005507(copper ion binding);GO:0009505(plant-type cell wall);GO:0009506(plasmodesma);GO:0016722(oxidoreductase activity, oxidizing metal ions);GO:0046658(anchored component of plasma membrane)	NA	NA	NA	monocopper oxidase-like protein SKS1 [Coffea arabica]	0	0.229091	0	10.1423	10.0254	15.6752	0.00639152	-7.28963	1.43711e-05	0.000706453	down	yes
113733062	LOC113733062	XM_027259203.1	GO:0003674(molecular_function);GO:0005634(nucleus);GO:0008150(biological_process);GO:0016021(integral component of membrane)	NA	NA	NA	uncharacterized protein LOC113733062 [Coffea arabica]	124.403	11.0161	145.797	6.62287	6.91493	5.05539	15.1247	3.91883	1.43775e-05	0.000706453	up	yes
113701240	LOC113701240	XM_027221792.1	GO:0005515(protein binding)	00630(Glyoxylate and dicarboxylate metabolism);00710(Carbon fixation in photosynthetic organisms)	K01602	EC:4.1.1.39	ribulose bisphosphate carboxylase small chain SSU8, chloroplastic-like [Coffea arabica]	743.606	7177.43	1316.19	201.969	202.55	224.577	14.6833	3.87611	1.44035e-05	0.000706626	up	yes
113706626	LOC113706626	XM_027228552.1	GO:0003674(molecular_function);GO:0005634(nucleus);GO:0008150(biological_process);GO:0016020(membrane);GO:0016021(integral component of membrane)	NA	NA	NA	late embryogenesis abundant protein At1g64065-like [Coffea arabica]	102.987	6.21804	81.3529	2.93702	4.47119	2.163	19.9095	4.31539	1.44606e-05	0.000708321	up	yes
113703476	LOC113703476	XM_027224856.1	GO:0000166(nucleotide binding);GO:0005515(protein binding);GO:0005524(ATP binding);GO:0005886(plasma membrane);GO:0006952(defense response);GO:0007165(signal transduction);GO:0009626(plant-type hypersensitive response);GO:0012505(endomembrane system);GO:0019897(extrinsic component of plasma membrane);GO:0043531(ADP binding)	04626(Plant-pathogen interaction)	K13457	NA	disease resistance protein RPM1-like [Coffea arabica]	88.6506	2.10357	62.66	2.52912	2.06824	2.00672	23.2302	4.53793	1.46379e-05	0.000715891	up	yes
113698661	LOC113698661	XM_027218550.1	GO:0004842(ubiquitin-protein transferase activity);GO:0005634(nucleus);GO:0010200(response to chitin);GO:0016567(protein ubiquitination)	NA	NA	NA	U-box domain-containing protein 21-like [Coffea arabica]	33.2197	2.79952	48.9625	1.26014	1.19076	0.777734	26.3212	4.71815	1.4741e-05	0.000719065	up	yes
113717394	LOC113717394	XM_027242226.1	GO:0004222(metalloendopeptidase activity);GO:0005576(extracellular region);GO:0005886(plasma membrane);GO:0006508(proteolysis);GO:0007275(multicellular organism development);GO:0008270(zinc ion binding);GO:0009651(response to salt stress);GO:0009753(response to jasmonic acid);GO:0031012(extracellular matrix);GO:0031225(anchored component of membrane);GO:0046686(response to cadmium ion);GO:0080186…	NA	NA	NA	metalloendoproteinase 2-MMP-like [Coffea arabica]	125.478	8.38979	94.0819	5.54376	4.36111	3.94188	16.4623	4.04109	1.47486e-05	0.000719065	up	yes
113693846	LOC113693846	XM_027212585.1	GO:0005634(nucleus);GO:0006633(fatty acid biosynthetic process);GO:0009409(response to cold);GO:0009416(response to light stimulus);GO:0016021(integral component of membrane);GO:0102336(3-oxo-arachidoyl-CoA synthase activity);GO:0102337(3-oxo-cerotoyl-CoA synthase activity);GO:0102338(3-oxo-lignoceronyl-CoA synthase activity);GO:0102756(very-long-chain 3-ketoacyl-CoA synthase activity)	00062(Fatty acid elongation)	K15397	EC:2.3.1.199	3-ketoacyl-CoA synthase 11-like [Coffea arabica]	128.563	9.40506	133.762	5.47688	5.85503	6.15024	15.5433	3.95822	1.47923e-05	0.000720077	up	yes
113706235	LOC113706235	XM_027228121.1	GO:0000278(mitotic cell cycle);GO:0003677(DNA binding);GO:0003887(DNA-directed DNA polymerase activity);GO:0005634(nucleus);GO:0006272(leading strand elongation);GO:0006287(base-excision repair, gap-filling);GO:0006297(nucleotide-excision repair, DNA gap filling);GO:0008310(single-stranded DNA 3'-5' exodeoxyribonuclease activity);GO:0008622(epsilon DNA polymerase complex);GO:0045004(DNA replicati…	00230(Purine metabolism);00240(Pyrimidine metabolism);03030(DNA replication);03410(Base excision repair);03420(Nucleotide excision repair)	K02324	EC:2.7.7.7	DNA polymerase epsilon catalytic subunit A-like [Coffea arabica]	0	0.035885	0	2.13577	2.97012	3.2919	0.00427314	-7.87049	1.48403e-05	0.000720422	down	yes
113720351	LOC113720351	XR_003455285.1	NA	NA	NA	NA	hypothetical protein CICLE_v10029531mg [Citrus clementina]	930.962	528.022	496.746	91.6024	76.8409	56.6079	8.69016	3.11938	1.48453e-05	0.000720422	up	yes
113713505	LOC113713505	XM_027237241.1	GO:0009813(flavonoid biosynthetic process);GO:0043231(intracellular membrane-bounded organelle);GO:0052696(flavonoid glucuronidation);GO:0080043(quercetin 3-O-glucosyltransferase activity);GO:0080044(quercetin 7-O-glucosyltransferase activity)	00944(Flavone and flavonol biosynthesis)	K22772	EC:2.4.1.159	anthocyanidin 3-O-glucosyltransferase-like [Coffea arabica]	339.447	71.4832	346.076	5.15538	31.3424	4.33363	18.5398	4.21255	1.49034e-05	0.000721657	up	yes
113698229	LOC113698229	XM_027217970.1	GO:0009507(chloroplast)	NA	NA	NA	uncharacterized protein LOC113698229 [Coffea arabica]	0	0	0	9.61758	5.77972	16.8477	-inf	-inf	1.49167e-05	0.000721657	down	yes
113692365	LOC113692365	XM_027210760.1	GO:0003677(DNA binding);GO:0003700(DNA binding transcription factor activity);GO:0005515(protein binding);GO:0005634(nucleus);GO:0005737(cytoplasm);GO:0006351(transcription, DNA-templated);GO:0006355(regulation of transcription, DNA-templated);GO:0034605(cellular response to heat);GO:0043565(sequence-specific DNA binding);GO:0046686(response to cadmium ion)	NA	NA	NA	heat stress transcription factor B-3-like [Coffea arabica]	0.606003	1.44957	0	40.783	34.2829	35.72	0.0185545	-5.75209	1.49931e-05	0.000724237	down	yes
113730062	LOC113730062	XM_027254508.1	GO:0003674(molecular_function);GO:0008150(biological_process)	NA	NA	NA	uncharacterized protein LOC113730062 [Coffea arabica]	0	2.52183	10.3282	131.626	174.117	238.33	0.0236182	-5.40396	1.5062e-05	0.000726446	down	yes
113743058	LOC113743058	XM_027271125.1	GO:0051213(dioxygenase activity)	00230(Purine metabolism)	K01951	EC:6.3.5.2	probable inactive 2-oxoglutarate-dependent dioxygenase AOP2 [Coffea arabica]	0	0	0	11.4975	17.2694	9.5091	-inf	-inf	1.52193e-05	0.000732907	down	yes
113703040	LOC113703040	XM_027224253.1	GO:0006869(lipid transport);GO:0008289(lipid binding)	NA	NA	NA	putative lipid-binding protein AIR1 [Coffea arabica]	9.19468	1.09265	9.8327	113.09	173.152	126.908	0.048699	-4.35996	1.52733e-05	0.000734384	down	yes
113694841	LOC113694841	XM_027213734.1;XM_027213735.1	GO:0005515(protein binding);GO:0005524(ATP binding);GO:0005739(mitochondrion);GO:0009507(chloroplast);GO:0009570(chloroplast stroma);GO:0009706(chloroplast inner membrane);GO:0010007(magnesium chelatase complex);GO:0015979(photosynthesis);GO:0015995(chlorophyll biosynthetic process);GO:0016851(magnesium chelatase activity);GO:0016851(magnesium chelatase activity)	00860(Porphyrin and chlorophyll metabolism);00860(Porphyrin and chlorophyll metabolism)	K03403	EC:6.6.1.1	magnesium-chelatase subunit ChlH, chloroplastic-like isoform X1 [Coffea arabica];magnesium-chelatase subunit ChlH, chloroplastic-like isoform X2 [Coffea arabica]	6.91121	144.391	26.6306	1.94727	2.88413	3.95279	20.256	4.34028	1.5306e-05	0.000734827	up	yes
113706918	LOC113706918	XM_027228982.1	GO:0009507(chloroplast);GO:0009534(chloroplast thylakoid);GO:0009535(chloroplast thylakoid membrane);GO:0009579(thylakoid);GO:0009735(response to cytokinin);GO:0009941(chloroplast envelope);GO:0015078(proton transmembrane transporter activity);GO:0015986(ATP synthesis coupled proton transport);GO:0016020(membrane);GO:0016021(integral component of membrane);GO:0016787(hydrolase activity);GO:004274…	00190(Oxidative phosphorylation);00195(Photosynthesis)	K02109	NA	ATP synthase subunit b', chloroplastic-like [Coffea arabica]	21.5732	283.578	59.1332	7.69494	8.31125	4.74196	17.5574	4.13401	1.5408e-05	0.000738595	up	yes
113715178	LOC113715178	XM_027239419.1;XM_027239418.1	GO:0003674(molecular_function);GO:0008150(biological_process);GO:0016021(integral component of membrane);GO:0016021(integral component of membrane)	NA	NA	NA	probable carbohydrate esterase At4g34215 [Coffea arabica]	43.4372	1.28085	72.2729	1.26071	1.35911	0.708905	35.1459	5.13529	1.55582e-05	0.000744022	up	yes
113709393	LOC113709393	XM_027232142.1	GO:0005886(plasma membrane);GO:0009055(electron transfer activity);GO:0009507(chloroplast);GO:0016614(oxidoreductase activity, acting on CH-OH group of donors);GO:0048046(apoplast);GO:0050660(flavin adenine dinucleotide binding);GO:0055114(oxidation-reduction process)	00052(Galactose metabolism);00500(Starch and sucrose metabolism)	K01187	EC:3.2.1.20	berberine bridge enzyme-like 21 [Coffea arabica]	115.471	23.8189	128.13	9.41405	8.7758	7.20937	10.5287	3.39625	1.55686e-05	0.000744022	up	yes
113732386	LOC113732386	XM_027258108.1	GO:0005524(ATP binding);GO:0005618(cell wall);GO:0005634(nucleus);GO:0009409(response to cold);GO:0009416(response to light stimulus);GO:0009507(chloroplast);GO:0009535(chloroplast thylakoid membrane);GO:0009570(chloroplast stroma);GO:0009579(thylakoid);GO:0009753(response to jasmonic acid);GO:0009941(chloroplast envelope);GO:0010150(leaf senescence);GO:0010287(plastoglobule);GO:0010319(stromule)…	03010(Ribosome)	K02960	NA	ribulose bisphosphate carboxylase/oxygenase activase, chloroplastic-like [Coffea arabica]	10.3347	25.4773	1.16817	0.073198	0.255624	0.101261	85.9836	6.42599	1.57567e-05	0.000751866	up	yes
113688786	LOC113688786	XM_027206583.1	GO:0009813(flavonoid biosynthetic process);GO:0043231(intracellular membrane-bounded organelle);GO:0052696(flavonoid glucuronidation);GO:0080043(quercetin 3-O-glucosyltransferase activity);GO:0080044(quercetin 7-O-glucosyltransferase activity)	NA	NA	NA	anthocyanidin 3-O-glucosyltransferase 2-like [Coffea arabica]	116.22	8.18179	116.572	4.28292	3.47402	6.50736	16.8935	4.07839	1.57972e-05	0.000752657	up	yes
113707120	LOC113707120	XM_027229282.1	GO:0005515(protein binding);GO:0005737(cytoplasm);GO:0006952(defense response);GO:0006979(response to oxidative stress);GO:0009611(response to wounding);GO:0009612(response to mechanical stimulus);GO:0009693(ethylene biosynthetic process);GO:0009723(response to ethylene);GO:0009733(response to auxin);GO:0009753(response to jasmonic acid);GO:0009835(fruit ripening);GO:0010087(phloem or xylem histo…	00270(Cysteine and methionine metabolism);04016(MAPK signaling pathway - plant)	K20772	EC:4.4.1.14	1-aminocyclopropane-1-carboxylate synthase-like [Coffea arabica]	64.3841	4.33535	65.4226	2.42941	3.1033	1.86689	18.1283	4.18017	1.58731e-05	0.000755126	up	yes
113687907	LOC113687907	XM_027205437.1	GO:0008171(O-methyltransferase activity);GO:0008757(S-adenosylmethionine-dependent methyltransferase activity);GO:0019438(aromatic compound biosynthetic process)	00945(Stilbenoid, diarylheptanoid and gingerol biosynthesis)	K16040	EC:2.1.1.240	trans-resveratrol di-O-methyltransferase-like [Coffea arabica]	2.50522	59.1761	1.90201	0	0.046607	0.276993	196.487	7.61829	1.61413e-05	0.000766602	up	yes
113708882	LOC113708882	XM_027231571.1	GO:0009693(ethylene biosynthetic process);GO:0051213(dioxygenase activity)	00270(Cysteine and methionine metabolism)	K05933	EC:1.14.17.4	1-aminocyclopropane-1-carboxylate oxidase [Coffea arabica]	24.0139	946.802	67.5952	8.83604	12.9543	10.8805	31.784	4.99023	1.61632e-05	0.000766602	up	yes
113737296	LOC113737296	XM_027264547.1	GO:0051213(dioxygenase activity)	00941(Flavonoid biosynthesis)	K05278	EC:1.14.20.6	codeine O-demethylase-like [Coffea arabica]	0	0	0	17.8241	12.8101	9.69158	-inf	-inf	1.62268e-05	0.000768459	down	yes
113720135	LOC113720135	XM_027245096.1;XM_027245097.1;XM_027245098.1	GO:0005886(plasma membrane);GO:0009416(response to light stimulus);GO:0016567(protein ubiquitination);GO:0016567(protein ubiquitination)	NA	NA	NA	BTB/POZ domain-containing protein At5g17580-like [Coffea arabica]	0	0	0	5.78158	7.58204	6.15513	-inf	-inf	1.62888e-05	0.000770234	down	yes
113734358	LOC113734358	XM_027260878.1	GO:0003723(RNA binding);GO:0003729(mRNA binding);GO:0005739(mitochondrion);GO:0008150(biological_process);GO:0009507(chloroplast)	NA	NA	NA	RNA-binding protein CP33, chloroplastic-like [Coffea arabica]	11.5701	94.0273	2.81231	1.06298	0.82217	1.06014	36.8078	5.20194	1.64671e-05	0.000777496	up	yes
113739887	LOC113739887	XM_027267292.1	GO:0003674(molecular_function);GO:0005634(nucleus);GO:0008150(biological_process)	NA	NA	NA	F-box protein At5g46170-like [Coffea arabica]	188.348	8.43448	171.166	8.08598	5.21919	5.876	19.1828	4.26174	1.67736e-05	0.000789988	up	yes
113715124	LOC113715124	XM_027239301.1	GO:0005351(carbohydrate:proton symporter activity);GO:0005886(plasma membrane);GO:0005887(integral component of plasma membrane);GO:0005985(sucrose metabolic process);GO:0008506(sucrose:proton symporter activity);GO:0008515(sucrose transmembrane transporter activity);GO:0009915(phloem sucrose loading);GO:0015144(carbohydrate transmembrane transporter activity);GO:0015770(sucrose transport);GO:001…	NA	NA	NA	sucrose transport protein SUC8-like [Coffea arabica]	0	0	0	6.4516	7.87421	7.51508	-inf	-inf	1.6782e-05	0.000789988	down	yes
113716314	LOC113716314	XM_027240597.1	GO:0003677(DNA binding);GO:0003700(DNA binding transcription factor activity);GO:0005634(nucleus);GO:0006351(transcription, DNA-templated);GO:0006355(regulation of transcription, DNA-templated);GO:0009744(response to sucrose);GO:0009965(leaf morphogenesis);GO:0043565(sequence-specific DNA binding);GO:0048826(cotyledon morphogenesis);GO:0080022(primary root development)	NA	NA	NA	homeobox-leucine zipper protein ATHB-13-like [Coffea arabica]	4.97902	2.09445	5.09634	53.906	51.2421	62.5616	0.0725647	-3.78459	1.70021e-05	0.000799148	down	yes
113730170	LOC113730170	XM_027254682.1	GO:0004857(enzyme inhibitor activity)	00040(Pentose and glucuronate interconversions)	K01051	EC:3.1.1.11	21 kDa protein-like [Coffea arabica]	9.65784	40.0987	17.7624	0.143216	0.670841	0.309017	60.1198	5.90977	1.72712e-05	0.000810587	up	yes
113691961	LOC113691961	XM_027210292.1	GO:0005768(endosome);GO:0005774(vacuolar membrane);GO:0005802(trans-Golgi network);GO:0008757(S-adenosylmethionine-dependent methyltransferase activity);GO:0032259(methylation)	NA	NA	NA	putative methyltransferase DDB_G0268948 [Coffea arabica]	990.981	60.227	826.845	39.8353	38.6196	44.6311	15.2581	3.9315	1.74312e-05	0.000816872	up	yes
113694077	LOC113694077	XM_027212932.1;XM_027212931.1;XM_027212930.1	GO:0004674(protein serine/threonine kinase activity);GO:0005634(nucleus);GO:0005737(cytoplasm);GO:0006468(protein phosphorylation);GO:0035556(intracellular signal transduction);GO:0035556(intracellular signal transduction)	NA	NA	NA	SNF1-related protein kinase catalytic subunit alpha KIN10-like isoform X3 [Coffea arabica];SNF1-related protein kinase catalytic subunit alpha KIN10-like isoform X2 [Coffea arabica];SNF1-related protein kinase catalytic subunit alpha KIN10-like isoform X1 [Coffea arabica]	0	0	0	6.37039	5.61873	6.28809	-inf	-inf	1.74676e-05	0.00081736	down	yes
113711977	LOC113711977	XM_027235242.1	GO:0004601(peroxidase activity);GO:0005515(protein binding);GO:0005576(extracellular region);GO:0005618(cell wall);GO:0005794(Golgi apparatus);GO:0005829(cytosol);GO:0006979(response to oxidative stress);GO:0009809(lignin biosynthetic process);GO:0010089(xylem development);GO:0020037(heme binding);GO:0042744(hydrogen peroxide catabolic process);GO:0046872(metal ion binding);GO:0048046(apoplast);G…	00940(Phenylpropanoid biosynthesis)	K00430	EC:1.11.1.7	cationic peroxidase 1-like [Coffea arabica]	1.33386	0.58706	0	37.9137	49.3112	12.3888	0.0192837	-5.69647	1.7529e-05	0.000819009	down	yes
113726217	LOC113726217	XM_027249812.1;XM_027249813.1	GO:0000302(response to reactive oxygen species);GO:0003677(DNA binding);GO:0003700(DNA binding transcription factor activity);GO:0005515(protein binding);GO:0005634(nucleus);GO:0005737(cytoplasm);GO:0006351(transcription, DNA-templated);GO:0006355(regulation of transcription, DNA-templated);GO:0010200(response to chitin);GO:0042803(protein homodimerization activity);GO:0043565(sequence-specific D…	NA	NA	NA	heat stress transcription factor A-4c-like [Coffea arabica]	227.325	15.4797	156.469	11.4435	8.12567	2.66324	17.9591	4.16664	1.75968e-05	0.000820955	up	yes
113698392	LOC113698392	XM_027218200.1	GO:0005524(ATP binding);GO:0005783(endoplasmic reticulum);GO:0016021(integral component of membrane);GO:0016887(ATPase activity);GO:0030001(metal ion transport);GO:0046872(metal ion binding)	NA	NA	NA	AAA-ATPase At2g18193-like [Coffea arabica]	134.06	10.0942	162.047	6.14567	7.86399	5.50169	15.6935	3.97209	1.76252e-05	0.000821064	up	yes
113688532	LOC113688532	XM_027206374.1;XM_027206375.1	GO:0004842(ubiquitin-protein transferase activity);GO:0005515(protein binding);GO:0005789(endoplasmic reticulum membrane);GO:0006970(response to osmotic stress);GO:0009409(response to cold);GO:0009414(response to water deprivation);GO:0009611(response to wounding);GO:0009723(response to ethylene);GO:0016567(protein ubiquitination);GO:0043161(proteasome-mediated ubiquitin-dependent protein catabol…	04141(Protein processing in endoplasmic reticulum);04141(Protein processing in endoplasmic reticulum)	K10666	EC:2.3.2.27	E3 ubiquitin-protein ligase RMA1H1-like, partial [Coffea eugenioides]	469.66	43.2159	473.304	29.9137	21.2178	21.9797	13.4888	3.75369	1.76526e-05	0.000821122	up	yes
113710639	LOC113710639	XM_027233754.1	NA	NA	NA	NA	uncharacterized protein LOC113710639 [Coffea arabica]	434.596	9.89799	268.71	12.984	8.41964	5.39864	26.6098	4.73388	1.79791e-05	0.000834103	up	yes
113743395	LOC113743395	XM_027271385.1	GO:0009543(chloroplast thylakoid lumen);GO:0010206(photosystem II repair);GO:0010207(photosystem II assembly)	00195(Photosynthesis)	K08902	NA	photosystem II repair protein PSB27-H1, chloroplastic-like [Coffea arabica]	6.33661	79.676	8.08268	0.109843	0.440108	0.793923	70.018	6.12965	1.79848e-05	0.000834103	up	yes
113723070	LOC113723070	XM_027246335.1	NA	NA	NA	NA	uncharacterized protein LOC113723070 [Coffea arabica]	0	128.599	5.0153	0	0.140642	0	950.034	9.89183	1.80173e-05	0.000834378	up	yes
113725533	LOC113725533	XM_027248752.1	GO:0009699(phenylpropanoid biosynthetic process);GO:0042349(guiding stereospecific synthesis activity)	NA	NA	NA	dirigent protein 24-like [Coffea arabica]	0	0	0	7.63118	9.68001	14.402	-inf	-inf	1.80703e-05	0.000835599	down	yes
113731183	LOC113731183	XM_027256294.1	GO:0005887(integral component of plasma membrane);GO:0009705(plant-type vacuole membrane);GO:0009992(cellular water homeostasis);GO:0015250(water channel activity);GO:0015254(glycerol channel activity);GO:0034220(ion transmembrane transport);GO:0042807(central vacuole)	NA	NA	NA	aquaporin AQPAn.G-like [Coffea arabica]	0.970668	15.7162	10.2199	0	0.045874	0	586.537	9.19608	1.81317e-05	0.000837206	up	yes
113703275	LOC113703275	XM_027224582.1;XM_027224583.1	GO:0003674(molecular_function);GO:0005886(plasma membrane);GO:0008150(biological_process);GO:0016021(integral component of membrane);GO:0016021(integral component of membrane)	NA	NA	NA	uncharacterized protein LOC113703275 isoform X1 [Coffea arabica]	68.9273	3.92348	75.2612	2.12797	2.2326	1.8651	23.7905	4.57231	1.82535e-05	0.000841592	up	yes
113730478	LOC113730478	XM_027255185.1	GO:0004553(hydrolase activity, hydrolyzing O-glycosyl compounds);GO:0030247(polysaccharide binding);GO:0046658(anchored component of plasma membrane)	00500(Starch and sucrose metabolism)	K19891	EC:3.2.1.39	glucan endo-1,3-beta-glucosidase-like [Coffea arabica]	346.487	23.2987	331.973	18.2566	14.1793	14.7359	14.8766	3.89498	1.84571e-05	0.000847753	up	yes
113688475	LOC113688475	XM_027206293.1	GO:0005509(calcium ion binding)	NA	NA	NA	calcium-binding protein PBP1-like [Coffea arabica]	200.747	13.0667	197.828	9.43607	8.94351	5.09433	17.5361	4.13226	1.84575e-05	0.000847753	up	yes
113696312	LOC113696312	XM_027215745.1	NA	NA	NA	NA	uncharacterized protein LOC113696312 [Coffea arabica]	39.9639	2.7149	50.8449	0.546936	0.061433	0.377423	94.8717	6.56791	1.84682e-05	0.000847753	up	yes
113736477	LOC113736477	XM_027263485.1;XM_027263484.1	GO:0005737(cytoplasm);GO:0005829(cytosol);GO:0016491(oxidoreductase activity);GO:0046686(response to cadmium ion);GO:0055114(oxidation-reduction process);GO:0055114(oxidation-reduction process)	00750(Vitamin B6 metabolism);00750(Vitamin B6 metabolism)	K05275	EC:1.1.1.65	auxin-induced protein PCNT115-like isoform X2 [Coffea arabica];auxin-induced protein PCNT115-like isoform X1 [Coffea arabica]	0.90218	0.794638	1.27282	34.7498	20.3852	27.0078	0.0361521	-4.78978	1.87585e-05	0.000859825	down	yes
113737732	LOC113737732	XM_027264913.1	GO:0005886(plasma membrane);GO:0008150(biological_process)	NA	NA	NA	putative UPF0481 protein At3g02645 [Coffea arabica]	11.1488	7.21184	3.3708	0.041358	0.08763	0.023673	142.351	7.15331	1.87973e-05	0.000860348	up	yes
113743800	LOC113743800	XM_027271899.1	GO:0034219(carbohydrate transmembrane transport)	NA	NA	NA	glucose-6-phosphate/phosphate translocator 2, chloroplastic-like [Coffea arabica]	2.26869	293.81	69.6788	3.06823	3.81655	3.43274	35.4501	5.14772	1.90432e-05	0.000870331	up	yes
113711867	LOC113711867	XM_027235097.1	GO:0005543(phospholipid binding);GO:0005739(mitochondrion);GO:0005794(Golgi apparatus);GO:0005905(clathrin-coated pit);GO:0006897(endocytosis);GO:0030136(clathrin-coated vesicle)	NA	NA	NA	putative clathrin assembly protein At4g40080 [Coffea arabica]	138.702	5.52267	107.413	5.21729	4.02447	3.75287	19.3647	4.27536	1.9111e-05	0.000871075	up	yes
gene-LOC113690730	LOC113690730	gene-LOC113690730	GO:0005634(nucleus);GO:0005829(cytosol)	NA	NA	NA	protein ULTRAPETALA 1-like [Coffea arabica]	0	0	0	10.7339	9.51125	12.393	-inf	-inf	1.91149e-05	0.000871075	down	yes
113739380	LOC113739380	XM_027266593.1	GO:0005794(Golgi apparatus);GO:0008417(fucosyltransferase activity);GO:0009832(plant-type cell wall biogenesis);GO:0009969(xyloglucan biosynthetic process)	NA	NA	NA	galactoside 2-alpha-L-fucosyltransferase-like [Coffea arabica]	61.9207	5.96873	60.174	3.72436	2.33231	2.62468	14.7515	3.88279	1.91448e-05	0.000871172	up	yes
113741381	LOC113741381	XM_027268900.1	GO:0005794(Golgi apparatus);GO:0008417(fucosyltransferase activity);GO:0009832(plant-type cell wall biogenesis);GO:0009969(xyloglucan biosynthetic process)	NA	NA	NA	probable fucosyltransferase 8 [Coffea arabica]	55.0239	5.54619	57.9173	2.92158	3.17185	2.39267	13.9625	3.80349	1.9341e-05	0.000878826	up	yes
113710735	LOC113710735	XM_027233851.1;XM_027233852.1;XM_027233850.1	GO:0005886(plasma membrane);GO:0009055(electron transfer activity);GO:0009507(chloroplast);GO:0016614(oxidoreductase activity, acting on CH-OH group of donors);GO:0048046(apoplast);GO:0050660(flavin adenine dinucleotide binding);GO:0055114(oxidation-reduction process);GO:0055114(oxidation-reduction process)	00052(Galactose metabolism);00500(Starch and sucrose metabolism);00500(Starch and sucrose metabolism)	K01187	EC:3.2.1.20	berberine bridge enzyme-like 21 isoform X1 [Coffea arabica];berberine bridge enzyme-like 21 isoform X2 [Coffea arabica]	127.705	20.2957	191.798	9.36176	9.73258	9.27483	11.9777	3.58228	1.94229e-05	0.000879528	up	yes
113717780	LOC113717780	XM_027242587.1	GO:0005515(protein binding);GO:0005737(cytoplasm);GO:0009408(response to heat);GO:0009644(response to high light intensity);GO:0010286(heat acclimation);GO:0042542(response to hydrogen peroxide)	04141(Protein processing in endoplasmic reticulum)	K13993	NA	18.5 kDa class I heat shock protein-like [Coffea arabica]	31.7924	38.384	47.8133	1.93436	2.99733	2.26626	16.3921	4.03493	1.94351e-05	0.000879528	up	yes
113725612	LOC113725612	XM_027248877.1	GO:0005829(cytosol);GO:0009507(chloroplast);GO:0016791(phosphatase activity)	00230(Purine metabolism);00240(Pyrimidine metabolism);00760(Nicotinate and nicotinamide metabolism)	K01081	EC:3.1.3.5	7-methylguanosine phosphate-specific 5'-nucleotidase A-like [Coffea arabica]	0.749662	5.06181	5.42113	0	0	0	inf	inf	1.94405e-05	0.000879528	up	yes
113725143	LOC113725143	XM_027248137.1	GO:0004857(enzyme inhibitor activity)	00040(Pentose and glucuronate interconversions)	K01051	EC:3.1.1.11	21 kDa protein-like [Coffea arabica]	13.4598	35.4908	5.82962	0.141261	0.307103	0.304799	72.7335	6.18455	1.95341e-05	0.00088249	up	yes
113730357	LOC113730357	XM_027254992.1	GO:0004674(protein serine/threonine kinase activity);GO:0005524(ATP binding);GO:0005886(plasma membrane);GO:0006468(protein phosphorylation);GO:0016021(integral component of membrane);GO:0016301(kinase activity);GO:0042803(protein homodimerization activity)	NA	NA	NA	putative serine/threonine-protein kinase-like protein CCR3 [Coffea arabica]	51.4986	4.8358	65.5389	2.64362	2.72965	2.7643	14.9766	3.90464	1.96443e-05	0.000886195	up	yes
113713846	LOC113713846	XM_027237652.1	GO:0000324(fungal-type vacuole);GO:0000935(division septum);GO:0004338(glucan exo-1,3-beta-glucosidase activity);GO:0005576(extracellular region);GO:0009277(fungal-type cell wall);GO:0009986(cell surface);GO:0031589(cell-substrate adhesion);GO:0044011(single-species biofilm formation on inanimate substrate);GO:0044407(single-species biofilm formation in or on host organism);GO:0046557(glucan endo…	00500(Starch and sucrose metabolism)	K01210	EC:3.2.1.58	probable glucan 1,3-beta-glucosidase A [Coffea arabica]	27.6812	0.941026	48.7999	0.780316	0.771622	0.535376	37.0918	5.21303	1.97475e-05	0.000889572	up	yes
113722891	LOC113722891	XM_027246121.1	GO:0003993(acid phosphatase activity);GO:0004629(phospholipase C activity);GO:0005773(vacuole);GO:0005886(plasma membrane);GO:0006796(phosphate-containing compound metabolic process);GO:0008152(metabolic process);GO:0009395(phospholipid catabolic process);GO:0009506(plasmodesma);GO:0016020(membrane);GO:0016036(cellular response to phosphate starvation);GO:0016788(hydrolase activity, acting on est…	00562(Inositol phosphate metabolism);00564(Glycerophospholipid metabolism);00565(Ether lipid metabolism)	K01114	EC:3.1.4.3	non-specific phospholipase C3-like [Coffea arabica]	0	0	0	8.26572	5.9477	9.1147	-inf	-inf	1.99268e-05	0.000896362	down	yes
113689012	LOC113689012	XM_027206843.1	GO:0004806(triglyceride lipase activity);GO:0005576(extracellular region);GO:0006629(lipid metabolic process)	04626(Plant-pathogen interaction)	K18875	NA	uncharacterized protein LOC113689012 [Coffea arabica]	0	0	0	5.69644	4.51548	20.5744	-inf	-inf	2.00205e-05	0.000898307	down	yes
113729847	LOC113729847	XM_027254137.1;XM_027254136.1	GO:0005737(cytoplasm);GO:0030001(metal ion transport);GO:0046914(transition metal ion binding);GO:0046916(cellular transition metal ion homeostasis);GO:0046916(cellular transition metal ion homeostasis)	NA	NA	NA	heavy metal-associated isoprenylated plant protein 9-like isoform X2 [Coffea arabica];heavy metal-associated isoprenylated plant protein 9-like isoform X1 [Coffea arabica]	0	2.21378	0	51.4627	42.9606	52.4845	0.0150692	-6.05226	2.00272e-05	0.000898307	down	yes
113716526	LOC113716526	XM_027240906.1;XM_027240905.1	GO:0004497(monooxygenase activity);GO:0004497(monooxygenase activity)	00905(Brassinosteroid biosynthesis);00905(Brassinosteroid biosynthesis)	K15639	EC:1.14.-.-	cytochrome P450 CYP749A22-like isoform X2 [Coffea arabica];cytochrome P450 CYP749A22-like isoform X1 [Coffea arabica]	0	0	0	5.26549	7.38162	8.35653	-inf	-inf	2.00865e-05	0.000898685	down	yes
gene-LOC113727269	LOC113727269	gene-LOC113727269	GO:0003674(molecular_function);GO:0005634(nucleus);GO:0008150(biological_process)	NA	NA	NA	unnamed protein product [Coffea canephora]	0	0	0	8.38462	9.76953	9.61646	-inf	-inf	2.01087e-05	0.000898685	down	yes
113712069	LOC113712069	XM_027235353.1	GO:0005634(nucleus);GO:0008150(biological_process);GO:0016874(ligase activity)	NA	NA	NA	uncharacterized protein LOC113712069 [Coffea arabica]	31.0983	8.52668	24.4173	0.692535	0.362289	1.39035	26.1913	4.71101	2.01215e-05	0.000898685	up	yes
113736496	LOC113736496	XM_027263516.1;XM_027263514.1;XM_027263515.1	GO:0004864(protein phosphatase inhibitor activity);GO:0005634(nucleus);GO:0005737(cytoplasm);GO:0009738(abscisic acid-activated signaling pathway);GO:0010427(abscisic acid binding);GO:0080163(regulation of protein serine/threonine phosphatase activity);GO:0080163(regulation of protein serine/threonine phosphatase activity)	NA	NA	NA	major allergen Pru ar 1-like [Coffea arabica];major allergen Pru ar 1-like isoform X1 [Coffea arabica];major allergen Pru ar 1-like isoform X2 [Coffea arabica]	515.131	43.8385	322.698	5921.33	6289.39	3924.42	0.0546427	-4.19383	2.03795e-05	0.000908914	down	yes
113699354	LOC113699354	XM_027219658.1	GO:0004842(ubiquitin-protein transferase activity);GO:0005515(protein binding);GO:0005634(nucleus);GO:0005737(cytoplasm);GO:0016567(protein ubiquitination)	NA	NA	NA	F-box protein SKIP2-like [Coffea arabica]	253.525	33.1735	310.464	15.1201	18.8403	16.3456	11.8706	3.56932	2.0627e-05	0.000918646	up	yes
113731873	LOC113731873	XM_027257367.1	GO:0005249(voltage-gated potassium channel activity);GO:0005887(integral component of plasma membrane);GO:0042391(regulation of membrane potential)	NA	NA	NA	potassium channel AKT2/3 [Coffea arabica]	8.17486	27.2476	6.18442	0.748237	0.870175	0.50955	19.5524	4.28928	2.06671e-05	0.000919129	up	yes
113730652	LOC113730652	XM_027255490.1	GO:0005887(integral component of plasma membrane);GO:0015179(L-amino acid transmembrane transporter activity);GO:0015297(antiporter activity)	NA	NA	NA	cationic amino acid transporter 6, chloroplastic [Coffea arabica]	0	0	0	7.52384	4.6992	6.08611	-inf	-inf	2.07173e-05	0.000920057	down	yes
113728614	LOC113728614	XM_027253003.1;XM_027253010.1	GO:0005737(cytoplasm);GO:0030001(metal ion transport);GO:0046914(transition metal ion binding);GO:0046916(cellular transition metal ion homeostasis);GO:0046916(cellular transition metal ion homeostasis)	03013(RNA transport);03013(RNA transport)	K14292	EC:2.1.1.-	protein SODIUM POTASSIUM ROOT DEFECTIVE 1 isoform X1 [Coffea arabica]	0	0	0	8.99265	8.24886	8.19868	-inf	-inf	2.0765e-05	0.000920874	down	yes
113739379	LOC113739379	XM_027266592.1	GO:0004029(aldehyde dehydrogenase (NAD) activity)	00940(Phenylpropanoid biosynthesis)	K12355	EC:1.2.1.68	aldehyde dehydrogenase family 2 member C4-like [Coffea arabica]	3.27123	0.802145	0	60.942	42.4582	49.5586	0.0266305	-5.23077	2.08198e-05	0.000922005	down	yes
113727493	LOC113727493	XM_027251691.1;XM_027251692.1	GO:0003723(RNA binding);GO:0004519(endonuclease activity);GO:0005739(mitochondrion);GO:0009451(RNA modification);GO:0009793(embryo development ending in seed dormancy);GO:0043231(intracellular membrane-bounded organelle);GO:0043231(intracellular membrane-bounded organelle)	NA	NA	NA	pentatricopeptide repeat-containing protein At4g21190-like isoform X1 [Coffea arabica]	0	0	0	7.59408	7.59792	5.7368	-inf	-inf	2.11124e-05	0.000933417	down	yes
gene-LOC113727009	LOC113727009	gene-LOC113727009	GO:0004842(ubiquitin-protein transferase activity);GO:0005737(cytoplasm);GO:0010200(response to chitin);GO:0016567(protein ubiquitination)	04120(Ubiquitin mediated proteolysis)	K10260	NA	E3 ubiquitin-protein ligase PUB23-like [Coffea eugenioides]	156.07	8.27328	148.608	6.34598	4.21715	7.69873	17.1369	4.09903	2.1137e-05	0.000933417	up	yes
113690255	LOC113690255	XM_027208093.1	GO:0009813(flavonoid biosynthetic process);GO:0043231(intracellular membrane-bounded organelle);GO:0052696(flavonoid glucuronidation);GO:0080043(quercetin 3-O-glucosyltransferase activity);GO:0080044(quercetin 7-O-glucosyltransferase activity)	NA	NA	NA	unnamed protein product [Coffea canephora]	223.07	14.4635	176.599	9.17858	9.04379	10.1069	14.6186	3.86973	2.12247e-05	0.000935976	up	yes
113729977	LOC113729977	XM_027254365.1;XM_027254367.1;XM_027254366.1	GO:0005634(nucleus);GO:0042752(regulation of circadian rhythm);GO:0043111(replication fork arrest);GO:0043111(replication fork arrest)	NA	NA	NA	protein timeless homolog isoform X1 [Coffea arabica];protein timeless homolog isoform X3 [Coffea arabica];protein timeless homolog isoform X2 [Coffea arabica]	0	0	0	2.84269	1.76402	4.01576	-inf	-inf	2.12768e-05	0.000936938	down	yes
113691847	LOC113691847	XM_027210171.1	GO:0005515(protein binding);GO:0005634(nucleus);GO:0005737(cytoplasm);GO:0007049(cell cycle);GO:0010332(response to gamma radiation);GO:0016538(cyclin-dependent protein serine/threonine kinase regulator activity);GO:0051301(cell division);GO:0051726(regulation of cell cycle)	NA	NA	NA	G2/mitotic-specific cyclin S13-7-like [Coffea arabica]	0	0	0	8.08693	4.87875	15.3302	-inf	-inf	2.13254e-05	0.000936938	down	yes
gene-LOC113711779	LOC113711779	gene-LOC113711779	GO:0005634(nucleus);GO:0005829(cytosol);GO:0009691(cytokinin biosynthetic process);GO:0016799(hydrolase activity, hydrolyzing N-glycosyl compounds)	NA	NA	NA	probable cytokinin riboside 5'-monophosphate phosphoribohydrolase LOGL10 [Coffea eugenioides]	17.0632	85.3036	6.29735	1.25565	1.20629	1.69687	26.1287	4.70756	2.13361e-05	0.000936938	up	yes
gene-LOC113733436	LOC113733436	gene-LOC113733436	GO:0004497(monooxygenase activity)	NA	NA	NA	cytochrome P450 714A1-like [Coffea arabica]	0	0	0	7.93186	8.68878	7.11132	-inf	-inf	2.15042e-05	0.000943003	down	yes
113724842	LOC113724842	XM_027247723.1	GO:0005524(ATP binding);GO:0005886(plasma membrane);GO:0016887(ATPase activity)	NA	NA	NA	LOW QUALITY PROTEIN: AAA-ATPase At2g46620-like [Coffea arabica]	346.137	22.6922	423.965	16.1818	18.815	16.5521	15.3795	3.94293	2.1631e-05	0.000947241	up	yes
113725384	LOC113725384	XM_027248529.1	GO:0004674(protein serine/threonine kinase activity);GO:0005524(ATP binding);GO:0005886(plasma membrane);GO:0006468(protein phosphorylation);GO:0016021(integral component of membrane);GO:0016301(kinase activity);GO:0042803(protein homodimerization activity)	NA	NA	NA	putative serine/threonine-protein kinase-like protein CCR3 [Coffea arabica]	47.9407	1.93016	55.9944	1.7462	1.63511	1.79692	20.4443	4.35363	2.19421e-05	0.000959522	up	yes
113690699	LOC113690699	XM_027208698.1	GO:0003964(RNA-directed DNA polymerase activity)	NA	NA	NA	uncharacterized protein LOC113690699 [Coffea arabica]	0	0	0	6.24767	0.609243	3.78808	-inf	-inf	2.19878e-05	0.000959898	down	yes
113730039	LOC113730039	XM_027254465.1;XM_027254464.1	GO:0005886(plasma membrane);GO:0009507(chloroplast);GO:0009706(chloroplast inner membrane);GO:0009941(chloroplast envelope);GO:0016491(oxidoreductase activity);GO:0016491(oxidoreductase activity)	NA	NA	NA	short-chain dehydrogenase TIC 32, chloroplastic-like isoform X2 [Coffea arabica];short-chain dehydrogenase TIC 32, chloroplastic-like isoform X1 [Coffea arabica]	8.29539	49.795	0	0	0.046356	0.124072	340.85	8.41299	2.20148e-05	0.000959898	up	yes
113733789	LOC113733789	XM_027259965.1	GO:0009813(flavonoid biosynthetic process);GO:0043231(intracellular membrane-bounded organelle);GO:0052696(flavonoid glucuronidation);GO:0080043(quercetin 3-O-glucosyltransferase activity);GO:0080044(quercetin 7-O-glucosyltransferase activity)	NA	NA	NA	UDP-glycosyltransferase 75C1-like [Coffea arabica]	119.887	5.83493	57.9603	2.486	4.86721	1.41118	20.9578	4.38942	2.20424e-05	0.000959898	up	yes
113713375	LOC113713375	XM_027237094.1	GO:0005886(plasma membrane);GO:0006810(transport);GO:0022857(transmembrane transporter activity)	NA	NA	NA	WAT1-related protein At1g43650-like isoform X1 [Coffea arabica]	0	0	0	8.65848	6.50539	8.89039	-inf	-inf	2.22204e-05	0.000963244	down	yes
113734908	LOC113734908	XM_027261675.1	GO:0005524(ATP binding);GO:0005737(cytoplasm);GO:0005829(cytosol);GO:0006000(fructose metabolic process);GO:0008865(fructokinase activity);GO:0016301(kinase activity);GO:0019252(starch biosynthetic process)	00051(Fructose and mannose metabolism);00500(Starch and sucrose metabolism);00520(Amino sugar and nucleotide sugar metabolism)	K00847	EC:2.7.1.4	fructokinase-2-like [Coffea arabica]	21.9762	11.4452	9.92637	173.241	163.971	149.229	0.089112	-3.48824	2.22352e-05	0.000963244	down	yes
113706315	LOC113706315	XM_027228189.1	GO:0046658(anchored component of plasma membrane)	00230(Purine metabolism);00240(Pyrimidine metabolism);03020(RNA polymerase)	K03006	EC:2.7.7.6	early nodulin-like protein 1 [Coffea arabica]	0	0	0	14.1059	10.4029	29.7026	-inf	-inf	2.22385e-05	0.000963244	down	yes
113731483	LOC113731483	XM_027256782.1	GO:0003674(molecular_function);GO:0005575(cellular_component);GO:0008150(biological_process)	NA	NA	NA	uncharacterized protein LOC113731483 [Coffea arabica]	2.13849	14.8708	2.15175	0.046926	0.023447	0.059117	147.973	7.20919	2.22419e-05	0.000963244	up	yes
113743366	LOC113743366	XM_027271354.1;XM_027271353.1	GO:0000139(Golgi membrane);GO:0000271(polysaccharide biosynthetic process);GO:0000977(RNA polymerase II regulatory region sequence-specific DNA binding);GO:0005794(Golgi apparatus);GO:0005886(plasma membrane);GO:0009833(plant-type primary cell wall biogenesis);GO:0016021(integral component of membrane);GO:0016740(transferase activity);GO:0016757(transferase activity, transferring glycosyl groups)…	NA	NA	NA	cellulose synthase-like protein H1 isoform X2 [Coffea arabica];cellulose synthase-like protein H1 isoform X1 [Coffea arabica]	0.68438	0.296008	0	16.0619	14.0286	19.6226	0.0197209	-5.66413	2.22789e-05	0.000963514	down	yes
113736705	LOC113736705	XM_027263780.1	GO:0000149(SNARE binding);GO:0005484(SNAP receptor activity);GO:0006887(exocytosis);GO:0006906(vesicle fusion);GO:0031201(SNARE complex)	NA	NA	NA	vesicle-associated membrane protein 724-like [Coffea arabica]	238.471	13.3758	246.452	10.8345	11.7938	7.93343	16.3047	4.02721	2.23401e-05	0.000964833	up	yes
113714687	LOC113714687	XM_027238683.1	GO:0005887(integral component of plasma membrane);GO:0006857(oligopeptide transport);GO:0015031(protein transport);GO:0016020(membrane);GO:0035673(oligopeptide transmembrane transporter activity);GO:0080167(response to karrikin)	NA	NA	NA	oligopeptide transporter 4-like [Coffea arabica]	0.514449	0	0	14.1678	19.2611	16.2721	0.0103509	-6.5941	2.24787e-05	0.000969486	down	yes
113691573	LOC113691573	XM_027209778.1	GO:0003677(DNA binding);GO:0003700(DNA binding transcription factor activity);GO:0005634(nucleus);GO:0006351(transcription, DNA-templated);GO:0006355(regulation of transcription, DNA-templated);GO:0046983(protein dimerization activity)	NA	NA	NA	transcription factor bHLH35-like [Coffea arabica]	145.076	29.1362	128.933	10.4464	10.4366	8.96692	10.1557	3.34421	2.27824e-05	0.000981238	up	yes
113710537	LOC113710537	XM_027233592.1	GO:0004674(protein serine/threonine kinase activity);GO:0005886(plasma membrane);GO:0007166(cell surface receptor signaling pathway)	NA	NA	NA	wall-associated receptor kinase-like 1 [Coffea arabica]	112.38	5.75495	125.544	5.43709	5.25144	3.18358	17.5661	4.13472	2.32954e-05	0.00100196	up	yes
113726800	LOC113726800	XM_027250677.1	GO:0030599(pectinesterase activity);GO:0046910(pectinesterase inhibitor activity);GO:0071944(cell periphery)	00040(Pentose and glucuronate interconversions)	K01051	EC:3.1.1.11	pectinesterase 2-like [Coffea arabica]	418.611	22.9649	468.605	23.7687	19.1973	11.9945	16.5607	4.04969	2.35514e-05	0.00101132	up	yes
113692962	LOC113692962	XM_027211558.1	NA	NA	NA	NA	late embryogenesis abundant protein At1g64065-like [Coffea arabica]	60.0941	2.10246	31.9943	0.288556	0.315179	0.214828	115.069	6.84635	2.35774e-05	0.00101132	up	yes
113742580	LOC113742580	XM_027270445.1;XM_027270446.1	GO:0004675(transmembrane receptor protein serine/threonine kinase activity);GO:0005524(ATP binding);GO:0005634(nucleus);GO:0005886(plasma membrane);GO:0006468(protein phosphorylation);GO:0006952(defense response);GO:0007166(cell surface receptor signaling pathway);GO:0009507(chloroplast);GO:0016301(kinase activity);GO:0016301(kinase activity)	NA	NA	NA	probable serine/threonine-protein kinase PIX13 isoform X1 [Coffea arabica];probable serine/threonine-protein kinase PIX13 isoform X2 [Coffea arabica]	0	0	0	7.11501	4.06156	4.92973	-inf	-inf	2.37029e-05	0.00101531	down	yes
113707639	LOC113707639	XM_027229904.1	GO:0000103(sulfate assimilation);GO:0004604(phosphoadenylyl-sulfate reductase (thioredoxin) activity);GO:0005737(cytoplasm);GO:0009507(chloroplast);GO:0009534(chloroplast thylakoid);GO:0009536(plastid);GO:0009570(chloroplast stroma);GO:0009973(adenylyl-sulfate reductase activity);GO:0019344(cysteine biosynthetic process);GO:0019419(sulfate reduction);GO:0033741(adenylyl-sulfate reductase (glutath…	00920(Sulfur metabolism)	K05907	EC:1.8.4.9	5'-adenylylsulfate reductase 3, chloroplastic-like [Coffea arabica]	48.4411	132.813	41.5623	9.75021	9.16919	5.44574	9.14487	3.19296	2.41084e-05	0.00103128	up	yes
113695436	LOC113695436	XM_027214533.1	GO:0004970(ionotropic glutamate receptor activity);GO:0005217(intracellular ligand-gated ion channel activity);GO:0005576(extracellular region);GO:0006874(cellular calcium ion homeostasis);GO:0009416(response to light stimulus);GO:0016021(integral component of membrane)	NA	NA	NA	glutamate receptor 2.2-like [Coffea arabica]	44.6507	1.89907	43.7538	1.77461	1.03027	1.90086	19.1901	4.26229	2.4148e-05	0.00103156	up	yes
gene-LOC113720014	LOC113720014	gene-LOC113720014	GO:0005618(cell wall);GO:0033609(oxalate metabolic process);GO:0046564(oxalate decarboxylase activity)	NA	NA	NA	putative germin-like protein 2-1 [Coffea arabica]	0	0	0	16.1343	2.76677	50.3264	-inf	-inf	2.4356e-05	0.00103903	down	yes
113741204	LOC113741204	XM_027268695.1	GO:0004497(monooxygenase activity);GO:0007275(multicellular organism development);GO:0010268(brassinosteroid homeostasis);GO:0016125(sterol metabolic process);GO:0016132(brassinosteroid biosynthetic process)	00904(Diterpenoid biosynthesis)	K04123	EC:1.14.13.79	ent-kaurenoic acid oxidase 1-like [Coffea arabica]	0.801376	1.62359	0	43.6389	47.6538	11.6247	0.0235622	-5.40738	2.44509e-05	0.00104167	down	yes
113726996	LOC113726996	XM_027250941.1	GO:0004497(monooxygenase activity);GO:0007275(multicellular organism development);GO:0010268(brassinosteroid homeostasis);GO:0016125(sterol metabolic process);GO:0016132(brassinosteroid biosynthetic process)	NA	NA	NA	cytochrome P450 87A3-like [Coffea arabica]	27.4919	1.25277	13.0203	253.653	356.384	319.099	0.0449503	-4.47552	2.49025e-05	0.00105947	down	yes
113689866	LOC113689866	XM_027207661.1	GO:0003735(structural constituent of ribosome);GO:0006412(translation)	NA	NA	NA	ADP,ATP carrier protein-like [Coffea arabica]	315.969	20.528	300.77	15.5932	17.2163	10.5064	14.7121	3.87893	2.4938e-05	0.00105954	up	yes
113694550	LOC113694550	XM_027213384.1	GO:0003700(DNA binding transcription factor activity);GO:0005634(nucleus);GO:0043565(sequence-specific DNA binding);GO:0044212(transcription regulatory region DNA binding)	00960(Tropane, piperidine and pyridine alkaloid biosynthesis)	K08081	EC:1.1.1.206	zinc finger protein 10-like [Coffea arabica]	0	0	0	8.90604	11.1464	10.5237	-inf	-inf	2.49907e-05	0.00105976	down	yes
113704434	LOC113704434	XM_027226338.1	GO:0003677(DNA binding);GO:0003682(chromatin binding);GO:0003886(DNA (cytosine-5-)-methyltransferase activity);GO:0005634(nucleus);GO:0006306(DNA methylation);GO:0006351(transcription, DNA-templated);GO:0006355(regulation of transcription, DNA-templated);GO:0010426(DNA methylation on cytosine within a CHH sequence);GO:0016569(covalent chromatin modification);GO:0034605(cellular response to heat);…	00270(Cysteine and methionine metabolism)	K00558	EC:2.1.1.37	DNA (cytosine-5)-methyltransferase 1-like [Coffea arabica]	0	0	0	2.7752	2.95492	4.0702	-inf	-inf	2.50107e-05	0.00105976	down	yes
113694528	LOC113694528	XM_027213358.1	GO:0003872(6-phosphofructokinase activity);GO:0005524(ATP binding);GO:0005737(cytoplasm);GO:0005829(cytosol);GO:0005945(6-phosphofructokinase complex);GO:0006002(fructose 6-phosphate metabolic process);GO:0006096(glycolytic process);GO:0010053(root epidermal cell differentiation);GO:0046872(metal ion binding)	00010(Glycolysis / Gluconeogenesis);00030(Pentose phosphate pathway);00051(Fructose and mannose metabolism);00052(Galactose metabolism);03018(RNA degradation)	K00850	EC:2.7.1.11	ATP-dependent 6-phosphofructokinase 3-like [Coffea arabica]	144.047	11.3231	107.404	7.08485	7.17263	5.51408	13.2905	3.73232	2.51003e-05	0.00106149	up	yes
113733519	LOC113733519	XM_027259872.1	GO:0003729(mRNA binding);GO:0003824(catalytic activity);GO:0005515(protein binding);GO:0006364(rRNA processing);GO:0008266(poly(U) RNA binding);GO:0009507(chloroplast);GO:0009534(chloroplast thylakoid);GO:0009570(chloroplast stroma);GO:0009579(thylakoid);GO:0009735(response to cytokinin);GO:0009941(chloroplast envelope);GO:0010287(plastoglobule);GO:0019843(rRNA binding);GO:0032544(plastid transla…	NA	NA	NA	chloroplast stem-loop binding protein of 41 kDa a, chloroplastic-like [Coffea arabica]	4.72024	91.5537	14.0325	1.57535	1.55878	1.70184	22.8096	4.51157	2.5119e-05	0.00106149	up	yes
gene-LOC113709261	LOC113709261	gene-LOC113709261	GO:0004620(phospholipase activity);GO:0005737(cytoplasm);GO:0016020(membrane);GO:0047372(acylglycerol lipase activity)	NA	NA	NA	patatin-like protein 2 [Coffea eugenioides]	48.61	1.60306	74.4794	1.91814	1.63942	0.949759	27.6644	4.78996	2.54052e-05	0.00107214	up	yes
113691617	LOC113691617	XM_027209842.1	GO:0005871(kinesin complex);GO:0007018(microtubule-based movement);GO:0008574(ATP-dependent microtubule motor activity, plus-end-directed)	NA	NA	NA	LOW QUALITY PROTEIN: kinesin-like protein KIN-5C [Coffea arabica]	0	0	0	3.64882	2.58361	5.25956	-inf	-inf	2.56656e-05	0.00108168	down	yes
113726375	LOC113726375	XM_027250063.1	GO:0000166(nucleotide binding);GO:0005515(protein binding);GO:0005634(nucleus);GO:0005737(cytoplasm);GO:0005834(heterotrimeric G-protein complex);GO:0008150(biological_process);GO:0009846(pollen germination)	00565(Ether lipid metabolism)	K16794	NA	protein JINGUBANG-like [Coffea arabica]	51.5699	2.95021	44.8601	1.79466	1.12535	2.34993	18.858	4.2371	2.5722e-05	0.0010826	up	yes
113706597	LOC113706597	XM_027228522.1;XM_027228523.1;XM_027228524.1;XM_027228525.1;XM_027228526.1;XM_027228528.1	NA	NA	NA	NA	uncharacterized protein LOC113706597 isoform X1 [Coffea arabica];uncharacterized protein LOC113706597 isoform X2 [Coffea arabica];uncharacterized protein LOC113706597 isoform X3 [Coffea arabica];uncharacterized protein LOC113706597 isoform X4 [Coffea arabica]	0	0	0	8.76619	8.96232	9.13288	-inf	-inf	2.58268e-05	0.00108556	down	yes
gene-LOC113723076	LOC113723076	gene-LOC113723076	GO:0047274(galactinol-sucrose galactosyltransferase activity)	00052(Galactose metabolism)	K06617	EC:2.4.1.82	galactinol--sucrose galactosyltransferase [Coffea eugenioides]	181.342	110.922	208.247	11.3489	17.1337	33.6035	8.06156	3.01106	2.60509e-05	0.00109351	up	yes
113689982	LOC113689982	XM_027207806.1	GO:0004797(thymidine kinase activity);GO:0006259(DNA metabolic process);GO:0046104(thymidine metabolic process)	00240(Pyrimidine metabolism)	K00857	EC:2.7.1.21	thymidine kinase-like [Coffea arabica]	0	0	0	10.8843	8.6696	17.2382	-inf	-inf	2.62552e-05	0.00110041	down	yes
113734614	LOC113734614	XM_027261217.1	GO:0004864(protein phosphatase inhibitor activity);GO:0005634(nucleus);GO:0005737(cytoplasm);GO:0009738(abscisic acid-activated signaling pathway);GO:0010427(abscisic acid binding);GO:0080163(regulation of protein serine/threonine phosphatase activity)	NA	NA	NA	major allergen Pru ar 1-like [Coffea arabica]	820.311	113.604	602.939	8141.05	8931.75	5484.17	0.0681321	-3.87552	2.62854e-05	0.00110041	down	yes
113732279	LOC113732279	XM_027257962.1	GO:0003674(molecular_function);GO:0005618(cell wall);GO:0005886(plasma membrane);GO:0008150(biological_process);GO:0009507(chloroplast)	03008(Ribosome biogenesis in eukaryotes);04712(Circadian rhythm - plant)	K03097	EC:2.7.11.1	uncharacterized protein LOC113732279 [Coffea arabica]	1.16178	4.03895	0	46.2904	50.7853	87.451	0.0281842	-5.14897	2.6408e-05	0.00110389	down	yes
113701983	LOC113701983	XM_027222911.1	GO:0003676(nucleic acid binding);GO:0003700(DNA binding transcription factor activity);GO:0003730(mRNA 3'-UTR binding);GO:0005634(nucleus);GO:0005829(cytosol);GO:0006355(regulation of transcription, DNA-templated);GO:0044212(transcription regulatory region DNA binding);GO:0046872(metal ion binding);GO:0061158(3'-UTR-mediated mRNA destabilization)	NA	NA	NA	zinc finger CCCH domain-containing protein 15-like [Coffea arabica]	104.534	7.59195	98.872	5.58006	4.81391	3.80709	14.8579	3.89316	2.64388e-05	0.00110389	up	yes
113725587	LOC113725587	XM_027248853.1;XM_027248854.1	GO:0000981(RNA polymerase II transcription factor activity, sequence-specific DNA binding);GO:0001135(transcription factor activity, RNA polymerase II transcription factor recruiting);GO:0003677(DNA binding);GO:0003700(DNA binding transcription factor activity);GO:0005515(protein binding);GO:0005634(nucleus);GO:0006351(transcription, DNA-templated);GO:0006355(regulation of transcription, DNA-temp…	NA	NA	NA	transcription factor MYB15-like isoform X1 [Coffea arabica];transcription factor MYB4-like isoform X2 [Coffea arabica]	0	0	0	12.1738	10.0345	5.88959	-inf	-inf	2.67891e-05	0.00111703	down	yes
113694934	LOC113694934	XM_027213853.1	GO:0000786(nucleosome);GO:0003677(DNA binding);GO:0004722(protein serine/threonine phosphatase activity);GO:0005634(nucleus);GO:0005886(plasma membrane);GO:0006470(protein dephosphorylation);GO:0046872(metal ion binding);GO:0046982(protein heterodimerization activity);GO:0048366(leaf development)	NA	NA	NA	probable protein phosphatase 2C 4 [Coffea arabica]	389.224	26.2138	398.925	21.2973	18.8476	18.073	13.9882	3.80614	2.70734e-05	0.00112739	up	yes
113732791	LOC113732791	XM_027258769.1;XM_027258787.1;XM_027258779.1	GO:0002237(response to molecule of bacterial origin);GO:0005515(protein binding);GO:0005634(nucleus);GO:0005886(plasma membrane);GO:0006468(protein phosphorylation);GO:0009626(plant-type hypersensitive response);GO:0009816(defense response to bacterium, incompatible interaction);GO:0010204(defense response signaling pathway, resistance gene-independent);GO:0012505(endomembrane system);GO:0016020(…	04626(Plant-pathogen interaction);04626(Plant-pathogen interaction)	K13456	NA	RPM1-interacting protein 4-like [Coffea arabica]	88.3772	8.09908	88.02	4.73645	5.07628	4.02825	13.3297	3.73657	2.71131e-05	0.00112755	up	yes
113734050	LOC113734050	XM_027260367.1	GO:0001731(formation of translation preinitiation complex);GO:0003743(translation initiation factor activity);GO:0003924(GTPase activity);GO:0005622(intracellular)	03013(RNA transport)	K03242	NA	eukaryotic translation initiation factor 2 subunit gamma-like [Coffea arabica]	244.168	12.5276	238.601	12.3242	9.33459	10.2322	15.5309	3.95707	2.73613e-05	0.00113636	up	yes
113710465	LOC113710465	XM_027233493.1	GO:0005634(nucleus);GO:0008757(S-adenosylmethionine-dependent methyltransferase activity);GO:0032259(methylation)	00592(alpha-Linolenic acid metabolism)	K08241	EC:2.1.1.141	theobromine synthase 2 [Coffea arabica]	2.29087	204.43	19.3256	1.61193	2.41241	2.00209	37.5092	5.22917	2.74345e-05	0.0011379	up	yes
113704904	LOC113704904	XM_027226771.1	GO:0003674(molecular_function);GO:0005886(plasma membrane);GO:0008150(biological_process)	NA	NA	NA	putative UPF0481 protein At3g02645 [Coffea arabica]	7.44217	1.09774	2.66763	0	0	0	inf	inf	2.74928e-05	0.00113881	up	yes
113726139	LOC113726139	XM_027249684.1;XM_027249683.1	GO:0000105(histidine biosynthetic process);GO:0004400(histidinol-phosphate transaminase activity);GO:0005737(cytoplasm);GO:0009507(chloroplast);GO:0009570(chloroplast stroma);GO:0009570(chloroplast stroma)	00340(Histidine metabolism);00350(Tyrosine metabolism);00360(Phenylalanine metabolism);00400(Phenylalanine, tyrosine and tryptophan biosynthesis);00960(Tropane, piperidine and pyridine alkaloid biosynthesis);00960(Tropane, piperidine and pyridine alkaloid biosynthesis)	K00817	EC:2.6.1.9	unnamed protein product [Coffea canephora]	0	0	0	4.81499	11.3329	3.05948	-inf	-inf	2.78333e-05	0.0011514	down	yes
113691693	LOC113691693	XM_027209957.1	GO:0005576(extracellular region);GO:0005618(cell wall);GO:0005829(cytosol);GO:0006952(defense response);GO:0007165(signal transduction);GO:0009505(plant-type cell wall);GO:0009506(plasmodesma);GO:0016020(membrane);GO:0090353(polygalacturonase inhibitor activity)	04016(MAPK signaling pathway - plant);04626(Plant-pathogen interaction)	K13420	EC:2.7.11.1	polygalacturonase inhibitor-like [Coffea arabica]	1.27492	1.23131	3.58463	53.8725	31.1525	51.4448	0.0446315	-4.48579	2.84453e-05	0.00117517	down	yes
113719497	LOC113719497	XM_027244710.1	GO:0004568(chitinase activity);GO:0005576(extracellular region);GO:0006032(chitin catabolic process);GO:0008061(chitin binding)	00520(Amino sugar and nucleotide sugar metabolism)	K01183	EC:3.2.1.14	acidic endochitinase-like [Coffea arabica]	31.3725	53.4847	29.0287	360.004	601.545	270.483	0.0924374	-3.43538	2.86412e-05	0.0011817	down	yes
113713681	LOC113713681	XM_027237466.1	GO:0002237(response to molecule of bacterial origin);GO:0005515(protein binding);GO:0005634(nucleus);GO:0005886(plasma membrane);GO:0006468(protein phosphorylation);GO:0009626(plant-type hypersensitive response);GO:0009816(defense response to bacterium, incompatible interaction);GO:0010204(defense response signaling pathway, resistance gene-independent);GO:0012505(endomembrane system);GO:0016020(…	04626(Plant-pathogen interaction)	K13456	NA	RPM1-interacting protein 4 [Coffea arabica]	101.574	8.7407	82.6974	5.50242	4.89283	4.67146	12.8105	3.67925	2.87142e-05	0.00118316	up	yes
113707303	LOC113707303	XM_027229571.1;XM_027229572.1	GO:0000981(RNA polymerase II transcription factor activity, sequence-specific DNA binding);GO:0001135(transcription factor activity, RNA polymerase II transcription factor recruiting);GO:0003677(DNA binding);GO:0003700(DNA binding transcription factor activity);GO:0003713(transcription coactivator activity);GO:0005634(nucleus);GO:0006351(transcription, DNA-templated);GO:0006355(regulation of tran…	NA	NA	NA	transcription factor MYB3R-1-like isoform X1 [Coffea arabica];transcription factor MYB3R-1-like isoform X2 [Coffea arabica]	0	0.087988	0	4.56827	3.90383	7.60785	0.00547191	-7.51374	2.91553e-05	0.00119976	down	yes
113696369	LOC113696369	XM_027215795.1	NA	NA	NA	NA	uncharacterized protein LOC113696369 [Coffea arabica]	95.009	3.65836	58.9531	0.55279	1.30509	1.48562	47.1424	5.55895	2.92012e-05	0.00120008	up	yes
113696761	LOC113696761	XM_027216149.1	GO:0003677(DNA binding);GO:0005515(protein binding);GO:0009507(chloroplast);GO:0009534(chloroplast thylakoid);GO:0009535(chloroplast thylakoid membrane);GO:0009658(chloroplast organization);GO:0009706(chloroplast inner membrane);GO:0009941(chloroplast envelope);GO:0015979(photosynthesis);GO:0015995(chlorophyll biosynthetic process);GO:0046872(metal ion binding);GO:0048529(magnesium-protoporphyrin…	00860(Porphyrin and chlorophyll metabolism)	K04035	EC:1.14.13.81	magnesium-protoporphyrin IX monomethyl ester [oxidative] cyclase, chloroplastic-like [Coffea arabica]	46.7645	451.976	59.7908	10.4749	14.8322	13.6654	14.3314	3.84111	2.93916e-05	0.00120632	up	yes
113707204	LOC113707204	XM_027229407.1	GO:0005576(extracellular region);GO:0005768(endosome);GO:0005794(Golgi apparatus);GO:0005802(trans-Golgi network);GO:0006950(response to stress);GO:0009269(response to desiccation);GO:0009651(response to salt stress);GO:0009737(response to abscisic acid);GO:0045735(nutrient reservoir activity)	04144(Endocytosis)	K12472	NA	BURP domain-containing protein 5-like [Coffea arabica]	34.6656	308.905	59.7711	9.98447	11.4861	10.2715	12.7069	3.66754	2.94655e-05	0.00120778	up	yes
113734700	LOC113734700	XM_027261351.1	GO:0006474(N-terminal protein amino acid acetylation);GO:0008080(N-acetyltransferase activity)	NA	NA	NA	uncharacterized protein LOC113765682 [Coffea eugenioides]	298.123	15.6774	280.827	14.6481	14.7459	6.88488	16.3905	4.03478	2.96412e-05	0.0012134	up	yes
113687833	LOC113687833	XM_027205355.1	GO:0009813(flavonoid biosynthetic process);GO:0043231(intracellular membrane-bounded organelle);GO:0052696(flavonoid glucuronidation);GO:0080043(quercetin 3-O-glucosyltransferase activity);GO:0080044(quercetin 7-O-glucosyltransferase activity)	NA	NA	NA	anthocyanidin 3-O-glucosyltransferase 2-like [Coffea arabica]	720.194	36.3615	673.534	31.7237	39.0568	14.5242	16.7645	4.06734	2.97011e-05	0.00121426	up	yes
113707232	LOC113707232	XR_003452174.1	GO:0005886(plasma membrane)	NA	NA	NA	bark storage protein A-like [Coffea arabica]	7.90253	11.629	3.3219	72.9395	116.621	93.3862	0.0807692	-3.63005	2.98156e-05	0.00121736	down	yes
113691404	LOC113691404	XM_027209530.1	GO:0000149(SNARE binding);GO:0005484(SNAP receptor activity);GO:0005886(plasma membrane);GO:0006886(intracellular protein transport);GO:0006887(exocytosis);GO:0006906(vesicle fusion);GO:0012505(endomembrane system);GO:0016021(integral component of membrane);GO:0031201(SNARE complex);GO:0048278(vesicle docking)	04130(SNARE interactions in vesicular transport)	K08486	NA	syntaxin-121-like [Coffea arabica]	311.703	57.9036	881.329	35.2765	32.2411	26.4185	13.3169	3.73518	2.99581e-05	0.00122159	up	yes
113699400	LOC113699400	XM_027219750.1	GO:0009416(response to light stimulus);GO:0009813(flavonoid biosynthetic process);GO:0045486(naringenin 3-dioxygenase activity)	00941(Flavonoid biosynthesis)	K00475	EC:1.14.11.9	naringenin,2-oxoglutarate 3-dioxygenase [Coffea arabica]	17.87	219.482	124.147	6.34879	12.1595	9.30616	12.9968	3.70009	3.00149e-05	0.00122232	up	yes
113688968	LOC113688968	XM_027206802.1;XM_027206801.1	GO:0004842(ubiquitin-protein transferase activity);GO:0005515(protein binding);GO:0005789(endoplasmic reticulum membrane);GO:0006970(response to osmotic stress);GO:0009409(response to cold);GO:0009414(response to water deprivation);GO:0009611(response to wounding);GO:0009723(response to ethylene);GO:0016567(protein ubiquitination);GO:0043161(proteasome-mediated ubiquitin-dependent protein catabol…	04141(Protein processing in endoplasmic reticulum);04141(Protein processing in endoplasmic reticulum)	K10666	EC:2.3.2.27	E3 ubiquitin-protein ligase RMA1H1-like [Coffea arabica]	582.118	42.1913	627.389	30.6604	32.2354	30.317	13.4284	3.74722	3.01734e-05	0.00122718	up	yes
113725335	LOC113725335	XM_027248459.1	GO:0003700(DNA binding transcription factor activity);GO:0005634(nucleus);GO:0043565(sequence-specific DNA binding);GO:0044212(transcription regulatory region DNA binding);GO:0045893(positive regulation of transcription, DNA-templated)	NA	NA	NA	dehydration-responsive element-binding protein 2C-like [Coffea arabica]	84.9265	8.63739	116.662	5.25184	5.04445	5.29924	13.4799	3.75274	3.06226e-05	0.00124384	up	yes
gene-LOC113731273	LOC113731273	gene-LOC113731273	GO:0004601(peroxidase activity);GO:0005515(protein binding);GO:0005576(extracellular region);GO:0005618(cell wall);GO:0005794(Golgi apparatus);GO:0005829(cytosol);GO:0006979(response to oxidative stress);GO:0009809(lignin biosynthetic process);GO:0010089(xylem development);GO:0020037(heme binding);GO:0042744(hydrogen peroxide catabolic process);GO:0046872(metal ion binding);GO:0048046(apoplast);G…	00940(Phenylpropanoid biosynthesis)	K00430	EC:1.11.1.7	unnamed protein product [Coffea canephora]	6.05325	7.17277	4.69672	55.0108	74.5317	74.5067	0.0878354	-3.50905	3.07345e-05	0.00124677	down	yes
113718697	LOC113718697	XM_027243594.1	GO:0005515(protein binding);GO:0009416(response to light stimulus);GO:0009507(chloroplast);GO:0009570(chloroplast stroma);GO:0009744(response to sucrose);GO:0018316(peptide cross-linking via L-cystine);GO:0019253(reductive pentose-phosphate cycle);GO:0034605(cellular response to heat);GO:0070417(cellular response to cold);GO:0071454(cellular response to anoxia);GO:0080153(negative regulation of r…	NA	NA	NA	calvin cycle protein CP12-2, chloroplastic-like [Coffea arabica]	42.68	284.869	4.1689	2.84931	4.01164	4.0776	30.3256	4.92246	3.08476e-05	0.00124975	up	yes
113708915	LOC113708915	XM_027231636.1	GO:0004842(ubiquitin-protein transferase activity);GO:0005634(nucleus);GO:0005737(cytoplasm);GO:0009739(response to gibberellin);GO:0042742(defense response to bacterium);GO:0043069(negative regulation of programmed cell death);GO:0043161(proteasome-mediated ubiquitin-dependent protein catabolic process);GO:0046872(metal ion binding);GO:0050832(defense response to fungus);GO:2000117(negative regu…	NA	NA	NA	probable BOI-related E3 ubiquitin-protein ligase 3 [Coffea arabica]	353.908	55.9428	464.348	32.0692	27.6591	22.5606	10.6235	3.40919	3.11033e-05	0.00125848	up	yes
113725717	LOC113725717	XM_027249039.1	GO:0003333(amino acid transmembrane transport);GO:0015171(amino acid transmembrane transporter activity)	NA	NA	NA	GABA transporter 1-like [Coffea eugenioides]	0	0	0	7.17715	7.82079	4.82613	-inf	-inf	3.13945e-05	0.00126863	down	yes
113694614	LOC113694614	XM_027213456.1	GO:0016020(membrane);GO:0016709(oxidoreductase activity, acting on paired donors, with incorporation or reduction of molecular oxygen, NAD(P)H as one donor, and incorporation of one atom of oxygen);GO:0044550(secondary metabolite biosynthetic process)	NA	NA	NA	cytochrome P450 76A1-like [Coffea arabica]	7.39333	15.7667	2.65009	92.7226	134.679	134.546	0.0713088	-3.80978	3.25073e-05	0.00131191	down	yes
113714677	LOC113714677	XM_027238666.1	GO:0005515(protein binding);GO:0006779(porphyrin-containing compound biosynthetic process);GO:0006782(protoporphyrinogen IX biosynthetic process);GO:0006783(heme biosynthetic process);GO:0008883(glutamyl-tRNA reductase activity);GO:0009416(response to light stimulus);GO:0009507(chloroplast);GO:0015995(chlorophyll biosynthetic process);GO:0031969(chloroplast membrane);GO:0050661(NADP binding);GO:0…	00860(Porphyrin and chlorophyll metabolism)	K02492	EC:1.2.1.70	glutamyl-tRNA reductase 1, chloroplastic-like [Coffea arabica]	16.1209	102.859	26.2273	4.05051	3.82206	5.12863	11.1687	3.48139	3.27202e-05	0.0013188	up	yes
113692019	LOC113692019	XM_027210350.1	GO:0005634(nucleus);GO:0005654(nucleoplasm);GO:0005737(cytoplasm);GO:0005829(cytosol);GO:0006979(response to oxidative stress);GO:0032440(2-alkenal reductase [NAD(P)] activity);GO:0046686(response to cadmium ion);GO:0055114(oxidation-reduction process)	NA	NA	NA	2-alkenal reductase (NADP(+)-dependent)-like [Coffea arabica]	1.40241	21.3435	2.90838	0.034306	0.035805	0.11607	137.792	7.10635	3.28281e-05	0.00132146	up	yes
113707238	LOC113707238	XM_027229466.1	GO:0005634(nucleus);GO:0007165(signal transduction);GO:0035091(phosphatidylinositol binding)	NA	NA	NA	VAN3-binding protein-like [Coffea arabica]	0	0	0	7.6165	5.51398	11.1686	-inf	-inf	3.31827e-05	0.00133402	down	yes
113707258	LOC113707258	XM_027229488.1;XM_027229487.1;XM_027229489.1	GO:0004497(monooxygenase activity);GO:0044550(secondary metabolite biosynthetic process);GO:0044550(secondary metabolite biosynthetic process)	00906(Carotenoid biosynthesis);00906(Carotenoid biosynthesis)	K09838	EC:1.14.15.21	monooxygenase 2-like isoform X1 [Coffea arabica];monooxygenase 2-like isoform X2 [Coffea arabica]	1.86779	29.9106	2.13042	0.173041	0.0391047	0.0668852	121.523	6.92509	3.34427e-05	0.00134275	up	yes
113714058	LOC113714058	XM_027238089.1	GO:0051213(dioxygenase activity)	00904(Diterpenoid biosynthesis)	K04124	EC:1.14.11.15	probable 2-oxoglutarate-dependent dioxygenase AOP1 [Coffea arabica]	0	0	0	9.7035	9.79633	12.0853	-inf	-inf	3.37986e-05	0.00135531	down	yes
113708707	LOC113708707	XR_003452463.1;XR_003452467.1;XM_027231289.1;XM_027231287.1;XR_003452464.1;XR_003452465.1;XM_027231288.1;XR_003452466.1	NA	NA	NA	NA	uncharacterized protein LOC113779029 isoform X1 [Coffea eugenioides];uncharacterized protein LOC113708707 isoform X3 [Coffea arabica];uncharacterized protein LOC113708707 isoform X1 [Coffea arabica]	0.35343	4.26701	4.74957	0	0	0	inf	inf	3.43569e-05	0.00137594	up	yes
113735117	LOC113735117	XM_027262075.1	GO:0005524(ATP binding);GO:0006952(defense response);GO:0009506(plasmodesma);GO:0043531(ADP binding)	04626(Plant-pathogen interaction)	K13453	NA	putative late blight resistance protein homolog R1A-3 [Coffea arabica]	29.2554	3.66375	40.5369	1.62913	2.06547	1.99549	12.9095	3.69036	3.45193e-05	0.00137998	up	yes
113739496	LOC113739496	XM_027266719.1	GO:0002229(defense response to oomycetes);GO:0003700(DNA binding transcription factor activity);GO:0005516(calmodulin binding);GO:0005634(nucleus);GO:0006351(transcription, DNA-templated);GO:0006355(regulation of transcription, DNA-templated);GO:0009617(response to bacterium);GO:0009626(plant-type hypersensitive response);GO:0010112(regulation of systemic acquired resistance);GO:0010224(response …	NA	NA	NA	protein SAR DEFICIENT 1-like [Coffea arabica]	107.148	5.30897	112.761	5.62105	4.70836	3.59607	16.1731	4.01552	3.45637e-05	0.00137998	up	yes
113735906	LOC113735906	XM_027262873.1	GO:0004650(polygalacturonase activity);GO:0005576(extracellular region);GO:0005618(cell wall);GO:0008150(biological_process);GO:0048046(apoplast)	NA	NA	NA	BURP domain-containing protein 16-like [Coffea arabica]	2.65703	19.446	4.45451	0	0.017	0.073389	293.814	8.19876	3.45896e-05	0.00137998	up	yes
113702310	LOC113702310	XM_027223447.1	GO:0004568(chitinase activity);GO:0050832(defense response to fungus)	00520(Amino sugar and nucleotide sugar metabolism);04016(MAPK signaling pathway - plant)	K20547	EC:3.2.1.14	basic endochitinase-like [Coffea arabica]	29.2332	52.9217	19.1752	781.174	265.269	263.995	0.0773253	-3.69291	3.47518e-05	0.00138469	down	yes
113705267	LOC113705267	XM_027227066.1	GO:0004674(protein serine/threonine kinase activity);GO:0005524(ATP binding);GO:0005886(plasma membrane);GO:0006468(protein phosphorylation);GO:0007169(transmembrane receptor protein tyrosine kinase signaling pathway);GO:0009507(chloroplast);GO:0016021(integral component of membrane);GO:0016301(kinase activity)	04016(MAPK signaling pathway - plant);04626(Plant-pathogen interaction)	K13420	EC:2.7.11.1	LRR receptor-like serine/threonine-protein kinase EFR [Coffea arabica]	0	0.193147	0	7.37598	5.41073	7.47327	0.00953343	-6.71279	3.49355e-05	0.00138953	down	yes
113704825	LOC113704825	XM_027226698.1	GO:0005737(cytoplasm);GO:0008757(S-adenosylmethionine-dependent methyltransferase activity);GO:0032259(methylation)	NA	NA	NA	uncharacterized protein LOC113704825 [Coffea arabica]	0	44.9847	15.6837	0.095151	0.175164	0.035341	198.486	7.63289	3.49617e-05	0.00138953	up	yes
113704266	LOC113704266	XM_027226058.1	GO:0000166(nucleotide binding);GO:0005515(protein binding);GO:0005524(ATP binding);GO:0005886(plasma membrane);GO:0006952(defense response);GO:0007165(signal transduction);GO:0009626(plant-type hypersensitive response);GO:0012505(endomembrane system);GO:0019897(extrinsic component of plasma membrane);GO:0043531(ADP binding)	04626(Plant-pathogen interaction)	K13457	NA	disease resistance protein RPM1-like [Coffea arabica]	76.0348	4.31163	68.002	2.90065	3.4611	3.92237	14.425	3.8505	3.51248e-05	0.00139425	up	yes
113701366	LOC113701366	XM_027221981.1	GO:0003824(catalytic activity);GO:0005794(Golgi apparatus);GO:0008378(galactosyltransferase activity);GO:0009969(xyloglucan biosynthetic process);GO:0016020(membrane)	NA	NA	NA	xyloglucan galactosyltransferase XLT2-like [Coffea arabica]	37.6667	9.63608	27.8713	2.10623	2.10387	2.97088	10.4685	3.38798	3.59103e-05	0.00142362	up	yes
113695028	LOC113695028	XM_027213978.1	GO:0003674(molecular_function);GO:0005634(nucleus);GO:0006979(response to oxidative stress);GO:0016607(nuclear speck);GO:0046686(response to cadmium ion)	NA	NA	NA	uncharacterized protein LOC113695028 [Coffea arabica]	99.0461	8.55828	104.372	6.35598	3.88237	3.48598	15.4453	3.9491	3.60586e-05	0.0014277	up	yes
113718832	LOC113718832	XM_027243751.1	GO:0003674(molecular_function);GO:0005575(cellular_component);GO:0008150(biological_process)	04141(Protein processing in endoplasmic reticulum);04120(Ubiquitin mediated proteolysis);03420(Nucleotide excision repair)	K03868	EC:2.3.2.32	GEM-like protein 4 [Coffea arabica]	0	0	0	12.0518	13.1805	12.2086	-inf	-inf	3.62302e-05	0.00143032	down	yes
113703471	LOC113703471	XM_027224842.1	GO:0000166(nucleotide binding);GO:0005515(protein binding);GO:0005524(ATP binding);GO:0005886(plasma membrane);GO:0006952(defense response);GO:0007165(signal transduction);GO:0009626(plant-type hypersensitive response);GO:0012505(endomembrane system);GO:0019897(extrinsic component of plasma membrane);GO:0043531(ADP binding)	04626(Plant-pathogen interaction)	K13457	NA	disease resistance protein RPM1-like [Coffea arabica]	23.1499	3.5735	33.1214	1.41062	2.04092	1.05709	13.2734	3.73047	3.62519e-05	0.00143032	up	yes
113729571	LOC113729571	XM_027253848.1	GO:0003677(DNA binding);GO:0003700(DNA binding transcription factor activity);GO:0005515(protein binding);GO:0005634(nucleus);GO:0006351(transcription, DNA-templated);GO:0006355(regulation of transcription, DNA-templated);GO:0007275(multicellular organism development);GO:0009734(auxin-activated signaling pathway);GO:0009739(response to gibberellin);GO:0009740(gibberellic acid mediated signaling p…	NA	NA	NA	protein SHI RELATED SEQUENCE 1 [Coffea arabica]	0	0	0	8.77702	10.2697	8.19808	-inf	-inf	3.62615e-05	0.00143032	down	yes
113687717	LOC113687717	XM_027205260.1	GO:0000981(RNA polymerase II transcription factor activity, sequence-specific DNA binding);GO:0001135(transcription factor activity, RNA polymerase II transcription factor recruiting);GO:0003677(DNA binding);GO:0003700(DNA binding transcription factor activity);GO:0005634(nucleus);GO:0006351(transcription, DNA-templated);GO:0006355(regulation of transcription, DNA-templated);GO:0006357(regulation…	NA	NA	NA	transcription factor MYB10-like [Coffea arabica]	0	0	0	7.09239	3.37646	14.5504	-inf	-inf	3.64264e-05	0.00143503	down	yes
gene-LOC113713621	LOC113713621	gene-LOC113713621	GO:0005515(protein binding);GO:0005739(mitochondrion);GO:0005829(cytosol);GO:0006809(nitric oxide biosynthetic process);GO:0008940(nitrate reductase activity);GO:0009416(response to light stimulus);GO:0009635(response to herbicide);GO:0009703(nitrate reductase (NADH) activity);GO:0020037(heme binding);GO:0030151(molybdenum ion binding);GO:0042128(nitrate assimilation);GO:0043546(molybdopterin cof…	00910(Nitrogen metabolism)	K10534	EC:1.7.1.1;EC:1.7.1.2	nitrate reductase [NADH]-like [Coffea arabica]	0	0	0	4.04321	2.66203	6.41785	-inf	-inf	3.65223e-05	0.00143696	down	yes
113739952	LOC113739952	XM_027267395.1	GO:0005576(extracellular region);GO:0006631(fatty acid metabolic process);GO:0008126(acetylesterase activity);GO:0016042(lipid catabolic process);GO:0052689(carboxylic ester hydrolase activity)	00901(Indole alkaloid biosynthesis)	K21026	EC:3.1.1.80	GDSL esterase/lipase At3g48460 [Coffea arabica]	5.96846	32.8806	0	0	0	0.068755	565.036	9.1422	3.65671e-05	0.00143696	up	yes
113689489	LOC113689489	XM_027207263.1	GO:0043161(proteasome-mediated ubiquitin-dependent protein catabolic process);GO:0061630(ubiquitin protein ligase activity)	NA	NA	NA	E3 ubiquitin-protein ligase BIG BROTHER-like [Coffea arabica]	29.3887	1.6038	23.9079	0.378881	0.081132	0.014611	115.671	6.85389	3.69629e-05	0.0014507	up	yes
113732308	LOC113732308	XM_027258006.1;XM_027258009.1	GO:0004022(alcohol dehydrogenase (NAD) activity);GO:0050662(coenzyme binding);GO:0055114(oxidation-reduction process);GO:0005794(Golgi apparatus);GO:0005829(cytosol);GO:0005886(plasma membrane);GO:0009506(plasmodesma);GO:0009506(plasmodesma)	00940(Phenylpropanoid biosynthesis);00940(Phenylpropanoid biosynthesis)	K09753	EC:1.2.1.44	cinnamoyl-CoA reductase 2-like isoform X1 [Coffea arabica];cinnamoyl-CoA reductase 2-like isoform X2 [Coffea arabica]	0	0	0	11.4505	7.59538	9.25281	-inf	-inf	3.7207e-05	0.00145846	down	yes
113726281	LOC113726281	XM_027249911.1	GO:0005179(hormone activity);GO:0005515(protein binding);GO:0005739(mitochondrion);GO:0007275(multicellular organism development);GO:0010039(response to iron ion);GO:0010447(response to acidic pH);GO:0048226(Casparian strip);GO:0050801(ion homeostasis);GO:0055072(iron ion homeostasis);GO:0071555(cell wall organization);GO:2000067(regulation of root morphogenesis)	NA	NA	NA	protein CASPARIAN STRIP INTEGRITY FACTOR 1-like [Coffea arabica]	0	0	0	15.5063	16.8343	13.1452	-inf	-inf	3.73877e-05	0.00146371	down	yes
113692974	LOC113692974	XM_027211570.1	GO:0004674(protein serine/threonine kinase activity);GO:0005524(ATP binding);GO:0005886(plasma membrane);GO:0006468(protein phosphorylation);GO:0007169(transmembrane receptor protein tyrosine kinase signaling pathway);GO:0016021(integral component of membrane)	NA	NA	NA	putative leucine-rich repeat receptor-like serine/threonine-protein kinase At2g24130 [Coffea arabica]	0	0	0	2.82875	4.72203	4.74923	-inf	-inf	3.75121e-05	0.00146399	down	yes
113699948	LOC113699948	XM_027220299.1	GO:0003735(structural constituent of ribosome);GO:0006412(translation)	NA	NA	NA	mitochondrial uncoupling protein 5-like [Coffea arabica]	337.444	190.667	311.606	37.3257	27.448	56.1128	6.94633	2.79625	3.75303e-05	0.00146399	up	yes
113738480	LOC113738480	XM_027265710.1	GO:0009507(chloroplast);GO:0009534(chloroplast thylakoid);GO:0009535(chloroplast thylakoid membrane);GO:0009773(photosynthetic electron transport in photosystem I);GO:0010598(NAD(P)H dehydrogenase complex (plastoquinone))	NA	NA	NA	photosynthetic NDH subunit of subcomplex B 1, chloroplastic-like [Coffea arabica]	2.04942	33.531	1.67791	0	0.071365	0.146394	171.099	7.41869	3.75622e-05	0.00146399	up	yes
113706794	LOC113706794	XM_027228800.1	GO:0009705(plant-type vacuole membrane);GO:0016021(integral component of membrane)	NA	NA	NA	organic cation/carnitine transporter 3-like [Coffea arabica]	0	0	0	5.39097	4.17401	8.78838	-inf	-inf	3.75813e-05	0.00146399	down	yes
113729209	LOC113729209	XM_027253531.1	GO:0004553(hydrolase activity, hydrolyzing O-glycosyl compounds);GO:0005576(extracellular region);GO:0005618(cell wall);GO:0005794(Golgi apparatus);GO:0010411(xyloglucan metabolic process);GO:0016762(xyloglucan:xyloglucosyl transferase activity);GO:0016798(hydrolase activity, acting on glycosyl bonds);GO:0042546(cell wall biogenesis);GO:0048046(apoplast);GO:0071555(cell wall organization)	04075(Plant hormone signal transduction)	K14504	EC:2.4.1.207	probable xyloglucan endotransglucosylase/hydrolase protein 23 [Coffea arabica]	0	0	0	13.7429	8.16136	3.58428	-inf	-inf	3.76953e-05	0.00146462	down	yes
113716550	LOC113716550	XM_027240935.1	GO:0004601(peroxidase activity);GO:0005576(extracellular region);GO:0006979(response to oxidative stress);GO:0020037(heme binding);GO:0042744(hydrogen peroxide catabolic process);GO:0046872(metal ion binding);GO:0055114(oxidation-reduction process);GO:0071456(cellular response to hypoxia)	00940(Phenylpropanoid biosynthesis)	K00430	EC:1.11.1.7	lignin-forming anionic peroxidase-like [Coffea arabica]	106.984	6.06977	136.328	5.40374	5.05269	4.93551	16.2021	4.01811	3.77108e-05	0.00146462	up	yes
113689450	LOC113689450	XM_027207220.1	GO:0005524(ATP binding);GO:0005634(nucleus);GO:0005737(cytoplasm);GO:0005886(plasma membrane);GO:0006952(defense response);GO:0007165(signal transduction);GO:0009626(plant-type hypersensitive response);GO:0009814(defense response, incompatible interaction);GO:0043531(ADP binding)	04626(Plant-pathogen interaction)	K13453	NA	putative late blight resistance protein homolog R1A-3 [Coffea arabica]	0	0	0	3.14	3.56325	2.69948	-inf	-inf	3.77579e-05	0.00146462	down	yes
113727905	LOC113727905	XM_027252303.1	GO:0003674(molecular_function);GO:0005634(nucleus);GO:0008150(biological_process);GO:0016021(integral component of membrane)	NA	NA	NA	uncharacterized protein LOC113727905 [Coffea arabica]	221.101	14.6185	231.402	10.8667	12.1918	11.8576	13.3784	3.74183	3.77841e-05	0.00146462	up	yes
113709541	LOC113709541	XM_027232329.1	GO:0003674(molecular_function);GO:0005739(mitochondrion);GO:0008150(biological_process)	NA	NA	NA	uncharacterized protein LOC113709541 [Coffea arabica]	0	0	0	20.3911	12.3079	20.1036	-inf	-inf	3.81548e-05	0.00147717	down	yes
113706370	LOC113706370	XM_027228261.1	GO:0005524(ATP binding);GO:0006952(defense response);GO:0016301(kinase activity);GO:0016310(phosphorylation)	NA	NA	NA	probable serine/threonine-protein kinase PBL15 [Coffea arabica]	0	0	0	6.58929	8.04013	8.71344	-inf	-inf	3.82929e-05	0.00148069	down	yes
113741427	LOC113741427	XM_027268956.1	GO:0003993(acid phosphatase activity);GO:0009507(chloroplast)	04016(MAPK signaling pathway - plant)	K20728	NA	acid phosphatase 1-like [Coffea arabica]	98.0965	8.80382	83.1717	795.218	1028.75	1252.06	0.0617913	-4.01645	3.86521e-05	0.00149274	down	yes
113724100	LOC113724100	XM_027247040.1	GO:0003677(DNA binding);GO:0003700(DNA binding transcription factor activity);GO:0005634(nucleus);GO:0006351(transcription, DNA-templated);GO:0006355(regulation of transcription, DNA-templated);GO:0043565(sequence-specific DNA binding)	NA	NA	NA	homeobox-leucine zipper protein HOX11-like [Coffea arabica]	243.774	14.7706	215.392	11.3879	10.5018	13.3446	13.451	3.74964	3.87418e-05	0.00149368	up	yes
113729958	LOC113729958	XM_027254327.1	GO:0003677(DNA binding);GO:0003700(DNA binding transcription factor activity);GO:0003899(DNA-directed 5'-3' RNA polymerase activity);GO:0005515(protein binding);GO:0005739(mitochondrion);GO:0006352(DNA-templated transcription, initiation);GO:0006355(regulation of transcription, DNA-templated);GO:0009507(chloroplast);GO:0009553(embryo sac development);GO:0009637(response to blue light);GO:0009658(…	NA	NA	NA	RNA polymerase sigma factor sigE, chloroplastic/mitochondrial-like [Coffea arabica]	2.41993	43.9924	4.32403	0.456232	0.220293	0.675295	37.5319	5.23004	3.88082e-05	0.00149368	up	yes
113702154	LOC113702154	XM_027223182.1	GO:0004601(peroxidase activity);GO:0005576(extracellular region);GO:0005773(vacuole);GO:0005829(cytosol);GO:0006979(response to oxidative stress);GO:0009505(plant-type cell wall);GO:0009809(lignin biosynthetic process);GO:0010228(vegetative to reproductive phase transition of meristem);GO:0020037(heme binding);GO:0042744(hydrogen peroxide catabolic process);GO:0046872(metal ion binding);GO:005511…	00940(Phenylpropanoid biosynthesis)	K00430	EC:1.11.1.7	peroxidase 17-like [Coffea arabica]	0	0	0	7.43213	6.53527	9.68678	-inf	-inf	3.88193e-05	0.00149368	down	yes
113729695	LOC113729695	XM_027253947.1	GO:0004568(chitinase activity);GO:0005576(extracellular region);GO:0006032(chitin catabolic process);GO:0008061(chitin binding)	00520(Amino sugar and nucleotide sugar metabolism)	K01183	EC:3.2.1.14	acidic endochitinase-like [Coffea arabica]	0	0	0	11.4043	13.6908	14.3352	-inf	-inf	3.88734e-05	0.00149394	down	yes
113727382	LOC113727382	XM_027251516.1	GO:0004553(hydrolase activity, hydrolyzing O-glycosyl compounds);GO:0005576(extracellular region);GO:0005618(cell wall);GO:0005794(Golgi apparatus);GO:0010411(xyloglucan metabolic process);GO:0016762(xyloglucan:xyloglucosyl transferase activity);GO:0016798(hydrolase activity, acting on glycosyl bonds);GO:0042546(cell wall biogenesis);GO:0048046(apoplast);GO:0071555(cell wall organization)	04075(Plant hormone signal transduction)	K14504	EC:2.4.1.207	probable xyloglucan endotransglucosylase/hydrolase protein 23 [Coffea arabica]	0	0	0	17.5304	9.24796	4.12266	-inf	-inf	3.92902e-05	0.00150811	down	yes
113738216	LOC113738216	XM_027265454.1	GO:0005524(ATP binding);GO:0005978(glycogen biosynthetic process);GO:0008878(glucose-1-phosphate adenylyltransferase activity);GO:0009507(chloroplast);GO:0009570(chloroplast stroma);GO:0009941(chloroplast envelope);GO:0019252(starch biosynthetic process)	00500(Starch and sucrose metabolism);00520(Amino sugar and nucleotide sugar metabolism)	K00975	EC:2.7.7.27	glucose-1-phosphate adenylyltransferase large subunit 3, chloroplastic/amyloplastic-like [Coffea arabica]	0	80.3655	12.666	0.187884	0.024683	0.391406	154.033	7.26709	3.96699e-05	0.00152082	up	yes
113703412	LOC113703412	XM_027224764.1	GO:0009807(lignan biosynthetic process);GO:0010283(pinoresinol reductase activity);GO:0010284(lariciresinol reductase activity);GO:1902125((+)-pinoresinol catabolic process);GO:1902128((-)-lariciresinol catabolic process);GO:1902132((+)-lariciresinol biosynthetic process);GO:1902135((+)-secoisolariciresinol biosynthetic process)	NA	NA	NA	isoflavone reductase homolog [Coffea arabica]	0	0	0	6.43722	4.39919	21.8755	-inf	-inf	3.97867e-05	0.00152344	down	yes
113725594	LOC113725594	XM_027248860.1	GO:0003674(molecular_function);GO:0009507(chloroplast);GO:0009570(chloroplast stroma)	02010(ABC transporters)	K05658	EC:3.6.3.44	rubisco accumulation factor 1.1, chloroplastic-like [Coffea arabica]	18.9526	33.2835	38.3327	3.33044	3.72745	3.3315	8.71745	3.12391	3.99167e-05	0.00152656	up	yes
113702177	LOC113702177	XM_027223220.1	GO:0016787(hydrolase activity)	00460(Cyanoamino acid metabolism)	K20802	EC:4.1.2.10	salicylic acid-binding protein 2-like [Coffea arabica]	0	0	0	7.71472	17.6638	3.73259	-inf	-inf	4.02002e-05	0.00153553	down	yes
113714277	LOC113714277	XM_027238064.1	GO:0005576(extracellular region);GO:0016846(carbon-sulfur lyase activity)	00380(Tryptophan metabolism)	K16903	EC:2.6.1.99	tryptophan aminotransferase-related protein 4-like [Coffea arabica]	3.05189	1.1607	1.07356	0	0	0	inf	inf	4.04616e-05	0.00154364	up	yes
113717034	LOC113717034	XM_027241679.1;XM_027241678.1	GO:0005737(cytoplasm);GO:0016651(oxidoreductase activity, acting on NAD(P)H);GO:0055114(oxidation-reduction process);GO:0055114(oxidation-reduction process)	00941(Flavonoid biosynthesis);00941(Flavonoid biosynthesis)	K13081	EC:1.17.1.3	unnamed protein product [Coffea canephora];leucoanthocyanidin reductase-like isoform X1 [Coffea arabica]	17.9293	134.099	27.6377	4.78341	5.06024	4.97311	12.1259	3.60002	4.07438e-05	0.00155251	up	yes
113729890	LOC113729890	XM_027254201.1	GO:0005524(ATP binding);GO:0005886(plasma membrane);GO:0016887(ATPase activity)	NA	NA	NA	AAA-ATPase At2g46620-like [Coffea arabica]	286.335	17.5842	302.437	16.4746	15.8223	12.3812	13.5717	3.76253	4.09668e-05	0.00155912	up	yes
113701231	LOC113701231	XM_027221782.1;XM_027221781.1	GO:0005515(protein binding);GO:0005634(nucleus);GO:0007049(cell cycle);GO:0016538(cyclin-dependent protein serine/threonine kinase regulator activity);GO:0051301(cell division);GO:0051726(regulation of cell cycle);GO:0051726(regulation of cell cycle)	NA	NA	NA	G2/mitotic-specific cyclin-1-like isoform X2 [Coffea arabica];G2/mitotic-specific cyclin-2-like isoform X1 [Coffea arabica]	0	0	0	4.69552	4.66276	10.6096	-inf	-inf	4.11534e-05	0.00156433	down	yes
113737805	LOC113737805	XM_027264976.1	GO:0006474(N-terminal protein amino acid acetylation);GO:0008080(N-acetyltransferase activity)	NA	NA	NA	uncharacterized protein LOC113737805 [Coffea arabica]	47.0387	1.69989	60.9586	1.2445	1.64667	0.280968	34.5815	5.11193	4.1358e-05	0.0015702	up	yes
113740136	LOC113740136	XM_027267647.1	GO:0004190(aspartic-type endopeptidase activity);GO:0006508(proteolysis);GO:0030163(protein catabolic process)	NA	NA	NA	protein ASPARTIC PROTEASE IN GUARD CELL 1-like [Coffea arabica]	22.9024	147.394	34.872	5.21552	8.19603	2.88884	12.5867	3.65383	4.16193e-05	0.00157545	up	yes
113739142	LOC113739142	XM_027266386.1	GO:0003674(molecular_function);GO:0005634(nucleus);GO:0008150(biological_process)	NA	NA	NA	uncharacterized protein LOC113739142 [Coffea arabica]	72.4349	11.9469	51.4641	5.08692	2.62412	3.98906	11.6107	3.53738	4.1677e-05	0.00157545	up	yes
113733001	LOC113733001	XM_027259095.1;XM_027259094.1	GO:0005737(cytoplasm);GO:0006012(galactose metabolic process);GO:0006979(response to oxidative stress);GO:0009408(response to heat);GO:0009409(response to cold);GO:0009414(response to water deprivation);GO:0009644(response to high light intensity);GO:0009651(response to salt stress);GO:0009737(response to abscisic acid);GO:0016051(carbohydrate biosynthetic process);GO:0016758(transferase activity…	00052(Galactose metabolism);00052(Galactose metabolism)	K18819	EC:2.4.1.123	galactinol synthase 2-like isoform X2 [Coffea arabica];galactinol synthase 2-like isoform X1 [Coffea arabica]	0	0	0	2.68795	5.90121	20.4921	-inf	-inf	4.16943e-05	0.00157545	down	yes
113701549	LOC113701549	XM_027222263.1;XM_027222264.1	GO:0003677(DNA binding);GO:0003700(DNA binding transcription factor activity);GO:0005622(intracellular);GO:0005634(nucleus);GO:0006351(transcription, DNA-templated);GO:0006355(regulation of transcription, DNA-templated);GO:0006952(defense response);GO:0009867(jasmonic acid mediated signaling pathway);GO:0009873(ethylene-activated signaling pathway);GO:0009873(ethylene-activated signaling pathway)	04016(MAPK signaling pathway - plant);04075(Plant hormone signal transduction);04075(Plant hormone signal transduction)	K14516	NA	ethylene-responsive transcription factor 1B-like isoform X1 [Coffea arabica];ethylene-responsive transcription factor 1B-like isoform X2 [Coffea arabica]	0	0	0	10.7927	10.7708	8.53809	-inf	-inf	4.16969e-05	0.00157545	down	yes
113726812	LOC113726812	XM_027250689.1	GO:0003700(DNA binding transcription factor activity);GO:0005634(nucleus);GO:0006355(regulation of transcription, DNA-templated);GO:0010492(maintenance of shoot apical meristem identity);GO:0043565(sequence-specific DNA binding);GO:0048768(root hair cell tip growth);GO:0051301(cell division)	04075(Plant hormone signal transduction)	K14494	NA	scarecrow-like protein 6 [Coffea arabica]	27.8855	7.30351	44.9005	2.58011	2.19752	3.16375	10.0851	3.33415	4.19856e-05	0.00158445	up	yes
113725386	LOC113725386	XM_027248534.1;XM_027248541.1	GO:0004854(xanthine dehydrogenase activity);GO:0005829(cytosol);GO:0009115(xanthine catabolic process);GO:0016903(oxidoreductase activity, acting on the aldehyde or oxo group of donors);GO:0050660(flavin adenine dinucleotide binding);GO:0050660(flavin adenine dinucleotide binding)	00906(Carotenoid biosynthesis);00906(Carotenoid biosynthesis)	K09842	EC:1.2.3.14	indole-3-acetaldehyde oxidase-like isoform X1 [Coffea arabica]	0	0	0	2.38592	1.50221	4.0158	-inf	-inf	4.24074e-05	0.00159845	down	yes
113703335	LOC113703335	XM_027224657.1	GO:0004553(hydrolase activity, hydrolyzing O-glycosyl compounds);GO:0004564(beta-fructofuranosidase activity);GO:0004575(sucrose alpha-glucosidase activity);GO:0005515(protein binding);GO:0005576(extracellular region);GO:0005618(cell wall);GO:0005886(plasma membrane);GO:0005975(carbohydrate metabolic process);GO:0009611(response to wounding);GO:0048046(apoplast);GO:0050832(defense response to fun…	00052(Galactose metabolism);00500(Starch and sucrose metabolism)	K01193	EC:3.2.1.26	beta-fructofuranosidase, insoluble isoenzyme CWINV1-like [Coffea arabica]	0	0	0	5.29242	3.72761	8.13789	-inf	-inf	4.28317e-05	0.00161251	down	yes
113729816	LOC113729816	XM_027254068.1;XM_027254069.1	GO:0005515(protein binding);GO:0005634(nucleus);GO:0005834(heterotrimeric G-protein complex);GO:0007049(cell cycle);GO:0007165(signal transduction);GO:0010997(anaphase-promoting complex binding);GO:0016567(protein ubiquitination);GO:0019900(kinase binding);GO:0033597(mitotic checkpoint complex);GO:0051301(cell division);GO:0097027(ubiquitin-protein transferase activator activity);GO:1904668(posit…	04120(Ubiquitin mediated proteolysis);04120(Ubiquitin mediated proteolysis)	K03363	NA	cell division cycle 20.2, cofactor of APC complex-like isoform X1 [Coffea arabica];cell division cycle 20.2, cofactor of APC complex-like isoform X2 [Coffea arabica]	0	0	0	4.08549	2.88858	10.1599	-inf	-inf	4.29053e-05	0.00161334	down	yes
113708791	LOC113708791	XM_027231394.1	GO:0005524(ATP binding);GO:0005618(cell wall);GO:0005634(nucleus);GO:0005739(mitochondrion);GO:0005774(vacuolar membrane);GO:0005794(Golgi apparatus);GO:0005829(cytosol);GO:0005886(plasma membrane);GO:0006351(transcription, DNA-templated);GO:0006355(regulation of transcription, DNA-templated);GO:0006457(protein folding);GO:0006986(response to unfolded protein);GO:0009266(response to temperature s…	03040(Spliceosome);04141(Protein processing in endoplasmic reticulum);04144(Endocytosis)	K03283	NA	heat shock cognate 70 kDa protein-like [Coffea arabica]	475.044	278.804	399.727	59.902	59.4472	60.3109	6.42088	2.68277	4.29699e-05	0.00161384	up	yes
113715653	LOC113715653	XM_027239919.1	GO:0004351(glutamate decarboxylase activity);GO:0005516(calmodulin binding);GO:0005634(nucleus);GO:0005829(cytosol);GO:0006536(glutamate metabolic process);GO:0030170(pyridoxal phosphate binding)	00650(Butanoate metabolism);00250(Alanine, aspartate and glutamate metabolism);00410(beta-Alanine metabolism);00430(Taurine and hypotaurine metabolism)	K01580	EC:4.1.1.15	glutamate decarboxylase 4-like [Coffea arabica]	122.403	20.8746	131.067	10.8149	8.79519	9.4168	9.45138	3.24052	4.31475e-05	0.00161857	up	yes
113726837	LOC113726837	XM_027250722.1;XM_027250723.1	GO:0051213(dioxygenase activity);GO:0051213(dioxygenase activity)	00904(Diterpenoid biosynthesis);00904(Diterpenoid biosynthesis)	K04125	EC:1.14.11.13	2-oxoglutarate-dependent dioxygenase AOP2-like isoform X1 [Coffea arabica];2-oxoglutarate-dependent dioxygenase AOP2-like isoform X2 [Coffea arabica]	0	0.901211	0	28.3633	28.0099	15.1414	0.0126018	-6.31023	4.33469e-05	0.00162411	down	yes
113688099	LOC113688099	XR_003447866.1;XR_003447864.1;XR_003447862.1;XR_003447869.1;XR_003447865.1;XR_003447859.1;XR_003447860.1;XR_003447868.1;XR_003447867.1;XR_003447863.1	GO:0005634(nucleus);GO:0005768(endosome);GO:0005794(Golgi apparatus);GO:0005802(trans-Golgi network);GO:0008150(biological_process);GO:0016021(integral component of membrane);GO:0016757(transferase activity, transferring glycosyl groups);GO:0016757(transferase activity, transferring glycosyl groups)	03013(RNA transport);03013(RNA transport)	K03252	NA	uncharacterized protein LOC113732130 [Coffea arabica];unnamed protein product [Coffea canephora]	0	0	0	6.09135	4.06966	4.30639	-inf	-inf	4.35332e-05	0.00162915	down	yes
113690079	LOC113690079	XM_027207894.1	GO:0008171(O-methyltransferase activity);GO:0008757(S-adenosylmethionine-dependent methyltransferase activity);GO:0019438(aromatic compound biosynthetic process)	00945(Stilbenoid, diarylheptanoid and gingerol biosynthesis)	K16040	EC:2.1.1.240	trans-resveratrol di-O-methyltransferase-like [Coffea arabica]	0	0	0	8.04332	7.71364	13.0204	-inf	-inf	4.3644e-05	0.00163135	down	yes
113736735	LOC113736735	XM_027263819.1	GO:0051213(dioxygenase activity)	00904(Diterpenoid biosynthesis)	K04125	EC:1.14.11.13	probable 2-oxoglutarate-dependent dioxygenase AOP1 [Coffea arabica]	0	0	0	6.37666	6.27073	9.52418	-inf	-inf	4.37486e-05	0.00163331	down	yes
113704408	LOC113704408	XR_003451708.1;XM_027226314.1;XM_027226315.1;XR_003451710.1;XR_003451709.1	GO:0003674(molecular_function);GO:0005634(nucleus);GO:0008150(biological_process);GO:0008150(biological_process)	NA	NA	NA	proline-rich receptor-like protein kinase PERK8 [Coffea arabica]	34.4719	4.40748	22.0843	1.84863	1.53687	1.18738	13.3316	3.73677	4.39633e-05	0.00163825	up	yes
113717176	LOC113717176	XM_027241869.1	GO:0003674(molecular_function);GO:0005737(cytoplasm);GO:0006952(defense response);GO:0009607(response to biotic stimulus)	NA	NA	NA	MLP-like protein 34 [Coffea arabica]	12.6425	196.749	6.58488	1.36307	2.86793	3.40954	28.2671	4.82105	4.3985e-05	0.00163825	up	yes
113692538	LOC113692538	XM_027210955.1	GO:0004672(protein kinase activity);GO:0004674(protein serine/threonine kinase activity);GO:0004675(transmembrane receptor protein serine/threonine kinase activity);GO:0004713(protein tyrosine kinase activity);GO:0005515(protein binding);GO:0005524(ATP binding);GO:0005576(extracellular region);GO:0005886(plasma membrane);GO:0007166(cell surface receptor signaling pathway);GO:0010150(leaf senescen…	NA	NA	NA	probable LRR receptor-like serine/threonine-protein kinase At4g30520 [Coffea arabica]	0	0	0	4.58494	4.63987	4.25967	-inf	-inf	4.40997e-05	0.00164057	down	yes
113724912	LOC113724912	XM_027247808.1	GO:0003677(DNA binding);GO:0003700(DNA binding transcription factor activity);GO:0003899(DNA-directed 5'-3' RNA polymerase activity);GO:0005515(protein binding);GO:0005739(mitochondrion);GO:0006352(DNA-templated transcription, initiation);GO:0006355(regulation of transcription, DNA-templated);GO:0009507(chloroplast);GO:0009553(embryo sac development);GO:0009637(response to blue light);GO:0009658(…	NA	NA	NA	RNA polymerase sigma factor sigE, chloroplastic/mitochondrial-like [Coffea arabica]	3.28389	32.9119	9.24369	0.093776	0.548144	0.712831	33.5408	5.06785	4.42154e-05	0.00164222	up	yes
113691305	LOC113691305	XM_027209405.1	GO:0006952(defense response)	NA	NA	NA	protein LURP-one-related 6-like [Coffea arabica]	0	0	0	11.5816	11.1069	10.6431	-inf	-inf	4.42487e-05	0.00164222	down	yes
113732393	LOC113732393	XM_027258118.1;XM_027258126.1	GO:0005576(extracellular region);GO:0007267(cell-cell signaling);GO:0010375(stomatal complex patterning);GO:0019901(protein kinase binding);GO:0048046(apoplast);GO:2000038(regulation of stomatal complex development);GO:2000123(positive regulation of stomatal complex development);GO:2000123(positive regulation of stomatal complex development)	NA	NA	NA	uncharacterized protein LOC113732393 isoform X1 [Coffea arabica];uncharacterized protein LOC113732393 isoform X2 [Coffea arabica]	1.23402	14.7247	1.72251	0	0	0	inf	inf	4.43782e-05	0.00164488	up	yes
113689480	LOC113689480	XM_027207253.1	GO:0000398(mRNA splicing, via spliceosome);GO:0005681(spliceosomal complex)	NA	NA	NA	cytochrome P450 94C1 [Coffea arabica]	40.0702	1.58824	34.0704	0.74195	0.907805	1.75573	22.2374	4.47491	4.44252e-05	0.00164488	up	yes
113687825	LOC113687825	XM_027205349.1	GO:0003676(nucleic acid binding);GO:0003700(DNA binding transcription factor activity);GO:0005634(nucleus);GO:0006355(regulation of transcription, DNA-templated);GO:0008270(zinc ion binding);GO:0043565(sequence-specific DNA binding)	NA	NA	NA	uncharacterized protein LOC113687825 [Coffea arabica]	12.3984	0.484173	19.0984	0.315869	0.126668	0.247006	46.38	5.53543	4.44934e-05	0.00164547	up	yes
113711966	LOC113711966	XM_027235224.1;XM_027235225.1	NA	NA	NA	NA	uncharacterized protein LOC113711576 [Coffea arabica]	430.567	51.8866	257.27	3438.42	3644.46	3100.77	0.0726384	-3.78312	4.47554e-05	0.0016529	down	yes
113723233	LOC113723233	XM_027246402.1	GO:0005509(calcium ion binding)	NA	NA	NA	calcium-binding protein PBP1-like [Coffea arabica]	24.1109	3.81479	98.864	1.01886	1.17727	0.853134	41.5805	5.37783	4.47995e-05	0.0016529	up	yes
113718682	LOC113718682	XM_027243570.1	GO:0004857(enzyme inhibitor activity)	00040(Pentose and glucuronate interconversions)	K01051	EC:3.1.1.11	pectinesterase inhibitor 7-like [Coffea arabica]	0	1.99829	3.39432	64.1353	48.5779	62.6231	0.0307558	-5.023	4.48825e-05	0.00165401	down	yes
113694252	LOC113694252	XM_027213147.1	GO:0005575(cellular_component);GO:0008150(biological_process);GO:0016020(membrane);GO:0016021(integral component of membrane);GO:0016209(antioxidant activity);GO:0016491(oxidoreductase activity);GO:0045454(cell redox homeostasis);GO:0055114(oxidation-reduction process)	NA	NA	NA	peroxiredoxin Q, chloroplastic [Coffea arabica]	7.43754	193.242	54.0179	4.58807	5.00189	5.27878	17.1297	4.09843	4.49575e-05	0.00165484	up	yes
113707380	LOC113707380	XM_027229682.1;XM_027229683.1;XM_027229684.1	GO:0006508(proteolysis);GO:0008233(peptidase activity);GO:0009507(chloroplast);GO:0016021(integral component of membrane);GO:0016021(integral component of membrane)	00970(Aminoacyl-tRNA biosynthesis);00970(Aminoacyl-tRNA biosynthesis)	K01883	EC:6.1.1.16	uncharacterized protein LOC113707380 isoform X1 [Coffea arabica];uncharacterized protein LOC113707380 isoform X2 [Coffea arabica]	11.9485	144.097	10.7051	2.74304	3.76187	2.88037	17.7672	4.15115	4.50682e-05	0.00165697	up	yes
113708776	LOC113708776	XM_027231374.1	GO:0003674(molecular_function);GO:0008150(biological_process);GO:0009507(chloroplast);GO:0016021(integral component of membrane)	NA	NA	NA	uncharacterized protein LOC113708776 [Coffea arabica]	4.62253	50.0972	13.0834	0.313423	0.883886	0.604051	37.64	5.23419	4.52928e-05	0.00166292	up	yes
113743211	LOC113743211	XM_027271166.1	GO:0010162(seed dormancy process);GO:0043161(proteasome-mediated ubiquitin-dependent protein catabolic process);GO:0061630(ubiquitin protein ligase activity)	NA	NA	NA	E3 ubiquitin-protein ligase ATL41-like [Coffea arabica]	165.348	11.2827	259.6	12.1524	8.31813	9.35256	14.6273	3.87059	4.54081e-05	0.00166292	up	yes
113728735	LOC113728735	XM_027253100.1	GO:0005576(extracellular region);GO:0005618(cell wall);GO:0009826(unidimensional cell growth);GO:0009828(plant-type cell wall loosening);GO:0009831(plant-type cell wall modification involved in multidimensional cell growth);GO:0016020(membrane);GO:0019953(sexual reproduction)	NA	NA	NA	expansin-B18-like [Coffea arabica]	0	0	0	10.2203	10.0868	23.5328	-inf	-inf	4.54356e-05	0.00166292	down	yes
113704381	LOC113704381	XM_027226267.1;XM_027226266.1;XM_027226263.1;XM_027226265.1	GO:0005089(Rho guanyl-nucleotide exchange factor activity);GO:0005739(mitochondrion);GO:0005886(plasma membrane);GO:0080092(regulation of pollen tube growth);GO:0080092(regulation of pollen tube growth)	NA	NA	NA	rop guanine nucleotide exchange factor 14-like isoform X2 [Coffea arabica];rop guanine nucleotide exchange factor 14-like isoform X1 [Coffea arabica]	0	0	0	3.92055	4.02519	6.1269	-inf	-inf	4.54418e-05	0.00166292	down	yes
113690275	LOC113690275	XM_027208111.1;XM_027208112.1	GO:0003676(nucleic acid binding);GO:0003677(DNA binding);GO:0005515(protein binding);GO:0005634(nucleus);GO:0008150(biological_process);GO:0046872(metal ion binding);GO:0046872(metal ion binding)	NA	NA	NA	zinc finger CCCH domain-containing protein 13-like isoform X1 [Coffea arabica]	0	0	0	4.66269	3.73137	4.40321	-inf	-inf	4.5947e-05	0.00167945	down	yes
113709798	LOC113709798	XM_027232652.1	GO:0004674(protein serine/threonine kinase activity);GO:0005886(plasma membrane);GO:0007166(cell surface receptor signaling pathway)	NA	NA	NA	wall-associated receptor kinase-like 1 [Coffea arabica]	16.6282	1.00591	10.0997	0.163213	0.157354	0.105818	65.044	6.02335	4.61304e-05	0.00168419	up	yes
113722588	LOC113722588	XM_027245868.1	GO:0051213(dioxygenase activity)	00941(Flavonoid biosynthesis)	K05278	EC:1.14.20.6	S-norcoclaurine synthase 1-like [Coffea arabica]	0	0	0	16.3024	7.70461	4.98217	-inf	-inf	4.64424e-05	0.00169001	down	yes
113695978	LOC113695978	XM_027215237.1;XM_027215239.1;XM_027215238.1;XM_027215241.1	NA	NA	NA	NA	50S ribosomal protein 5 alpha, chloroplastic-like [Coffea arabica]	57.3383	59.403	34.8865	6.87537	7.20415	5.75712	7.64382	2.93429	4.64456e-05	0.00169001	up	yes
113695067	LOC113695067	XM_027214021.1	GO:0005886(plasma membrane)	NA	NA	NA	bark storage protein A-like [Coffea arabica]	0	0	0	5.48082	7.66296	11.7134	-inf	-inf	4.64512e-05	0.00169001	down	yes
113688961	LOC113688961	XM_027206790.1	GO:0009507(chloroplast)	NA	NA	NA	formimidoyltransferase-cyclodeaminase-like [Coffea arabica]	0	0	0	6.9233	4.97102	6.74685	-inf	-inf	4.72061e-05	0.00171478	down	yes
113742616	LOC113742616	XM_027270494.1	GO:0005515(protein binding);GO:0005524(ATP binding);GO:0005634(nucleus);GO:0005737(cytoplasm);GO:0005829(cytosol);GO:0009408(response to heat);GO:0009570(chloroplast stroma);GO:0009644(response to high light intensity);GO:0009941(chloroplast envelope);GO:0016887(ATPase activity);GO:0019538(protein metabolic process);GO:0042542(response to hydrogen peroxide);GO:0043335(protein unfolding);GO:004572…	NA	NA	NA	chaperone protein ClpB1 [Coffea arabica]	36.6504	5.24644	34.5945	2.20463	2.60874	2.25852	10.8163	3.43513	4.72414e-05	0.00171478	up	yes
113706652	LOC113706652	XM_027228582.1	GO:0005768(endosome);GO:0005794(Golgi apparatus);GO:0005802(trans-Golgi network);GO:0006004(fucose metabolic process);GO:0006486(protein glycosylation);GO:0016021(integral component of membrane);GO:0016757(transferase activity, transferring glycosyl groups)	NA	NA	NA	O-fucosyltransferase 29-like [Coffea arabica]	0	0	0	4.65586	3.88938	4.39188	-inf	-inf	4.7467e-05	0.00172098	down	yes
113743059	LOC113743059	XM_027271127.1	GO:0005737(cytoplasm);GO:0008757(S-adenosylmethionine-dependent methyltransferase activity);GO:0032259(methylation)	00564(Glycerophospholipid metabolism)	K05929	EC:2.1.1.103	phosphomethylethanolamine N-methyltransferase-like [Coffea arabica]	1.56544	4.43236	8.72795	46.6857	48.696	99.5216	0.0755541	-3.72635	4.78454e-05	0.00173094	down	yes
113690602	LOC113690602	XM_027208596.1	GO:0004497(monooxygenase activity)	NA	NA	NA	cytochrome P450 CYP72A219-like [Coffea arabica]	55.9912	2.99885	66.9865	2.18458	1.13903	3.57216	18.2687	4.1913	4.78518e-05	0.00173094	up	yes
113703126	LOC113703126	XM_027224384.1	GO:0009416(response to light stimulus);GO:0009686(gibberellin biosynthetic process);GO:0009740(gibberellic acid mediated signaling pathway);GO:0016707(gibberellin 3-beta-dioxygenase activity)	00904(Diterpenoid biosynthesis)	K04124	EC:1.14.11.15	gibberellin 3-beta-dioxygenase 1-like [Coffea arabica]	0	0	0	9.78302	12.2464	6.58322	-inf	-inf	4.80809e-05	0.00173722	down	yes
113689919	LOC113689919	XM_027207725.1	GO:0003674(molecular_function);GO:0008150(biological_process);GO:0009507(chloroplast);GO:0009535(chloroplast thylakoid membrane);GO:0016021(integral component of membrane)	NA	NA	NA	uncharacterized protein LOC113689919 [Coffea arabica]	7.33463	57.7072	23.5395	0.688141	1.23572	0.628892	34.7003	5.11688	4.81401e-05	0.00173736	up	yes
113732854	LOC113732854	XM_027258857.1	GO:0000326(protein storage vacuole);GO:0005515(protein binding);GO:0005783(endoplasmic reticulum);GO:0005789(endoplasmic reticulum membrane);GO:0005886(plasma membrane);GO:0006623(protein targeting to vacuole);GO:0016021(integral component of membrane);GO:0032586(protein storage vacuole membrane)	00230(Purine metabolism);00240(Pyrimidine metabolism);03020(RNA polymerase)	K03006	EC:2.7.7.6	protein SRC2 homolog [Coffea arabica]	107.534	9.3596	78.8839	5.47865	6.78523	3.74254	12.2312	3.61249	4.90218e-05	0.00176715	up	yes
113693633	LOC113693633	XM_027212200.1;XM_027212201.1	GO:0004497(monooxygenase activity);GO:0044550(secondary metabolite biosynthetic process);GO:0044550(secondary metabolite biosynthetic process)	00906(Carotenoid biosynthesis);00906(Carotenoid biosynthesis)	K06444	EC:5.5.1.18	lycopene epsilon cyclase, chloroplastic-like isoform X1 [Coffea arabica];lycopene epsilon cyclase, chloroplastic-like isoform X2 [Coffea arabica]	0.972253	20.0085	5.56656	0.118607	0.145874	0.0572486	82.5143	6.36657	4.91588e-05	0.00176805	up	yes
113740432	LOC113740432	XM_027268058.1	GO:0003735(structural constituent of ribosome);GO:0006412(translation)	NA	NA	NA	mitochondrial phosphate carrier protein 3, mitochondrial-like [Coffea arabica]	104.073	5.14137	114.238	5.44099	5.33518	3.38838	15.7754	3.97961	4.91668e-05	0.00176805	up	yes
113714187	LOC113714187	XM_027237982.1	GO:0004553(hydrolase activity, hydrolyzing O-glycosyl compounds);GO:0005576(extracellular region);GO:0005618(cell wall);GO:0005794(Golgi apparatus);GO:0005829(cytosol);GO:0005886(plasma membrane);GO:0008810(cellulase activity);GO:0009505(plant-type cell wall);GO:0009506(plasmodesma);GO:0030245(cellulose catabolic process);GO:0071555(cell wall organization)	00500(Starch and sucrose metabolism)	K01179	EC:3.2.1.4	endoglucanase 9-like, partial [Coffea arabica]	0	0	0	10.289	8.82356	11.5577	-inf	-inf	4.92553e-05	0.00176805	down	yes
113696085	LOC113696085	XM_027215420.1	GO:0003677(DNA binding);GO:0005515(protein binding);GO:0009507(chloroplast);GO:0009534(chloroplast thylakoid);GO:0009535(chloroplast thylakoid membrane);GO:0009658(chloroplast organization);GO:0009706(chloroplast inner membrane);GO:0009941(chloroplast envelope);GO:0015979(photosynthesis);GO:0015995(chlorophyll biosynthetic process);GO:0046872(metal ion binding);GO:0048529(magnesium-protoporphyrin…	00860(Porphyrin and chlorophyll metabolism)	K04035	EC:1.14.13.81	magnesium-protoporphyrin IX monomethyl ester [oxidative] cyclase, chloroplastic [Coffea arabica]	24.9994	329.982	36.449	6.57291	8.47718	10.5724	15.2768	3.93327	4.9272e-05	0.00176805	up	yes
113712602	LOC113712602	XM_027236085.1	GO:0005739(mitochondrion);GO:0016021(integral component of membrane)	NA	NA	NA	uncharacterized protein LOC113712602 [Coffea arabica]	234.033	17.6405	203.825	13.2383	13.7004	8.45764	12.8685	3.68577	4.98744e-05	0.00178762	up	yes
113707981	LOC113707981	XM_027230401.1	GO:0016021(integral component of membrane);GO:0042626(ATPase activity, coupled to transmembrane movement of substances);GO:0055085(transmembrane transport)	02010(ABC transporters)	K05658	EC:3.6.3.44	ABC transporter B family member 9-like [Coffea arabica]	1.7752	0.114382	1.30582	28.7086	15.5766	19.4236	0.0501562	-4.31743	4.99763e-05	0.00178923	down	yes
113735056	LOC113735056	XM_027261980.1	GO:0005576(extracellular region);GO:0006952(defense response)	NA	NA	NA	uncharacterized protein LOC113735056 [Coffea arabica]	25.141	0.304488	19.6346	445.337	405.152	462.636	0.0343304	-4.86437	5.01127e-05	0.00179207	down	yes
113722710	LOC113722710	XM_027245956.1;XM_027245957.1	GO:0005515(protein binding);GO:0005524(ATP binding);GO:0005576(extracellular region);GO:0006952(defense response);GO:0043531(ADP binding);GO:0043531(ADP binding)	NA	NA	NA	putative disease resistance protein RGA3 [Coffea arabica];putative disease resistance protein RGA1 isoform X2 [Coffea arabica]	52.8823	4.95528	45.3514	3.1215	3.17782	2.56981	11.6346	3.54035	5.03514e-05	0.00179828	up	yes
113730659	LOC113730659	XM_027255500.1	GO:0003674(molecular_function);GO:0009507(chloroplast)	NA	NA	NA	uncharacterized protein LOC113730659 [Coffea arabica]	0	0.279047	0	9.70327	8.89881	17.6679	0.0076936	-7.02212	5.04009e-05	0.00179828	down	yes
113707946	LOC113707946	XM_027230355.1	GO:0003674(molecular_function);GO:0005634(nucleus);GO:0008150(biological_process)	NA	NA	NA	uncharacterized protein LOC113707946 [Coffea arabica]	80.5347	23.3853	73.1072	9.09185	6.26976	4.31941	8.99482	3.1691	5.07245e-05	0.00180586	up	yes
113698410	LOC113698410	XM_027218226.1	GO:0005215(transporter activity);GO:0005886(plasma membrane);GO:0006857(oligopeptide transport);GO:0016020(membrane);GO:0016021(integral component of membrane);GO:0022857(transmembrane transporter activity);GO:0055085(transmembrane transport)	NA	NA	NA	protein NRT1/ PTR FAMILY 5.9-like [Coffea arabica]	0	0	0	4.09056	6.02154	6.24954	-inf	-inf	5.07282e-05	0.00180586	down	yes
113693322	LOC113693322	XM_027211878.1	GO:0003677(DNA binding);GO:0003700(DNA binding transcription factor activity);GO:0005634(nucleus);GO:0006351(transcription, DNA-templated);GO:0006355(regulation of transcription, DNA-templated);GO:0009877(nodulation)	NA	NA	NA	protein NLP7-like [Coffea arabica]	0	0.110515	0	7.04618	6.97513	7.06987	0.00523987	-7.57625	5.10717e-05	0.00181603	down	yes
113725144	LOC113725144	XM_027248138.1	GO:0004857(enzyme inhibitor activity)	00040(Pentose and glucuronate interconversions)	K01051	EC:3.1.1.11	21 kDa protein-like [Coffea arabica]	1.41907	52.707	4.00419	0.145024	0.145958	0	199.773	7.64222	5.1269e-05	0.00182098	up	yes
113712693	LOC113712693	XM_027236209.1	GO:0005215(transporter activity);GO:0005886(plasma membrane);GO:0006857(oligopeptide transport);GO:0015706(nitrate transport);GO:0016020(membrane);GO:0016021(integral component of membrane);GO:0022857(transmembrane transporter activity);GO:0042938(dipeptide transport);GO:0055085(transmembrane transport)	NA	NA	NA	protein NRT1/ PTR FAMILY 5.10-like [Coffea arabica]	0	0	0	4.4263	6.44517	5.8679	-inf	-inf	5.15416e-05	0.00182859	down	yes
113712171	LOC113712171	XM_027235462.1	GO:0004842(ubiquitin-protein transferase activity);GO:0019005(SCF ubiquitin ligase complex);GO:0031146(SCF-dependent proteasomal ubiquitin-dependent protein catabolic process)	NA	NA	NA	F-box protein At3g07870-like [Coffea arabica]	58.5008	4.53155	44.9812	2.80597	2.53859	1.79567	15.1275	3.9191	5.18687e-05	0.00183812	up	yes
113696659	LOC113696659	XM_027216040.1;XM_027216049.1;XM_027216054.1;XM_027216044.1	NA	NA	NA	NA	50S ribosomal protein 5 alpha, chloroplastic-like [Coffea arabica]	65.4672	28.921	50.6842	6.55607	7.18543	5.3177	7.61167	2.92821	5.21321e-05	0.00184537	up	yes
113734418	LOC113734418	XM_027260953.1	GO:0005575(cellular_component);GO:0009813(flavonoid biosynthetic process);GO:0016210(naringenin-chalcone synthase activity)	00941(Flavonoid biosynthesis);04712(Circadian rhythm - plant)	K00660	EC:2.3.1.74	chalcone synthase 2-like [Coffea arabica]	12.4991	84.6811	20.9532	2.13502	2.27876	4.43686	13.3475	3.73849	5.23639e-05	0.00185149	up	yes
113735012	LOC113735012	XM_027261887.1	GO:0000272(polysaccharide catabolic process);GO:0004568(chitinase activity);GO:0005576(extracellular region);GO:0005618(cell wall);GO:0006032(chitin catabolic process);GO:0006952(defense response);GO:0008061(chitin binding);GO:0009611(response to wounding);GO:0009617(response to bacterium);GO:0009626(plant-type hypersensitive response);GO:0010262(somatic embryogenesis);GO:0016998(cell wall macrom…	00520(Amino sugar and nucleotide sugar metabolism)	K01183	EC:3.2.1.14	endochitinase EP3-like [Coffea arabica]	0	0	0	10.9193	10.6383	9.70894	-inf	-inf	5.25403e-05	0.00185563	down	yes
113737416	LOC113737416	XM_027264651.1	NA	NA	NA	NA		0	0	0	7.91488	15.4872	22.3406	-inf	-inf	5.27162e-05	0.00185976	down	yes
113720555	LOC113720555	XM_027245318.1	GO:0004497(monooxygenase activity);GO:0044550(secondary metabolite biosynthetic process)	00906(Carotenoid biosynthesis)	K09838	EC:1.14.15.21	monooxygenase 2-like [Coffea arabica]	69.5935	1.74443	52.2994	2.70541	1.96164	1.53775	19.9261	4.31658	5.29948e-05	0.00186749	up	yes
113743844	LOC113743844	XM_027271937.1	GO:0009813(flavonoid biosynthetic process);GO:0043231(intracellular membrane-bounded organelle);GO:0052696(flavonoid glucuronidation);GO:0080043(quercetin 3-O-glucosyltransferase activity);GO:0080044(quercetin 7-O-glucosyltransferase activity)	NA	NA	NA	anthocyanidin 3-O-glucosyltransferase 2-like [Coffea arabica]	112.44	4.6722	55.5485	4.42503	2.81944	3.62039	15.8916	3.99019	5.31397e-05	0.00187049	up	yes
113704328	LOC113704328	XM_027226153.1	GO:0003674(molecular_function);GO:0005634(nucleus);GO:0008150(biological_process)	NA	NA	NA	uncharacterized protein LOC113704328 [Coffea arabica]	230.149	12.7043	261.649	16.8521	10.0338	6.53763	15.0942	3.91592	5.34621e-05	0.00187974	up	yes
113704988	LOC113704988	XM_027226852.1	GO:0004252(serine-type endopeptidase activity);GO:0005618(cell wall)	NA	NA	NA	subtilisin-like protease SBT1.7 [Coffea eugenioides]	7.37425	0.362094	9.81684	0.033363	0	0.036025	252.971	7.98283	5.36541e-05	0.00188437	up	yes
113718046	LOC113718046	XM_027242969.1	GO:0003674(molecular_function);GO:0005576(extracellular region);GO:0008150(biological_process)	NA	NA	NA	uncharacterized protein LOC113718046 [Coffea arabica]	0	0	0	6.40049	4.37267	14.0717	-inf	-inf	5.384e-05	0.00188879	down	yes
113709548	LOC113709548	XM_027232336.1	GO:0005576(extracellular region);GO:0005618(cell wall);GO:0005737(cytoplasm);GO:0009055(electron transfer activity);GO:0009506(plasmodesma);GO:0016614(oxidoreductase activity, acting on CH-OH group of donors);GO:0050660(flavin adenine dinucleotide binding);GO:0055114(oxidation-reduction process)	00052(Galactose metabolism);00500(Starch and sucrose metabolism)	K01187	EC:3.2.1.20	berberine bridge enzyme-like 26 [Coffea arabica]	0	0.037887	0	9.08825	6.22342	4.72051	0.00189131	-9.0464	5.41869e-05	0.00189884	down	yes
113704109	LOC113704109	XM_027225776.1	GO:0009813(flavonoid biosynthetic process);GO:0043231(intracellular membrane-bounded organelle);GO:0052696(flavonoid glucuronidation);GO:0080043(quercetin 3-O-glucosyltransferase activity);GO:0080044(quercetin 7-O-glucosyltransferase activity)	00906(Carotenoid biosynthesis)	K14595	EC:2.4.1.263	UDP-glycosyltransferase 73C7-like [Coffea arabica]	296.235	19.9253	260.546	14.2743	15.9597	17.5946	12.0578	3.59189	5.44404e-05	0.0019056	up	yes
113741847	LOC113741847	XM_027269495.1	GO:0003674(molecular_function);GO:0005576(extracellular region);GO:0009739(response to gibberellin);GO:0009740(gibberellic acid mediated signaling pathway);GO:0009744(response to sucrose);GO:0009749(response to glucose);GO:0009750(response to fructose);GO:0080167(response to karrikin)	00563(Glycosylphosphatidylinositol(GPI)-anchor biosynthesis)	K03860	NA	gibberellin-regulated protein 6-like [Coffea arabica]	0	0	0	15.9631	8.7931	21.6861	-inf	-inf	5.48062e-05	0.00191626	down	yes
113709194	LOC113709194	XR_003452614.1	GO:0003674(molecular_function);GO:0005575(cellular_component);GO:0008150(biological_process)	NA	NA	NA	PREDICTED: uncharacterized protein LOC108867878 [Pyrus x bretschneideri]	52.0757	7.68309	129.221	1.65773	2.00811	7.41486	17.0549	4.09211	5.49416e-05	0.00191886	up	yes
113733715	LOC113733715	XM_027259905.1	GO:0004650(polygalacturonase activity);GO:0005576(extracellular region);GO:0005975(carbohydrate metabolic process)	00040(Pentose and glucuronate interconversions)	K01184	EC:3.2.1.15	polygalacturonase-like [Coffea arabica]	0	0	0	5.49147	8.1717	15.8296	-inf	-inf	5.5353e-05	0.00193108	down	yes
113724969	LOC113724969	XM_027247894.1	GO:0003674(molecular_function);GO:0008150(biological_process);GO:0009507(chloroplast);GO:0009535(chloroplast thylakoid membrane);GO:0016021(integral component of membrane)	NA	NA	NA	uncharacterized protein PAM68-like [Coffea arabica]	4.90162	32.0785	9.18778	0.250167	0.082838	0.179343	90.1104	6.49362	5.54349e-05	0.00193179	up	yes
113711818	LOC113711818	XM_027235031.1;XM_027235032.1;XM_027235033.1	GO:0000082(G1/S transition of mitotic cell cycle);GO:0000307(cyclin-dependent protein kinase holoenzyme complex);GO:0004674(protein serine/threonine kinase activity);GO:0004693(cyclin-dependent protein serine/threonine kinase activity);GO:0005515(protein binding);GO:0005524(ATP binding);GO:0005634(nucleus);GO:0005737(cytoplasm);GO:0006468(protein phosphorylation);GO:0007165(signal transduction);G…	NA	NA	NA	cell division control protein 2 homolog C isoform X1 [Coffea arabica];cell division control protein 2 homolog C-like isoform X1 [Coffea arabica]	0	0	0	3.78625	3.92923	10.163	-inf	-inf	5.55862e-05	0.00193321	down	yes
113704342	LOC113704342	XM_027226193.1	GO:0009699(phenylpropanoid biosynthetic process);GO:0042349(guiding stereospecific synthesis activity)	NA	NA	NA	disease resistance response protein 206-like [Coffea arabica]	0	0	0	10.0581	11.8722	17.4777	-inf	-inf	5.55987e-05	0.00193321	down	yes
gene-LOC113689019	LOC113689019	gene-LOC113689019	GO:0009416(response to light stimulus);GO:0009535(chloroplast thylakoid membrane);GO:0009768(photosynthesis, light harvesting in photosystem I);GO:0009941(chloroplast envelope);GO:0010287(plastoglobule);GO:0016168(chlorophyll binding);GO:0031409(pigment binding)	00196(Photosynthesis - antenna proteins)	K08914	NA	unnamed protein product [Coffea canephora]	5.64826	15.6602	13.26	0	0	0.1942	178.004	7.47577	5.5723e-05	0.00193539	up	yes
113732505	LOC113732505	XM_027258323.1	GO:0005634(nucleus);GO:0005737(cytoplasm)	NA	NA	NA	U-box domain-containing protein 44-like [Coffea arabica]	31.3214	3.64612	39.4254	2.28671	2.11132	1.59585	12.4115	3.6336	5.58546e-05	0.00193723	up	yes
gene-LOC113716932	LOC113716932	gene-LOC113716932	GO:0005515(protein binding);GO:0005634(nucleus);GO:0008150(biological_process)	NA	NA	NA	LOB domain-containing protein 4 [Prunus yedoensis var. nudiflora]	0	0	0	16.7239	9.99157	8.84033	-inf	-inf	5.58996e-05	0.00193723	down	yes
113697244	LOC113697244	XM_027216786.1	GO:0000302(response to reactive oxygen species);GO:0003677(DNA binding);GO:0003700(DNA binding transcription factor activity);GO:0005634(nucleus);GO:0006351(transcription, DNA-templated);GO:0006355(regulation of transcription, DNA-templated);GO:0009723(response to ethylene);GO:0009873(ethylene-activated signaling pathway);GO:0035865(cellular response to potassium ion);GO:0043565(sequence-specific…	NA	NA	NA	ethylene-responsive transcription factor ERN1-like [Coffea arabica]	37.5366	1.3423	52.8885	0.511253	0.06389	0.911444	61.7303	5.94791	5.59611e-05	0.00193723	up	yes
113698473	LOC113698473	XM_027218301.1;XM_027218303.1;XM_027218302.1	GO:0005739(mitochondrion);GO:0005777(peroxisome);GO:0016208(AMP binding);GO:0016208(AMP binding)	NA	NA	NA	probable acyl-activating enzyme 1, peroxisomal isoform X1 [Coffea arabica];probable acyl-activating enzyme 1, peroxisomal isoform X2 [Coffea arabica]	519.371	21.5382	434.567	15.928	22.2617	28.8336	14.5543	3.86337	5.606e-05	0.00193852	up	yes
113733220	LOC113733220	XM_027259462.1	GO:0004674(protein serine/threonine kinase activity);GO:0005524(ATP binding);GO:0005886(plasma membrane);GO:0006468(protein phosphorylation);GO:0016021(integral component of membrane);GO:0016301(kinase activity);GO:0046777(protein autophosphorylation)	NA	NA	NA	probable serine/threonine-protein kinase At1g01540 [Coffea arabica]	0	0	0	5.93652	2.5973	6.68935	-inf	-inf	5.62714e-05	0.00194368	down	yes
113690713	LOC113690713	XM_027208712.1	GO:0005515(protein binding);GO:0009507(chloroplast);GO:0009523(photosystem II);GO:0009534(chloroplast thylakoid);GO:0009535(chloroplast thylakoid membrane);GO:0009579(thylakoid);GO:0009654(photosystem II oxygen evolving complex);GO:0009735(response to cytokinin);GO:0010270(photosystem II oxygen evolving complex assembly);GO:0015979(photosynthesis)	00195(Photosynthesis)	K03541	NA	photosystem II 10 kDa polypeptide, chloroplastic [Coffea arabica]	169.75	1181.96	197.022	49.2589	45.8841	50.1969	10.6559	3.41358	5.64672e-05	0.00194831	up	yes
113706523	LOC113706523	XM_027228445.1;XM_027228446.1	GO:0005886(plasma membrane);GO:0016021(integral component of membrane);GO:0042626(ATPase activity, coupled to transmembrane movement of substances);GO:0042626(ATPase activity, coupled to transmembrane movement of substances)	02010(ABC transporters);02010(ABC transporters)	K05681	NA	pleiotropic drug resistance protein 1-like [Coffea arabica]	0	0	0	2.31107	1.85745	2.81685	-inf	-inf	5.66942e-05	0.00195399	down	yes
113718919	LOC113718919	XM_027243849.1	GO:0004650(polygalacturonase activity);GO:0005576(extracellular region);GO:0005618(cell wall);GO:0008150(biological_process);GO:0048046(apoplast)	NA	NA	NA	polygalacturonase-1 non-catalytic subunit beta-like [Coffea arabica]	0	0	0	3.33114	2.52742	8.46426	-inf	-inf	5.68818e-05	0.00195831	down	yes
gene-LOC113709060	LOC113709060	gene-LOC113709060	GO:0000398(mRNA splicing, via spliceosome);GO:0003723(RNA binding);GO:0071006(U2-type catalytic step 1 spliceosome);GO:0071013(catalytic step 2 spliceosome)	NA	NA	NA	pre-mRNA-splicing factor CWC22 homolog [Coffea eugenioides]	12.7628	0.579931	8.00047	0.022539	0	0.074286	220.431	7.78418	5.7094e-05	0.00196346	up	yes
113717166	LOC113717166	XM_027241856.1	GO:0005739(mitochondrion)	NA	NA	NA	nodulin homeobox-like [Coffea arabica]	0	0	0	0.967087	2.75647	3.62926	-inf	-inf	5.72049e-05	0.00196512	down	yes
113734184	LOC113734184	XM_027260567.1;XM_027260571.1;XM_027260568.1;XM_027260569.1;XM_027260572.1;XM_027260570.1	GO:0003743(translation initiation factor activity);GO:0005515(protein binding);GO:0005737(cytoplasm);GO:0006351(transcription, DNA-templated);GO:0006355(regulation of transcription, DNA-templated);GO:0006417(regulation of translation);GO:0007275(multicellular organism development);GO:0010586(miRNA metabolic process);GO:0031047(gene silencing by RNA);GO:0035019(somatic stem cell population mainten…	NA	NA	NA	protein argonaute 10-like [Coffea arabica]	0	0	0	3.2325	2.06781	2.11877	-inf	-inf	5.73684e-05	0.00196801	down	yes
113733437	LOC113733437	XM_027259805.1	GO:0004497(monooxygenase activity)	NA	NA	NA	LOW QUALITY PROTEIN: cytochrome P450 714A1-like [Coffea arabica]	0	0	0	7.26346	6.27269	5.25498	-inf	-inf	5.74322e-05	0.00196801	down	yes
113740147	LOC113740147	XM_027267654.1	GO:0005783(endoplasmic reticulum);GO:0016020(membrane);GO:0016788(hydrolase activity, acting on ester bonds)	NA	NA	NA	protein STRICTOSIDINE SYNTHASE-LIKE 12-like [Coffea arabica]	0	0	0	7.05273	5.37755	15.7063	-inf	-inf	5.74771e-05	0.00196801	down	yes
113696179	LOC113696179	XM_027215555.1	GO:0005871(kinesin complex);GO:0007018(microtubule-based movement);GO:0008574(ATP-dependent microtubule motor activity, plus-end-directed)	NA	NA	NA	kinesin-like protein KIN-5B [Coffea arabica]	0	0	0	1.76928	1.68875	4.44479	-inf	-inf	5.80039e-05	0.00198388	down	yes
113743057	LOC113743057	XM_027271124.1	GO:0051213(dioxygenase activity)	00904(Diterpenoid biosynthesis)	K04124	EC:1.14.11.15	probable 2-oxoglutarate-dependent dioxygenase AOP1 [Coffea arabica]	0	1.47227	0	26.9607	26.9379	35.29	0.0165074	-5.92074	5.81162e-05	0.00198556	down	yes
113695273	LOC113695273	XM_027214303.1	GO:0005886(plasma membrane);GO:0006810(transport);GO:0022857(transmembrane transporter activity)	NA	NA	NA	WAT1-related protein At2g37460-like [Coffea arabica]	2.1915	2.99687	0	33.884	45.9915	67.8828	0.0351139	-4.83181	5.90776e-05	0.00201621	down	yes
113713735	LOC113713735	XM_027237555.1	GO:0004497(monooxygenase activity)	NA	NA	NA	secologanin synthase-like [Coffea arabica]	0	0	0	6.63535	1.83821	8.41858	-inf	-inf	5.91699e-05	0.00201717	down	yes
113730765	LOC113730765	XM_027255661.1	GO:0000151(ubiquitin ligase complex);GO:0000209(protein polyubiquitination);GO:0005737(cytoplasm);GO:0031624(ubiquitin conjugating enzyme binding);GO:0032436(positive regulation of proteasomal ubiquitin-dependent protein catabolic process);GO:0061630(ubiquitin protein ligase activity)	NA	NA	NA	probable E3 ubiquitin-protein ligase ARI7 [Coffea arabica]	185.484	7.33996	213.678	9.62153	10.4785	5.72564	15.7402	3.97639	5.93214e-05	0.00201813	up	yes
113715794	LOC113715794	XM_027240097.1	GO:0005515(protein binding);GO:0005524(ATP binding);GO:0005737(cytoplasm);GO:0005829(cytosol);GO:0005886(plasma membrane);GO:0006457(protein folding);GO:0009506(plasmodesma);GO:0051082(unfolded protein binding)	NA	NA	NA	T-complex protein 1 subunit epsilon-like [Coffea arabica]	0	0	0	14.2265	5.44111	22.689	-inf	-inf	5.93264e-05	0.00201813	down	yes
113730832	LOC113730832	XM_027255779.1	GO:0030599(pectinesterase activity);GO:0046910(pectinesterase inhibitor activity);GO:0071944(cell periphery)	00040(Pentose and glucuronate interconversions)	K01051	EC:3.1.1.11	pectinesterase-like [Coffea arabica]	3.54384	0	4.37446	114.201	117.376	83	0.0251713	-5.31208	6.03604e-05	0.00205021	down	yes
113701511	LOC113701511	XM_027222217.1	GO:0003755(peptidyl-prolyl cis-trans isomerase activity);GO:0005528(FK506 binding);GO:0005789(endoplasmic reticulum membrane);GO:0061077(chaperone-mediated protein folding)	00561(Glycerolipid metabolism)	K21362	EC:2.4.1.184	peptidyl-prolyl cis-trans isomerase FKBP17-2, chloroplastic-like [Coffea arabica]	1.26891	41.7293	7.12282	0	0	0.208055	240.903	7.91231	6.04172e-05	0.00205021	up	yes
113734959	LOC113734959	XM_027261749.1	GO:0000911(cytokinesis by cell plate formation);GO:0000914(phragmoplast assembly);GO:0005886(plasma membrane);GO:0008017(microtubule binding);GO:0009506(plasmodesma);GO:0009793(embryo development ending in seed dormancy);GO:0010342(endosperm cellularization);GO:0016301(kinase activity)	NA	NA	NA	serine/threonine-protein kinase RUNKEL-like [Coffea arabica]	0	0	0	1.43144	1.18902	3.44559	-inf	-inf	6.04654e-05	0.00205021	down	yes
113718604	LOC113718604	XM_027243498.1	NA	NA	NA	NA	NRR repressor homolog 1-like [Coffea arabica]	171.594	7.44444	222.461	7.26482	10.0151	6.12668	17.1532	4.10041	6.09838e-05	0.00206556	up	yes
113710708	LOC113710708	XM_027233827.1	GO:0003700(DNA binding transcription factor activity);GO:0005634(nucleus);GO:0006355(regulation of transcription, DNA-templated);GO:0008356(asymmetric cell division);GO:0009630(gravitropism);GO:0009956(radial pattern formation);GO:0043565(sequence-specific DNA binding);GO:0048366(leaf development);GO:0051457(maintenance of protein location in nucleus);GO:0090610(bundle sheath cell fate specificat…	04075(Plant hormone signal transduction)	K14494	NA	protein SCARECROW-like [Coffea arabica]	0	0	0	3.28029	2.68887	3.63067	-inf	-inf	6.12782e-05	0.00207329	down	yes
[truncated: 43,026 more rows]

## Sheet: FPKMs_DEG_Obatã-roots
t_id	class_code	chr	strand	start	end	t_name	num_exons	length	gene_id	gene_name	GO	KEGG	KO_ENTRY	EC	Description	FPKM.OHX_root1	FPKM.OHX_root2	FPKM.OHX_root3	OHR_aver	OHR_Std	OHR_CV	FPKM.OC_root1	FPKM.OC_root2	FPKM.OC_root3	OCR_aver	OCR_Std	OCR_CV	fc	log2(fc)	pval	qval	regulation	significant
[truncated: 988 more rows]
