# Supplementary material for: Transcriptomic alterations in roots of two contrasting Coffea arabica cultivars after hexanoic acid priming
Source: Front Genet. 2022 Oct 28;13:925811. doi: 10.3389/fgene.2022.925811 (PMC9651915; doi:10.3389/fgene.2022.925811)
Supplement: Supplementary file 3 [file Table4.xlsx]

## Sheet: GO Catuai
Supplementary Table 2. Gene ontology (GO) enrichment analysis of differentially expressed genes (DEGs) in Catuaí cultivar
ID Coffee	Description	log2(fc)	GO IDs	GO Names
XM_027205452.1	uncharacterized protein LOC113687918 [Coffea arabica]	Control Specific	C:GO:0005575	C:cellular_component
XM_027205607.1	uncharacterized protein LOC113688028 isoform X2 [Coffea arabica]	Control Specific	C:GO:0005575	C:cellular_component
XM_027205620.1	uncharacterized protein LOC113688035 [Coffea arabica]	Control Specific	C:GO:0005575	C:cellular_component
XM_027211052.1	protein LIKE COV 1-like [Coffea arabica]	Control Specific	C:GO:0005575	C:cellular_component
XM_027214944.1	RING finger and transmembrane domain-containing protein 2 isoform X2 [Coffea arabica]	Control Specific	C:GO:0005575	C:cellular_component
XM_027222239.1	uncharacterized membrane protein At3g27390-like isoform X2 [Coffea arabica]	Control Specific	C:GO:0005575	C:cellular_component
XM_027229304.1	uncharacterized protein LOC113707141 isoform X1 [Coffea arabica]	2.76022	C:GO:0005575	C:cellular_component
XM_027231505.1	uncharacterized protein LOC113708829 isoform X2 [Coffea arabica]	Control Specific	C:GO:0005575	C:cellular_component
XM_027233409.1	protein TRIGALACTOSYLDIACYLGLYCEROL 2, chloroplastic-like [Coffea arabica]	Control Specific	C:GO:0005575	C:cellular_component
XM_027235808.1	uncharacterized protein LOC113712386 isoform X1 [Coffea arabica]	3.06392	C:GO:0005575	C:cellular_component
XM_027240605.1	unnamed protein product [Coffea canephora]	Control Specific	C:GO:0005575	C:cellular_component
XM_027241167.1	uncharacterized protein LOC113716746 isoform X2 [Coffea arabica]	Control Specific	C:GO:0005575	C:cellular_component
XM_027243721.1	probable RNA helicase SDE3 [Coffea arabica]	Control Specific	C:GO:0005575	C:cellular_component
XM_027246224.1	uncharacterized protein LOC113722973 isoform X1 [Coffea arabica]	Control Specific	C:GO:0005575	C:cellular_component
XM_027248434.1	uncharacterized protein LOC113725319 [Coffea arabica]	Control Specific	C:GO:0005575	C:cellular_component
XM_027250140.1	LAG1 longevity assurance homolog 2-like isoform X3 [Coffea arabica]	Control Specific	C:GO:0005575	C:cellular_component
XM_027252593.1	uncharacterized protein LOC113728094 isoform X4 [Coffea arabica]	Control Specific	C:GO:0005575	C:cellular_component
XM_027253057.1	uncharacterized protein LOC113728676 isoform X1 [Coffea arabica]	Control Specific	C:GO:0005575	C:cellular_component
XM_027256686.1	LAG1 longevity assurance homolog 2-like isoform X3 [Coffea arabica]	Control Specific	C:GO:0005575	C:cellular_component
XM_027257409.1	protein EI24 homolog isoform X2 [Coffea arabica]	Control Specific	C:GO:0005575	C:cellular_component
XM_027259198.1	transmembrane protein 184A-like [Coffea arabica]	Control Specific	C:GO:0005575	C:cellular_component
XM_027269962.1	uncharacterized protein LOC113742199 [Coffea arabica]	Control Specific	C:GO:0005575	C:cellular_component
XM_027257782.1	chromo domain protein LHP1-like isoform X2 [Coffea arabica]	Control Specific	C:GO:0005634	C:nucleus
XM_027239276.1	BRISC and BRCA1-A complex member 2-like isoform X2 [Coffea arabica]	Control Specific	C:GO:0005634; C:GO:0032991	C:nucleus; C:protein-containing complex
XM_027251237.1	protein SYM1-like isoform X1 [Coffea arabica]	Control Specific	C:GO:0005737	C:cytoplasm
XM_027232988.1	nucleolar complex protein 2 homolog isoform X1 [Coffea arabica]	Control Specific	C:GO:0005829	C:cytosol
XM_027246144.1	uncharacterized protein LOC113722912 [Coffea arabica]	Control Specific	C:GO:0005886	C:plasma membrane
XM_027251730.1	vesicle-associated protein 2-2-like [Coffea arabica]	Control Specific	C:GO:0005886; C:GO:0043226	C:plasma membrane; C:organelle
XM_027245340.1	uncharacterized protein LOC113720635 [Coffea arabica]	2.63654	C:GO:0009536	C:plastid
XM_027262885.1	uncharacterized protein LOC113735913 [Coffea arabica]	Control Specific	C:GO:0009536	C:plastid
XM_027257793.1	uncharacterized protein LOC113726979 [Coffea arabica]	Control Specific	C:GO:0016020; C:GO:0016021	C:membrane; C:integral component of membrane
XM_027231034.1	calcium permeable stress-gated cation channel 1-like [Coffea arabica]	2.69565	C:GO:0016021	C:integral component of membrane
XM_027233029.1	calcium permeable stress-gated cation channel 1-like [Coffea arabica]	Control Specific	C:GO:0016021	C:integral component of membrane
XM_027225315.1	G2/mitotic-specific cyclin S13-7-like isoform X2 [Coffea arabica]	Control Specific	C:GO:0042025	C:host cell nucleus
XM_027241348.1	protein TRIGALACTOSYLDIACYLGLYCEROL 1, chloroplastic-like [Coffea arabica]	Control Specific	C:GO:0043190	C:ATP-binding cassette (ABC) transporter complex
XM_027213394.1	reticulon-like protein B21 isoform X1 [Coffea arabica]	Control Specific	C:GO:0043226	C:organelle
XM_027248358.1	reticulon-like protein B16 isoform X2 [Coffea eugenioides]	Control Specific	C:GO:0043226	C:organelle
XM_027208017.1	14-3-3 protein 9-like isoform X2 [Coffea arabica]	Control Specific	F:GO:0003674	F:molecular_function
XM_027211122.1	transcription factor LHW-like [Coffea eugenioides]	Control Specific	F:GO:0003674	F:molecular_function
XM_027212582.1	histone deacetylase 5-like isoform X1 [Coffea arabica]	Control Specific	F:GO:0003674	F:molecular_function
XM_027235532.1	abhydrolase domain-containing protein C22H12.03 isoform X2 [Coffea arabica]	Control Specific	F:GO:0003674	F:molecular_function
XM_027242549.1	zinc finger protein GAI-ASSOCIATED FACTOR 1-like [Coffea arabica]	Control Specific	F:GO:0003674	F:molecular_function
XM_027243621.1	zinc finger protein 4-like [Coffea arabica]	Control Specific	F:GO:0003674	F:molecular_function
XM_027254863.1	transcription factor SCREAM2-like [Coffea arabica]	Control Specific	F:GO:0003674	F:molecular_function
XM_027258868.1	unnamed protein product [Coffea canephora]	Control Specific	F:GO:0003674	F:molecular_function
XM_027267400.1	calmodulin-binding protein 60 A-like isoform X2 [Coffea arabica]	Control Specific	F:GO:0003674	F:molecular_function
XM_027265672.1	calmodulin-binding protein 60 A-like isoform X2 [Coffea arabica]	Control Specific	F:GO:0003674; C:GO:0005575	F:molecular_function; C:cellular_component
XM_027205366.1	nucleolar complex protein 3 homolog [Coffea arabica]	Control Specific	F:GO:0003674; C:GO:0005730	F:molecular_function; C:nucleolus
XM_027218115.1	actin cytoskeleton-regulatory complex protein PAN1-like isoform X1 [Coffea arabica]	Control Specific	F:GO:0003674; C:GO:0005829	F:molecular_function; C:cytosol
XM_027256014.1	CASP-like protein 1C1 [Coffea arabica]	Control Specific	F:GO:0003674; C:GO:0005886	F:molecular_function; C:plasma membrane
XM_027214613.1	zinc finger BED domain-containing protein DAYSLEEPER-like [Coffea arabica]	Control Specific	F:GO:0003677	F:DNA binding
XM_027215242.1	uncharacterized protein LOC113695979 isoform X1 [Coffea arabica]	Control Specific	F:GO:0003677	F:DNA binding
XM_027254645.1	AT-hook motif nuclear-localized protein 6-like isoform X1 [Coffea arabica]	Control Specific	F:GO:0003677	F:DNA binding
XM_027267597.1	zinc finger BED domain-containing protein DAYSLEEPER-like [Coffea arabica]	2.41269	F:GO:0003677	F:DNA binding
XM_027269165.1	zinc finger BED domain-containing protein DAYSLEEPER-like [Coffea arabica]	2.87398	F:GO:0003677	F:DNA binding
XM_027266780.1	AT-rich interactive domain-containing protein 4-like [Coffea arabica]	Control Specific	F:GO:0003677; F:GO:0043167	F:DNA binding; F:ion binding
XM_027209313.1	uncharacterized protein LOC113691111 [Coffea arabica]	Control Specific	F:GO:0003723	F:RNA binding
XM_027219249.1	RNA-binding protein Musashi homolog 2-like [Coffea arabica]	Control Specific	F:GO:0003723	F:RNA binding
XM_027231698.1	THO complex subunit 4A [Coffea arabica]	2.34655	F:GO:0003723	F:RNA binding
XM_027256391.1	RNA-binding protein 28 isoform X2 [Coffea arabica]	Control Specific	F:GO:0003723	F:RNA binding
XM_027260159.1	pumilio homolog 24-like isoform X2 [Coffea arabica]	Control Specific	F:GO:0003723	F:RNA binding
XM_027265329.1	double-stranded RNA-binding protein 2-like [Coffea arabica]	Control Specific	F:GO:0003723	F:RNA binding
XM_027268802.1	cell wall integrity protein scw1-like isoform X1 [Coffea arabica]	Control Specific	F:GO:0003723	F:RNA binding
XM_027260033.1	unnamed protein product [Coffea canephora]	Control Specific	F:GO:0003723; C:GO:0005575	F:RNA binding; C:cellular_component
XM_027234988.1	RNA-binding protein 38-like isoform X5 [Coffea arabica]	Control Specific	F:GO:0003729	F:mRNA binding
XM_027252626.1	uncharacterized protein LOC113728115 isoform X2 [Coffea arabica]	Control Specific	F:GO:0003729; C:GO:0005622; C:GO:0032991	F:mRNA binding; C:intracellular; C:protein-containing complex
XM_027210802.1	3-hydroxyisobutyryl-CoA hydrolase-like protein 3, mitochondrial isoform X2 [Coffea arabica]	Control Specific	F:GO:0003860	F:3-hydroxyisobutyryl-CoA hydrolase activity
XM_027210802.1	3-hydroxyisobutyryl-CoA hydrolase-like protein 3, mitochondrial isoform X2 [Coffea arabica]	Control Specific	F:GO:0003860	F:3-hydroxyisobutyryl-CoA hydrolase activity
XM_027267108.1	elongation factor 1-alpha [Coffea arabica]	Control Specific	F:GO:0003924; F:GO:0008135; F:GO:0043167	F:GTPase activity; F:translation factor activity, RNA binding; F:ion binding
XM_027233142.1	protein ROOT HAIR DEFECTIVE 3 homolog 2-like isoform X2 [Coffea arabica]	Control Specific	F:GO:0003924; F:GO:0043167; C:GO:0043226	F:GTPase activity; F:ion binding; C:organelle
XM_027228671.1	inactive poly [ADP-ribose] polymerase RCD1-like isoform X2 [Coffea arabica]	Control Specific	F:GO:0003950	F:NAD+ ADP-ribosyltransferase activity
XM_027215333.1	DEAD-box ATP-dependent RNA helicase 37-like isoform X1 [Coffea arabica]	Control Specific	F:GO:0004386; F:GO:0043167	F:helicase activity; F:ion binding
XM_027232574.1	unnamed protein product [Coffea canephora]	Control Specific	F:GO:0004386; F:GO:0043167	F:helicase activity; F:ion binding
XM_027208941.1	uncharacterized protein LOC113690854 isoform X1 [Coffea arabica]	Control Specific	F:GO:0005515	F:protein binding
XM_027212047.1	protein NLP2-like isoform X2 [Coffea arabica]	Control Specific	F:GO:0005515	F:protein binding
XM_027212267.1	probable E3 ubiquitin-protein ligase XBOS32 [Coffea arabica]	Control Specific	F:GO:0005515	F:protein binding
XM_027212747.1	uncharacterized protein LOC113693951 isoform X1 [Coffea arabica]	Control Specific	F:GO:0005515	F:protein binding
XM_027216022.1	aladin-like isoform X2 [Coffea arabica]	Control Specific	F:GO:0005515	F:protein binding
XM_027220756.1	protein NLP2-like isoform X2 [Coffea arabica]	Control Specific	F:GO:0005515	F:protein binding
XM_027223873.1	pentatricopeptide repeat-containing protein At5g25630-like [Coffea arabica]	Control Specific	F:GO:0005515	F:protein binding
XM_027225902.1	pentatricopeptide repeat-containing protein At4g38150 isoform X2 [Coffea arabica]	Control Specific	F:GO:0005515	F:protein binding
XM_027229910.1	protein IN2-1 homolog B-like isoform X1 [Coffea arabica]	Control Specific	F:GO:0005515	F:protein binding
XM_027230229.1	uncharacterized protein LOC113707862 isoform X4 [Coffea arabica]	Control Specific	F:GO:0005515	F:protein binding
XM_027231620.1	protein NLP2-like isoform X1 [Coffea arabica]	Control Specific	F:GO:0005515	F:protein binding
XM_027232334.1	uncharacterized protein LOC113709547 isoform X2 [Coffea arabica]	Control Specific	F:GO:0005515	F:protein binding
XM_027237745.1	BTB/POZ domain-containing protein At5g48800 isoform X1 [Coffea arabica]	Control Specific	F:GO:0005515	F:protein binding
XM_027239004.1	leucine-rich repeat protein 1-like [Coffea arabica]	Control Specific	F:GO:0005515	F:protein binding
XM_027244922.1	protein IQ-DOMAIN 31-like isoform X5 [Coffea arabica]	Control Specific	F:GO:0005515	F:protein binding
XM_027246031.1	SEC23-interacting protein-like isoform X1 [Coffea arabica]	Control Specific	F:GO:0005515	F:protein binding
XM_027248218.1	WD repeat-containing protein WRAP73 [Coffea arabica]	Control Specific	F:GO:0005515	F:protein binding
XM_027254580.1	F-box protein At4g00755-like isoform X1 [Coffea arabica]	Control Specific	F:GO:0005515	F:protein binding
XM_027255715.1	pentatricopeptide repeat-containing protein At1g60770-like isoform X1 [Coffea arabica]	Control Specific	F:GO:0005515	F:protein binding
XM_027257013.1	pentatricopeptide repeat-containing protein At5g09450, mitochondrial-like [Coffea arabica]	Control Specific	F:GO:0005515	F:protein binding
XM_027259685.1	uncharacterized protein LOC113733333 isoform X1 [Coffea arabica]	Control Specific	F:GO:0005515	F:protein binding
XM_027260463.1	LEC14B protein-like [Coffea arabica]	Control Specific	F:GO:0005515	F:protein binding
XM_027260468.1	LEC14B protein-like [Coffea arabica]	Hx Specific	F:GO:0005515	F:protein binding
XM_027269792.1	protein KINESIN LIGHT CHAIN-RELATED 3-like [Coffea arabica]	Control Specific	F:GO:0005515	F:protein binding
XM_027270070.1	WD-40 repeat-containing protein MSI4-like isoform X1 [Coffea arabica]	Control Specific	F:GO:0005515	F:protein binding
XR_003447878.1	plant intracellular Ras-group-related LRR protein 6-like isoform X1 [Coffea arabica]	4.31706	F:GO:0005515	F:protein binding
XM_027226865.1	protein IQ-DOMAIN 1-like [Coffea arabica]	Control Specific	F:GO:0005515; C:GO:0005635; C:GO:0005886	F:protein binding; C:nuclear envelope; C:plasma membrane
XM_027209627.1	uncharacterized protein LOC113691482 isoform X2 [Coffea arabica]	Control Specific	F:GO:0005515; C:GO:0005829; C:GO:0005886	F:protein binding; C:cytosol; C:plasma membrane
XM_027231263.1	187-kDa microtubule-associated protein AIR9 [Coffea arabica]	Control Specific	F:GO:0005515; C:GO:0005886; C:GO:0009506	F:protein binding; C:plasma membrane; C:plasmodesma
XM_027231263.1	187-kDa microtubule-associated protein AIR9 [Coffea arabica]	Control Specific	F:GO:0005515; C:GO:0005886; C:GO:0009506	F:protein binding; C:plasma membrane; C:plasmodesma
XM_027242737.1	uncharacterized protein LOC113717877 isoform X4 [Coffea arabica]	Control Specific	F:GO:0005515; F:GO:0005524	F:protein binding; F:ATP binding
XM_027225163.1	SH3 domain-containing protein 1-like isoform X4 [Coffea arabica]	Control Specific	F:GO:0005515; F:GO:0016746	F:protein binding; F:transferase activity, transferring acyl groups
XM_027216469.1	zinc finger CCCH domain-containing protein 30-like [Coffea arabica]	Control Specific	F:GO:0005515; F:GO:0046872; C:GO:0005737	F:protein binding; F:metal ion binding; C:cytoplasm
XM_027256762.1	protein NETWORKED 4A-like [Coffea arabica]	Control Specific	F:GO:0008092; C:GO:0005773	F:cytoskeletal protein binding; C:vacuole
XM_027212506.1	lysosomal Pro-X carboxypeptidase-like isoform X2 [Coffea arabica]	Control Specific	F:GO:0008233	F:peptidase activity
XM_027229430.1	uncharacterized protein LOC113707217 isoform X3 [Coffea arabica]	Control Specific	F:GO:0008233	F:peptidase activity
XM_027229766.1	uncharacterized protein LOC113707431 [Coffea arabica]	Control Specific	F:GO:0008233	F:peptidase activity
XM_027231174.1	subtilisin-like protease SBT2.2 isoform X2 [Coffea arabica]	Control Specific	F:GO:0008233	F:peptidase activity
XM_027267195.1	cucumisin-like isoform X3 [Coffea arabica]	Control Specific	F:GO:0008233	F:peptidase activity
XM_027246199.1	mitochondrial inner membrane protease ATP23 isoform X1 [Coffea arabica]	Control Specific	F:GO:0008233; F:GO:0043167	F:peptidase activity; F:ion binding
XM_027211003.1	protein ENHANCED DISEASE RESISTANCE 2 isoform X1 [Coffea arabica]	Control Specific	F:GO:0008289	F:lipid binding
XM_027249173.1	protein ENHANCED DISEASE RESISTANCE 2-like isoform X2 [Coffea arabica]	Control Specific	F:GO:0008289	F:lipid binding
XM_027209971.1	GDSL esterase/lipase 5-like [Coffea arabica]	Control Specific	F:GO:0016298	F:lipase activity
XM_027221770.1	shikimate kinase, chloroplastic-like isoform X1 [Coffea arabica]	Control Specific	F:GO:0016301	F:kinase activity
XM_027223135.1	protein PTST, chloroplastic-like [Coffea arabica]	Control Specific	F:GO:0016301	F:kinase activity
XM_027263484.1	auxin-induced protein PCNT115-like isoform X1 [Coffea arabica]	Control Specific	F:GO:0016491	F:oxidoreductase activity
XM_027264261.1	2-alkenal reductase (NADP(+)-dependent)-like [Coffea arabica]	2.30221	F:GO:0016491	F:oxidoreductase activity
XM_027265997.1	tropinone reductase homolog At5g06060-like [Coffea arabica]	Control Specific	F:GO:0016491	F:oxidoreductase activity
XM_027205344.1	tabersonine 16-hydroxylase 1-like [Coffea arabica]	Control Specific	F:GO:0016491; F:GO:0043167	F:oxidoreductase activity; F:ion binding
XM_027208243.1	1-aminocyclopropane-1-carboxylate oxidase 1-like [Coffea arabica]	Control Specific	F:GO:0016491; F:GO:0043167	F:oxidoreductase activity; F:ion binding
XM_027228548.1	premnaspirodiene oxygenase-like [Coffea arabica]	Control Specific	F:GO:0016491; F:GO:0043167	F:oxidoreductase activity; F:ion binding
XM_027232991.1	cytochrome P450 71A1-like isoform X1 [Coffea arabica]	Control Specific	F:GO:0016491; F:GO:0043167	F:oxidoreductase activity; F:ion binding
XM_027233853.1	flavonoid 3'-monooxygenase-like [Coffea arabica]	Control Specific	F:GO:0016491; F:GO:0043167	F:oxidoreductase activity; F:ion binding
XM_027239427.1	flavanone 3-dioxygenase 2-like [Coffea arabica]	Control Specific	F:GO:0016491; F:GO:0043167	F:oxidoreductase activity; F:ion binding
XM_027251295.1	cytochrome P450 87A3-like isoform X2 [Coffea arabica]	Control Specific	F:GO:0016491; F:GO:0043167	F:oxidoreductase activity; F:ion binding
XM_027251297.1	cytochrome P450 87A3-like [Coffea arabica]	Control Specific	F:GO:0016491; F:GO:0043167	F:oxidoreductase activity; F:ion binding
XM_027261382.1	cytochrome P450 71A2-like [Coffea arabica]	Control Specific	F:GO:0016491; F:GO:0043167	F:oxidoreductase activity; F:ion binding
XM_027261383.1	cytochrome P450 71A2-like [Coffea arabica]	Control Specific	F:GO:0016491; F:GO:0043167	F:oxidoreductase activity; F:ion binding
XM_027263642.1	cytochrome P450 71A2-like [Coffea arabica]	Control Specific	F:GO:0016491; F:GO:0043167	F:oxidoreductase activity; F:ion binding
XM_027271564.1	premnaspirodiene oxygenase-like [Coffea arabica]	-2.68183	F:GO:0016491; F:GO:0043167	F:oxidoreductase activity; F:ion binding
XM_027240799.1	cytochrome P450 CYP749A22-like isoform X1 [Coffea arabica]	Control Specific	F:GO:0016491; F:GO:0043167; C:GO:0005575	F:oxidoreductase activity; F:ion binding; C:cellular_component
XM_027245090.1	cytochrome P450 76A1-like [Coffea arabica]	Control Specific	F:GO:0016491; F:GO:0043167; C:GO:0005575	F:oxidoreductase activity; F:ion binding; C:cellular_component
XM_027259805.1	LOW QUALITY PROTEIN: cytochrome P450 714A1-like [Coffea arabica]	Control Specific	F:GO:0016491; F:GO:0043167; C:GO:0005575	F:oxidoreductase activity; F:ion binding; C:cellular_component
XM_027267728.1	stromal cell-derived factor 2-like protein [Coffea arabica]	Control Specific	F:GO:0016740; C:GO:0016021	F:transferase activity; C:integral component of membrane
XM_027212189.1	benzyl alcohol O-benzoyltransferase-like [Coffea arabica]	Control Specific	F:GO:0016746	F:transferase activity, transferring acyl groups
XM_027215264.1	benzyl alcohol O-benzoyltransferase-like [Coffea arabica]	Control Specific	F:GO:0016746	F:transferase activity, transferring acyl groups
XM_027219812.1	7-deoxyloganetin glucosyltransferase-like [Coffea arabica]	Control Specific	F:GO:0016757	F:transferase activity, transferring glycosyl groups
XM_027251399.1	UDP-glycosyltransferase 86A1-like isoform X1 [Coffea arabica]	Control Specific	F:GO:0016757; C:GO:0005622; C:GO:0043226	F:transferase activity, transferring glycosyl groups; C:intracellular; C:organelle
XM_027257229.1	arginase 1, mitochondrial-like isoform X1 [Coffea arabica]	Control Specific	F:GO:0016810; F:GO:0043167	F:hydrolase activity, acting on carbon-nitrogen (but not peptide) bonds; F:ion binding
XM_027260217.1	ABC transporter C family member 4-like [Coffea arabica]	Control Specific	F:GO:0016887; F:GO:0022857; F:GO:0043167; C:GO:0005773	F:ATPase activity; F:transmembrane transporter activity; F:ion binding; C:vacuole
XM_027270557.1	ABC transporter C family member 8 [Coffea arabica]	Control Specific	F:GO:0016887; F:GO:0022857; F:GO:0043167; C:GO:0005773	F:ATPase activity; F:transmembrane transporter activity; F:ion binding; C:vacuole
XR_003454807.1	ABC transporter B family member 26, chloroplastic isoform X1 [Coffea arabica]	2.68171	F:GO:0016887; F:GO:0022857; F:GO:0043167; C:GO:0009536	F:ATPase activity; F:transmembrane transporter activity; F:ion binding; C:plastid
XM_027209762.1	unnamed protein product [Coffea canephora]	Control Specific	F:GO:0022857; C:GO:0005575	F:transmembrane transporter activity; C:cellular_component
XM_027212138.1	organic cation/carnitine transporter 7-like [Coffea arabica]	Control Specific	F:GO:0022857; C:GO:0005575	F:transmembrane transporter activity; C:cellular_component
XM_027237813.1	thiamine-repressible mitochondrial transport protein THI74 [Coffea arabica]	Control Specific	F:GO:0022857; C:GO:0005575	F:transmembrane transporter activity; C:cellular_component
XM_027236404.1	maltose excess protein 1-like, chloroplastic [Coffea arabica]	Hx Specific	F:GO:0022857; C:GO:0009536	F:transmembrane transporter activity; C:plastid
XM_027236404.1	maltose excess protein 1-like, chloroplastic [Coffea arabica]	Hx Specific	F:GO:0022857; C:GO:0009536	F:transmembrane transporter activity; C:plastid
XM_027208454.1	rab3 GTPase-activating protein catalytic subunit-like isoform X2 [Coffea arabica]	Control Specific	F:GO:0030234	F:enzyme regulator activity
XM_027215200.1	probable ADP-ribosylation factor GTPase-activating protein AGD6 [Coffea arabica]	Control Specific	F:GO:0030234; F:GO:0043167	F:enzyme regulator activity; F:ion binding
XM_027206312.1	putative late blight resistance protein homolog R1A-3 [Coffea arabica]	Control Specific	F:GO:0043167	F:ion binding
XM_027208195.1	disease resistance RPP13-like protein 4 [Coffea arabica]	Control Specific	F:GO:0043167	F:ion binding
XM_027224906.1	uncharacterized protein LOC113703514 isoform X1 [Coffea arabica]	Control Specific	F:GO:0043167	F:ion binding
XM_027224966.1	uncharacterized protein LOC113703565 [Coffea arabica]	Control Specific	F:GO:0043167	F:ion binding
XM_027229101.1	cytoplasmic 60S subunit biogenesis factor REI1 homolog 1-like [Coffea arabica]	Control Specific	F:GO:0043167	F:ion binding
XM_027238619.1	zinc finger CCCH domain-containing protein 55-like [Coffea arabica]	Control Specific	F:GO:0043167	F:ion binding
XM_027238857.1	immune-associated nucleotide-binding protein 9-like isoform X1 [Coffea arabica]	Control Specific	F:GO:0043167	F:ion binding
XM_027239702.1	uncharacterized protein LOC113715484 [Coffea arabica]	Control Specific	F:GO:0043167	F:ion binding
XM_027240003.1	TATA-binding protein-associated factor BTAF1-like isoform X2 [Coffea arabica]	Control Specific	F:GO:0043167	F:ion binding
XM_027242132.1	putative disease resistance RPP13-like protein 3 [Coffea arabica]	Control Specific	F:GO:0043167	F:ion binding
XM_027244867.1	putative disease resistance RPP13-like protein 3 [Coffea arabica]	Control Specific	F:GO:0043167	F:ion binding
XM_027260482.1	uncharacterized protein LOC113734130 [Coffea arabica]	Control Specific	F:GO:0043167	F:ion binding
XM_027269999.1	zinc finger protein BRUTUS-like At1g74770 isoform X1 [Coffea arabica]	Control Specific	F:GO:0043167	F:ion binding
XR_003454750.1	probable disease resistance protein At1g58602 [Coffea arabica]	Control Specific	F:GO:0043167	F:ion binding
XM_027208819.1	transmembrane E3 ubiquitin-protein ligase FLY2-like isoform X2 [Coffea arabica]	Control Specific	F:GO:0043167; C:GO:0005575	F:ion binding; C:cellular_component
XM_027221900.1	AAA-ATPase ASD, mitochondrial-like [Coffea arabica]	-3.07733	F:GO:0043167; C:GO:0005575	F:ion binding; C:cellular_component
XM_027208616.1	germin-like protein subfamily 1 member 14 [Coffea arabica]	Control Specific	F:GO:0043167; C:GO:0005618	F:ion binding; C:cell wall
XM_027215108.1	nudix hydrolase 19, chloroplastic-like isoform X2 [Coffea arabica]	Control Specific	F:GO:0043167; C:GO:0005829; C:GO:0009536	F:ion binding; C:cytosol; C:plastid
XM_027215030.1	unnamed protein product [Coffea canephora]	Control Specific	F:GO:0047205	F:quinate O-hydroxycinnamoyltransferase activity
XM_027266112.1	manganese-dependent ADP-ribose/CDP-alcohol diphosphatase-like [Coffea arabica]	Control Specific	F:GO:0047631; F:GO:0047734	F:ADP-ribose diphosphatase activity; F:CDP-glycerol diphosphatase activity
XM_027257133.1	E3 ubiquitin-protein ligase BRE1-like 1 isoform X2 [Coffea arabica]	Control Specific	P:GO:0000003; P:GO:0000278; P:GO:0002376; P:GO:0006464; P:GO:0006950; P:GO:0021700; P:GO:0048856; P:GO:0051276; P:GO:0051301; F:GO:0043167	P:reproduction; P:mitotic cell cycle; P:immune system process; P:cellular protein modification process; P:response to stress; P:developmental maturation; P:anatomical structure development; P:chromosome organization; P:cell division; F:ion binding
XM_027225102.1	G-protein coupled receptor 1-like [Coffea arabica]	Control Specific	P:GO:0000003; P:GO:0000278; P:GO:0005975; P:GO:0006520; P:GO:0007165; P:GO:0009058; P:GO:0021700; P:GO:0048856; F:GO:0003674; C:GO:0005773; C:GO:0005886	P:reproduction; P:mitotic cell cycle; P:carbohydrate metabolic process; P:cellular amino acid metabolic process; P:signal transduction; P:biosynthetic process; P:developmental maturation; P:anatomical structure development; F:molecular_function; C:vacuole; C:plasma membrane
XM_027219390.1	E3 ubiquitin-protein ligase BRE1-like 2 isoform X2 [Coffea arabica]	Control Specific	P:GO:0000003; P:GO:0002376; P:GO:0006464; P:GO:0006950; P:GO:0021700; P:GO:0048856; P:GO:0051276; F:GO:0043167	P:reproduction; P:immune system process; P:cellular protein modification process; P:response to stress; P:developmental maturation; P:anatomical structure development; P:chromosome organization; F:ion binding
XM_027236573.1	mitotic spindle checkpoint protein BUBR1 [Coffea arabica]	Control Specific	P:GO:0000003; P:GO:0006464; P:GO:0007059; P:GO:0051276; P:GO:0140014; F:GO:0016301; C:GO:0000228	P:reproduction; P:cellular protein modification process; P:chromosome segregation; P:chromosome organization; P:mitotic nuclear division; F:kinase activity; C:nuclear chromosome
XM_027256035.1	transcription factor VOZ1-like [Coffea arabica]	Control Specific	P:GO:0000003; P:GO:0009058; P:GO:0034641; P:GO:0048856	P:reproduction; P:biosynthetic process; P:cellular nitrogen compound metabolic process; P:anatomical structure development
XM_027241345.1	ubiquitin-like modifier-activating enzyme atg7 isoform X1 [Coffea arabica]	Control Specific	P:GO:0000045; P:GO:0000422; P:GO:0006501; P:GO:0006995; P:GO:0015031; P:GO:0032446; P:GO:0034727; P:GO:0044805; F:GO:0019778; F:GO:0019779; C:GO:0000407	P:autophagosome assembly; P:autophagy of mitochondrion; P:C-terminal protein lipidation; P:cellular response to nitrogen starvation; P:protein transport; P:protein modification by small protein conjugation; P:piecemeal microautophagy of the nucleus; P:late nucleophagy; F:Atg12 activating enzyme activity; F:Atg8 activating enzyme activity; C:phagophore assembly site
XM_027251541.1	histidinol dehydrogenase, chloroplastic-like isoform X5 [Coffea arabica]	Control Specific	P:GO:0000105; P:GO:0055114; F:GO:0004399; F:GO:0008270; F:GO:0051287	P:histidine biosynthetic process; P:oxidation-reduction process; F:histidinol dehydrogenase activity; F:zinc ion binding; F:NAD binding
XM_027258498.1	histidinol dehydrogenase, chloroplastic-like isoform X4 [Coffea arabica]	Control Specific	P:GO:0000105; P:GO:0055114; F:GO:0004399; F:GO:0008270; F:GO:0051287	P:histidine biosynthetic process; P:oxidation-reduction process; F:histidinol dehydrogenase activity; F:zinc ion binding; F:NAD binding
XM_027251539.1	histidinol dehydrogenase, chloroplastic-like isoform X3 [Coffea arabica]	Hx Specific	P:GO:0000105; P:GO:0055114; F:GO:0004399; F:GO:0046872; F:GO:0051287	P:histidine biosynthetic process; P:oxidation-reduction process; F:histidinol dehydrogenase activity; F:metal ion binding; F:NAD binding
XM_027212129.1	two-component response regulator ARR12-like [Coffea arabica]	Control Specific	P:GO:0000160; P:GO:0006355; F:GO:0003677; F:GO:0003700	P:phosphorelay signal transduction system; P:regulation of transcription, DNA-templated; F:DNA binding; F:DNA-binding transcription factor activity
XM_027212129.1	two-component response regulator ARR12-like [Coffea arabica]	Control Specific	P:GO:0000160; P:GO:0006355; F:GO:0003677; F:GO:0003700	P:phosphorelay signal transduction system; P:regulation of transcription, DNA-templated; F:DNA binding; F:DNA-binding transcription factor activity
XM_027265197.1	phytochrome B-like isoform X1 [Coffea arabica]	Control Specific	P:GO:0000160; P:GO:0006355; P:GO:0009584; P:GO:0009585; P:GO:0017006; P:GO:0018298; P:GO:0023014; F:GO:0000155; F:GO:0009881; F:GO:0042803	P:phosphorelay signal transduction system; P:regulation of transcription, DNA-templated; P:detection of visible light; P:red, far-red light phototransduction; P:protein-tetrapyrrole linkage; P:protein-chromophore linkage; P:signal transduction by protein phosphorylation; F:phosphorelay sensor kinase activity; F:photoreceptor activity; F:protein homodimerization activity
XR_003447954.1	histidine kinase 2-like isoform X2 [Coffea arabica]	Control Specific	P:GO:0000160; P:GO:0023014; F:GO:0000155; C:GO:0016021	P:phosphorelay signal transduction system; P:signal transduction by protein phosphorylation; F:phosphorelay sensor kinase activity; C:integral component of membrane
XM_027231257.1	two-component response regulator-like PRR37 isoform X2 [Coffea arabica]	Control Specific	P:GO:0000160; P:GO:0048579; F:GO:0005515	P:phosphorelay signal transduction system; P:negative regulation of long-day photoperiodism, flowering; F:protein binding
XM_027233287.1	ATP-dependent RNA helicase DEAH12, chloroplastic-like [Coffea arabica]	Control Specific	P:GO:0000209; P:GO:0032436; P:GO:0090502; F:GO:0003676; F:GO:0004523; F:GO:0016874; F:GO:0031624; F:GO:0046872; F:GO:0061630; C:GO:0000151; C:GO:0005737	P:protein polyubiquitination; P:positive regulation of proteasomal ubiquitin-dependent protein catabolic process; P:RNA phosphodiester bond hydrolysis, endonucleolytic; F:nucleic acid binding; F:RNA-DNA hybrid ribonuclease activity; F:ligase activity; F:ubiquitin conjugating enzyme binding; F:metal ion binding; F:ubiquitin protein ligase activity; C:ubiquitin ligase complex; C:cytoplasm
XM_027255757.1	zinc finger protein 830-like isoform X2 [Coffea arabica]	Control Specific	P:GO:0000278; P:GO:0006259; P:GO:0006950; P:GO:0009058; F:GO:0043167; C:GO:0005634; C:GO:0032991	P:mitotic cell cycle; P:DNA metabolic process; P:response to stress; P:biosynthetic process; F:ion binding; C:nucleus; C:protein-containing complex
XM_027244794.1	small nuclear ribonucleoprotein Sm D2-like [Coffea arabica]	Control Specific	P:GO:0000387; C:GO:0005682; C:GO:0005685; C:GO:0005686; C:GO:0046540; C:GO:0071011; C:GO:0071013	P:spliceosomal snRNP assembly; C:U5 snRNP; C:U1 snRNP; C:U2 snRNP; C:U4/U6 x U5 tri-snRNP complex; C:precatalytic spliceosome; C:catalytic step 2 spliceosome
XM_027208776.1	peptidyl-prolyl cis-trans isomerase CYP59-like isoform X1 [Coffea arabica]	Control Specific	P:GO:0000413; F:GO:0003723; F:GO:0003755; F:GO:0008270	P:protein peptidyl-prolyl isomerization; F:RNA binding; F:peptidyl-prolyl cis-trans isomerase activity; F:zinc ion binding
XM_027211243.1	DExH-box ATP-dependent RNA helicase DExH10-like isoform X2 [Coffea arabica]	Control Specific	P:GO:0000460; P:GO:0006401; F:GO:0003723; F:GO:0003724; F:GO:0005524	P:maturation of 5.8S rRNA; P:RNA catabolic process; F:RNA binding; F:RNA helicase activity; F:ATP binding
XM_027257503.1	DExH-box ATP-dependent RNA helicase DExH9 isoform X1 [Coffea arabica]	Control Specific	P:GO:0000460; P:GO:0006401; F:GO:0003723; F:GO:0003724; F:GO:0005524	P:maturation of 5.8S rRNA; P:RNA catabolic process; F:RNA binding; F:RNA helicase activity; F:ATP binding
XM_027218945.1	ribosome biogenesis protein BOP1 homolog isoform X6 [Coffea arabica]	Control Specific	P:GO:0000463; P:GO:0000466; F:GO:0005515; F:GO:0043021; C:GO:0005654; C:GO:0030687; C:GO:0070545	P:maturation of LSU-rRNA from tricistronic rRNA transcript (SSU-rRNA, 5.8S rRNA, LSU-rRNA); P:maturation of 5.8S rRNA from tricistronic rRNA transcript (SSU-rRNA, 5.8S rRNA, LSU-rRNA); F:protein binding; F:ribonucleoprotein complex binding; C:nucleoplasm; C:preribosome, large subunit precursor; C:PeBoW complex
XM_027219177.1	protein furry homolog-like isoform X2 [Coffea arabica]	Control Specific	P:GO:0000902; C:GO:0005886	P:cell morphogenesis; C:plasma membrane
XM_027216562.1	villin-2 [Coffea arabica]	Control Specific	P:GO:0001558; P:GO:0009630; P:GO:0051014; P:GO:0051693; P:GO:2000012; F:GO:0051015; C:GO:0032432	P:regulation of cell growth; P:gravitropism; P:actin filament severing; P:actin filament capping; P:regulation of auxin polar transport; F:actin filament binding; C:actin filament bundle
XM_027268800.1	hexokinase-1-like [Coffea arabica]	Control Specific	P:GO:0001678; P:GO:0006096; P:GO:0046835; P:GO:0051156; F:GO:0004340; F:GO:0005524; F:GO:0005536; F:GO:0008865; F:GO:0019158; C:GO:0005829	P:cellular glucose homeostasis; P:glycolytic process; P:carbohydrate phosphorylation; P:glucose 6-phosphate metabolic process; F:glucokinase activity; F:ATP binding; F:glucose binding; F:fructokinase activity; F:mannokinase activity; C:cytosol
XM_027257515.1	methionine S-methyltransferase isoform X1 [Coffea arabica]	Control Specific	P:GO:0001887; P:GO:0009058; P:GO:0046500; F:GO:0008757; F:GO:0030170; C:GO:0005829	P:selenium compound metabolic process; P:biosynthetic process; P:S-adenosylmethionine metabolic process; F:S-adenosylmethionine-dependent methyltransferase activity; F:pyridoxal phosphate binding; C:cytosol
XM_027207406.1	cold-responsive protein kinase 1-like [Coffea arabica]	Control Specific	P:GO:0002237; P:GO:0009625; P:GO:0046777; P:GO:0050826; F:GO:0004674; F:GO:0005524; C:GO:0005886	P:response to molecule of bacterial origin; P:response to insect; P:protein autophosphorylation; P:response to freezing; F:protein serine/threonine kinase activity; F:ATP binding; C:plasma membrane
XM_027206386.1	tRNA (guanine(37)-N1)-methyltransferase 1 [Coffea arabica]	Control Specific	P:GO:0002939; F:GO:0052906; C:GO:0005759	P:tRNA N1-guanine methylation; F:tRNA (guanine(37)-N(1))-methyltransferase activity; C:mitochondrial matrix
XM_027256317.1	tRNA-dihydrouridine(47) synthase [NAD(P)(+)]-like isoform X2 [Coffea arabica]	Control Specific	P:GO:0002943; P:GO:0055114; F:GO:0017150; F:GO:0046872; F:GO:0050660	P:tRNA dihydrouridine synthesis; P:oxidation-reduction process; F:tRNA dihydrouridine synthase activity; F:metal ion binding; F:flavin adenine dinucleotide binding
XM_027217394.1	tRNA-dihydrouridine(20) synthase [NAD(P)+]-like isoform X2 [Coffea arabica]	Control Specific	P:GO:0002943; P:GO:0055114; F:GO:0017150; F:GO:0050660	P:tRNA dihydrouridine synthesis; P:oxidation-reduction process; F:tRNA dihydrouridine synthase activity; F:flavin adenine dinucleotide binding
XM_027244288.1	alpha-amylase 3, chloroplastic-like isoform X2 [Coffea arabica]	Control Specific	P:GO:0005975; F:GO:0004556; F:GO:0005509; F:GO:0103025; C:GO:0009570	P:carbohydrate metabolic process; F:alpha-amylase activity; F:calcium ion binding; F:alpha-amylase activity (releasing maltohexaose); C:chloroplast stroma
XM_027257801.1	beta-hexosaminidase 2-like [Coffea arabica]	Control Specific	P:GO:0005975; F:GO:0004563; F:GO:0102148	P:carbohydrate metabolic process; F:beta-N-acetylhexosaminidase activity; F:N-acetyl-beta-D-galactosaminidase activity
XM_027257801.1	beta-hexosaminidase 2-like [Coffea arabica]	Control Specific	P:GO:0005975; F:GO:0004563; F:GO:0102148	P:carbohydrate metabolic process; F:beta-N-acetylhexosaminidase activity; F:N-acetyl-beta-D-galactosaminidase activity
XM_027240011.1	unnamed protein product [Coffea canephora]	Control Specific	P:GO:0005975; F:GO:0008422; C:GO:0016021	P:carbohydrate metabolic process; F:beta-glucosidase activity; C:integral component of membrane
XM_027233483.1	cytosolic enolase 3-like isoform X2 [Coffea arabica]	Control Specific	P:GO:0005975; P:GO:0006091; P:GO:0009056; P:GO:0034641; P:GO:0044281; F:GO:0016829; F:GO:0043167; C:GO:0005829; C:GO:0032991	P:carbohydrate metabolic process; P:generation of precursor metabolites and energy; P:catabolic process; P:cellular nitrogen compound metabolic process; P:small molecule metabolic process; F:lyase activity; F:ion binding; C:cytosol; C:protein-containing complex
XM_027263699.1	ribulose-phosphate 3-epimerase, cytoplasmic isoform-like [Coffea arabica]	Control Specific	P:GO:0005975; P:GO:0006098; F:GO:0004750; F:GO:0046872	P:carbohydrate metabolic process; P:pentose-phosphate shunt; F:ribulose-phosphate 3-epimerase activity; F:metal ion binding
XM_027242604.1	probable alpha,alpha-trehalose-phosphate synthase [UDP-forming] 9 [Coffea arabica]	Control Specific	P:GO:0005975; P:GO:0009058; F:GO:0003674	P:carbohydrate metabolic process; P:biosynthetic process; F:molecular_function
XM_027219204.1	O-fucosyltransferase 27-like isoform X2 [Coffea arabica]	Control Specific	P:GO:0005975; P:GO:0044281; F:GO:0016757; C:GO:0005794	P:carbohydrate metabolic process; P:small molecule metabolic process; F:transferase activity, transferring glycosyl groups; C:Golgi apparatus
XM_027222749.1	O-fucosyltransferase 27-like isoform X2 [Coffea arabica]	Control Specific	P:GO:0005975; P:GO:0044281; F:GO:0016757; C:GO:0005794	P:carbohydrate metabolic process; P:small molecule metabolic process; F:transferase activity, transferring glycosyl groups; C:Golgi apparatus
XM_027243269.1	probable polygalacturonase isoform X1 [Coffea arabica]	Control Specific	P:GO:0005975; P:GO:0071554; F:GO:0016798; C:GO:0005576	P:carbohydrate metabolic process; P:cell wall organization or biogenesis; F:hydrolase activity, acting on glycosyl bonds; C:extracellular region
XM_027212501.1	1,4-alpha-glucan-branching enzyme 2-2, chloroplastic/amyloplastic-like isoform X2 [Coffea arabica]	Control Specific	P:GO:0005978; F:GO:0003844; F:GO:0004553; F:GO:0043169	P:glycogen biosynthetic process; F:1,4-alpha-glucan branching enzyme activity; F:hydrolase activity, hydrolyzing O-glycosyl compounds; F:cation binding
XM_027205711.1	alpha,alpha-trehalose-phosphate synthase [UDP-forming] 1 [Coffea arabica]	Control Specific	P:GO:0005992; P:GO:0009793; P:GO:0010182; P:GO:0016311; P:GO:0051301; P:GO:0070413; F:GO:0003825; F:GO:0004805; C:GO:0005829	P:trehalose biosynthetic process; P:embryo development ending in seed dormancy; P:sugar mediated signaling pathway; P:dephosphorylation; P:cell division; P:trehalose metabolism in response to stress; F:alpha,alpha-trehalose-phosphate synthase (UDP-forming) activity; F:trehalose-phosphatase activity; C:cytosol
XM_027224302.1	probable trehalose-phosphate phosphatase F [Coffea arabica]	Control Specific	P:GO:0005992; P:GO:0016311; F:GO:0004805	P:trehalose biosynthetic process; P:dephosphorylation; F:trehalose-phosphatase activity
XM_027234565.1	6-phosphofructo-2-kinase/fructose-2,6-bisphosphatase isoform X1 [Coffea arabica]	2.16721	P:GO:0006000; P:GO:0006003; P:GO:0016311; P:GO:0046835; F:GO:0003873; F:GO:0004331; F:GO:0005524; F:GO:2001070; C:GO:0005829	P:fructose metabolic process; P:fructose 2,6-bisphosphate metabolic process; P:dephosphorylation; P:carbohydrate phosphorylation; F:6-phosphofructo-2-kinase activity; F:fructose-2,6-bisphosphate 2-phosphatase activity; F:ATP binding; F:starch binding; C:cytosol
XM_027221694.1	probable fructokinase-6, chloroplastic isoform X2 [Coffea arabica]	Control Specific	P:GO:0006000; P:GO:0046835; F:GO:0008865; C:GO:0005829; C:GO:0009570	P:fructose metabolic process; P:carbohydrate phosphorylation; F:fructokinase activity; C:cytosol; C:chloroplast stroma
XM_027223540.1	probable fructokinase-6, chloroplastic isoform X2 [Coffea arabica]	Control Specific	P:GO:0006000; P:GO:0046835; F:GO:0008865; C:GO:0005829; C:GO:0009570	P:fructose metabolic process; P:carbohydrate phosphorylation; F:fructokinase activity; C:cytosol; C:chloroplast stroma
XM_027252206.1	inactive glucose-6-phosphate 1-dehydrogenase 4, chloroplastic-like isoform X1 [Coffea arabica]	Control Specific	P:GO:0006006; P:GO:0055114; F:GO:0004345; F:GO:0050661	P:glucose metabolic process; P:oxidation-reduction process; F:glucose-6-phosphate dehydrogenase activity; F:NADP binding
XM_027220328.1	alpha-mannosidase-like isoform X2 [Coffea arabica]	Control Specific	P:GO:0006013; F:GO:0004559; F:GO:0030246; F:GO:0046872	P:mannose metabolic process; F:alpha-mannosidase activity; F:carbohydrate binding; F:metal ion binding
XM_027228234.1	early nodulin-like protein 1 [Coffea arabica]	Control Specific	P:GO:0006091; F:GO:0016491	P:generation of precursor metabolites and energy; F:oxidoreductase activity
XM_027237125.1	uncharacterized protein LOC113713404 [Coffea arabica]	Control Specific	P:GO:0006096; F:GO:0004619	P:glycolytic process; F:phosphoglycerate mutase activity
XM_027208956.1	uncharacterized protein LOC113690864 [Coffea arabica]	Control Specific	P:GO:0006189; P:GO:0044208; F:GO:0004018; F:GO:0070626	P:'de novo' IMP biosynthetic process; P:'de novo' AMP biosynthetic process; F:N6-(1,2-dicarboxyethyl)AMP AMP-lyase (fumarate-forming) activity; F:(S)-2-(5-amino-1-(5-phospho-D-ribosyl)imidazole-4-carboxamido)succinate AMP-lyase (fumarate-forming) activity
XM_027258372.1	uncharacterized protein LOC113732542 isoform X1 [Coffea arabica]	Control Specific	P:GO:0006189; P:GO:0044208; F:GO:0004018; F:GO:0070626	P:'de novo' IMP biosynthetic process; P:'de novo' AMP biosynthetic process; F:N6-(1,2-dicarboxyethyl)AMP AMP-lyase (fumarate-forming) activity; F:(S)-2-(5-amino-1-(5-phospho-D-ribosyl)imidazole-4-carboxamido)succinate AMP-lyase (fumarate-forming) activity
XM_027270850.1	general transcription and DNA repair factor IIH subunit TFB4-like isoform X2 [Coffea arabica]	Control Specific	P:GO:0006289; P:GO:0070816; F:GO:0008094; F:GO:0008353; C:GO:0000439; C:GO:0005675	P:nucleotide-excision repair; P:phosphorylation of RNA polymerase II C-terminal domain; F:DNA-dependent ATPase activity; F:RNA polymerase II CTD heptapeptide repeat kinase activity; C:transcription factor TFIIH core complex; C:transcription factor TFIIH holo complex
XM_027260681.1	actin-related protein 9 isoform X1 [Coffea arabica]	Hx Specific	P:GO:0006302; P:GO:0006355; P:GO:0032508; P:GO:0043044; F:GO:0043138; C:GO:0016021; C:GO:0031011	P:double-strand break repair; P:regulation of transcription, DNA-templated; P:DNA duplex unwinding; P:ATP-dependent chromatin remodeling; F:3'-5' DNA helicase activity; C:integral component of membrane; C:Ino80 complex
XM_027234842.1	protein MRG1-like isoform X2 [Coffea arabica]	Control Specific	P:GO:0006325; P:GO:0006355; C:GO:0005634	P:chromatin organization; P:regulation of transcription, DNA-templated; C:nucleus
XM_027257830.1	homeobox-leucine zipper protein HOX11-like [Coffea arabica]	Control Specific	P:GO:0006355; F:GO:0003700; F:GO:0043565	P:regulation of transcription, DNA-templated; F:DNA-binding transcription factor activity; F:sequence-specific DNA binding
XM_027269844.1	topless-related protein 1-like isoform X2 [Coffea arabica]	Control Specific	P:GO:0006355; F:GO:0005515	P:regulation of transcription, DNA-templated; F:protein binding
XM_027267689.1	GATA transcription factor 28-like isoform X1 [Coffea arabica]	Control Specific	P:GO:0006355; F:GO:0005515; F:GO:0008270; F:GO:0043565	P:regulation of transcription, DNA-templated; F:protein binding; F:zinc ion binding; F:sequence-specific DNA binding
XM_027262107.1	BTB/POZ and TAZ domain-containing protein 3-like [Coffea arabica]	Control Specific	P:GO:0006355; P:GO:0009409; P:GO:0009553; P:GO:0009555; P:GO:0009651; P:GO:0009723; P:GO:0009751; P:GO:0016573; P:GO:0042542; F:GO:0003712; F:GO:0004402; F:GO:0005516; F:GO:0008270; C:GO:0042025	P:regulation of transcription, DNA-templated; P:response to cold; P:embryo sac development; P:pollen development; P:response to salt stress; P:response to ethylene; P:response to salicylic acid; P:histone acetylation; P:response to hydrogen peroxide; F:transcription coregulator activity; F:histone acetyltransferase activity; F:calmodulin binding; F:zinc ion binding; C:host cell nucleus
XM_027233990.1	protein GIGANTEA-like [Coffea arabica]	Control Specific	P:GO:0006355; P:GO:0009409; P:GO:0009637; P:GO:0010218; P:GO:0010378; P:GO:0042542; P:GO:0048578; P:GO:0080167; C:GO:0005654	P:regulation of transcription, DNA-templated; P:response to cold; P:response to blue light; P:response to far red light; P:temperature compensation of the circadian clock; P:response to hydrogen peroxide; P:positive regulation of long-day photoperiodism, flowering; P:response to karrikin; C:nucleoplasm
XM_027249814.1	BES1/BZR1 homolog protein 4-like isoform X1 [Coffea arabica]	Control Specific	P:GO:0006355; P:GO:0009742; F:GO:0003700	P:regulation of transcription, DNA-templated; P:brassinosteroid mediated signaling pathway; F:DNA-binding transcription factor activity
XM_027241480.1	histone acetyltransferase HAC1-like [Coffea arabica]	-2.31397	P:GO:0006355; P:GO:0016573; F:GO:0003712; F:GO:0004402; F:GO:0008270; C:GO:0016021; C:GO:0042025	P:regulation of transcription, DNA-templated; P:histone acetylation; F:transcription coregulator activity; F:histone acetyltransferase activity; F:zinc ion binding; C:integral component of membrane; C:host cell nucleus
XM_027235843.1	la-related protein 1B-like isoform X1 [Coffea arabica]	Control Specific	P:GO:0006396; F:GO:0003723; C:GO:0005634; C:GO:1990904	P:RNA processing; F:RNA binding; C:nucleus; C:ribonucleoprotein complex
XM_027231640.1	endoribonuclease Dicer homolog 2 isoform X1 [Coffea arabica]	Control Specific	P:GO:0006396; P:GO:0031047; P:GO:0090502; F:GO:0003723; F:GO:0004525; F:GO:0005515; F:GO:0005524	P:RNA processing; P:gene silencing by RNA; P:RNA phosphodiester bond hydrolysis, endonucleolytic; F:RNA binding; F:ribonuclease III activity; F:protein binding; F:ATP binding
XM_027226375.1	THO complex subunit 7A-like [Coffea arabica]	Control Specific	P:GO:0006397; C:GO:0005634; C:GO:0032991	P:mRNA processing; C:nucleus; C:protein-containing complex
XM_027242032.1	RNA-binding protein 25-like isoform X1 [Coffea arabica]	Control Specific	P:GO:0006397; F:GO:0003723	P:mRNA processing; F:RNA binding
XM_027256589.1	uncharacterized protein LOC113731364 [Coffea arabica]	Control Specific	P:GO:0006399; P:GO:0006412; P:GO:0006464; C:GO:0005829	P:tRNA metabolic process; P:translation; P:cellular protein modification process; C:cytosol
XM_027247615.1	alanine--tRNA ligase-like [Coffea arabica]	Control Specific	P:GO:0006400; P:GO:0070143; P:GO:0106074; F:GO:0000049; F:GO:0002161; F:GO:0004813; F:GO:0005524; F:GO:0008270; F:GO:0016597; C:GO:0005829; C:GO:0009507	P:tRNA modification; P:mitochondrial alanyl-tRNA aminoacylation; P:aminoacyl-tRNA metabolism involved in translational fidelity; F:tRNA binding; F:aminoacyl-tRNA editing activity; F:alanine-tRNA ligase activity; F:ATP binding; F:zinc ion binding; F:amino acid binding; C:cytosol; C:chloroplast
XM_027206423.1	CCR4-NOT transcription complex subunit 9-like [Coffea arabica]	Control Specific	P:GO:0006412; C:GO:0005737; C:GO:0032991; C:GO:0043226	P:translation; C:cytoplasm; C:protein-containing complex; C:organelle
XM_027236962.1	60S ribosomal protein L32-1-like [Coffea arabica]	Control Specific	P:GO:0006412; F:GO:0003735; C:GO:0005840	P:translation; F:structural constituent of ribosome; C:ribosome
XM_027244731.1	unnamed protein product [Coffea canephora]	Control Specific	P:GO:0006412; F:GO:0003735; C:GO:0015934	P:translation; F:structural constituent of ribosome; C:large ribosomal subunit
XM_027233336.1	transcription initiation factor TFIID subunit 5-like [Coffea arabica]	Control Specific	P:GO:0006413; F:GO:0003743; F:GO:0005515	P:translational initiation; F:translation initiation factor activity; F:protein binding
XM_027218276.1	15.7 kDa heat shock protein, peroxisomal-like [Coffea arabica]	Hx Specific	P:GO:0006457; P:GO:0006950; C:GO:0005777	P:protein folding; P:response to stress; C:peroxisome
XM_027214807.1	E3 ubiquitin-protein ligase UPL7 isoform X1 [Coffea arabica]	Control Specific	P:GO:0006464; F:GO:0003674	P:cellular protein modification process; F:molecular_function
XM_027218639.1	U-box domain-containing protein 5 isoform X1 [Coffea arabica]	Control Specific	P:GO:0006464; F:GO:0003674	P:cellular protein modification process; F:molecular_function
XM_027215162.1	mitogen-activated protein kinase kinase 4-like [Coffea arabica]	Control Specific	P:GO:0006464; F:GO:0016301; F:GO:0043167	P:cellular protein modification process; F:kinase activity; F:ion binding
XM_027223860.1	calcium-dependent protein kinase 26-like isoform X3 [Coffea arabica]	Control Specific	P:GO:0006464; F:GO:0016301; F:GO:0043167	P:cellular protein modification process; F:kinase activity; F:ion binding
XM_027247942.1	mitogen-activated protein kinase kinase kinase YODA-like isoform X2 [Coffea arabica]	Control Specific	P:GO:0006464; F:GO:0016301; F:GO:0043167	P:cellular protein modification process; F:kinase activity; F:ion binding
XM_027259465.1	serine/threonine-protein kinase Nek2-like isoform X2 [Coffea arabica]	Control Specific	P:GO:0006464; F:GO:0016301; F:GO:0043167	P:cellular protein modification process; F:kinase activity; F:ion binding
XM_027224054.1	peptidyl-prolyl cis-trans isomerase CYP95-like isoform X1 [Coffea arabica]	Control Specific	P:GO:0006464; F:GO:0016853	P:cellular protein modification process; F:isomerase activity
XM_027229306.1	uncharacterized protein LOC113707142 [Coffea arabica]	Control Specific	P:GO:0006464; P:GO:0006605; P:GO:0055085; F:GO:0016301; F:GO:0043167; C:GO:0009536	P:cellular protein modification process; P:protein targeting; P:transmembrane transport; F:kinase activity; F:ion binding; C:plastid
XM_027229307.1	uncharacterized protein LOC113707142 [Coffea arabica]	Control Specific	P:GO:0006464; P:GO:0006605; P:GO:0055085; F:GO:0016301; F:GO:0043167; C:GO:0009536	P:cellular protein modification process; P:protein targeting; P:transmembrane transport; F:kinase activity; F:ion binding; C:plastid
XM_027209078.1	post-GPI attachment to proteins factor 3-like isoform X1 [Coffea arabica]	Control Specific	P:GO:0006464; P:GO:0006629; P:GO:0009058; C:GO:0005794	P:cellular protein modification process; P:lipid metabolic process; P:biosynthetic process; C:Golgi apparatus
XM_027231379.1	major allergen Pru ar 1-like [Coffea arabica]	Control Specific	P:GO:0006464; P:GO:0006950; P:GO:0007165; F:GO:0008289; F:GO:0030234; F:GO:0043167	P:cellular protein modification process; P:response to stress; P:signal transduction; F:lipid binding; F:enzyme regulator activity; F:ion binding
XM_027231926.1	major allergen Pru ar 1-like [Coffea arabica]	Control Specific	P:GO:0006464; P:GO:0006950; P:GO:0007165; F:GO:0008289; F:GO:0030234; F:GO:0043167	P:cellular protein modification process; P:response to stress; P:signal transduction; F:lipid binding; F:enzyme regulator activity; F:ion binding
XM_027258800.1	cyclin-P3-1-like [Coffea arabica]	Control Specific	P:GO:0006464; P:GO:0007049; F:GO:0019899	P:cellular protein modification process; P:cell cycle; F:enzyme binding
XM_027211289.1	ubiquitin carboxyl-terminal hydrolase 8-like isoform X1 [Coffea eugenioides]	Control Specific	P:GO:0006464; P:GO:0009056; F:GO:0008233	P:cellular protein modification process; P:catabolic process; F:peptidase activity
XM_027247648.1	probable arabinosyltransferase ARAD1 isoform X2 [Coffea arabica]	Control Specific	P:GO:0006464; P:GO:0009058; F:GO:0016757; C:GO:0005575	P:cellular protein modification process; P:biosynthetic process; F:transferase activity, transferring glycosyl groups; C:cellular_component
XM_027217035.1	protein COP1 SUPPRESSOR 2-like [Coffea arabica]	Control Specific	P:GO:0006464; P:GO:0048856; C:GO:0005654	P:cellular protein modification process; P:anatomical structure development; C:nucleoplasm
XM_027254498.1	unnamed protein product [Coffea canephora]	Control Specific	P:GO:0006465; P:GO:0033619; F:GO:0042500; C:GO:0030660; C:GO:0071458; C:GO:0071556	P:signal peptide processing; P:membrane protein proteolysis; F:aspartic endopeptidase activity, intramembrane cleaving; C:Golgi-associated vesicle membrane; C:integral component of cytoplasmic side of endoplasmic reticulum membrane; C:integral component of lumenal side of endoplasmic reticulum membrane
XM_027233236.1	uncharacterized protein LOC113710306 [Coffea arabica]	Control Specific	P:GO:0006468; F:GO:0004672; F:GO:0005515; F:GO:0005524; C:GO:0005737	P:protein phosphorylation; F:protein kinase activity; F:protein binding; F:ATP binding; C:cytoplasm
XM_027254803.1	probable LRR receptor-like serine/threonine-protein kinase IRK [Coffea arabica]	Control Specific	P:GO:0006468; F:GO:0004672; F:GO:0005515; F:GO:0005524; C:GO:0005886; C:GO:0016021	P:protein phosphorylation; F:protein kinase activity; F:protein binding; F:ATP binding; C:plasma membrane; C:integral component of membrane
XM_027229562.1	probable LRR receptor-like serine/threonine-protein kinase At2g16250 isoform X1 [Coffea arabica]	Control Specific	P:GO:0006468; F:GO:0004672; F:GO:0005524	P:protein phosphorylation; F:protein kinase activity; F:ATP binding
XM_027249530.1	receptor-like protein 4 isoform X1 [Coffea arabica]	Hx Specific	P:GO:0006468; F:GO:0004674; F:GO:0005515; C:GO:0005802; C:GO:0016021	P:protein phosphorylation; F:protein serine/threonine kinase activity; F:protein binding; C:trans-Golgi network; C:integral component of membrane
XM_027223016.1	protein NSP-INTERACTING KINASE 1-like isoform X7 [Coffea arabica]	Control Specific	P:GO:0006468; F:GO:0004674; F:GO:0005515; F:GO:0005524; C:GO:0016021	P:protein phosphorylation; F:protein serine/threonine kinase activity; F:protein binding; F:ATP binding; C:integral component of membrane
XM_027212932.1	SNF1-related protein kinase catalytic subunit alpha KIN10-like isoform X3 [Coffea arabica]	Control Specific	P:GO:0006468; F:GO:0004674; F:GO:0005524	P:protein phosphorylation; F:protein serine/threonine kinase activity; F:ATP binding
XM_027212932.1	SNF1-related protein kinase catalytic subunit alpha KIN10-like isoform X3 [Coffea arabica]	Control Specific	P:GO:0006468; F:GO:0004674; F:GO:0005524	P:protein phosphorylation; F:protein serine/threonine kinase activity; F:ATP binding
XM_027232662.1	probable serine/threonine-protein kinase PBL9 isoform X1 [Coffea arabica]	Control Specific	P:GO:0006468; F:GO:0004674; F:GO:0005524	P:protein phosphorylation; F:protein serine/threonine kinase activity; F:ATP binding
XM_027260787.1	serine/threonine-protein kinase tricorner [Coffea arabica]	Control Specific	P:GO:0006468; F:GO:0004674; F:GO:0005524	P:protein phosphorylation; F:protein serine/threonine kinase activity; F:ATP binding
XM_027248390.1	CBL-interacting protein kinase 18-like [Coffea arabica]	Control Specific	P:GO:0006468; P:GO:0007165; F:GO:0004674; F:GO:0005524; C:GO:0016021	P:protein phosphorylation; P:signal transduction; F:protein serine/threonine kinase activity; F:ATP binding; C:integral component of membrane
XM_027266800.1	protein STRUBBELIG-RECEPTOR FAMILY 7 [Coffea arabica]	Control Specific	P:GO:0006468; P:GO:0007178; F:GO:0004675; F:GO:0005515; F:GO:0005524; C:GO:0005886; C:GO:0016021	P:protein phosphorylation; P:transmembrane receptor protein serine/threonine kinase signaling pathway; F:transmembrane receptor protein serine/threonine kinase activity; F:protein binding; F:ATP binding; C:plasma membrane; C:integral component of membrane
XM_027241719.1	receptor-like cytosolic serine/threonine-protein kinase RBK2 isoform X1 [Coffea arabica]	Control Specific	P:GO:0006468; P:GO:0007178; F:GO:0004675; F:GO:0005524; C:GO:0005886	P:protein phosphorylation; P:transmembrane receptor protein serine/threonine kinase signaling pathway; F:transmembrane receptor protein serine/threonine kinase activity; F:ATP binding; C:plasma membrane
XM_027252854.1	PTI1-like tyrosine-protein kinase At3g15890 [Coffea arabica]	Control Specific	P:GO:0006468; P:GO:0007178; F:GO:0004675; F:GO:0005524; C:GO:0005886	P:protein phosphorylation; P:transmembrane receptor protein serine/threonine kinase signaling pathway; F:transmembrane receptor protein serine/threonine kinase activity; F:ATP binding; C:plasma membrane
XM_027270906.1	probable receptor-like protein kinase At1g80640 isoform X2 [Coffea arabica]	Control Specific	P:GO:0006468; P:GO:0007178; F:GO:0004675; F:GO:0005524; C:GO:0005886; C:GO:0016021	P:protein phosphorylation; P:transmembrane receptor protein serine/threonine kinase signaling pathway; F:transmembrane receptor protein serine/threonine kinase activity; F:ATP binding; C:plasma membrane; C:integral component of membrane
XM_027209195.1	calcium/calmodulin-regulated receptor-like kinase 1 [Coffea arabica]	Control Specific	P:GO:0006468; P:GO:0009631; F:GO:0004674; F:GO:0005516; F:GO:0005524; C:GO:0005886; C:GO:0010008; C:GO:0016021	P:protein phosphorylation; P:cold acclimation; F:protein serine/threonine kinase activity; F:calmodulin binding; F:ATP binding; C:plasma membrane; C:endosome membrane; C:integral component of membrane
XM_027224753.1	serine/threonine-protein kinase BSK7-like [Coffea arabica]	Control Specific	P:GO:0006468; P:GO:0009742; F:GO:0004674; F:GO:0005515; F:GO:0005524	P:protein phosphorylation; P:brassinosteroid mediated signaling pathway; F:protein serine/threonine kinase activity; F:protein binding; F:ATP binding
XM_027251669.1	probable serine/threonine-protein kinase WNK9 isoform X2 [Coffea arabica]	Control Specific	P:GO:0006468; P:GO:0035556; F:GO:0004674; F:GO:0005524; C:GO:0005737	P:protein phosphorylation; P:intracellular signal transduction; F:protein serine/threonine kinase activity; F:ATP binding; C:cytoplasm
XM_027207670.1	cell division control protein 2 homolog D [Coffea arabica]	Control Specific	P:GO:0006468; P:GO:0051726; F:GO:0004693; F:GO:0005524; F:GO:0008353	P:protein phosphorylation; P:regulation of cell cycle; F:cyclin-dependent protein serine/threonine kinase activity; F:ATP binding; F:RNA polymerase II CTD heptapeptide repeat kinase activity
XM_027208642.1	probable protein phosphatase 2C 52 [Coffea arabica]	Control Specific	P:GO:0006470; F:GO:0004724	P:protein dephosphorylation; F:magnesium-dependent protein serine/threonine phosphatase activity
XM_027218776.1	probable protein phosphatase 2C 60 isoform X2 [Coffea arabica]	Control Specific	P:GO:0006470; F:GO:0004724; F:GO:0046872	P:protein dephosphorylation; F:magnesium-dependent protein serine/threonine phosphatase activity; F:metal ion binding
XM_027209878.1	insulin-degrading enzyme-like 1, peroxisomal isoform X1 [Coffea arabica]	Control Specific	P:GO:0006508; F:GO:0004222; F:GO:0046872	P:proteolysis; F:metalloendopeptidase activity; F:metal ion binding
XM_027242134.1	protease Do-like 2, chloroplastic isoform X4 [Coffea arabica]	Control Specific	P:GO:0006508; F:GO:0004252; F:GO:0005515	P:proteolysis; F:serine-type endopeptidase activity; F:protein binding
XM_027254505.1	tripeptidyl-peptidase 2-like isoform X2 [Coffea arabica]	Control Specific	P:GO:0006508; F:GO:0004252; F:GO:0008240	P:proteolysis; F:serine-type endopeptidase activity; F:tripeptidyl-peptidase activity
XM_027241220.1	methionine aminopeptidase 1B, chloroplastic-like isoform X1 [Coffea arabica]	Control Specific	P:GO:0006508; P:GO:0070084; F:GO:0046872; F:GO:0070006	P:proteolysis; P:protein initiator methionine removal; F:metal ion binding; F:metalloaminopeptidase activity
XM_027224038.1	ubiquitin carboxyl-terminal hydrolase 9-like isoform X2 [Coffea arabica]	Control Specific	P:GO:0006511; P:GO:0016579; F:GO:0004843	P:ubiquitin-dependent protein catabolic process; P:protein deubiquitination; F:thiol-dependent ubiquitin-specific protease activity
XM_027218404.1	ubiquitin carboxyl-terminal hydrolase 26 [Coffea arabica]	Control Specific	P:GO:0006511; P:GO:0016579; P:GO:0048316; F:GO:0004197; F:GO:0004843; C:GO:0005730	P:ubiquitin-dependent protein catabolic process; P:protein deubiquitination; P:seed development; F:cysteine-type endopeptidase activity; F:thiol-dependent ubiquitin-specific protease activity; C:nucleolus
XM_027214987.1	arogenate dehydrogenase 2, chloroplastic-like [Coffea arabica]	Control Specific	P:GO:0006520; P:GO:0009058; F:GO:0016491; C:GO:0009536	P:cellular amino acid metabolic process; P:biosynthetic process; F:oxidoreductase activity; C:plastid
XM_027233356.1	phosphoserine phosphatase, chloroplastic-like isoform X1 [Coffea arabica]	Control Specific	P:GO:0006520; P:GO:0009058; F:GO:0016791	P:cellular amino acid metabolic process; P:biosynthetic process; F:phosphatase activity
XR_003447898.1	aspartate aminotransferase, mitochondrial-like [Coffea arabica]	Control Specific	P:GO:0006520; P:GO:0009058; P:GO:0046686; F:GO:0004069; F:GO:0005507; F:GO:0030170	P:cellular amino acid metabolic process; P:biosynthetic process; P:response to cadmium ion; F:L-aspartate:2-oxoglutarate aminotransferase activity; F:copper ion binding; F:pyridoxal phosphate binding
XM_027270004.1	NADP-specific glutamate dehydrogenase isoform X1 [Coffea arabica]	Control Specific	P:GO:0006520; P:GO:0055114; F:GO:0004354	P:cellular amino acid metabolic process; P:oxidation-reduction process; F:glutamate dehydrogenase (NADP+) activity
XM_027214313.1	glutamate dehydrogenase B [Coffea arabica]	Control Specific	P:GO:0006538; P:GO:0006995; P:GO:0055114; P:GO:1901698; F:GO:0000166; F:GO:0004352	P:glutamate catabolic process; P:cellular response to nitrogen starvation; P:oxidation-reduction process; P:response to nitrogen compound; F:nucleotide binding; F:glutamate dehydrogenase (NAD+) activity
XM_027231139.1	aminodeoxychorismate synthase, chloroplastic isoform X1 [Coffea arabica]	Control Specific	P:GO:0006541; P:GO:0009396; F:GO:0046820	P:glutamine metabolic process; P:folic acid-containing compound biosynthetic process; F:4-amino-4-deoxychorismate synthase activity
XM_027211338.1	protein TIC 56, chloroplastic-like [Coffea arabica]	Control Specific	P:GO:0006605; F:GO:0022857; C:GO:0009536	P:protein targeting; F:transmembrane transporter activity; C:plastid
XM_027239459.1	protein TIC 40, chloroplastic-like isoform X2 [Coffea arabica]	Control Specific	P:GO:0006605; P:GO:0055085; C:GO:0009536; C:GO:0009579	P:protein targeting; P:transmembrane transport; C:plastid; C:thylakoid
XM_027254235.1	unnamed protein product [Coffea canephora]	Control Specific	P:GO:0006606; F:GO:0008536; F:GO:0140142; C:GO:0016021	P:protein import into nucleus; F:Ran GTPase binding; F:nucleocytoplasmic carrier activity; C:integral component of membrane
XM_027270027.1	transportin MOS14 isoform X2 [Coffea arabica]	Control Specific	P:GO:0006606; P:GO:0043484; F:GO:0008536; C:GO:0005737	P:protein import into nucleus; P:regulation of RNA splicing; F:Ran GTPase binding; C:cytoplasm
XM_027257264.1	probable protein S-acyltransferase 14 isoform X1 [Coffea arabica]	Control Specific	P:GO:0006612; P:GO:0018230; F:GO:0019706; C:GO:0016021	P:protein targeting to membrane; P:peptidyl-L-cysteine S-palmitoylation; F:protein-cysteine S-palmitoyltransferase activity; C:integral component of membrane
XM_027270017.1	protein FAM135B-like isoform X1 [Coffea arabica]	Control Specific	P:GO:0006629	P:lipid metabolic process
XM_027233546.1	aspartic proteinase-like [Coffea arabica]	-2.69287	P:GO:0006629; F:GO:0008233; C:GO:0005575	P:lipid metabolic process; F:peptidase activity; C:cellular_component
XM_027249595.1	GDSL esterase/lipase At1g28590-like isoform X2 [Coffea arabica]	Control Specific	P:GO:0006629; F:GO:0016298	P:lipid metabolic process; F:lipase activity
XM_027232924.1	delta(12)-acyl-lipid-desaturase-like [Coffea arabica]	Control Specific	P:GO:0006629; F:GO:0016491; C:GO:0005575	P:lipid metabolic process; F:oxidoreductase activity; C:cellular_component
XM_027226202.1	phosphomevalonate kinase, peroxisomal-like isoform X2 [Coffea arabica]	Control Specific	P:GO:0006629; P:GO:0006790; P:GO:0009058; P:GO:0034641; P:GO:0044281; P:GO:0051186; F:GO:0016301; F:GO:0043167; C:GO:0005777	P:lipid metabolic process; P:sulfur compound metabolic process; P:biosynthetic process; P:cellular nitrogen compound metabolic process; P:small molecule metabolic process; P:cofactor metabolic process; F:kinase activity; F:ion binding; C:peroxisome
XM_027241225.1	biotin carboxylase 1, chloroplastic isoform X1 [Coffea arabica]	5.01918	P:GO:0006629; P:GO:0006790; P:GO:0009058; P:GO:0034641; P:GO:0044281; P:GO:0051186; F:GO:0016874; F:GO:0043167; C:GO:0009536	P:lipid metabolic process; P:sulfur compound metabolic process; P:biosynthetic process; P:cellular nitrogen compound metabolic process; P:small molecule metabolic process; P:cofactor metabolic process; F:ligase activity; F:ion binding; C:plastid
XM_027238803.1	phosphoinositide phosphatase SAC1-like isoform X2 [Coffea arabica]	Control Specific	P:GO:0006629; P:GO:0006950; F:GO:0003674	P:lipid metabolic process; P:response to stress; F:molecular_function
XM_027259310.1	digalactosyldiacylglycerol synthase 2, chloroplastic-like [Coffea arabica]	Control Specific	P:GO:0006629; P:GO:0006950; P:GO:0009058; F:GO:0016757; C:GO:0009536	P:lipid metabolic process; P:response to stress; P:biosynthetic process; F:transferase activity, transferring glycosyl groups; C:plastid
XM_027244572.1	CDP-diacylglycerol--serine O-phosphatidyltransferase 1-like isoform X3 [Coffea arabica]	Control Specific	P:GO:0006629; P:GO:0009058; F:GO:0003674; C:GO:0043226	P:lipid metabolic process; P:biosynthetic process; F:molecular_function; C:organelle
XM_027216439.1	digalactosyldiacylglycerol synthase 1, chloroplastic-like isoform X2 [Coffea arabica]	Control Specific	P:GO:0006629; P:GO:0009058; F:GO:0016757; C:GO:0009536	P:lipid metabolic process; P:biosynthetic process; F:transferase activity, transferring glycosyl groups; C:plastid
XM_027220843.1	acyl carrier protein, chloroplastic-like [Coffea arabica]	Control Specific	P:GO:0006629; P:GO:0009058; P:GO:0044281; F:GO:0043167	P:lipid metabolic process; P:biosynthetic process; P:small molecule metabolic process; F:ion binding
XM_027259517.1	delta(8)-fatty-acid desaturase-like [Coffea arabica]	Hx Specific	P:GO:0006629; P:GO:0055114; F:GO:0102003; C:GO:0016021	P:lipid metabolic process; P:oxidation-reduction process; F:Delta8-sphingolipid desaturase activity; C:integral component of membrane
XR_003453385.1	uncharacterized protein LOC113728782 [Coffea arabica]	Control Specific	P:GO:0006633; F:GO:0003824; F:GO:0016740; F:GO:0016747	P:fatty acid biosynthetic process; F:catalytic activity; F:transferase activity; F:transferase activity, transferring acyl groups other than amino-acyl groups
XM_027225017.1	phosphatidylserine decarboxylase proenzyme 1, mitochondrial-like isoform X2 [Coffea arabica]	Control Specific	P:GO:0006646; P:GO:0016540; F:GO:0004609; C:GO:0031305	P:phosphatidylethanolamine biosynthetic process; P:protein autoprocessing; F:phosphatidylserine decarboxylase activity; C:integral component of mitochondrial inner membrane
XM_027263811.1	3beta-hydroxysteroid-dehydrogenase/decarboxylase-like isoform X1 [Coffea arabica]	Control Specific	P:GO:0006694; P:GO:0055114; F:GO:0003854; C:GO:0005789; C:GO:0005886; C:GO:0009506; C:GO:0016021	P:steroid biosynthetic process; P:oxidation-reduction process; F:3-beta-hydroxy-delta5-steroid dehydrogenase activity; C:endoplasmic reticulum membrane; C:plasma membrane; C:plasmodesma; C:integral component of membrane
XM_027222634.1	phytoene synthase 2, chloroplastic-like [Coffea arabica]	Control Specific	P:GO:0006696; P:GO:0016117; P:GO:0016120; F:GO:0004310; F:GO:0016767; F:GO:0046905; F:GO:0051996	P:ergosterol biosynthetic process; P:carotenoid biosynthetic process; P:carotene biosynthetic process; F:farnesyl-diphosphate farnesyltransferase activity; F:geranylgeranyl-diphosphate geranylgeranyltransferase activity; F:phytoene synthase activity; F:squalene synthase activity
XM_027250878.1	GTP 3',8-cyclase, mitochondrial-like [Coffea arabica]	Control Specific	P:GO:0006777; F:GO:0003824; F:GO:0046872; F:GO:0051539; C:GO:0019008	P:Mo-molybdopterin cofactor biosynthetic process; F:catalytic activity; F:metal ion binding; F:4 iron, 4 sulfur cluster binding; C:molybdopterin synthase complex
XM_027207819.1	non-specific lipid-transfer protein-like protein At2g13820 [Coffea arabica]	Control Specific	P:GO:0006810; F:GO:0008289; C:GO:0005575	P:transport; F:lipid binding; C:cellular_component
XM_027264215.1	altered inheritance rate of mitochondria protein 25-like isoform X1 [Coffea arabica]	Control Specific	P:GO:0006810; P:GO:0007009; F:GO:0003674; C:GO:0005575	P:transport; P:plasma membrane organization; F:molecular_function; C:cellular_component
XM_027234931.1	glycolipid transfer protein 3-like isoform X1 [Coffea arabica]	Control Specific	P:GO:0006810; P:GO:0061024; F:GO:0003674; C:GO:0005737	P:transport; P:membrane organization; F:molecular_function; C:cytoplasm
XM_027259339.1	K(+) efflux antiporter 2, chloroplastic-like [Coffea arabica]	2.20577	P:GO:0006813; P:GO:1902600; F:GO:0015299; C:GO:0016021	P:potassium ion transport; P:proton transmembrane transport; F:solute:proton antiporter activity; C:integral component of membrane
XM_027222393.1	L-ascorbate oxidase homolog [Coffea arabica]	Control Specific	P:GO:0006826; P:GO:0055072; P:GO:0055114; F:GO:0004322; F:GO:0005507; C:GO:0005886	P:iron ion transport; P:iron ion homeostasis; P:oxidation-reduction process; F:ferroxidase activity; F:copper ion binding; C:plasma membrane
XM_027214624.1	protein NRT1/ PTR FAMILY 2.7-like [Coffea arabica]	Control Specific	P:GO:0006857; P:GO:0055085; F:GO:0022857; C:GO:0016021	P:oligopeptide transport; P:transmembrane transport; F:transmembrane transporter activity; C:integral component of membrane
XM_027243920.1	AP-1 complex subunit gamma-2-like isoform X2 [Coffea arabica]	Control Specific	P:GO:0006886; P:GO:0016192; C:GO:0030121	P:intracellular protein transport; P:vesicle-mediated transport; C:AP-1 adaptor complex
XM_027228701.1	AP-4 complex subunit epsilon-like isoform X2 [Coffea arabica]	Control Specific	P:GO:0006886; P:GO:0016192; C:GO:0030124	P:intracellular protein transport; P:vesicle-mediated transport; C:AP-4 adaptor complex
XM_027224436.1	nuclear pore complex protein NUP98A-like [Coffea arabica]	Control Specific	P:GO:0006913; F:GO:0005198; C:GO:0005635; C:GO:0032991	P:nucleocytoplasmic transport; F:structural molecule activity; C:nuclear envelope; C:protein-containing complex
XM_027233587.1	cysteine protease ATG4-like [Coffea arabica]	Control Specific	P:GO:0006914; P:GO:0015031; F:GO:0008233; C:GO:0005737	P:autophagy; P:protein transport; F:peptidase activity; C:cytoplasm
XM_027258223.1	S-norcoclaurine synthase 2-like [Coffea arabica]	Control Specific	P:GO:0006950	P:response to stress
XM_027254332.1	mitochondrial carrier protein MTM1-like [Coffea arabica]	Control Specific	P:GO:0006950; F:GO:0003674; C:GO:0005575	P:response to stress; F:molecular_function; C:cellular_component
XM_027264290.1	calcium-binding protein CP1-like [Coffea arabica]	4.32425	P:GO:0006950; F:GO:0043167; C:GO:0005829	P:response to stress; F:ion binding; C:cytosol
XM_027249476.1	probable ubiquitin-conjugating enzyme E2 24 [Coffea arabica]	Control Specific	P:GO:0006950; P:GO:0009056; P:GO:0042592; P:GO:0055085; F:GO:0003674	P:response to stress; P:catabolic process; P:homeostatic process; P:transmembrane transport; F:molecular_function
XM_027222087.1	peroxidase 10-like isoform X2 [Coffea arabica]	Control Specific	P:GO:0006950; P:GO:0009056; P:GO:0051186; F:GO:0016491; F:GO:0043167; C:GO:0005576	P:response to stress; P:catabolic process; P:cofactor metabolic process; F:oxidoreductase activity; F:ion binding; C:extracellular region
XM_027256429.1	cationic peroxidase 1-like [Coffea arabica]	Control Specific	P:GO:0006950; P:GO:0009056; P:GO:0051186; F:GO:0016491; F:GO:0043167; C:GO:0005576	P:response to stress; P:catabolic process; P:cofactor metabolic process; F:oxidoreductase activity; F:ion binding; C:extracellular region
XM_027212883.1	protein CHROMATIN REMODELING 19-like isoform X2 [Coffea arabica]	Control Specific	P:GO:0006950; P:GO:0051276; F:GO:0004386; F:GO:0043167	P:response to stress; P:chromosome organization; F:helicase activity; F:ion binding
XM_027239645.1	lignin-forming anionic peroxidase-like [Coffea arabica]	Control Specific	P:GO:0006979; P:GO:0042744; P:GO:0055114; F:GO:0004601; F:GO:0020037	P:response to oxidative stress; P:hydrogen peroxide catabolic process; P:oxidation-reduction process; F:peroxidase activity; F:heme binding
XM_027214229.1	villin-4-like [Coffea arabica]	Control Specific	P:GO:0007010; F:GO:0051015	P:cytoskeleton organization; F:actin filament binding
XM_027238091.1	myosin-6-like isoform X2 [Coffea arabica]	Control Specific	P:GO:0007015; P:GO:0046740; F:GO:0003774; F:GO:0003779; F:GO:0005524; C:GO:0016459	P:actin filament organization; P:transport of virus in host, cell to cell; F:motor activity; F:actin binding; F:ATP binding; C:myosin complex
XM_027209430.1	two-component response regulator ORR9-like isoform X2 [Coffea arabica]	Control Specific	P:GO:0007165	P:signal transduction
XM_027233020.1	brefeldin A-inhibited guanine nucleotide-exchange protein 5-like isoform X1 [Coffea arabica]	Control Specific	P:GO:0007165; F:GO:0019899; C:GO:0005794	P:signal transduction; F:enzyme binding; C:Golgi apparatus
XM_027223127.1	rho GTPase-activating protein 7-like isoform X4 [Coffea arabica]	Control Specific	P:GO:0007165; F:GO:0030234	P:signal transduction; F:enzyme regulator activity
XM_027271313.1	nudix hydrolase 10-like isoform X2 [Coffea arabica]	Control Specific	P:GO:0007165; F:GO:0035529; F:GO:0047631; F:GO:0051287	P:signal transduction; F:NADH pyrophosphatase activity; F:ADP-ribose diphosphatase activity; F:NAD binding
XM_027239553.1	probable calcium-binding protein CML16 [Coffea arabica]	Control Specific	P:GO:0007165; F:GO:0043167	P:signal transduction; F:ion binding
XM_027238225.1	auxin efflux carrier component 5-like [Coffea arabica]	Control Specific	P:GO:0007165; P:GO:0042592; F:GO:0022857; C:GO:0005886	P:signal transduction; P:homeostatic process; F:transmembrane transporter activity; C:plasma membrane
XM_027231342.1	auxin efflux carrier component 5-like [Coffea arabica]	Control Specific	P:GO:0007165; P:GO:0055085; C:GO:0005575	P:signal transduction; P:transmembrane transport; C:cellular_component
XM_027232538.1	auxin efflux carrier component 5-like isoform X1 [Coffea arabica]	Control Specific	P:GO:0007165; P:GO:0055085; C:GO:0005575	P:signal transduction; P:transmembrane transport; C:cellular_component
XM_027239283.1	uncharacterized protein LOC113715113 [Coffea arabica]	Control Specific	P:GO:0008150	P:biological_process
XM_027270677.1	factor of DNA methylation 1-like [Coffea arabica]	Control Specific	P:GO:0008150	P:biological_process
XM_027238673.1	protein odr-4 homolog isoform X1 [Coffea arabica]	Control Specific	P:GO:0008150; C:GO:0005575	P:biological_process; C:cellular_component
XM_027258461.1	protein unc-13 homolog isoform X2 [Coffea arabica]	Control Specific	P:GO:0008150; C:GO:0005737; C:GO:0005886	P:biological_process; C:cytoplasm; C:plasma membrane
XM_027248402.1	WEB family protein At2g38370-like isoform X2 [Coffea arabica]	Control Specific	P:GO:0008150; C:GO:0005829	P:biological_process; C:cytosol
XM_027254858.1	WEB family protein At2g38370-like isoform X2 [Coffea arabica]	Control Specific	P:GO:0008150; C:GO:0005829	P:biological_process; C:cytosol
XM_027222920.1	heptahelical transmembrane protein 4-like [Coffea arabica]	Control Specific	P:GO:0008150; F:GO:0003674; C:GO:0005575	P:biological_process; F:molecular_function; C:cellular_component
XM_027235862.1	protein BASIC PENTACYSTEINE6-like [Coffea arabica]	Control Specific	P:GO:0008150; F:GO:0003677; C:GO:0005730	P:biological_process; F:DNA binding; C:nucleolus
XM_027217672.1	uncharacterized protein LOC113698010 isoform X2 [Coffea arabica]	Control Specific	P:GO:0008150; F:GO:0008168	P:biological_process; F:methyltransferase activity
XM_027263701.1	histidine protein methyltransferase 1 homolog [Coffea arabica]	Control Specific	P:GO:0008150; F:GO:0008168	P:biological_process; F:methyltransferase activity
XM_027208732.1	UDP-glycosyltransferase TURAN isoform X2 [Coffea arabica]	Control Specific	P:GO:0008150; F:GO:0016757	P:biological_process; F:transferase activity, transferring glycosyl groups
XM_027270477.1	aspartyl protease family protein At5g10770-like [Coffea arabica]	Control Specific	P:GO:0009056; F:GO:0008233	P:catabolic process; F:peptidase activity
XM_027261282.1	cullin-1-like isoform X1 [Coffea arabica]	Control Specific	P:GO:0009056; F:GO:0019899; C:GO:0005622; C:GO:0032991	P:catabolic process; F:enzyme binding; C:intracellular; C:protein-containing complex
XM_027208742.1	long chain base biosynthesis protein 1-like isoform X1 [Coffea arabica]	Control Specific	P:GO:0009058; F:GO:0043167; C:GO:0005575	P:biosynthetic process; F:ion binding; C:cellular_component
XM_027218363.1	taxadien-5-alpha-ol O-acetyltransferase-like [Coffea arabica]	-2.52819	P:GO:0009058; P:GO:0019748; F:GO:0016746	P:biosynthetic process; P:secondary metabolic process; F:transferase activity, transferring acyl groups
XM_027225853.1	protein NTM1-like 9 isoform X1 [Coffea arabica]	Control Specific	P:GO:0009058; P:GO:0034641; F:GO:0003677; C:GO:0005575	P:biosynthetic process; P:cellular nitrogen compound metabolic process; F:DNA binding; C:cellular_component
XM_027225853.1	protein NTM1-like 9 isoform X1 [Coffea arabica]	Control Specific	P:GO:0009058; P:GO:0034641; F:GO:0003677; C:GO:0005575	P:biosynthetic process; P:cellular nitrogen compound metabolic process; F:DNA binding; C:cellular_component
XM_027211280.1	BEL1-like homeodomain protein 1 [Coffea arabica]	Control Specific	P:GO:0009058; P:GO:0034641; F:GO:0003677; C:GO:0005737	P:biosynthetic process; P:cellular nitrogen compound metabolic process; F:DNA binding; C:cytoplasm
XM_027249958.1	transcription termination factor MTERF2, chloroplastic-like [Coffea arabica]	Control Specific	P:GO:0009058; P:GO:0034641; F:GO:0003677; C:GO:0009536	P:biosynthetic process; P:cellular nitrogen compound metabolic process; F:DNA binding; C:plastid
XM_027252005.1	transcription termination factor MTERF2, chloroplastic-like [Coffea arabica]	Hx Specific	P:GO:0009058; P:GO:0034641; F:GO:0003677; C:GO:0009536	P:biosynthetic process; P:cellular nitrogen compound metabolic process; F:DNA binding; C:plastid
XM_027222561.1	ethylene-responsive transcription factor RAP2-4-like isoform X1 [Coffea arabica]	Control Specific	P:GO:0009058; P:GO:0034641; F:GO:0003677; F:GO:0003700	P:biosynthetic process; P:cellular nitrogen compound metabolic process; F:DNA binding; F:DNA-binding transcription factor activity
XM_027222564.1	ethylene-responsive transcription factor RAP2-4-like isoform X1 [Coffea arabica]	Control Specific	P:GO:0009058; P:GO:0034641; F:GO:0003677; F:GO:0003700	P:biosynthetic process; P:cellular nitrogen compound metabolic process; F:DNA binding; F:DNA-binding transcription factor activity
XM_027244384.1	protein BASIC PENTACYSTEINE1-like [Coffea arabica]	Control Specific	P:GO:0009058; P:GO:0034641; F:GO:0003677; F:GO:0003700	P:biosynthetic process; P:cellular nitrogen compound metabolic process; F:DNA binding; F:DNA-binding transcription factor activity
XM_027246101.1	probable WRKY transcription factor 75 [Coffea arabica]	Control Specific	P:GO:0009058; P:GO:0034641; F:GO:0003677; F:GO:0003700	P:biosynthetic process; P:cellular nitrogen compound metabolic process; F:DNA binding; F:DNA-binding transcription factor activity
XM_027223957.1	nuclear transcription factor Y subunit A-3-like isoform X2 [Coffea arabica]	Control Specific	P:GO:0009058; P:GO:0034641; F:GO:0003700	P:biosynthetic process; P:cellular nitrogen compound metabolic process; F:DNA-binding transcription factor activity
XM_027227263.1	nuclear transcription factor Y subunit A-3-like isoform X2 [Coffea arabica]	Control Specific	P:GO:0009058; P:GO:0034641; F:GO:0003700	P:biosynthetic process; P:cellular nitrogen compound metabolic process; F:DNA-binding transcription factor activity
XM_027257395.1	uncharacterized protein At4g06598 isoform X1 [Coffea arabica]	Control Specific	P:GO:0009058; P:GO:0034641; F:GO:0003700	P:biosynthetic process; P:cellular nitrogen compound metabolic process; F:DNA-binding transcription factor activity
XM_027259548.1	common plant regulatory factor 1-like isoform X2 [Coffea arabica]	Control Specific	P:GO:0009058; P:GO:0034641; F:GO:0003700	P:biosynthetic process; P:cellular nitrogen compound metabolic process; F:DNA-binding transcription factor activity
XM_027269528.1	zinc finger protein SHOOT GRAVITROPISM 5-like isoform X1 [Coffea arabica]	Control Specific	P:GO:0009058; P:GO:0034641; F:GO:0003700	P:biosynthetic process; P:cellular nitrogen compound metabolic process; F:DNA-binding transcription factor activity
XM_027252220.1	zinc finger protein BALDIBIS-like isoform X1 [Coffea arabica]	Control Specific	P:GO:0009058; P:GO:0034641; F:GO:0003700; F:GO:0043167	P:biosynthetic process; P:cellular nitrogen compound metabolic process; F:DNA-binding transcription factor activity; F:ion binding
XM_027244976.1	probable RNA-dependent RNA polymerase 1 [Coffea arabica]	Control Specific	P:GO:0009058; P:GO:0034641; F:GO:0003723; F:GO:0016779	P:biosynthetic process; P:cellular nitrogen compound metabolic process; F:RNA binding; F:nucleotidyltransferase activity
XM_027220573.1	pyridoxal kinase-like isoform X2 [Coffea arabica]	Control Specific	P:GO:0009058; P:GO:0034641; P:GO:0044281; P:GO:0051186; F:GO:0016301	P:biosynthetic process; P:cellular nitrogen compound metabolic process; P:small molecule metabolic process; P:cofactor metabolic process; F:kinase activity
XM_027239050.1	transcriptional corepressor SEUSS-like [Coffea arabica]	Control Specific	P:GO:0009058; P:GO:0034641; P:GO:0048856; F:GO:0008134; C:GO:0005622; C:GO:0032991	P:biosynthetic process; P:cellular nitrogen compound metabolic process; P:anatomical structure development; F:transcription factor binding; C:intracellular; C:protein-containing complex
XM_027230345.1	double-stranded RNA-binding protein 2-like isoform X1 [Coffea arabica]	Control Specific	P:GO:0009058; P:GO:0034641; P:GO:0051276; F:GO:0003723; C:GO:0005737	P:biosynthetic process; P:cellular nitrogen compound metabolic process; P:chromosome organization; F:RNA binding; C:cytoplasm
XM_027231721.1	cyclic pyranopterin monophosphate synthase, mitochondrial isoform X1 [Coffea arabica]	Control Specific	P:GO:0009058; P:GO:0051186	P:biosynthetic process; P:cofactor metabolic process
XR_003457936.1	unnamed protein product [Coffea canephora]	2.08151	P:GO:0009072; F:GO:0003824; F:GO:0005515; C:GO:0005737; C:GO:0016021	P:aromatic amino acid family metabolic process; F:catalytic activity; F:protein binding; C:cytoplasm; C:integral component of membrane
XM_027250556.1	glycine-rich RNA-binding protein RZ1A-like [Coffea arabica]	Control Specific	P:GO:0009409; P:GO:0051252; F:GO:0000166; F:GO:0003729; F:GO:0008270; C:GO:0005829; C:GO:1990904	P:response to cold; P:regulation of RNA metabolic process; F:nucleotide binding; F:mRNA binding; F:zinc ion binding; C:cytosol; C:ribonucleoprotein complex
XM_027238275.1	histone-lysine N-methyltransferase ASHH2-like [Coffea arabica]	Control Specific	P:GO:0009553; P:GO:0009555; P:GO:0009910; P:GO:0010223; P:GO:0010363; P:GO:0010452; P:GO:0016116; P:GO:0031062; P:GO:0040029; P:GO:0048481; P:GO:0048653; P:GO:0051568; F:GO:0005515; F:GO:0008270; F:GO:0042800; C:GO:0005634	P:embryo sac development; P:pollen development; P:negative regulation of flower development; P:secondary shoot formation; P:regulation of plant-type hypersensitive response; P:histone H3-K36 methylation; P:carotenoid metabolic process; P:positive regulation of histone methylation; P:regulation of gene expression, epigenetic; P:plant ovule development; P:anther development; P:histone H3-K4 methyla…
XM_027219134.1	homeobox-leucine zipper protein HAT5-like isoform X2 [Coffea arabica]	Control Specific	P:GO:0009637; P:GO:0009651; P:GO:0009965; P:GO:0017148; P:GO:0045893; F:GO:0003700; F:GO:0042803; F:GO:0043565	P:response to blue light; P:response to salt stress; P:leaf morphogenesis; P:negative regulation of translation; P:positive regulation of transcription, DNA-templated; F:DNA-binding transcription factor activity; F:protein homodimerization activity; F:sequence-specific DNA binding
XM_027220297.1	uncharacterized protein LOC113699947 [Coffea arabica]	Control Specific	P:GO:0009641; P:GO:0060918; F:GO:0005515; C:GO:0005886	P:shade avoidance; P:auxin transport; F:protein binding; C:plasma membrane
XM_027213037.1	12-oxophytodienoate reductase 3-like [Coffea arabica]	Control Specific	P:GO:0009695; P:GO:0031408; P:GO:0055114; F:GO:0010181; F:GO:0016629; C:GO:0005777	P:jasmonic acid biosynthetic process; P:oxylipin biosynthetic process; P:oxidation-reduction process; F:FMN binding; F:12-oxophytodienoate reductase activity; C:peroxisome
XM_027249763.1	shaggy-related protein kinase eta isoform X1 [Coffea arabica]	Control Specific	P:GO:0009729; P:GO:0009733; P:GO:0009825; P:GO:0009965; P:GO:0046777; P:GO:0046827; P:GO:0048765; P:GO:1900458; F:GO:0004674; F:GO:0005524; F:GO:0042802; C:GO:0005829; C:GO:0005886; C:GO:0005938	P:detection of brassinosteroid stimulus; P:response to auxin; P:multidimensional cell growth; P:leaf morphogenesis; P:protein autophosphorylation; P:positive regulation of protein export from nucleus; P:root hair cell differentiation; P:negative regulation of brassinosteroid mediated signaling pathway; F:protein serine/threonine kinase activity; F:ATP binding; F:identical protein binding; C:cytos…
XM_027213882.1	AMP deaminase-like isoform X4 [Coffea arabica]	Control Specific	P:GO:0009737; P:GO:0009793; P:GO:0032264; F:GO:0003876; F:GO:0043424; C:GO:0005829; C:GO:0031307	P:response to abscisic acid; P:embryo development ending in seed dormancy; P:IMP salvage; F:AMP deaminase activity; F:protein histidine kinase binding; C:cytosol; C:integral component of mitochondrial outer membrane
XR_003449091.1	AMP deaminase-like isoform X4 [Coffea arabica]	Control Specific	P:GO:0009737; P:GO:0009793; P:GO:0032264; F:GO:0003876; F:GO:0043424; C:GO:0005829; C:GO:0031307	P:response to abscisic acid; P:embryo development ending in seed dormancy; P:IMP salvage; F:AMP deaminase activity; F:protein histidine kinase binding; C:cytosol; C:integral component of mitochondrial outer membrane
XR_003449092.1	AMP deaminase-like isoform X4 [Coffea arabica]	Control Specific	P:GO:0009737; P:GO:0009793; P:GO:0032264; F:GO:0003876; F:GO:0043424; C:GO:0005829; C:GO:0031307	P:response to abscisic acid; P:embryo development ending in seed dormancy; P:IMP salvage; F:AMP deaminase activity; F:protein histidine kinase binding; C:cytosol; C:integral component of mitochondrial outer membrane
XM_027244913.1	bidirectional sugar transporter N3-like [Coffea arabica]	Control Specific	P:GO:0009793; P:GO:0010150; P:GO:0010431; P:GO:0015770; P:GO:0071215; P:GO:0071446; P:GO:0071470; F:GO:0008515; C:GO:0000139; C:GO:0005887	P:embryo development ending in seed dormancy; P:leaf senescence; P:seed maturation; P:sucrose transport; P:cellular response to abscisic acid stimulus; P:cellular response to salicylic acid stimulus; P:cellular response to osmotic stress; F:sucrose transmembrane transporter activity; C:Golgi membrane; C:integral component of plasma membrane
XM_027211244.1	cytochrome P450 CYP73A100-like [Coffea arabica]	Control Specific	P:GO:0009808; P:GO:0055114; F:GO:0005506; F:GO:0016710; F:GO:0020037; C:GO:0016021	P:lignin metabolic process; P:oxidation-reduction process; F:iron ion binding; F:trans-cinnamate 4-monooxygenase activity; F:heme binding; C:integral component of membrane
XM_027260662.1	cellulose synthase A catalytic subunit 7 [UDP-forming]-like isoform X2 [Coffea arabica]	Control Specific	P:GO:0009833; P:GO:0030244; P:GO:0071555; F:GO:0016760; C:GO:0005802; C:GO:0005886; C:GO:0016021	P:plant-type primary cell wall biogenesis; P:cellulose biosynthetic process; P:cell wall organization; F:cellulose synthase (UDP-forming) activity; C:trans-Golgi network; C:plasma membrane; C:integral component of membrane
XM_027259744.1	heterogeneous nuclear ribonucleoprotein Q isoform X4 [Coffea arabica]	3.10001	P:GO:0009909; P:GO:0010439; P:GO:0042742; P:GO:0045824; P:GO:0045893; P:GO:0050832; P:GO:0071395; P:GO:1902464; P:GO:1905933; F:GO:0003682; F:GO:0003729; F:GO:0043565; C:GO:0005829	P:regulation of flower development; P:regulation of glucosinolate biosynthetic process; P:defense response to bacterium; P:negative regulation of innate immune response; P:positive regulation of transcription, DNA-templated; P:defense response to fungus; P:cellular response to jasmonic acid stimulus; P:regulation of histone H3-K27 trimethylation; P:regulation of cell fate determination; F:chromat…
XM_027222600.1	mechanosensitive ion channel protein 2, chloroplastic-like [Coffea arabica]	Control Specific	P:GO:0010020; P:GO:0055085; C:GO:0009507; C:GO:0009526; C:GO:0016021	P:chloroplast fission; P:transmembrane transport; C:chloroplast; C:plastid envelope; C:integral component of membrane
XM_027252686.1	BTB/POZ domain-containing protein POB1-like isoform X2 [Coffea arabica]	Control Specific	P:GO:0010114; F:GO:0005515	P:response to red light; F:protein binding
XM_027251700.1	WD repeat-containing protein 48 [Coffea arabica]	Control Specific	P:GO:0010311; P:GO:1903003; F:GO:0043130	P:lateral root formation; P:positive regulation of protein deubiquitination; F:ubiquitin binding
XM_027212326.1	regulator of MON1-CCZ1 complex-like [Coffea arabica]	Control Specific	P:GO:0010506; F:GO:0005515; C:GO:0035658	P:regulation of autophagy; F:protein binding; C:Mon1-Ccz1 complex
XM_027216124.1	regulator of MON1-CCZ1 complex-like [Coffea arabica]	Control Specific	P:GO:0010506; F:GO:0005515; C:GO:0035658	P:regulation of autophagy; F:protein binding; C:Mon1-Ccz1 complex
XM_027212124.1	importin-11-like isoform X2 [Coffea arabica]	Control Specific	P:GO:0015031; F:GO:0019899	P:protein transport; F:enzyme binding
XM_027215226.1	TBC1 domain family member 15-like isoform X2 [Coffea arabica]	Control Specific	P:GO:0015031; F:GO:0019899; F:GO:0030234; C:GO:0005575	P:protein transport; F:enzyme binding; F:enzyme regulator activity; C:cellular_component
XM_027214731.1	exocyst complex component EXO70H1-like [Coffea arabica]	3.67729	P:GO:0015031; P:GO:0016192; C:GO:0005737; C:GO:0032991	P:protein transport; P:vesicle-mediated transport; C:cytoplasm; C:protein-containing complex
XM_027228765.1	protein transport protein SEC16B homolog isoform X2 [Coffea arabica]	Control Specific	P:GO:0015031; P:GO:0016192; P:GO:0061024; P:GO:0065003; C:GO:0005794	P:protein transport; P:vesicle-mediated transport; P:membrane organization; P:protein-containing complex assembly; C:Golgi apparatus
XM_027242581.1	ureide permease 1-like isoform X1 [Coffea arabica]	Control Specific	P:GO:0015720; P:GO:1903791; F:GO:0005274; F:GO:0015505; C:GO:0016021	P:allantoin transport; P:uracil transmembrane transport; F:allantoin:proton symporter activity; F:uracil:cation symporter activity; C:integral component of membrane
XM_027250436.1	3-methyl-2-oxobutanoate hydroxymethyltransferase 1, mitochondrial-like isoform X1 [Coffea arabica]	Control Specific	P:GO:0015940; P:GO:0032259; F:GO:0003864; F:GO:0008168	P:pantothenate biosynthetic process; P:methylation; F:3-methyl-2-oxobutanoate hydroxymethyltransferase activity; F:methyltransferase activity
XM_027267352.1	psbP-like protein 1, chloroplastic isoform X1 [Coffea arabica]	Control Specific	P:GO:0015979; F:GO:0005509; C:GO:0009654; C:GO:0019898	P:photosynthesis; F:calcium ion binding; C:photosystem II oxygen evolving complex; C:extrinsic component of membrane
XM_027213534.1	casein kinase 1-like protein HD16 [Coffea arabica]	Control Specific	P:GO:0016055; P:GO:0018105; F:GO:0004674; F:GO:0005524; C:GO:0005737	P:Wnt signaling pathway; P:peptidyl-serine phosphorylation; F:protein serine/threonine kinase activity; F:ATP binding; C:cytoplasm
XM_027214353.1	cycloartenol Synthase isoform X1 [Coffea arabica]	Control Specific	P:GO:0016104; F:GO:0000250; F:GO:0042300; C:GO:0005811	P:triterpenoid biosynthetic process; F:lanosterol synthase activity; F:beta-amyrin synthase activity; C:lipid droplet
XM_027266804.1	15-cis-phytoene desaturase, chloroplastic/chromoplastic-like [Coffea arabica]	Control Specific	P:GO:0016117; P:GO:0055114; F:GO:0016166	P:carotenoid biosynthetic process; P:oxidation-reduction process; F:phytoene dehydrogenase activity
XM_027244354.1	vacuolar fusion protein CCZ1 homolog B-like isoform X4 [Coffea arabica]	Control Specific	P:GO:0016192; C:GO:0005768; C:GO:0032991	P:vesicle-mediated transport; C:endosome; C:protein-containing complex
XM_027219191.1	trafficking protein particle complex subunit 11-like isoform X2 [Coffea arabica]	Control Specific	P:GO:0016192; C:GO:0005829	P:vesicle-mediated transport; C:cytosol
XM_027222631.1	trafficking protein particle complex subunit 11-like isoform X2 [Coffea arabica]	Control Specific	P:GO:0016192; C:GO:0005829	P:vesicle-mediated transport; C:cytosol
XM_027251526.1	vacuolar protein sorting-associated protein 36 isoform X1 [Coffea arabica]	Control Specific	P:GO:0016192; F:GO:0008289; F:GO:0032182; F:GO:0043167; C:GO:0005768; C:GO:0032991	P:vesicle-mediated transport; F:lipid binding; F:ubiquitin-like protein binding; F:ion binding; C:endosome; C:protein-containing complex
XM_027234950.1	leucine-rich repeat protein 1-like [Coffea arabica]	-3.21469	P:GO:0016310; F:GO:0005515; F:GO:0016301	P:phosphorylation; F:protein binding; F:kinase activity
XM_027251423.1	sphingoid long-chain bases kinase 1-like [Coffea arabica]	Control Specific	P:GO:0016310; P:GO:0030148; F:GO:0003951; F:GO:0017050; C:GO:0005886	P:phosphorylation; P:sphingolipid biosynthetic process; F:NAD+ kinase activity; F:D-erythro-sphingosine kinase activity; C:plasma membrane
XM_027258384.1	sphingoid long-chain bases kinase 1-like [Coffea arabica]	Control Specific	P:GO:0016310; P:GO:0030148; F:GO:0003951; F:GO:0017050; C:GO:0005886	P:phosphorylation; P:sphingolipid biosynthetic process; F:NAD+ kinase activity; F:D-erythro-sphingosine kinase activity; C:plasma membrane
XM_027267431.1	inositol polyphosphate multikinase beta-like [Coffea arabica]	Control Specific	P:GO:0016310; P:GO:0032958; F:GO:0000823; F:GO:0005524; F:GO:0047326; F:GO:0102732	P:phosphorylation; P:inositol phosphate biosynthetic process; F:inositol-1,4,5-trisphosphate 6-kinase activity; F:ATP binding; F:inositol tetrakisphosphate 5-kinase activity; F:myo-inositol-1,2,3,4,6-heptakisphosphate 5-kinase activity
XM_027241333.1	probable inactive purple acid phosphatase 1 [Coffea arabica]	Control Specific	P:GO:0016311; F:GO:0003993; F:GO:0046872	P:dephosphorylation; F:acid phosphatase activity; F:metal ion binding
XM_027235420.1	putative E3 ubiquitin-protein ligase LIN-1 isoform X4 [Coffea arabica]	Control Specific	P:GO:0016567; F:GO:0004842; F:GO:0005515	P:protein ubiquitination; F:ubiquitin-protein transferase activity; F:protein binding
XM_027222145.1	U-box domain-containing protein 4-like isoform X1 [Coffea arabica]	Control Specific	P:GO:0016567; F:GO:0004842; F:GO:0005515; F:GO:0016874; C:GO:0005737	P:protein ubiquitination; F:ubiquitin-protein transferase activity; F:protein binding; F:ligase activity; C:cytoplasm
XM_027212580.1	F-box/LRR-repeat protein 3-like [Coffea arabica]	Control Specific	P:GO:0016567; P:GO:0031146; F:GO:0004842; F:GO:0005515; C:GO:0019005	P:protein ubiquitination; P:SCF-dependent proteasomal ubiquitin-dependent protein catabolic process; F:ubiquitin-protein transferase activity; F:protein binding; C:SCF ubiquitin ligase complex
XM_027216561.1	E3 ubiquitin-protein ligase RFWD3-like [Coffea arabica]	Control Specific	P:GO:0016567; P:GO:0036297; F:GO:0004842; F:GO:0005515; C:GO:0005634	P:protein ubiquitination; P:interstrand cross-link repair; F:ubiquitin-protein transferase activity; F:protein binding; C:nucleus
XM_027218948.1	uncharacterized protein LOC113698961 isoform X1 [Coffea arabica]	Control Specific	P:GO:0016575	P:histone deacetylation
XM_027269991.1	unnamed protein product [Coffea canephora]	Control Specific	P:GO:0016579; F:GO:0003676; F:GO:0005515; F:GO:0036459	P:protein deubiquitination; F:nucleic acid binding; F:protein binding; F:thiol-dependent ubiquitinyl hydrolase activity
XM_027225491.1	calcium-dependent protein kinase 1-like isoform X1 [Coffea arabica]	Control Specific	P:GO:0018105; P:GO:0035556; P:GO:0046777; F:GO:0004683; F:GO:0005509; F:GO:0005516; F:GO:0005524; F:GO:0009931; C:GO:0005737	P:peptidyl-serine phosphorylation; P:intracellular signal transduction; P:protein autophosphorylation; F:calmodulin-dependent protein kinase activity; F:calcium ion binding; F:calmodulin binding; F:ATP binding; F:calcium-dependent protein serine/threonine kinase activity; C:cytoplasm
XM_027245206.1	calcium-dependent protein kinase 8-like isoform X2 [Coffea arabica]	Control Specific	P:GO:0018105; P:GO:0035556; P:GO:0046777; F:GO:0004683; F:GO:0005509; F:GO:0005516; F:GO:0005524; F:GO:0009931; C:GO:0005737; C:GO:0005886	P:peptidyl-serine phosphorylation; P:intracellular signal transduction; P:protein autophosphorylation; F:calmodulin-dependent protein kinase activity; F:calcium ion binding; F:calmodulin binding; F:ATP binding; F:calcium-dependent protein serine/threonine kinase activity; C:cytoplasm; C:plasma membrane
XM_027233201.1	L-cysteine desulfhydrase-like [Coffea arabica]	Control Specific	P:GO:0019450; F:GO:0045439; F:GO:0080146; C:GO:0005829	P:L-cysteine catabolic process to pyruvate; F:isopenicillin-N epimerase activity; F:L-cysteine desulfhydrase activity; C:cytosol
XM_027206301.1	protein PAT1 homolog 1 [Coffea arabica]	Control Specific	P:GO:0022607; P:GO:0034655; F:GO:0003723; C:GO:0005737; C:GO:0043226	P:cellular component assembly; P:nucleobase-containing compound catabolic process; F:RNA binding; C:cytoplasm; C:organelle
XM_027259013.1	dihydrolipoyl dehydrogenase 2, chloroplastic-like isoform X2 [Coffea arabica]	Control Specific	P:GO:0022900; P:GO:0045454; F:GO:0004148; F:GO:0009055; F:GO:0050660	P:electron transport chain; P:cell redox homeostasis; F:dihydrolipoyl dehydrogenase activity; F:electron transfer activity; F:flavin adenine dinucleotide binding
XM_027267061.1	metal transporter Nramp6-like [Coffea arabica]	Control Specific	P:GO:0030001; F:GO:0046873; C:GO:0016021	P:metal ion transport; F:metal ion transmembrane transporter activity; C:integral component of membrane
XM_027256953.1	uncharacterized protein LOC113731597 [Coffea arabica]	Control Specific	P:GO:0030001; P:GO:0055085; F:GO:0046873; C:GO:0016021	P:metal ion transport; P:transmembrane transport; F:metal ion transmembrane transporter activity; C:integral component of membrane
XM_027228226.1	probable copper-transporting ATPase HMA5 isoform X3 [Coffea arabica]	Control Specific	P:GO:0030001; P:GO:0098655; F:GO:0005507; F:GO:0005524; F:GO:0019829; C:GO:0016021	P:metal ion transport; P:cation transmembrane transport; F:copper ion binding; F:ATP binding; F:ATPase-coupled cation transmembrane transporter activity; C:integral component of membrane
XM_027271354.1	cellulose synthase-like protein H1 isoform X2 [Coffea arabica]	Control Specific	P:GO:0030244; P:GO:0071555; F:GO:0016760; C:GO:0016021	P:cellulose biosynthetic process; P:cell wall organization; F:cellulose synthase (UDP-forming) activity; C:integral component of membrane
XM_027211185.1	regulatory-associated protein of TOR 1-like isoform X2 [Coffea arabica]	Control Specific	P:GO:0031929; F:GO:0005515; C:GO:0031931	P:TOR signaling; F:protein binding; C:TORC1 complex
XM_027256008.1	protein SMG7L-like [Coffea arabica]	Control Specific	P:GO:0032210; F:GO:0005515; F:GO:0042162; F:GO:0070034; C:GO:0005697; C:GO:0005737	P:regulation of telomere maintenance via telomerase; F:protein binding; F:telomeric DNA binding; F:telomerase RNA binding; C:telomerase holoenzyme complex; C:cytoplasm
XM_027253871.1	uncharacterized protein LOC113729588 isoform X1 [Coffea arabica]	Control Specific	P:GO:0032259; F:GO:0008168	P:methylation; F:methyltransferase activity
XM_027205341.1	trans-resveratrol di-O-methyltransferase-like [Coffea eugenioides]	Control Specific	P:GO:0032259; F:GO:0008171; F:GO:0046983	P:methylation; F:O-methyltransferase activity; F:protein dimerization activity
XM_027241037.1	probable AMP deaminase isoform X2 [Coffea arabica]	Control Specific	P:GO:0032264; F:GO:0003876; F:GO:0046872; C:GO:0016021	P:IMP salvage; F:AMP deaminase activity; F:metal ion binding; C:integral component of membrane
XM_027218936.1	RAB11-binding protein RELCH homolog isoform X2 [Coffea arabica]	Control Specific	P:GO:0032367; F:GO:0005515; C:GO:0005802	P:intracellular cholesterol transport; F:protein binding; C:trans-Golgi network
XM_027221687.1	RAB11-binding protein RELCH homolog isoform X2 [Coffea arabica]	Control Specific	P:GO:0032367; F:GO:0005515; C:GO:0005802	P:intracellular cholesterol transport; F:protein binding; C:trans-Golgi network
XM_027209852.1	uncharacterized protein LOC113691623 isoform X2 [Coffea arabica]	Control Specific	P:GO:0034641	P:cellular nitrogen compound metabolic process
XM_027247408.1	bifunctional protein FolD 2-like [Coffea arabica]	Control Specific	P:GO:0034641; P:GO:0044281; P:GO:0051186; F:GO:0016491; F:GO:0016810; C:GO:0005829	P:cellular nitrogen compound metabolic process; P:small molecule metabolic process; P:cofactor metabolic process; F:oxidoreductase activity; F:hydrolase activity, acting on carbon-nitrogen (but not peptide) bonds; C:cytosol
XR_003451115.1	protein-tyrosine-phosphatase PTP1-like isoform X2 [Coffea arabica]	Control Specific	P:GO:0035335; F:GO:0004725	P:peptidyl-tyrosine dephosphorylation; F:protein tyrosine phosphatase activity
XM_027248740.1	protein-tyrosine-phosphatase MKP1-like isoform X1 [Coffea arabica]	Control Specific	P:GO:0035335; F:GO:0004725; F:GO:0008138	P:peptidyl-tyrosine dephosphorylation; F:protein tyrosine phosphatase activity; F:protein tyrosine/serine/threonine phosphatase activity
XM_027235404.1	probable serine/threonine-protein kinase WNK4 isoform X2 [Coffea arabica]	Control Specific	P:GO:0035556; P:GO:0046777; F:GO:0004674; F:GO:0005524; C:GO:0005737	P:intracellular signal transduction; P:protein autophosphorylation; F:protein serine/threonine kinase activity; F:ATP binding; C:cytoplasm
XM_027237615.1	protein NRT1/ PTR FAMILY 4.4-like isoform X1 [Coffea arabica]	Control Specific	P:GO:0035672; P:GO:1902600; F:GO:0015333; F:GO:0035673; C:GO:0016021	P:oligopeptide transmembrane transport; P:proton transmembrane transport; F:peptide:proton symporter activity; F:oligopeptide transmembrane transporter activity; C:integral component of membrane
XM_027255710.1	thioredoxin-like 3-2, chloroplastic isoform X2 [Coffea arabica]	Control Specific	P:GO:0042592; C:GO:0009536	P:homeostatic process; C:plastid
XM_027239037.1	vacuolar iron transporter homolog 2-like [Coffea arabica]	Control Specific	P:GO:0042592; F:GO:0022857; C:GO:0005575	P:homeostatic process; F:transmembrane transporter activity; C:cellular_component
XM_027208664.1	protein DETOXIFICATION 18-like isoform X2 [Coffea arabica]	Control Specific	P:GO:0042908; P:GO:0055085; F:GO:0015297; F:GO:0042910; C:GO:0016021	P:xenobiotic transport; P:transmembrane transport; F:antiporter activity; F:xenobiotic transmembrane transporter activity; C:integral component of membrane
XM_027215233.1	protein DETOXIFICATION 24-like [Coffea arabica]	Control Specific	P:GO:0042908; P:GO:0055085; F:GO:0015297; F:GO:0042910; C:GO:0016021	P:xenobiotic transport; P:transmembrane transport; F:antiporter activity; F:xenobiotic transmembrane transporter activity; C:integral component of membrane
XM_027225455.1	protein DETOXIFICATION 21-like isoform X1 [Coffea arabica]	Control Specific	P:GO:0042908; P:GO:0055085; F:GO:0015297; F:GO:0042910; C:GO:0016021	P:xenobiotic transport; P:transmembrane transport; F:antiporter activity; F:xenobiotic transmembrane transporter activity; C:integral component of membrane
XM_027243561.1	protein DETOXIFICATION 16-like isoform X1 [Coffea arabica]	Control Specific	P:GO:0042908; P:GO:0055085; F:GO:0015297; F:GO:0042910; C:GO:0016021	P:xenobiotic transport; P:transmembrane transport; F:antiporter activity; F:xenobiotic transmembrane transporter activity; C:integral component of membrane
XM_027243566.1	protein DETOXIFICATION 12-like [Coffea arabica]	Control Specific	P:GO:0042908; P:GO:0055085; F:GO:0015297; F:GO:0042910; C:GO:0016021	P:xenobiotic transport; P:transmembrane transport; F:antiporter activity; F:xenobiotic transmembrane transporter activity; C:integral component of membrane
XM_027271371.1	protein DETOXIFICATION 19-like isoform X2 [Coffea arabica]	Control Specific	P:GO:0042908; P:GO:0055085; F:GO:0015297; F:GO:0042910; C:GO:0016021	P:xenobiotic transport; P:transmembrane transport; F:antiporter activity; F:xenobiotic transmembrane transporter activity; C:integral component of membrane
XM_027206452.1	NEDD8-activating enzyme E1 regulatory subunit AXR1-like isoform X1 [Coffea arabica]	Control Specific	P:GO:0045116; F:GO:0019781	P:protein neddylation; F:NEDD8 activating enzyme activity
XM_027230416.1	probable galacturonosyltransferase 4 isoform X2 [Coffea arabica]	Control Specific	P:GO:0045489; P:GO:0071555; F:GO:0047262; C:GO:0000139	P:pectin biosynthetic process; P:cell wall organization; F:polygalacturonate 4-alpha-galacturonosyltransferase activity; C:Golgi membrane
XM_027239864.1	probable galacturonosyltransferase 6 [Coffea arabica]	Control Specific	P:GO:0045489; P:GO:0071555; F:GO:0047262; C:GO:0000139	P:pectin biosynthetic process; P:cell wall organization; F:polygalacturonate 4-alpha-galacturonosyltransferase activity; C:Golgi membrane
XM_027206632.1	probable galacturonosyltransferase 15 isoform X2 [Coffea arabica]	Control Specific	P:GO:0045489; P:GO:0071555; F:GO:0047262; C:GO:0000139; C:GO:0016021	P:pectin biosynthetic process; P:cell wall organization; F:polygalacturonate 4-alpha-galacturonosyltransferase activity; C:Golgi membrane; C:integral component of membrane
XM_027214030.1	phosphatidylinositol 4-phosphate 5-kinase 9 isoform X1 [Coffea arabica]	Control Specific	P:GO:0046854; F:GO:0005524; F:GO:0016308	P:phosphatidylinositol phosphorylation; F:ATP binding; F:1-phosphatidylinositol-4-phosphate 5-kinase activity
XM_027257332.1	phosphatidylinositol 4-phosphate 5-kinase 8-like isoform X1 [Coffea arabica]	Control Specific	P:GO:0046854; F:GO:0005524; F:GO:0016308	P:phosphatidylinositol phosphorylation; F:ATP binding; F:1-phosphatidylinositol-4-phosphate 5-kinase activity
XM_027257030.1	phosphatidylinositol 4-kinase alpha 1-like isoform X2 [Coffea arabica]	Control Specific	P:GO:0046854; P:GO:0048015; F:GO:0016301; F:GO:0016765	P:phosphatidylinositol phosphorylation; P:phosphatidylinositol-mediated signaling; F:kinase activity; F:transferase activity, transferring alkyl or aryl (other than methyl) groups
XM_027254540.1	F-box/LRR-repeat protein At3g48880-like [Coffea arabica]	Control Specific	P:GO:0050829; F:GO:0005515; F:GO:1905761	P:defense response to Gram-negative bacterium; F:protein binding; F:SCF ubiquitin ligase complex binding
XM_027255918.1	katanin p80 WD40 repeat-containing subunit B1 homolog isoform X1 [Coffea arabica]	Control Specific	P:GO:0051013; F:GO:0008017; C:GO:0005737; C:GO:0005874; C:GO:0008352	P:microtubule severing; F:microtubule binding; C:cytoplasm; C:microtubule; C:katanin complex
XM_027260682.1	actin-related protein 9 isoform X2 [Coffea arabica]	Control Specific	P:GO:0051276; C:GO:0000228; C:GO:0032991	P:chromosome organization; C:nuclear chromosome; C:protein-containing complex
XM_027260684.1	actin-related protein 9 isoform X3 [Coffea arabica]	Control Specific	P:GO:0051276; C:GO:0000228; C:GO:0032991	P:chromosome organization; C:nuclear chromosome; C:protein-containing complex
XR_003449258.1	unnamed protein product [Coffea canephora]	Control Specific	P:GO:0051301	P:cell division
XM_027245551.1	protein TRAUCO-like isoform X1 [Coffea arabica]	Control Specific	P:GO:0051568; F:GO:0005515; F:GO:0042800; F:GO:0044212; C:GO:0048188	P:histone H3-K4 methylation; F:protein binding; F:histone methyltransferase activity (H3-K4 specific); F:transcription regulatory region DNA binding; C:Set1C/COMPASS complex
XM_027212789.1	uncharacterized protein LOC113693973 isoform X1 [Coffea arabica]	Control Specific	P:GO:0055085; C:GO:0005575	P:transmembrane transport; C:cellular_component
XM_027215325.1	uncharacterized protein LOC113696031 [Coffea arabica]	Control Specific	P:GO:0055085; C:GO:0005575	P:transmembrane transport; C:cellular_component
XM_027215329.1	uncharacterized protein LOC113696031 [Coffea arabica]	Control Specific	P:GO:0055085; C:GO:0005575	P:transmembrane transport; C:cellular_component
XM_027229753.1	SPX domain-containing membrane protein At4g22990-like [Coffea arabica]	Control Specific	P:GO:0055085; C:GO:0005575	P:transmembrane transport; C:cellular_component
XM_027244442.1	ABC transporter B family member 26, chloroplastic isoform X2 [Coffea arabica]	Control Specific	P:GO:0055085; F:GO:0005524; F:GO:0016887; F:GO:0042626; C:GO:0005887; C:GO:0009941	P:transmembrane transport; F:ATP binding; F:ATPase activity; F:ATPase-coupled transmembrane transporter activity; C:integral component of plasma membrane; C:chloroplast envelope
XM_027269557.1	aquaporin NIP6-1-like [Coffea arabica]	Control Specific	P:GO:0055085; F:GO:0015267; C:GO:0016021	P:transmembrane transport; F:channel activity; C:integral component of membrane
XM_027241249.1	protein NRT1/ PTR FAMILY 5.5-like isoform X1 [Coffea arabica]	Control Specific	P:GO:0055085; F:GO:0022857; C:GO:0016021	P:transmembrane transport; F:transmembrane transporter activity; C:integral component of membrane
XM_027244138.1	protein NRT1/ PTR FAMILY 5.5-like isoform X1 [Coffea arabica]	Control Specific	P:GO:0055085; F:GO:0022857; C:GO:0016021	P:transmembrane transport; F:transmembrane transporter activity; C:integral component of membrane
XM_027246932.1	protein NRT1/ PTR FAMILY 4.5-like [Coffea arabica]	Control Specific	P:GO:0055085; F:GO:0022857; C:GO:0016021	P:transmembrane transport; F:transmembrane transporter activity; C:integral component of membrane
XM_027259459.1	ferric reduction oxidase 2-like [Coffea arabica]	Control Specific	P:GO:0055114; F:GO:0000293; C:GO:0005886; C:GO:0016021	P:oxidation-reduction process; F:ferric-chelate reductase activity; C:plasma membrane; C:integral component of membrane
XM_027242451.1	probable L-gulonolactone oxidase 6 isoform X1 [Coffea arabica]	Control Specific	P:GO:0055114; F:GO:0003885; F:GO:0071949; C:GO:0016020	P:oxidation-reduction process; F:D-arabinono-1,4-lactone oxidase activity; F:FAD binding; C:membrane
XM_027209206.1	NADPH-dependent aldo-keto reductase, chloroplastic-like [Coffea arabica]	Control Specific	P:GO:0055114; F:GO:0004032; C:GO:0005829	P:oxidation-reduction process; F:alditol:NADP+ 1-oxidoreductase activity; C:cytosol
XM_027271692.1	unnamed protein product [Coffea canephora]	Control Specific	P:GO:0055114; F:GO:0004497; F:GO:0005506; F:GO:0016705; F:GO:0020037	P:oxidation-reduction process; F:monooxygenase activity; F:iron ion binding; F:oxidoreductase activity, acting on paired donors, with incorporation or reduction of molecular oxygen; F:heme binding
XM_027247011.1	2-oxoglutarate-dependent dioxygenase AOP2-like [Coffea arabica]	Control Specific	P:GO:0055114; F:GO:0046872; F:GO:0051213	P:oxidation-reduction process; F:metal ion binding; F:dioxygenase activity
XM_027249813.1	heat stress transcription factor A-4c-like [Coffea arabica]	Control Specific	P:GO:0061408; F:GO:0000978; F:GO:0003700; C:GO:0042025	P:positive regulation of transcription from RNA polymerase II promoter in response to heat stress; F:RNA polymerase II cis-regulatory region sequence-specific DNA binding; F:DNA-binding transcription factor activity; C:host cell nucleus
XM_027213462.1	calcium-transporting ATPase 10, plasma membrane-type-like [Coffea arabica]	Control Specific	P:GO:0070588; F:GO:0005388; F:GO:0005516; F:GO:0005524; C:GO:0016021	P:calcium ion transmembrane transport; F:calcium transmembrane transporter activity, phosphorylative mechanism; F:calmodulin binding; F:ATP binding; C:integral component of membrane
XM_027220489.1	calcium-transporting ATPase 2, plasma membrane-type [Coffea arabica]	-2.34663	P:GO:0070588; F:GO:0005388; F:GO:0005516; F:GO:0005524; F:GO:0016787; C:GO:0016021	P:calcium ion transmembrane transport; F:calcium transmembrane transporter activity, phosphorylative mechanism; F:calmodulin binding; F:ATP binding; F:hydrolase activity; C:integral component of membrane
XM_027266812.1	vacuolar cation/proton exchanger 3-like [Coffea arabica]	Control Specific	P:GO:0070588; F:GO:0015369; C:GO:0005774; C:GO:0016021	P:calcium ion transmembrane transport; F:calcium:proton antiporter activity; C:vacuolar membrane; C:integral component of membrane
XM_027211009.1	probable cyclic nucleotide-gated ion channel 5 [Coffea arabica]	Control Specific	P:GO:0071805; F:GO:0005249; F:GO:0005515; C:GO:0016021	P:potassium ion transmembrane transport; F:voltage-gated potassium channel activity; F:protein binding; C:integral component of membrane
XM_027217038.1	probable cyclic nucleotide-gated ion channel 5 [Coffea arabica]	Control Specific	P:GO:0071805; F:GO:0005249; F:GO:0005515; C:GO:0016021	P:potassium ion transmembrane transport; F:voltage-gated potassium channel activity; F:protein binding; C:integral component of membrane
XM_027266838.1	pyrophosphate-energized membrane proton pump 3-like [Coffea arabica]	Control Specific	P:GO:1902600; F:GO:0004427; F:GO:0009678; C:GO:0016021	P:proton transmembrane transport; F:inorganic diphosphatase activity; F:pyrophosphate hydrolysis-driven proton transmembrane transporter activity; C:integral component of membrane
XM_027270507.1	pyrophosphate-energized membrane proton pump 3 [Coffea arabica]	Control Specific	P:GO:1902600; F:GO:0004427; F:GO:0009678; C:GO:0016021	P:proton transmembrane transport; F:inorganic diphosphatase activity; F:pyrophosphate hydrolysis-driven proton transmembrane transporter activity; C:integral component of membrane

## Sheet: GO Obatã
Supplementary Table 2. Gene ontology (GO) enrichment analysis of differentially expressed genes (DEGs) in Obatã cultivar
ID Coffee	Description	log2(fc)	GO IDs	GO Names
XM_027205449.1	uncharacterized protein LOC113687918 [Coffea arabica]	-2.00683	C:GO:0005575	C:cellular_component
XM_027205451.1	uncharacterized protein LOC113687918 [Coffea arabica]	Control Specific	C:GO:0005575	C:cellular_component
XM_027206623.1	DUF21 domain-containing protein At5g52790-like [Coffea arabica]	Control Specific	C:GO:0005575	C:cellular_component
XM_027207454.1	transmembrane protein 56-B-like [Coffea arabica]	Control Specific	C:GO:0005575	C:cellular_component
XM_027210837.1	protein LIKE COV 1-like [Coffea arabica]	Control Specific	C:GO:0005575	C:cellular_component
XM_027211052.1	protein LIKE COV 1-like [Coffea arabica]	Control Specific	C:GO:0005575	C:cellular_component
XM_027213127.1	TBC1 domain family member 15-like isoform X2 [Coffea arabica]	Control Specific	C:GO:0005575	C:cellular_component
XM_027213300.1	uncharacterized protein LOC113694484 isoform X4 [Coffea arabica]	Control Specific	C:GO:0005575	C:cellular_component
XM_027213511.1	heptahelical transmembrane protein 2-like isoform X2 [Coffea arabica]	Control Specific	C:GO:0005575	C:cellular_component
XM_027220777.1	secreted acidic protein 1A-like isoform X2 [Coffea arabica]	Control Specific	C:GO:0005575	C:cellular_component
XM_027222362.1	uncharacterized protein DDB_G0290685-like [Coffea arabica]	Control Specific	C:GO:0005575	C:cellular_component
XM_027222657.1	LMBR1 domain-containing protein 2 homolog A-like isoform X1 [Coffea arabica]	-3.75831	C:GO:0005575	C:cellular_component
XM_027223900.1	uncharacterized protein LOC113702766 [Coffea arabica]	Control Specific	C:GO:0005575	C:cellular_component
XM_027224328.1	unnamed protein product [Coffea canephora]	Control Specific	C:GO:0005575	C:cellular_component
XM_027224702.1	EG45-like domain containing protein [Coffea arabica]	Control Specific	C:GO:0005575	C:cellular_component
XM_027227667.1	arabinosyltransferase XEG113-like, partial [Coffea arabica]	Control Specific	C:GO:0005575	C:cellular_component
XM_027238468.1	uncharacterized protein LOC113714563 [Coffea arabica]	Control Specific	C:GO:0005575	C:cellular_component
XM_027246224.1	uncharacterized protein LOC113722973 isoform X1 [Coffea arabica]	Control Specific	C:GO:0005575	C:cellular_component
XM_027249039.1	GABA transporter 1-like [Coffea eugenioides]	Control Specific	C:GO:0005575	C:cellular_component
XM_027249395.1	uncharacterized protein LOC113725944 [Coffea arabica]	Control Specific	C:GO:0005575	C:cellular_component
XM_027251179.1	uncharacterized protein LOC113727165 [Coffea arabica]	Control Specific	C:GO:0005575	C:cellular_component
XM_027255056.1	uncharacterized protein At2g39920 isoform X2 [Coffea arabica]	Control Specific	C:GO:0005575	C:cellular_component
XM_027259679.1	uncharacterized protein LOC113733331 [Coffea arabica]	Control Specific	C:GO:0005575	C:cellular_component
XM_027264072.1	BAG-associated GRAM protein 1-like [Coffea arabica]	Control Specific	C:GO:0005575	C:cellular_component
XM_027264160.1	UPF0481 protein At3g47200-like [Coffea arabica]	Control Specific	C:GO:0005575	C:cellular_component
XM_027268109.1	HVA22-like protein e [Coffea arabica]	Control Specific	C:GO:0005575	C:cellular_component
XM_027269583.1	thionin-like protein 2 [Coffea arabica]	Control Specific	C:GO:0005575	C:cellular_component
XM_027269962.1	uncharacterized protein LOC113742199 [Coffea arabica]	Control Specific	C:GO:0005575	C:cellular_component
XM_027271108.1	transmembrane protein 87A-like [Coffea arabica]	Control Specific	C:GO:0005575	C:cellular_component
XM_027271160.1	DUF21 domain-containing protein At5g52790-like [Coffea arabica]	Control Specific	C:GO:0005575	C:cellular_component
XR_003447849.1	uncharacterized protein LOC113732130 [Coffea arabica]	Control Specific	C:GO:0005575	C:cellular_component
XR_003453381.1	uncharacterized protein DDB_G0271670-like [Coffea arabica]	Control Specific	C:GO:0005575	C:cellular_component
XR_003453783.1	uncharacterized protein LOC113714526 isoform X2 [Coffea arabica]	Control Specific	C:GO:0005575	C:cellular_component
XR_003457161.1	unnamed protein product [Coffea canephora]	Control Specific	C:GO:0005575	C:cellular_component
XR_003458745.1	unnamed protein product [Coffea canephora]	Control Specific	C:GO:0005575	C:cellular_component
XM_027235583.1	U3 small nucleolar RNA-associated protein 25-like isoform X2 [Coffea arabica]	Control Specific	C:GO:0005634	C:nucleus
XM_027257782.1	chromo domain protein LHP1-like isoform X2 [Coffea arabica]	Control Specific	C:GO:0005634	C:nucleus
XM_027252678.1	uncharacterized protein LOC113728148 isoform X2 [Coffea arabica]	Control Specific	C:GO:0005794	C:Golgi apparatus
XM_027256763.1	protein unc-50 homolog [Coffea arabica]	Control Specific	C:GO:0005794	C:Golgi apparatus
XM_027232988.1	nucleolar complex protein 2 homolog isoform X1 [Coffea arabica]	Control Specific	C:GO:0005829	C:cytosol
XM_027215237.1	50S ribosomal protein 5 alpha, chloroplastic-like [Coffea arabica]	2.94216	C:GO:0005840	C:ribosome
XM_027206352.1	uncharacterized protein LOC113688520 isoform X1 [Coffea arabica]	Control Specific	C:GO:0005886	C:plasma membrane
XM_027210079.1	senescence/dehydration-associated protein At4g35985, chloroplastic-like [Coffea arabica]	Control Specific	C:GO:0005886	C:plasma membrane
XM_027216611.1	senescence/dehydration-associated protein At4g35985, chloroplastic-like [Coffea arabica]	Control Specific	C:GO:0005886	C:plasma membrane
XM_027210773.1	uncharacterized protein LOC113692377 isoform X1 [Coffea arabica]	2.24966	C:GO:0009536	C:plastid
XM_027231035.1	calcium permeable stress-gated cation channel 1-like [Coffea arabica]	Control Specific	C:GO:0016021	C:integral component of membrane
XM_027257832.1	formin-like protein 14 isoform X2 [Coffea arabica]	Control Specific	C:GO:0032991	C:protein-containing complex
XM_027211122.1	transcription factor LHW-like [Coffea eugenioides]	Control Specific	F:GO:0003674	F:molecular_function
XM_027212582.1	histone deacetylase 5-like isoform X1 [Coffea arabica]	Control Specific	F:GO:0003674	F:molecular_function
XM_027212785.1	acyl-protein thioesterase 2-like isoform X2 [Coffea arabica]	Control Specific	F:GO:0003674	F:molecular_function
XM_027213384.1	zinc finger protein 10-like [Coffea arabica]	Control Specific	F:GO:0003674	F:molecular_function
XM_027225012.1	transcription factor EGL1-like isoform X1 [Coffea arabica]	Control Specific	F:GO:0003674	F:molecular_function
XM_027226264.1	dr1-associated corepressor-like isoform X2 [Coffea arabica]	Control Specific	F:GO:0003674	F:molecular_function
XM_027240916.1	uncharacterized protein LOC113716534 [Coffea arabica]	Control Specific	F:GO:0003674	F:molecular_function
XM_027243773.1	uncharacterized protein LOC113718850 [Coffea arabica]	Control Specific	F:GO:0003674	F:molecular_function
XM_027243953.1	zinc finger protein 4-like [Coffea arabica]	Control Specific	F:GO:0003674	F:molecular_function
XM_027248147.1	BAG family molecular chaperone regulator 7-like isoform X1 [Coffea arabica]	Control Specific	F:GO:0003674	F:molecular_function
XM_027248718.1	transcription factor bHLH103-like [Coffea arabica]	Control Specific	F:GO:0003674	F:molecular_function
XM_027251955.1	transcription factor NAI1-like [Coffea arabica]	Control Specific	F:GO:0003674	F:molecular_function
XM_027256079.1	GDSL esterase/lipase At1g28580-like [Coffea arabica]	Control Specific	F:GO:0003674	F:molecular_function
XM_027256657.1	2-hydroxyisoflavanone dehydratase-like [Coffea arabica]	Control Specific	F:GO:0003674	F:molecular_function
XM_027257019.1	transcription factor bHLH143-like [Coffea arabica]	Control Specific	F:GO:0003674	F:molecular_function
XM_027258868.1	unnamed protein product [Coffea canephora]	Control Specific	F:GO:0003674	F:molecular_function
XM_027259651.1	transcription factor bHLH13 isoform X1 [Coffea arabica]	Control Specific	F:GO:0003674	F:molecular_function
XM_027261117.1	selenium-binding protein 1-like [Coffea arabica]	Control Specific	F:GO:0003674	F:molecular_function
XM_027266067.1	zinc finger protein 1-like [Coffea arabica]	Control Specific	F:GO:0003674	F:molecular_function
XM_027267348.1	transcription factor BIM1-like isoform X1 [Coffea arabica]	Control Specific	F:GO:0003674	F:molecular_function
XM_027270763.1	transcription factor bHLH68-like isoform X1 [Coffea arabica]	Control Specific	F:GO:0003674	F:molecular_function
XM_027271636.1	transcription factor bHLH123-like [Coffea arabica]	Control Specific	F:GO:0003674	F:molecular_function
XM_027271893.1	salicylic acid-binding protein 2-like isoform X2 [Coffea arabica]	Control Specific	F:GO:0003674	F:molecular_function
XR_003454436.1	spermatogenesis-associated protein 20-like isoform X1 [Coffea arabica]	Control Specific	F:GO:0003674	F:molecular_function
XM_027228758.1	O-glucosyltransferase rumi homolog isoform X2 [Coffea arabica]	Control Specific	F:GO:0003674; C:GO:0005575	F:molecular_function; C:cellular_component
XM_027258901.1	heparan-alpha-glucosaminide N-acetyltransferase-like [Coffea arabica]	Control Specific	F:GO:0003674; C:GO:0005575	F:molecular_function; C:cellular_component
XM_027266825.1	phosphoinositide phosphatase SAC2-like [Coffea arabica]	Control Specific	F:GO:0003674; C:GO:0005575	F:molecular_function; C:cellular_component
XM_027268622.1	HIPL1 protein-like [Coffea arabica]	Control Specific	F:GO:0003674; C:GO:0005575	F:molecular_function; C:cellular_component
XM_027218426.1	acyl-coenzyme A thioesterase 13-like isoform X1 [Coffea arabica]	Control Specific	F:GO:0003674; C:GO:0005777	F:molecular_function; C:peroxisome
XM_027252589.1	probable E3 ubiquitin-protein ligase RHB1A isoform X3 [Coffea arabica]	Control Specific	F:GO:0003674; C:GO:0005829	F:molecular_function; C:cytosol
XM_027251287.1	uncharacterized protein LOC113727252 isoform X2 [Coffea arabica]	Control Specific	F:GO:0003674; C:GO:0005886	F:molecular_function; C:plasma membrane
XM_027270884.1	CASP-like protein 3A1 [Coffea arabica]	Control Specific	F:GO:0003674; C:GO:0005886	F:molecular_function; C:plasma membrane
XM_027270971.1	CASP-like protein 3A1 [Coffea arabica]	Control Specific	F:GO:0003674; C:GO:0005886	F:molecular_function; C:plasma membrane
XM_027210673.1	polyadenylate-binding protein 8-like isoform X6 [Coffea arabica]	Control Specific	F:GO:0003676	F:nucleic acid binding
XM_027212898.1	polyadenylate-binding protein 5-like isoform X3 [Coffea arabica]	Control Specific	F:GO:0003676	F:nucleic acid binding
gene-LOC113705383	AT-hook motif nuclear-localized protein 1-like isoform X2 [Coffea arabica]	Control Specific	F:GO:0003677	F:DNA binding
XM_027206906.1	uncharacterized protein LOC113689075 [Coffea arabica]	Control Specific	F:GO:0003677	F:DNA binding
XM_027210935.1	transcription factor CSA-like [Coffea arabica]	Control Specific	F:GO:0003677	F:DNA binding
XM_027215242.1	uncharacterized protein LOC113695979 isoform X1 [Coffea arabica]	Control Specific	F:GO:0003677	F:DNA binding
XM_027227004.1	transcription factor RAX2-like [Coffea arabica]	Control Specific	F:GO:0003677	F:DNA binding
XM_027235545.1	AT-rich interactive domain-containing protein 5 [Coffea arabica]	Control Specific	F:GO:0003677	F:DNA binding
XM_027246428.1	AT-hook motif nuclear-localized protein 1-like isoform X1 [Coffea arabica]	Control Specific	F:GO:0003677	F:DNA binding
XM_027246429.1	AT-hook motif nuclear-localized protein 1-like isoform X2 [Coffea arabica]	Control Specific	F:GO:0003677	F:DNA binding
XM_027250092.1	transcription factor HHO2-like [Coffea arabica]	1.85903	F:GO:0003677	F:DNA binding
XM_027254645.1	AT-hook motif nuclear-localized protein 6-like isoform X1 [Coffea arabica]	Control Specific	F:GO:0003677	F:DNA binding
XM_027255047.1	transcription factor DIVARICATA-like [Coffea arabica]	Control Specific	F:GO:0003677	F:DNA binding
XM_027255406.1	transcription factor MYB15-like isoform X1 [Coffea arabica]	Control Specific	F:GO:0003677	F:DNA binding
XM_027262536.1	transcription factor MYB12-like [Coffea arabica]	2.56231	F:GO:0003677	F:DNA binding
XM_027227397.1	methyl-CpG-binding domain-containing protein 5-like isoform X2 [Coffea arabica]	Control Specific	F:GO:0003677; C:GO:0042025	F:DNA binding; C:host cell nucleus
XM_027243757.1	calmodulin-binding transcription activator 4-like isoform X2 [Coffea arabica]	Control Specific	F:GO:0003677; F:GO:0005515; C:GO:0005829	F:DNA binding; F:protein binding; C:cytosol
XM_027268913.1	transcription initiation factor TFIID subunit 2 isoform X2 [Coffea arabica]	Control Specific	F:GO:0003677; F:GO:0008135; F:GO:0008233; F:GO:0043167; C:GO:0005654; C:GO:0032991	F:DNA binding; F:translation factor activity, RNA binding; F:peptidase activity; F:ion binding; C:nucleoplasm; C:protein-containing complex
XM_027216934.1	methyl-CpG-binding domain-containing protein 2-like isoform X1 [Coffea arabica]	Control Specific	F:GO:0003677; F:GO:0008270; F:GO:0019899; C:GO:0042025	F:DNA binding; F:zinc ion binding; F:enzyme binding; C:host cell nucleus
XM_027225147.1	homeobox-leucine zipper protein ATHB-15-like [Coffea arabica]	Control Specific	F:GO:0003677; F:GO:0008289	F:DNA binding; F:lipid binding
XM_027232079.1	homeobox-leucine zipper protein ATHB-14-like isoform X1 [Coffea arabica]	Control Specific	F:GO:0003677; F:GO:0008289	F:DNA binding; F:lipid binding
XM_027241463.1	squamosa promoter-binding-like protein 16 [Coffea arabica]	Control Specific	F:GO:0003677; F:GO:0046872; C:GO:0005634	F:DNA binding; F:metal ion binding; C:nucleus
XM_027238952.1	transcription factor bHLH110-like isoform X2 [Coffea arabica]	Control Specific	F:GO:0003700	F:DNA-binding transcription factor activity
XM_027209313.1	uncharacterized protein LOC113691111 [Coffea arabica]	Control Specific	F:GO:0003723	F:RNA binding
XM_027225638.1	YTH domain-containing protein 1-like isoform X2 [Coffea arabica]	Control Specific	F:GO:0003723	F:RNA binding
XM_027231114.1	heterogeneous nuclear ribonucleoprotein 1-like isoform X1 [Coffea arabica]	Control Specific	F:GO:0003723	F:RNA binding
XM_027248623.1	serine/arginine-rich SC35-like splicing factor SCL30 isoform X1 [Coffea arabica]	Control Specific	F:GO:0003723	F:RNA binding
XM_027256391.1	RNA-binding protein 28 isoform X2 [Coffea arabica]	Control Specific	F:GO:0003723	F:RNA binding
XM_027260159.1	pumilio homolog 24-like isoform X2 [Coffea arabica]	Control Specific	F:GO:0003723	F:RNA binding
XM_027260271.1	unnamed protein product [Coffea canephora]	Control Specific	F:GO:0003723	F:RNA binding
XM_027269374.1	uncharacterized protein LOC113741755 isoform X1 [Coffea arabica]	Control Specific	F:GO:0003723	F:RNA binding
XM_027219489.1	ATP-dependent RNA helicase-like protein DB10 isoform X2 [Coffea arabica]	-2.0286	F:GO:0003723; F:GO:0003724; F:GO:0005524	F:RNA binding; F:RNA helicase activity; F:ATP binding
XM_027206350.1	ribonuclease 1-like [Coffea arabica]	Control Specific	F:GO:0003723; F:GO:0004518	F:RNA binding; F:nuclease activity
XM_027245009.1	extracellular ribonuclease LE-like [Coffea arabica]	Control Specific	F:GO:0003723; F:GO:0004518	F:RNA binding; F:nuclease activity
XM_027219356.1	RNA-binding protein 24-like isoform X4 [Coffea arabica]	Control Specific	F:GO:0003729	F:mRNA binding
XM_027221427.1	U1 small nuclear ribonucleoprotein A-like isoform X2 [Coffea arabica]	Control Specific	F:GO:0003729	F:mRNA binding
XM_027234988.1	RNA-binding protein 38-like isoform X5 [Coffea arabica]	Control Specific	F:GO:0003729	F:mRNA binding
XR_003460274.1	U2 small nuclear ribonucleoprotein B''-like [Coffea arabica]	Control Specific	F:GO:0003729	F:mRNA binding
XM_027242944.1	serine/arginine-rich-splicing factor SR34-like [Coffea arabica]	Control Specific	F:GO:0003729; C:GO:0016607; C:GO:0035061	F:mRNA binding; C:nuclear speck; C:interchromatin granule
XM_027210802.1	3-hydroxyisobutyryl-CoA hydrolase-like protein 3, mitochondrial isoform X2 [Coffea arabica]	Control Specific	F:GO:0003860	F:3-hydroxyisobutyryl-CoA hydrolase activity
XM_027210802.1	3-hydroxyisobutyryl-CoA hydrolase-like protein 3, mitochondrial isoform X2 [Coffea arabica]	Control Specific	F:GO:0003860	F:3-hydroxyisobutyryl-CoA hydrolase activity
XM_027252439.1	elongation factor 1-alpha-like [Coffea arabica]	Control Specific	F:GO:0003924; F:GO:0008135; F:GO:0043167	F:GTPase activity; F:translation factor activity, RNA binding; F:ion binding
XM_027265539.1	eukaryotic peptide chain release factor GTP-binding subunit ERF3A-like isoform X2 [Coffea arabica]	Control Specific	F:GO:0003924; F:GO:0043167	F:GTPase activity; F:ion binding
XM_027233142.1	protein ROOT HAIR DEFECTIVE 3 homolog 2-like isoform X2 [Coffea arabica]	Control Specific	F:GO:0003924; F:GO:0043167; C:GO:0043226	F:GTPase activity; F:ion binding; C:organelle
XM_027229810.1	myb-like protein X isoform X1 [Coffea arabica]	Control Specific	F:GO:0004386	F:helicase activity
XM_027212955.1	DEAD-box ATP-dependent RNA helicase 10-like isoform X1 [Coffea arabica]	Control Specific	F:GO:0004386; F:GO:0043167	F:helicase activity; F:ion binding
XM_027215340.1	DEAD-box ATP-dependent RNA helicase 37-like isoform X1 [Coffea arabica]	Control Specific	F:GO:0004386; F:GO:0043167	F:helicase activity; F:ion binding
XM_027270135.1	DEAD-box ATP-dependent RNA helicase 35-like [Coffea arabica]	Control Specific	F:GO:0004386; F:GO:0043167	F:helicase activity; F:ion binding
XR_003460061.1	uncharacterized protein LOC113738236 isoform X1 [Coffea arabica]	Control Specific	F:GO:0004518	F:nuclease activity
XM_027246280.1	N-alpha-acetyltransferase MAK3 isoform X1 [Coffea arabica]	Control Specific	F:GO:0004596; C:GO:0005737	F:peptide alpha-N-acetyltransferase activity; C:cytoplasm
XM_027209839.1	protein SMG7-like [Coffea arabica]	Control Specific	F:GO:0005515	F:protein binding
XM_027211878.1	protein NLP7-like [Coffea arabica]	Control Specific	F:GO:0005515	F:protein binding
XM_027214776.1	F-box/LRR-repeat protein 14-like isoform X1 [Coffea arabica]	Control Specific	F:GO:0005515	F:protein binding
XM_027214904.1	uncharacterized protein LOC113695759 [Coffea arabica]	Control Specific	F:GO:0005515	F:protein binding
XM_027216022.1	aladin-like isoform X2 [Coffea arabica]	Control Specific	F:GO:0005515	F:protein binding
XM_027220756.1	protein NLP2-like isoform X2 [Coffea arabica]	Control Specific	F:GO:0005515	F:protein binding
XM_027225902.1	pentatricopeptide repeat-containing protein At4g38150 isoform X2 [Coffea arabica]	Control Specific	F:GO:0005515	F:protein binding
XM_027227548.1	pentatricopeptide repeat-containing protein At5g25630-like [Coffea arabica]	Control Specific	F:GO:0005515	F:protein binding
XM_027228231.1	glutathione S-transferase T1-like [Coffea arabica]	-2.43793	F:GO:0005515	F:protein binding
XM_027230229.1	uncharacterized protein LOC113707862 isoform X4 [Coffea arabica]	Control Specific	F:GO:0005515	F:protein binding
XM_027232334.1	uncharacterized protein LOC113709547 isoform X2 [Coffea arabica]	Control Specific	F:GO:0005515	F:protein binding
XM_027234330.1	F-box/LRR-repeat protein At3g58940-like isoform X3 [Coffea arabica]	Control Specific	F:GO:0005515	F:protein binding
XM_027237247.1	protein ROOT INITIATION DEFECTIVE 3-like isoform X1 [Coffea arabica]	Control Specific	F:GO:0005515	F:protein binding
XM_027238415.1	cactin-like [Coffea arabica]	Control Specific	F:GO:0005515	F:protein binding
XM_027242216.1	protein ACCELERATED CELL DEATH 6-like [Coffea arabica]	Control Specific	F:GO:0005515	F:protein binding
XM_027244523.1	uncharacterized protein LOC113719314 [Coffea arabica]	Control Specific	F:GO:0005515	F:protein binding
XM_027248218.1	WD repeat-containing protein WRAP73 [Coffea arabica]	Control Specific	F:GO:0005515	F:protein binding
XM_027250523.1	protein RAE1-like [Coffea arabica]	Control Specific	F:GO:0005515	F:protein binding
XM_027252364.1	myosin-9 isoform X2 [Coffea arabica]	Control Specific	F:GO:0005515	F:protein binding
XM_027254893.1	uncharacterized protein LOC113730289 isoform X1 [Coffea arabica]	Control Specific	F:GO:0005515	F:protein binding
XM_027255715.1	pentatricopeptide repeat-containing protein At1g60770-like isoform X1 [Coffea arabica]	Control Specific	F:GO:0005515	F:protein binding
XM_027255716.1	pentatricopeptide repeat-containing protein At1g60770-like isoform X1 [Coffea arabica]	5.63395	F:GO:0005515	F:protein binding
XM_027257013.1	pentatricopeptide repeat-containing protein At5g09450, mitochondrial-like [Coffea arabica]	Control Specific	F:GO:0005515	F:protein binding
XM_027257099.1	protein RAE1-like [Coffea arabica]	Control Specific	F:GO:0005515	F:protein binding
XM_027257749.1	glutathione transferase GST 23-like [Coffea arabica]	-2.47669	F:GO:0005515	F:protein binding
XM_027259961.1	F-box protein At2g27310-like isoform X1 [Coffea eugenioides]	Control Specific	F:GO:0005515	F:protein binding
XM_027260463.1	LEC14B protein-like [Coffea arabica]	Control Specific	F:GO:0005515	F:protein binding
XM_027265002.1	glutathione S-transferase U17-like [Coffea arabica]	Control Specific	F:GO:0005515	F:protein binding
XM_027266773.1	uncharacterized protein LOC113739541 isoform X10 [Coffea arabica]	Control Specific	F:GO:0005515	F:protein binding
XM_027267449.1	pentatricopeptide repeat-containing protein At1g80270, mitochondrial-like [Coffea arabica]	Control Specific	F:GO:0005515	F:protein binding
XM_027267688.1	glutathione S-transferase U9-like [Coffea arabica]	Control Specific	F:GO:0005515	F:protein binding
XM_027267765.1	uncharacterized WD repeat-containing protein C17D11.16-like isoform X1 [Coffea arabica]	Control Specific	F:GO:0005515	F:protein binding
XM_027269792.1	protein KINESIN LIGHT CHAIN-RELATED 3-like [Coffea arabica]	Control Specific	F:GO:0005515	F:protein binding
XM_027270822.1	glutathione S-transferase U9-like [Coffea arabica]	Control Specific	F:GO:0005515	F:protein binding
XM_027226865.1	protein IQ-DOMAIN 1-like [Coffea arabica]	Control Specific	F:GO:0005515; C:GO:0005635; C:GO:0005886	F:protein binding; C:nuclear envelope; C:plasma membrane
XM_027233081.1	protein IQ-DOMAIN 1-like [Coffea arabica]	Control Specific	F:GO:0005515; C:GO:0005730; C:GO:0005886	F:protein binding; C:nucleolus; C:plasma membrane
XM_027238157.1	WD repeat-containing protein WDS homolog isoform X1 [Coffea arabica]	Control Specific	F:GO:0005515; C:GO:0005737	F:protein binding; C:cytoplasm
XM_027249097.1	acyl-CoA-binding domain-containing protein 4-like [Coffea arabica]	Control Specific	F:GO:0005515; C:GO:0005829	F:protein binding; C:cytosol
XM_027209627.1	uncharacterized protein LOC113691482 isoform X2 [Coffea arabica]	Control Specific	F:GO:0005515; C:GO:0005829; C:GO:0005886	F:protein binding; C:cytosol; C:plasma membrane
XM_027219446.1	uncharacterized protein LOC113699237 isoform X1 [Coffea arabica]	Control Specific	F:GO:0005515; C:GO:0016021	F:protein binding; C:integral component of membrane
XM_027235890.1	unnamed protein product [Coffea canephora]	Control Specific	F:GO:0005515; C:GO:0016021	F:protein binding; C:integral component of membrane
XR_003454680.1	receptor-like protein EIX1 [Coffea arabica]	Control Specific	F:GO:0005515; C:GO:0016021	F:protein binding; C:integral component of membrane
XM_027242737.1	uncharacterized protein LOC113717877 isoform X4 [Coffea arabica]	Control Specific	F:GO:0005515; F:GO:0005524	F:protein binding; F:ATP binding
XM_027260963.1	protein SULFUR DEFICIENCY-INDUCED 1-like [Coffea arabica]	2.27303	F:GO:0005515; F:GO:0016740	F:protein binding; F:transferase activity
XM_027256357.1	SH3 domain-containing protein 2-like isoform X2 [Coffea arabica]	Control Specific	F:GO:0005515; F:GO:0016746	F:protein binding; F:transferase activity, transferring acyl groups
XM_027271811.1	probable disease resistance protein At4g27220 isoform X5 [Coffea arabica]	Control Specific	F:GO:0005515; F:GO:0043531	F:protein binding; F:ADP binding
XM_027226689.1	ABC transporter G family member 44-like, partial [Coffea arabica]	Control Specific	F:GO:0005524; F:GO:0016887; C:GO:0016021	F:ATP binding; F:ATPase activity; C:integral component of membrane
XM_027228264.1	pleiotropic drug resistance protein 1-like [Coffea arabica]	Control Specific	F:GO:0005524; F:GO:0016887; C:GO:0016021	F:ATP binding; F:ATPase activity; C:integral component of membrane
XM_027251560.1	myosin-binding protein 1-like [Coffea arabica]	Control Specific	F:GO:0008092	F:cytoskeletal protein binding
XM_027258528.1	protein NETWORKED 1D-like [Coffea arabica]	Control Specific	F:GO:0008092	F:cytoskeletal protein binding
XM_027256762.1	protein NETWORKED 4A-like [Coffea arabica]	Control Specific	F:GO:0008092; C:GO:0005773	F:cytoskeletal protein binding; C:vacuole
XM_027205774.1	unnamed protein product [Coffea canephora]	Control Specific	F:GO:0008168	F:methyltransferase activity
XM_027206791.1	uncharacterized protein LOC113688962 [Coffea arabica]	Control Specific	F:GO:0008168; C:GO:0005575	F:methyltransferase activity; C:cellular_component
XM_027225082.1	cucumisin-like [Coffea arabica]	3.02534	F:GO:0008233	F:peptidase activity
XM_027229314.1	serine carboxypeptidase-like [Coffea arabica]	Control Specific	F:GO:0008233	F:peptidase activity
XM_027229430.1	uncharacterized protein LOC113707217 isoform X3 [Coffea arabica]	Control Specific	F:GO:0008233	F:peptidase activity
XM_027229766.1	uncharacterized protein LOC113707431 [Coffea arabica]	Control Specific	F:GO:0008233	F:peptidase activity
XM_027231174.1	subtilisin-like protease SBT2.2 isoform X2 [Coffea arabica]	Control Specific	F:GO:0008233	F:peptidase activity
XM_027232969.1	subtilisin-like protease SBT5.6 [Coffea arabica]	Control Specific	F:GO:0008233	F:peptidase activity
XM_027234019.1	serine carboxypeptidase-like 11 isoform X2 [Coffea arabica]	Control Specific	F:GO:0008233	F:peptidase activity
XM_027237574.1	serine carboxypeptidase-like 18 [Coffea arabica]	Control Specific	F:GO:0008233	F:peptidase activity
XM_027245124.1	lysosomal Pro-X carboxypeptidase-like [Coffea arabica]	Control Specific	F:GO:0008233	F:peptidase activity
XM_027214159.1	serine carboxypeptidase-like 19 [Coffea arabica]	Control Specific	F:GO:0008233; C:GO:0005575	F:peptidase activity; C:cellular_component
XM_027250332.1	putative serine carboxypeptidase-like 52 [Coffea arabica]	Control Specific	F:GO:0008233; C:GO:0005575	F:peptidase activity; C:cellular_component
XM_027249173.1	protein ENHANCED DISEASE RESISTANCE 2-like isoform X2 [Coffea arabica]	Control Specific	F:GO:0008289	F:lipid binding
XM_027206280.1	beta-glucuronosyltransferase GlcAT14B-like [Coffea arabica]	Control Specific	F:GO:0008375; C:GO:0016021	F:acetylglucosaminyltransferase activity; C:integral component of membrane
XM_027223363.1	glycosyltransferase 6-like [Coffea arabica]	-3.34422	F:GO:0008378; C:GO:0005802; C:GO:0016021	F:galactosyltransferase activity; C:trans-Golgi network; C:integral component of membrane
XM_027218339.1	alanine--glyoxylate aminotransferase 2 homolog 1, mitochondrial-like [Coffea arabica]	Control Specific	F:GO:0008453; F:GO:0030170	F:alanine-glyoxylate transaminase activity; F:pyridoxal phosphate binding
XR_003457807.1	SNF1-related protein kinase regulatory subunit beta-3 [Coffea arabica]	Control Specific	F:GO:0016301	F:kinase activity
XM_027262147.1	2-alkenal reductase (NADP(+)-dependent)-like [Coffea arabica]	Control Specific	F:GO:0016491	F:oxidoreductase activity
XM_027214413.1	1-aminocyclopropane-1-carboxylate oxidase 1-like [Coffea arabica]	Control Specific	F:GO:0016491; F:GO:0043167	F:oxidoreductase activity; F:ion binding
XM_027217772.1	alcohol dehydrogenase-like 2 [Coffea arabica]	Control Specific	F:GO:0016491; F:GO:0043167	F:oxidoreductase activity; F:ion binding
XM_027223797.1	premnaspirodiene oxygenase-like [Coffea arabica]	Control Specific	F:GO:0016491; F:GO:0043167	F:oxidoreductase activity; F:ion binding
XM_027224384.1	gibberellin 3-beta-dioxygenase 1-like [Coffea arabica]	Control Specific	F:GO:0016491; F:GO:0043167	F:oxidoreductase activity; F:ion binding
XM_027227267.1	gibberellin 3-beta-dioxygenase 1-like [Coffea arabica]	Control Specific	F:GO:0016491; F:GO:0043167	F:oxidoreductase activity; F:ion binding
XM_027231888.1	flavonoid 3'-monooxygenase-like [Coffea arabica]	Control Specific	F:GO:0016491; F:GO:0043167	F:oxidoreductase activity; F:ion binding
XM_027232991.1	cytochrome P450 71A1-like isoform X1 [Coffea arabica]	Control Specific	F:GO:0016491; F:GO:0043167	F:oxidoreductase activity; F:ion binding
XM_027240906.1	cytochrome P450 CYP749A22-like isoform X2 [Coffea arabica]	Control Specific	F:GO:0016491; F:GO:0043167	F:oxidoreductase activity; F:ion binding
XM_027250722.1	2-oxoglutarate-dependent dioxygenase AOP2-like isoform X1 [Coffea arabica]	Control Specific	F:GO:0016491; F:GO:0043167	F:oxidoreductase activity; F:ion binding
XM_027251295.1	cytochrome P450 87A3-like isoform X2 [Coffea arabica]	Control Specific	F:GO:0016491; F:GO:0043167	F:oxidoreductase activity; F:ion binding
XM_027253863.1	cytochrome P450 87A3-like [Coffea arabica]	Control Specific	F:GO:0016491; F:GO:0043167	F:oxidoreductase activity; F:ion binding
XM_027260693.1	deacetoxyvindoline 4-hydroxylase-like isoform X1 [Coffea arabica]	-2.33706	F:GO:0016491; F:GO:0043167	F:oxidoreductase activity; F:ion binding
XM_027263819.1	probable 2-oxoglutarate-dependent dioxygenase AOP1 [Coffea arabica]	Control Specific	F:GO:0016491; F:GO:0043167	F:oxidoreductase activity; F:ion binding
XM_027271124.1	probable 2-oxoglutarate-dependent dioxygenase AOP1 [Coffea arabica]	Control Specific	F:GO:0016491; F:GO:0043167	F:oxidoreductase activity; F:ion binding
XM_027271660.1	LOW QUALITY PROTEIN: cytochrome P450 716B1-like [Coffea arabica]	Control Specific	F:GO:0016491; F:GO:0043167	F:oxidoreductase activity; F:ion binding
XM_027207415.1	cytochrome P450 CYP72A219-like [Coffea arabica]	Control Specific	F:GO:0016491; F:GO:0043167; C:GO:0005575	F:oxidoreductase activity; F:ion binding; C:cellular_component
XM_027213852.1	beta-amyrin 28-monooxygenase-like [Coffea arabica]	Control Specific	F:GO:0016491; F:GO:0043167; C:GO:0005575	F:oxidoreductase activity; F:ion binding; C:cellular_component
XM_027214797.1	cytochrome P450 93A3-like [Coffea arabica]	Control Specific	F:GO:0016491; F:GO:0043167; C:GO:0005575	F:oxidoreductase activity; F:ion binding; C:cellular_component
XM_027221496.1	alkane hydroxylase MAH1 [Coffea arabica]	Control Specific	F:GO:0016491; F:GO:0043167; C:GO:0005575	F:oxidoreductase activity; F:ion binding; C:cellular_component
XM_027236338.1	cytochrome P450 CYP82D47-like isoform X1 [Coffea arabica]	Control Specific	F:GO:0016491; F:GO:0043167; C:GO:0005575	F:oxidoreductase activity; F:ion binding; C:cellular_component
XM_027239368.1	alcohol dehydrogenase-like 1 isoform X2 [Coffea arabica]	Control Specific	F:GO:0016491; F:GO:0043167; C:GO:0005575	F:oxidoreductase activity; F:ion binding; C:cellular_component
XM_027240865.1	cytochrome P450 CYP749A22-like isoform X1 [Coffea arabica]	Control Specific	F:GO:0016491; F:GO:0043167; C:GO:0005575	F:oxidoreductase activity; F:ion binding; C:cellular_component
XM_027243313.1	cytochrome P450 71A1-like [Coffea arabica]	Control Specific	F:GO:0016491; F:GO:0043167; C:GO:0005575	F:oxidoreductase activity; F:ion binding; C:cellular_component
XM_027243313.1	cytochrome P450 71A1-like [Coffea arabica]	Control Specific	F:GO:0016491; F:GO:0043167; C:GO:0005575	F:oxidoreductase activity; F:ion binding; C:cellular_component
XM_027257077.1	cytochrome P450 714C2-like [Coffea eugenioides]	Control Specific	F:GO:0016491; F:GO:0043167; C:GO:0005575	F:oxidoreductase activity; F:ion binding; C:cellular_component
XM_027259805.1	LOW QUALITY PROTEIN: cytochrome P450 714A1-like [Coffea arabica]	Control Specific	F:GO:0016491; F:GO:0043167; C:GO:0005575	F:oxidoreductase activity; F:ion binding; C:cellular_component
XM_027262978.1	cytochrome P450 71A2-like [Coffea arabica]	Control Specific	F:GO:0016491; F:GO:0043167; C:GO:0005575	F:oxidoreductase activity; F:ion binding; C:cellular_component
XM_027264926.1	cytochrome P450 71A3-like [Coffea arabica]	Control Specific	F:GO:0016491; F:GO:0043167; C:GO:0005575	F:oxidoreductase activity; F:ion binding; C:cellular_component
XM_027237478.1	fatty alcohol:caffeoyl-CoA acyltransferase-like [Coffea arabica]	Control Specific	F:GO:0016746	F:transferase activity, transferring acyl groups
XM_027238817.1	uncharacterized acetyltransferase At3g50280-like [Coffea arabica]	Control Specific	F:GO:0016746	F:transferase activity, transferring acyl groups
XM_027237016.1	lysophospholipid acyltransferase LPEAT1-like isoform X4 [Coffea arabica]	Control Specific	F:GO:0016746; C:GO:0005575	F:transferase activity, transferring acyl groups; C:cellular_component
gene-LOC113690232	anthocyanidin 3-O-glucosyltransferase 2-like [Coffea arabica]	Control Specific	F:GO:0016757	F:transferase activity, transferring glycosyl groups
XM_027224829.1	UDP-glucose iridoid glucosyltransferase-like [Coffea arabica]	Control Specific	F:GO:0016757	F:transferase activity, transferring glycosyl groups
XM_027224945.1	inactive poly [ADP-ribose] polymerase RCD1-like isoform X1 [Coffea arabica]	Control Specific	F:GO:0016757	F:transferase activity, transferring glycosyl groups
XM_027238981.1	7-deoxyloganetin glucosyltransferase [Coffea arabica]	Control Specific	F:GO:0016757	F:transferase activity, transferring glycosyl groups
XM_027244184.1	UDP-glycosyltransferase 74C1-like isoform X4 [Coffea arabica]	Control Specific	F:GO:0016757	F:transferase activity, transferring glycosyl groups
XM_027261190.1	UDP-glucose iridoid glucosyltransferase-like [Coffea arabica]	Control Specific	F:GO:0016757	F:transferase activity, transferring glycosyl groups
XM_027262116.1	UDP-glycosyltransferase 74E2-like [Coffea arabica]	Control Specific	F:GO:0016757	F:transferase activity, transferring glycosyl groups
XM_027271655.1	anthocyanidin 3-O-glucosyltransferase 2-like [Coffea arabica]	-2.36019	F:GO:0016757	F:transferase activity, transferring glycosyl groups
XM_027209779.1	FT-interacting protein 7-like [Coffea arabica]	Control Specific	F:GO:0016757; C:GO:0005575	F:transferase activity, transferring glycosyl groups; C:cellular_component
XM_027248999.1	beta-D-glucosyl crocetin beta-1,6-glucosyltransferase-like [Coffea arabica]	Control Specific	F:GO:0016757; C:GO:0005575	F:transferase activity, transferring glycosyl groups; C:cellular_component
XM_027251399.1	UDP-glycosyltransferase 86A1-like isoform X1 [Coffea arabica]	Control Specific	F:GO:0016757; C:GO:0005622; C:GO:0043226	F:transferase activity, transferring glycosyl groups; C:intracellular; C:organelle
XM_027246121.1	non-specific phospholipase C3-like [Coffea arabica]	Control Specific	F:GO:0016788	F:hydrolase activity, acting on ester bonds
XM_027246887.1	GDSL esterase/lipase At1g28610-like, partial [Coffea arabica]	Control Specific	F:GO:0016788	F:hydrolase activity, acting on ester bonds
XM_027249675.1	GDSL esterase/lipase At1g28580-like [Coffea arabica]	Control Specific	F:GO:0016788	F:hydrolase activity, acting on ester bonds
XM_027233299.1	polygalacturonase QRT3-like [Coffea arabica]	Control Specific	F:GO:0016798	F:hydrolase activity, acting on glycosyl bonds
XM_027215023.1	dihydropyrimidinase-like isoform X2 [Coffea arabica]	Control Specific	F:GO:0016810; C:GO:0005737	F:hydrolase activity, acting on carbon-nitrogen (but not peptide) bonds; C:cytoplasm
XM_027250648.1	arginase 1, mitochondrial-like isoform X1 [Coffea arabica]	Control Specific	F:GO:0016810; F:GO:0043167	F:hydrolase activity, acting on carbon-nitrogen (but not peptide) bonds; F:ion binding
XM_027267604.1	L-Ala-D/L-amino acid epimerase-like isoform X1 [Coffea arabica]	Control Specific	F:GO:0016853; F:GO:0043167	F:isomerase activity; F:ion binding
XM_027271584.1	indole-3-acetic acid-amido synthetase GH3.6 [Coffea arabica]	Control Specific	F:GO:0016874; C:GO:0005737	F:ligase activity; C:cytoplasm
XM_027230485.1	ABC transporter C family member 2-like [Coffea arabica]	-1.84033	F:GO:0016887; F:GO:0022857; F:GO:0043167; C:GO:0005575	F:ATPase activity; F:transmembrane transporter activity; F:ion binding; C:cellular_component
XM_027230486.1	ABC transporter C family member 2-like [Coffea arabica]	Control Specific	F:GO:0016887; F:GO:0022857; F:GO:0043167; C:GO:0005575	F:ATPase activity; F:transmembrane transporter activity; F:ion binding; C:cellular_component
XM_027270244.1	ABC transporter I family member 17-like isoform X1 [Coffea arabica]	Control Specific	F:GO:0016887; F:GO:0022857; F:GO:0043167; C:GO:0005575	F:ATPase activity; F:transmembrane transporter activity; F:ion binding; C:cellular_component
XR_003454577.1	ABC transporter C family member 14-like [Coffea arabica]	Control Specific	F:GO:0016887; F:GO:0022857; F:GO:0043167; C:GO:0005575	F:ATPase activity; F:transmembrane transporter activity; F:ion binding; C:cellular_component
XM_027238245.1	ABC transporter C family member 5 [Coffea arabica]	Control Specific	F:GO:0016887; F:GO:0022857; F:GO:0043167; C:GO:0005773	F:ATPase activity; F:transmembrane transporter activity; F:ion binding; C:vacuole
XM_027270557.1	ABC transporter C family member 8 [Coffea arabica]	Control Specific	F:GO:0016887; F:GO:0022857; F:GO:0043167; C:GO:0005773	F:ATPase activity; F:transmembrane transporter activity; F:ion binding; C:vacuole
XM_027212138.1	organic cation/carnitine transporter 7-like [Coffea arabica]	Control Specific	F:GO:0022857; C:GO:0005575	F:transmembrane transporter activity; C:cellular_component
XM_027237813.1	thiamine-repressible mitochondrial transport protein THI74 [Coffea arabica]	Control Specific	F:GO:0022857; C:GO:0005575	F:transmembrane transporter activity; C:cellular_component
XM_027254876.1	amino acid transporter AVT6C-like isoform X1 [Coffea arabica]	Control Specific	F:GO:0022857; C:GO:0005575	F:transmembrane transporter activity; C:cellular_component
XM_027224888.1	probable GABA transporter 2 isoform X1 [Coffea arabica]	Control Specific	F:GO:0022857; C:GO:0005886	F:transmembrane transporter activity; C:plasma membrane
XM_027236403.1	maltose excess protein 1-like, chloroplastic [Coffea arabica]	Control Specific	F:GO:0022857; C:GO:0009536	F:transmembrane transporter activity; C:plastid
XM_027236403.1	maltose excess protein 1-like, chloroplastic [Coffea arabica]	Control Specific	F:GO:0022857; C:GO:0009536	F:transmembrane transporter activity; C:plastid
XM_027208454.1	rab3 GTPase-activating protein catalytic subunit-like isoform X2 [Coffea arabica]	Control Specific	F:GO:0030234	F:enzyme regulator activity
XM_027205466.1	zinc finger CCCH domain-containing protein 13-like isoform X1 [Coffea arabica]	Control Specific	F:GO:0043167	F:ion binding
XM_027206312.1	putative late blight resistance protein homolog R1A-3 [Coffea arabica]	Control Specific	F:GO:0043167	F:ion binding
XM_027206790.1	formimidoyltransferase-cyclodeaminase-like [Coffea arabica]	Control Specific	F:GO:0043167	F:ion binding
XM_027207532.1	putative late blight resistance protein homolog R1A-3 [Coffea arabica]	Control Specific	F:GO:0043167	F:ion binding
XM_027208278.1	DNA repair protein RAD16-like [Coffea arabica]	Control Specific	F:GO:0043167	F:ion binding
XM_027209290.1	putative late blight resistance protein homolog R1A-3 [Coffea arabica]	Control Specific	F:GO:0043167	F:ion binding
XM_027220506.1	E3 ubiquitin-protein ligase ORTHRUS 2-like isoform X1 [Coffea arabica]	Control Specific	F:GO:0043167	F:ion binding
XM_027223461.1	E3 ubiquitin-protein ligase ORTHRUS 2-like [Coffea arabica]	Control Specific	F:GO:0043167	F:ion binding
XM_027224966.1	uncharacterized protein LOC113703565 [Coffea arabica]	Control Specific	F:GO:0043167	F:ion binding
XM_027225713.1	uncharacterized protein LOC113704073 isoform X2 [Coffea arabica]	Control Specific	F:GO:0043167	F:ion binding
XM_027237048.1	unnamed protein product [Coffea canephora]	Control Specific	F:GO:0043167	F:ion binding
XM_027239702.1	uncharacterized protein LOC113715484 [Coffea arabica]	Control Specific	F:GO:0043167	F:ion binding
XM_027248460.1	SNF2 domain-containing protein CLASSY 1-like [Coffea arabica]	Control Specific	F:GO:0043167	F:ion binding
XM_027255592.1	uncharacterized protein LOC113757816 [Coffea eugenioides]	Control Specific	F:GO:0043167	F:ion binding
XM_027256414.1	uncharacterized protein LOC113731256 isoform X2 [Coffea arabica]	Control Specific	F:GO:0043167	F:ion binding
XM_027264179.1	putative late blight resistance protein homolog R1B-17 [Coffea arabica]	Control Specific	F:GO:0043167	F:ion binding
XM_027269999.1	zinc finger protein BRUTUS-like At1g74770 isoform X1 [Coffea arabica]	Control Specific	F:GO:0043167	F:ion binding
XM_027271410.1	putative late blight resistance protein homolog R1A-3 [Coffea arabica]	Control Specific	F:GO:0043167	F:ion binding
XR_003459517.1	zinc finger CCCH domain-containing protein 15-like [Coffea arabica]	Control Specific	F:GO:0043167	F:ion binding
XM_027205992.1	transmembrane E3 ubiquitin-protein ligase FLY2-like [Coffea arabica]	Control Specific	F:GO:0043167; C:GO:0005575	F:ion binding; C:cellular_component
XM_027226435.1	E3 ubiquitin-protein ligase RHF2A [Coffea arabica]	Control Specific	F:GO:0043167; C:GO:0005575	F:ion binding; C:cellular_component
XM_027244813.1	unnamed protein product [Coffea canephora]	Control Specific	F:GO:0043167; C:GO:0005575	F:ion binding; C:cellular_component
XM_027250166.1	E3 ubiquitin-protein ligase MBR2-like isoform X1 [Coffea arabica]	Control Specific	F:GO:0043167; C:GO:0005575	F:ion binding; C:cellular_component
XM_027267889.1	E3 ubiquitin-protein ligase MARCH1-like isoform X2 [Coffea arabica]	Control Specific	F:GO:0043167; C:GO:0005575	F:ion binding; C:cellular_component
XM_027270818.1	E3 ubiquitin-protein ligase RGLG2-like [Coffea arabica]	Control Specific	F:GO:0043167; C:GO:0005575	F:ion binding; C:cellular_component
XM_027214872.1	actin-1 [Coffea arabica]	Control Specific	F:GO:0043167; C:GO:0005737; C:GO:0005856	F:ion binding; C:cytoplasm; C:cytoskeleton
XM_027225141.1	E3 ubiquitin-protein ligase At1g63170 [Coffea arabica]	Control Specific	F:GO:0043167; C:GO:0005886	F:ion binding; C:plasma membrane
XM_027206614.1	uncharacterized protein LOC113688814 [Coffea arabica]	Control Specific	F:GO:0043531	F:ADP binding
XM_027239781.1	putative late blight resistance protein homolog R1A-3 [Coffea arabica]	-1.66611	F:GO:0043531	F:ADP binding
XM_027263304.1	uncharacterized protein LOC113736368 [Coffea arabica]	Control Specific	F:GO:0043531; C:GO:0016020; C:GO:0016021	F:ADP binding; C:membrane; C:integral component of membrane
XM_027261791.1	uncharacterized protein LOC113734979 [Coffea arabica]	Control Specific	F:GO:0046537; F:GO:0046872	F:2,3-bisphosphoglycerate-independent phosphoglycerate mutase activity; F:metal ion binding
XM_027263889.1	uncharacterized protein LOC113736783 [Coffea arabica]	Control Specific	F:GO:0046537; F:GO:0046872	F:2,3-bisphosphoglycerate-independent phosphoglycerate mutase activity; F:metal ion binding
XM_027228522.1	uncharacterized protein LOC113706597 isoform X1 [Coffea arabica]	Control Specific	F:GO:0046983	F:protein dimerization activity
XM_027250736.1	E3 ubiquitin-protein ligase BRE1-like 1 isoform X2 [Coffea arabica]	Control Specific	P:GO:0000003; P:GO:0000278; P:GO:0002376; P:GO:0006464; P:GO:0006950; P:GO:0021700; P:GO:0048856; P:GO:0051276; P:GO:0051301; F:GO:0043167	P:reproduction; P:mitotic cell cycle; P:immune system process; P:cellular protein modification process; P:response to stress; P:developmental maturation; P:anatomical structure development; P:chromosome organization; P:cell division; F:ion binding
XM_027257133.1	E3 ubiquitin-protein ligase BRE1-like 1 isoform X2 [Coffea arabica]	Control Specific	P:GO:0000003; P:GO:0000278; P:GO:0002376; P:GO:0006464; P:GO:0006950; P:GO:0021700; P:GO:0048856; P:GO:0051276; P:GO:0051301; F:GO:0043167	P:reproduction; P:mitotic cell cycle; P:immune system process; P:cellular protein modification process; P:response to stress; P:developmental maturation; P:anatomical structure development; P:chromosome organization; P:cell division; F:ion binding
XM_027218466.1	unnamed protein product [Coffea canephora]	Control Specific	P:GO:0000003; P:GO:0002376; P:GO:0006464; P:GO:0006950; P:GO:0021700; P:GO:0048856; P:GO:0051276; F:GO:0043167	P:reproduction; P:immune system process; P:cellular protein modification process; P:response to stress; P:developmental maturation; P:anatomical structure development; P:chromosome organization; F:ion binding
XM_027236573.1	mitotic spindle checkpoint protein BUBR1 [Coffea arabica]	Control Specific	P:GO:0000003; P:GO:0006464; P:GO:0007059; P:GO:0051276; P:GO:0140014; F:GO:0016301; C:GO:0000228	P:reproduction; P:cellular protein modification process; P:chromosome segregation; P:chromosome organization; P:mitotic nuclear division; F:kinase activity; C:nuclear chromosome
XM_027223182.1	peroxidase 17-like [Coffea arabica]	Control Specific	P:GO:0000003; P:GO:0006950; P:GO:0009056; P:GO:0009058; P:GO:0019748; P:GO:0048856; P:GO:0051186; F:GO:0016491; F:GO:0043167; C:GO:0005576; C:GO:0005829	P:reproduction; P:response to stress; P:catabolic process; P:biosynthetic process; P:secondary metabolic process; P:anatomical structure development; P:cofactor metabolic process; F:oxidoreductase activity; F:ion binding; C:extracellular region; C:cytosol
XM_027256035.1	transcription factor VOZ1-like [Coffea arabica]	Control Specific	P:GO:0000003; P:GO:0009058; P:GO:0034641; P:GO:0048856	P:reproduction; P:biosynthetic process; P:cellular nitrogen compound metabolic process; P:anatomical structure development
XM_027249428.1	protein RTF1 homolog [Coffea arabica]	Control Specific	P:GO:0000003; P:GO:0009058; P:GO:0034641; P:GO:0048856; F:GO:0003677; C:GO:0005654; C:GO:0032991	P:reproduction; P:biosynthetic process; P:cellular nitrogen compound metabolic process; P:anatomical structure development; F:DNA binding; C:nucleoplasm; C:protein-containing complex
XM_027250882.1	LOW QUALITY PROTEIN: glucomannan 4-beta-mannosyltransferase 2-like [Coffea arabica]	Control Specific	P:GO:0000003; P:GO:0009058; P:GO:0048856; F:GO:0016757; C:GO:0005575	P:reproduction; P:biosynthetic process; P:anatomical structure development; F:transferase activity, transferring glycosyl groups; C:cellular_component
XM_027241345.1	ubiquitin-like modifier-activating enzyme atg7 isoform X1 [Coffea arabica]	Control Specific	P:GO:0000045; P:GO:0000422; P:GO:0006501; P:GO:0006995; P:GO:0015031; P:GO:0032446; P:GO:0034727; P:GO:0044805; F:GO:0019778; F:GO:0019779; C:GO:0000407	P:autophagosome assembly; P:autophagy of mitochondrion; P:C-terminal protein lipidation; P:cellular response to nitrogen starvation; P:protein transport; P:protein modification by small protein conjugation; P:piecemeal microautophagy of the nucleus; P:late nucleophagy; F:Atg12 activating enzyme activity; F:Atg8 activating enzyme activity; C:phagophore assembly site
XM_027258498.1	histidinol dehydrogenase, chloroplastic-like isoform X4 [Coffea arabica]	Control Specific	P:GO:0000105; P:GO:0055114; F:GO:0004399; F:GO:0008270; F:GO:0051287	P:histidine biosynthetic process; P:oxidation-reduction process; F:histidinol dehydrogenase activity; F:zinc ion binding; F:NAD binding
XM_027231301.1	ATP-dependent RNA helicase DEAH12, chloroplastic-like [Coffea arabica]	Control Specific	P:GO:0000209; P:GO:0032436; P:GO:0090502; F:GO:0003676; F:GO:0004523; F:GO:0016874; F:GO:0031624; F:GO:0046872; F:GO:0061630; C:GO:0000151; C:GO:0005737	P:protein polyubiquitination; P:positive regulation of proteasomal ubiquitin-dependent protein catabolic process; P:RNA phosphodiester bond hydrolysis, endonucleolytic; F:nucleic acid binding; F:RNA-DNA hybrid ribonuclease activity; F:ligase activity; F:ubiquitin conjugating enzyme binding; F:metal ion binding; F:ubiquitin protein ligase activity; C:ubiquitin ligase complex; C:cytoplasm
XM_027260639.1	ureidoglycolate hydrolase isoform X2 [Coffea arabica]	Control Specific	P:GO:0000256; P:GO:0006145; P:GO:0010136; F:GO:0004848; F:GO:0030145	P:allantoin catabolic process; P:purine nucleobase catabolic process; P:ureide catabolic process; F:ureidoglycolate hydrolase activity; F:manganese ion binding
XM_027262034.1	gamma-tubulin complex component 4-like [Coffea arabica]	Control Specific	P:GO:0000278; P:GO:0009624; P:GO:0043622; P:GO:0051225; P:GO:0051321; P:GO:0051415; F:GO:0043015; F:GO:0051011; C:GO:0000922; C:GO:0000923; C:GO:0000930; C:GO:0005737; C:GO:0005813; C:GO:0005874; C:GO:0009506	P:mitotic cell cycle; P:response to nematode; P:cortical microtubule organization; P:spindle assembly; P:meiotic cell cycle; P:microtubule nucleation by interphase microtubule organizing center; F:gamma-tubulin binding; F:microtubule minus-end binding; C:spindle pole; C:equatorial microtubule organizing center; C:gamma-tubulin complex; C:cytoplasm; C:centrosome; C:microtubule; C:plasmodesma
XM_027212928.1	serine/threonine-protein kinase fray2-like isoform X1 [Coffea arabica]	Control Specific	P:GO:0000381; P:GO:0045292; F:GO:0003729; C:GO:0016607	P:regulation of alternative mRNA splicing, via spliceosome; P:mRNA cis splicing, via spliceosome; F:mRNA binding; C:nuclear speck
XM_027244795.1	small nuclear ribonucleoprotein Sm D2-like [Coffea arabica]	Control Specific	P:GO:0000387; C:GO:0005682; C:GO:0005685; C:GO:0005686; C:GO:0046540; C:GO:0071011; C:GO:0071013	P:spliceosomal snRNP assembly; C:U5 snRNP; C:U1 snRNP; C:U2 snRNP; C:U4/U6 x U5 tri-snRNP complex; C:precatalytic spliceosome; C:catalytic step 2 spliceosome
XM_027254298.1	splicing factor SF3a60 homolog [Coffea arabica]	Control Specific	P:GO:0000398; F:GO:0003723; F:GO:0008270; C:GO:0005681; C:GO:0005829	P:mRNA splicing, via spliceosome; F:RNA binding; F:zinc ion binding; C:spliceosomal complex; C:cytosol
XM_027208776.1	peptidyl-prolyl cis-trans isomerase CYP59-like isoform X1 [Coffea arabica]	Control Specific	P:GO:0000413; F:GO:0003723; F:GO:0003755; F:GO:0008270	P:protein peptidyl-prolyl isomerization; F:RNA binding; F:peptidyl-prolyl cis-trans isomerase activity; F:zinc ion binding
XM_027252030.1	ATP-dependent DNA helicase 2 subunit KU80-like isoform X1 [Coffea arabica]	Control Specific	P:GO:0000723; P:GO:0006303; P:GO:0006310; P:GO:0032508; P:GO:0071480; P:GO:0071481; F:GO:0003678; F:GO:0003684; F:GO:0003690; F:GO:0005524; F:GO:0042162; C:GO:0000784; C:GO:0043564	P:telomere maintenance; P:double-strand break repair via nonhomologous end joining; P:DNA recombination; P:DNA duplex unwinding; P:cellular response to gamma radiation; P:cellular response to X-ray; F:DNA helicase activity; F:damaged DNA binding; F:double-stranded DNA binding; F:ATP binding; F:telomeric DNA binding; C:nuclear chromosome, telomeric region; C:Ku70:Ku80 complex
XM_027256375.1	DNA replication licensing factor MCM4 [Coffea arabica]	Control Specific	P:GO:0000727; P:GO:0006267; P:GO:0006268; P:GO:0006271; P:GO:1902975; F:GO:0003678; F:GO:0003688; F:GO:0003697; F:GO:0005524; C:GO:0042555	P:double-strand break repair via break-induced replication; P:pre-replicative complex assembly involved in nuclear cell cycle DNA replication; P:DNA unwinding involved in DNA replication; P:DNA strand elongation involved in DNA replication; P:mitotic DNA replication initiation; F:DNA helicase activity; F:DNA replication origin binding; F:single-stranded DNA binding; F:ATP binding; C:MCM complex
XM_027255111.1	protein NEDD1 isoform X2 [Coffea arabica]	Control Specific	P:GO:0000919; P:GO:0009553; P:GO:0009555; P:GO:0032467; P:GO:0060236; P:GO:2000694; F:GO:0005515; C:GO:0005828	P:cell plate assembly; P:embryo sac development; P:pollen development; P:positive regulation of cytokinesis; P:regulation of mitotic spindle organization; P:regulation of phragmoplast microtubule organization; F:protein binding; C:kinetochore microtubule
XM_027227473.1	uncharacterized protein LOC113705571 [Coffea arabica]	Control Specific	P:GO:0000967	P:rRNA 5'-end processing
XM_027261127.1	DNA-directed RNA polymerases II, IV and V subunit 9B [Coffea arabica]	Control Specific	P:GO:0001193; P:GO:0006283; P:GO:0006367; P:GO:0006379; F:GO:0003676; F:GO:0003899; F:GO:0008270; C:GO:0005665; C:GO:0005730	P:maintenance of transcriptional fidelity during DNA-templated transcription elongation from RNA polymerase II promoter; P:transcription-coupled nucleotide-excision repair; P:transcription initiation from RNA polymerase II promoter; P:mRNA cleavage; F:nucleic acid binding; F:DNA-directed 5'-3' RNA polymerase activity; F:zinc ion binding; C:RNA polymerase II, core complex; C:nucleolus
XM_027241422.1	retinoblastoma-related protein-like [Coffea arabica]	Control Specific	P:GO:0001558; P:GO:0001708; P:GO:0006349; P:GO:0006357; P:GO:0007129; P:GO:0008356; P:GO:0009553; P:GO:0032875; P:GO:0048366; P:GO:0051783; P:GO:1903866; P:GO:2000036; P:GO:2000134; P:GO:2000653; F:GO:0001012; F:GO:0001102; C:GO:0000785; C:GO:0005634; C:GO:0005667; C:GO:0005829	P:regulation of cell growth; P:cell fate specification; P:regulation of gene expression by genetic imprinting; P:regulation of transcription by RNA polymerase II; P:synapsis; P:asymmetric cell division; P:embryo sac development; P:regulation of DNA endoreduplication; P:leaf development; P:regulation of nuclear division; P:palisade mesophyll development; P:regulation of stem cell population mainte…
XM_027215185.1	ethylene-insensitive protein 2 isoform X2 [Coffea arabica]	Control Specific	P:GO:0001736; P:GO:0002237; P:GO:0009408; P:GO:0009651; P:GO:0009789; P:GO:0009873; P:GO:0009926; P:GO:0010119; P:GO:0010150; P:GO:0030001; P:GO:0031348; P:GO:0042742; P:GO:0048765; P:GO:0050832; P:GO:0051301; P:GO:0052544; P:GO:0106167; F:GO:0003729; F:GO:0046873; C:GO:0016021	P:establishment of planar polarity; P:response to molecule of bacterial origin; P:response to heat; P:response to salt stress; P:positive regulation of abscisic acid-activated signaling pathway; P:ethylene-activated signaling pathway; P:auxin polar transport; P:regulation of stomatal movement; P:leaf senescence; P:metal ion transport; P:negative regulation of defense response; P:defense response …
XM_027257515.1	methionine S-methyltransferase isoform X1 [Coffea arabica]	Control Specific	P:GO:0001887; P:GO:0009058; P:GO:0046500; F:GO:0008757; F:GO:0030170; C:GO:0005829	P:selenium compound metabolic process; P:biosynthetic process; P:S-adenosylmethionine metabolic process; F:S-adenosylmethionine-dependent methyltransferase activity; F:pyridoxal phosphate binding; C:cytosol
XM_027227865.1	transcription factor TGA9-like isoform X2 [Coffea arabica]	Control Specific	P:GO:0002237; P:GO:0006355; P:GO:0048653; P:GO:0071588; F:GO:0003700; F:GO:0042803; F:GO:0043565; F:GO:0044212	P:response to molecule of bacterial origin; P:regulation of transcription, DNA-templated; P:anther development; P:hydrogen peroxide mediated signaling pathway; F:DNA-binding transcription factor activity; F:protein homodimerization activity; F:sequence-specific DNA binding; F:transcription regulatory region DNA binding
XM_027227875.1	transcription factor TGA9-like isoform X1 [Coffea arabica]	Control Specific	P:GO:0002237; P:GO:0006355; P:GO:0048653; P:GO:0071588; F:GO:0003700; F:GO:0042803; F:GO:0043565; F:GO:0044212	P:response to molecule of bacterial origin; P:regulation of transcription, DNA-templated; P:anther development; P:hydrogen peroxide mediated signaling pathway; F:DNA-binding transcription factor activity; F:protein homodimerization activity; F:sequence-specific DNA binding; F:transcription regulatory region DNA binding
XM_027255958.1	mediator of RNA polymerase II transcription subunit 16-like isoform X1 [Coffea arabica]	Control Specific	P:GO:0002376; P:GO:0005975; P:GO:0006950; P:GO:0007165; P:GO:0009058; P:GO:0034641; P:GO:0071554; C:GO:0005654; C:GO:0032991	P:immune system process; P:carbohydrate metabolic process; P:response to stress; P:signal transduction; P:biosynthetic process; P:cellular nitrogen compound metabolic process; P:cell wall organization or biogenesis; C:nucleoplasm; C:protein-containing complex
XR_003453426.1	putative lipid-transfer protein DIR1 [Coffea eugenioides]	Control Specific	P:GO:0002376; P:GO:0006950; F:GO:0008289; F:GO:0043167	P:immune system process; P:response to stress; F:lipid binding; F:ion binding
XM_027208519.1	protein LAZ1 [Coffea arabica]	Control Specific	P:GO:0002376; P:GO:0006950; P:GO:0007165; P:GO:0008219; P:GO:0016192; C:GO:0005829	P:immune system process; P:response to stress; P:signal transduction; P:cell death; P:vesicle-mediated transport; C:cytosol
XM_027222132.1	uncharacterized protein LOC113701459 isoform X2 [Coffea arabica]	Control Specific	P:GO:0002943; P:GO:0055114; F:GO:0017150; F:GO:0050660	P:tRNA dihydrouridine synthesis; P:oxidation-reduction process; F:tRNA dihydrouridine synthase activity; F:flavin adenine dinucleotide binding
XM_027208105.1	acidic endochitinase-like [Coffea arabica]	-3.65098	P:GO:0005975	P:carbohydrate metabolic process
XM_027245968.1	acidic endochitinase-like [Coffea arabica]	Control Specific	P:GO:0005975	P:carbohydrate metabolic process
XM_027210886.1	class V chitinase-like [Coffea arabica]	Control Specific	P:GO:0005975; F:GO:0003674	P:carbohydrate metabolic process; F:molecular_function
XM_027238703.1	probable rhamnogalacturonate lyase B isoform X1 [Coffea arabica]	Control Specific	P:GO:0005975; F:GO:0003674	P:carbohydrate metabolic process; F:molecular_function
XM_027244288.1	alpha-amylase 3, chloroplastic-like isoform X2 [Coffea arabica]	Control Specific	P:GO:0005975; F:GO:0004556; F:GO:0005509; F:GO:0103025; C:GO:0009570	P:carbohydrate metabolic process; F:alpha-amylase activity; F:calcium ion binding; F:alpha-amylase activity (releasing maltohexaose); C:chloroplast stroma
XM_027212335.1	protein trichome birefringence-like 16 [Coffea arabica]	Control Specific	P:GO:0005975; F:GO:0016746; C:GO:0005575	P:carbohydrate metabolic process; F:transferase activity, transferring acyl groups; C:cellular_component
XM_027270973.1	sucrose synthase-like [Coffea arabica]	Control Specific	P:GO:0005975; F:GO:0016757	P:carbohydrate metabolic process; F:transferase activity, transferring glycosyl groups
XM_027235540.1	probable beta-D-xylosidase 7 [Coffea arabica]	Control Specific	P:GO:0005975; F:GO:0016798	P:carbohydrate metabolic process; F:hydrolase activity, acting on glycosyl bonds
XM_027253947.1	acidic endochitinase-like [Coffea arabica]	Control Specific	P:GO:0005975; F:GO:0016798	P:carbohydrate metabolic process; F:hydrolase activity, acting on glycosyl bonds
XM_027261698.1	beta-glucosidase 11-like isoform X2 [Coffea arabica]	Control Specific	P:GO:0005975; F:GO:0016798	P:carbohydrate metabolic process; F:hydrolase activity, acting on glycosyl bonds
XM_027236019.1	glucan endo-1,3-beta-D-glucosidase-like [Coffea arabica]	Control Specific	P:GO:0005975; F:GO:0016798; C:GO:0005886	P:carbohydrate metabolic process; F:hydrolase activity, acting on glycosyl bonds; C:plasma membrane
XM_027234030.1	probable rhamnogalacturonate lyase B [Coffea arabica]	Control Specific	P:GO:0005975; F:GO:0016829; F:GO:0030246	P:carbohydrate metabolic process; F:lyase activity; F:carbohydrate binding
XM_027238696.1	probable rhamnogalacturonate lyase B isoform X1 [Coffea arabica]	Control Specific	P:GO:0005975; F:GO:0016829; F:GO:0030246	P:carbohydrate metabolic process; F:lyase activity; F:carbohydrate binding
XM_027206132.1	mannan endo-1,4-beta-mannosidase 2-like [Coffea arabica]	-2.71595	P:GO:0005975; F:GO:0016985; C:GO:0016021	P:carbohydrate metabolic process; F:mannan endo-1,4-beta-mannosidase activity; C:integral component of membrane
XM_027208952.1	mannan endo-1,4-beta-mannosidase 2-like [Coffea arabica]	Control Specific	P:GO:0005975; F:GO:0016985; C:GO:0016021	P:carbohydrate metabolic process; F:mannan endo-1,4-beta-mannosidase activity; C:integral component of membrane
XM_027245060.1	phosphoacetylglucosamine mutase-like isoform X1 [Coffea arabica]	Control Specific	P:GO:0005975; P:GO:0006048; F:GO:0004610; F:GO:0046872; C:GO:0005829; C:GO:0009506	P:carbohydrate metabolic process; P:UDP-N-acetylglucosamine biosynthetic process; F:phosphoacetylglucosamine mutase activity; F:metal ion binding; C:cytosol; C:plasmodesma
XM_027205981.1	phosphoglycerate kinase, cytosolic-like [Coffea arabica]	Control Specific	P:GO:0005975; P:GO:0006091; P:GO:0009056; P:GO:0034641; P:GO:0044281; F:GO:0016301; F:GO:0043167	P:carbohydrate metabolic process; P:generation of precursor metabolites and energy; P:catabolic process; P:cellular nitrogen compound metabolic process; P:small molecule metabolic process; F:kinase activity; F:ion binding
XM_027267038.1	enolase 1, chloroplastic [Coffea arabica]	-1.91884	P:GO:0005975; P:GO:0006091; P:GO:0009056; P:GO:0034641; P:GO:0044281; F:GO:0016829; F:GO:0043167; C:GO:0005829; C:GO:0032991	P:carbohydrate metabolic process; P:generation of precursor metabolites and energy; P:catabolic process; P:cellular nitrogen compound metabolic process; P:small molecule metabolic process; F:lyase activity; F:ion binding; C:cytosol; C:protein-containing complex
XM_027263699.1	ribulose-phosphate 3-epimerase, cytoplasmic isoform-like [Coffea arabica]	Control Specific	P:GO:0005975; P:GO:0006098; F:GO:0004750; F:GO:0046872	P:carbohydrate metabolic process; P:pentose-phosphate shunt; F:ribulose-phosphate 3-epimerase activity; F:metal ion binding
XM_027244658.1	uncharacterized protein LOC113719459 [Coffea arabica]	-1.868	P:GO:0005975; P:GO:0006098; F:GO:0004801; C:GO:0005737	P:carbohydrate metabolic process; P:pentose-phosphate shunt; F:sedoheptulose-7-phosphate:D-glyceraldehyde-3-phosphate glyceronetransferase activity; C:cytoplasm
XM_027262228.1	poly(ADP-ribose) glycohydrolase 1-like [Coffea arabica]	Control Specific	P:GO:0005975; P:GO:0006259; P:GO:0006464; P:GO:0006950; P:GO:0044281; P:GO:0051276; F:GO:0016798; C:GO:0005737	P:carbohydrate metabolic process; P:DNA metabolic process; P:cellular protein modification process; P:response to stress; P:small molecule metabolic process; P:chromosome organization; F:hydrolase activity, acting on glycosyl bonds; C:cytoplasm
XM_027246197.1	pectate lyase-like [Coffea arabica]	Control Specific	P:GO:0005975; P:GO:0009056; F:GO:0016829; F:GO:0043167	P:carbohydrate metabolic process; P:catabolic process; F:lyase activity; F:ion binding
XM_027249108.1	probable pectate lyase 12 [Coffea arabica]	Control Specific	P:GO:0005975; P:GO:0009056; F:GO:0016829; F:GO:0043167	P:carbohydrate metabolic process; P:catabolic process; F:lyase activity; F:ion binding
XM_027260942.1	probable pectate lyase 8 [Coffea arabica]	Control Specific	P:GO:0005975; P:GO:0009056; F:GO:0016829; F:GO:0043167; C:GO:0005575	P:carbohydrate metabolic process; P:catabolic process; F:lyase activity; F:ion binding; C:cellular_component
XM_027214592.1	probable pectinesterase 53 [Coffea arabica]	Control Specific	P:GO:0005975; P:GO:0009056; P:GO:0071554; F:GO:0003674	P:carbohydrate metabolic process; P:catabolic process; P:cell wall organization or biogenesis; F:molecular_function
XM_027261887.1	endochitinase EP3-like [Coffea arabica]	Control Specific	P:GO:0005975; P:GO:0009056; P:GO:0071554; F:GO:0016798	P:carbohydrate metabolic process; P:catabolic process; P:cell wall organization or biogenesis; F:hydrolase activity, acting on glycosyl bonds
XM_027217716.1	probable pectinesterase/pectinesterase inhibitor 51 [Coffea arabica]	Control Specific	P:GO:0005975; P:GO:0009056; P:GO:0071554; F:GO:0030234	P:carbohydrate metabolic process; P:catabolic process; P:cell wall organization or biogenesis; F:enzyme regulator activity
XM_027254286.1	probable pectinesterase/pectinesterase inhibitor 34 [Coffea arabica]	Control Specific	P:GO:0005975; P:GO:0009056; P:GO:0071554; F:GO:0030234; C:GO:0005575	P:carbohydrate metabolic process; P:catabolic process; P:cell wall organization or biogenesis; F:enzyme regulator activity; C:cellular_component
XM_027242604.1	probable alpha,alpha-trehalose-phosphate synthase [UDP-forming] 9 [Coffea arabica]	Control Specific	P:GO:0005975; P:GO:0009058; F:GO:0003674	P:carbohydrate metabolic process; P:biosynthetic process; F:molecular_function
XM_027241007.1	probable methyltransferase At1g27930 [Coffea arabica]	Control Specific	P:GO:0005975; P:GO:0009058; P:GO:0071554; F:GO:0008168; C:GO:0005575	P:carbohydrate metabolic process; P:biosynthetic process; P:cell wall organization or biogenesis; F:methyltransferase activity; C:cellular_component
XM_027219204.1	O-fucosyltransferase 27-like isoform X2 [Coffea arabica]	Control Specific	P:GO:0005975; P:GO:0044281; F:GO:0016757; C:GO:0005794	P:carbohydrate metabolic process; P:small molecule metabolic process; F:transferase activity, transferring glycosyl groups; C:Golgi apparatus
XM_027222749.1	O-fucosyltransferase 27-like isoform X2 [Coffea arabica]	Control Specific	P:GO:0005975; P:GO:0044281; F:GO:0016757; C:GO:0005794	P:carbohydrate metabolic process; P:small molecule metabolic process; F:transferase activity, transferring glycosyl groups; C:Golgi apparatus
XM_027216545.1	alpha-L-arabinofuranosidase 1-like [Coffea arabica]	Control Specific	P:GO:0005975; P:GO:0044281; F:GO:0016798	P:carbohydrate metabolic process; P:small molecule metabolic process; F:hydrolase activity, acting on glycosyl bonds
XM_027216547.1	alpha-L-arabinofuranosidase 1-like [Coffea arabica]	Control Specific	P:GO:0005975; P:GO:0044281; F:GO:0016798	P:carbohydrate metabolic process; P:small molecule metabolic process; F:hydrolase activity, acting on glycosyl bonds
XM_027243994.1	polygalacturonase At1g48100 [Coffea arabica]	Control Specific	P:GO:0005975; P:GO:0071554; F:GO:0016798; C:GO:0005576	P:carbohydrate metabolic process; P:cell wall organization or biogenesis; F:hydrolase activity, acting on glycosyl bonds; C:extracellular region
XM_027262381.1	probable polygalacturonase isoform X1 [Coffea arabica]	Control Specific	P:GO:0005975; P:GO:0071554; F:GO:0016798; C:GO:0005576	P:carbohydrate metabolic process; P:cell wall organization or biogenesis; F:hydrolase activity, acting on glycosyl bonds; C:extracellular region
XM_027270063.1	polyadenylate-binding protein-interacting protein 4-like isoform X2 [Coffea arabica]	Control Specific	P:GO:0005975; P:GO:0071554; F:GO:0016798; C:GO:0005576	P:carbohydrate metabolic process; P:cell wall organization or biogenesis; F:hydrolase activity, acting on glycosyl bonds; C:extracellular region
XM_027205711.1	alpha,alpha-trehalose-phosphate synthase [UDP-forming] 1 [Coffea arabica]	Control Specific	P:GO:0005992; P:GO:0009793; P:GO:0010182; P:GO:0016311; P:GO:0051301; P:GO:0070413; F:GO:0003825; F:GO:0004805; C:GO:0005829	P:trehalose biosynthetic process; P:embryo development ending in seed dormancy; P:sugar mediated signaling pathway; P:dephosphorylation; P:cell division; P:trehalose metabolism in response to stress; F:alpha,alpha-trehalose-phosphate synthase (UDP-forming) activity; F:trehalose-phosphatase activity; C:cytosol
XM_027224302.1	probable trehalose-phosphate phosphatase F [Coffea arabica]	Control Specific	P:GO:0005992; P:GO:0016311; F:GO:0004805	P:trehalose biosynthetic process; P:dephosphorylation; F:trehalose-phosphatase activity
XM_027232419.1	alpha,alpha-trehalose-phosphate synthase [UDP-forming] 1-like [Coffea arabica]	Control Specific	P:GO:0005992; P:GO:0016311; P:GO:0070413; F:GO:0003825; F:GO:0004805; C:GO:0005829	P:trehalose biosynthetic process; P:dephosphorylation; P:trehalose metabolism in response to stress; F:alpha,alpha-trehalose-phosphate synthase (UDP-forming) activity; F:trehalose-phosphatase activity; C:cytosol
XM_027242502.1	alpha,alpha-trehalose-phosphate synthase [UDP-forming] 6-like [Coffea arabica]	-2.24615	P:GO:0005992; P:GO:0016311; P:GO:0070413; F:GO:0003825; F:GO:0004805; C:GO:0005829	P:trehalose biosynthetic process; P:dephosphorylation; P:trehalose metabolism in response to stress; F:alpha,alpha-trehalose-phosphate synthase (UDP-forming) activity; F:trehalose-phosphatase activity; C:cytosol
XM_027228673.1	ATP-dependent 6-phosphofructokinase 6-like isoform X2 [Coffea arabica]	Control Specific	P:GO:0006002; P:GO:0061615; F:GO:0003872; F:GO:0005524; F:GO:0046872; C:GO:0005737	P:fructose 6-phosphate metabolic process; P:glycolytic process through fructose-6-phosphate; F:6-phosphofructokinase activity; F:ATP binding; F:metal ion binding; C:cytoplasm
XM_027246168.1	glucose-6-phosphate 1-dehydrogenase, cytoplasmic isoform [Coffea eugenioides]	Control Specific	P:GO:0006006; P:GO:0006098; F:GO:0004345; F:GO:0050661	P:glucose metabolic process; P:pentose-phosphate shunt; F:glucose-6-phosphate dehydrogenase activity; F:NADP binding
XM_027246169.1	glucose-6-phosphate 1-dehydrogenase, cytoplasmic isoform [Coffea eugenioides]	Control Specific	P:GO:0006006; P:GO:0006098; F:GO:0004345; F:GO:0050661	P:glucose metabolic process; P:pentose-phosphate shunt; F:glucose-6-phosphate dehydrogenase activity; F:NADP binding
XM_027252206.1	inactive glucose-6-phosphate 1-dehydrogenase 4, chloroplastic-like isoform X1 [Coffea arabica]	Control Specific	P:GO:0006006; P:GO:0055114; F:GO:0004345; F:GO:0050661	P:glucose metabolic process; P:oxidation-reduction process; F:glucose-6-phosphate dehydrogenase activity; F:NADP binding
XM_027232294.1	callose synthase 3 [Coffea eugenioides]	Control Specific	P:GO:0006075; F:GO:0003843; C:GO:0000148; C:GO:0016021	P:(1->3)-beta-D-glucan biosynthetic process; F:1,3-beta-D-glucan synthase activity; C:1,3-beta-D-glucan synthase complex; C:integral component of membrane
XM_027238875.1	uncharacterized protein LOC113714796 [Coffea arabica]	-2.63398	P:GO:0006091	P:generation of precursor metabolites and energy
XM_027228234.1	early nodulin-like protein 1 [Coffea arabica]	Control Specific	P:GO:0006091; F:GO:0016491	P:generation of precursor metabolites and energy; F:oxidoreductase activity
XM_027206741.1	early nodulin-like protein 2 isoform X1 [Coffea arabica]	Control Specific	P:GO:0006091; F:GO:0016491; C:GO:0005886	P:generation of precursor metabolites and energy; F:oxidoreductase activity; C:plasma membrane
XM_027205782.1	putative aconitate hydratase, cytoplasmic isoform X1 [Coffea arabica]	-2.15166	P:GO:0006091; P:GO:0044281; F:GO:0016829; C:GO:0005829	P:generation of precursor metabolites and energy; P:small molecule metabolic process; F:lyase activity; C:cytosol
XM_027234824.1	uncharacterized protein LOC113711659 [Coffea arabica]	Control Specific	P:GO:0006096; F:GO:0004619	P:glycolytic process; F:phosphoglycerate mutase activity
XR_003450378.1	isocitrate dehydrogenase [NADP]-like [Coffea arabica]	Control Specific	P:GO:0006099; P:GO:0006102; F:GO:0000287; F:GO:0004450; F:GO:0051287	P:tricarboxylic acid cycle; P:isocitrate metabolic process; F:magnesium ion binding; F:isocitrate dehydrogenase (NADP+) activity; F:NAD binding
XM_027262367.1	fumarate hydratase 1, mitochondrial-like [Coffea arabica]	Control Specific	P:GO:0006099; P:GO:0006106; F:GO:0004333; C:GO:0045239	P:tricarboxylic acid cycle; P:fumarate metabolic process; F:fumarate hydratase activity; C:tricarboxylic acid cycle enzyme complex
XM_027219109.1	succinate dehydrogenase [ubiquinone] iron-sulfur subunit 2, mitochondrial-like [Coffea arabica]	Control Specific	P:GO:0006099; P:GO:0022904; F:GO:0008177; F:GO:0009055; F:GO:0046872; F:GO:0051537; F:GO:0051538; F:GO:0051539; C:GO:0005743	P:tricarboxylic acid cycle; P:respiratory electron transport chain; F:succinate dehydrogenase (ubiquinone) activity; F:electron transfer activity; F:metal ion binding; F:2 iron, 2 sulfur cluster binding; F:3 iron, 4 sulfur cluster binding; F:4 iron, 4 sulfur cluster binding; C:mitochondrial inner membrane
XM_027226050.1	uncharacterized protein LOC113704260 [Coffea arabica]	-2.2593	P:GO:0006177; P:GO:0006541; F:GO:0003921; F:GO:0005524; F:GO:0016462; C:GO:0005829	P:GMP biosynthetic process; P:glutamine metabolic process; F:GMP synthase activity; F:ATP binding; F:pyrophosphatase activity; C:cytosol
XM_027208628.1	uncharacterized protein LOC113690634 isoform X2 [Coffea arabica]	Control Specific	P:GO:0006189; P:GO:0044208; F:GO:0004018; F:GO:0070626	P:'de novo' IMP biosynthetic process; P:'de novo' AMP biosynthetic process; F:N6-(1,2-dicarboxyethyl)AMP AMP-lyase (fumarate-forming) activity; F:(S)-2-(5-amino-1-(5-phospho-D-ribosyl)imidazole-4-carboxamido)succinate AMP-lyase (fumarate-forming) activity
XM_027208956.1	uncharacterized protein LOC113690864 [Coffea arabica]	Control Specific	P:GO:0006189; P:GO:0044208; F:GO:0004018; F:GO:0070626	P:'de novo' IMP biosynthetic process; P:'de novo' AMP biosynthetic process; F:N6-(1,2-dicarboxyethyl)AMP AMP-lyase (fumarate-forming) activity; F:(S)-2-(5-amino-1-(5-phospho-D-ribosyl)imidazole-4-carboxamido)succinate AMP-lyase (fumarate-forming) activity
XM_027254676.1	UMP-CMP kinase-like isoform X1 [Coffea arabica]	Control Specific	P:GO:0006207; P:GO:0006221; P:GO:0016310; P:GO:0046940; F:GO:0004127; F:GO:0005524; F:GO:0009041; C:GO:0005737	P:'de novo' pyrimidine nucleobase biosynthetic process; P:pyrimidine nucleotide biosynthetic process; P:phosphorylation; P:nucleoside monophosphate phosphorylation; F:cytidylate kinase activity; F:ATP binding; F:uridylate kinase activity; C:cytoplasm
XM_027254157.1	proliferating cell nuclear antigen [Coffea arabica]	Control Specific	P:GO:0006259; P:GO:0006950; P:GO:0009058; F:GO:0003677; F:GO:0030234; C:GO:0005622; C:GO:0032991	P:DNA metabolic process; P:response to stress; P:biosynthetic process; F:DNA binding; F:enzyme regulator activity; C:intracellular; C:protein-containing complex
XM_027243557.1	DNA replication licensing factor MCM7-like [Coffea arabica]	Control Specific	P:GO:0006259; P:GO:0007049; P:GO:0009058; P:GO:0051276; F:GO:0003677; F:GO:0004386; F:GO:0043167; C:GO:0032991	P:DNA metabolic process; P:cell cycle; P:biosynthetic process; P:chromosome organization; F:DNA binding; F:helicase activity; F:ion binding; C:protein-containing complex
XM_027233509.1	proliferating cell nuclear antigen [Coffea arabica]	Control Specific	P:GO:0006259; P:GO:0009058; F:GO:0003677; F:GO:0030234	P:DNA metabolic process; P:biosynthetic process; F:DNA binding; F:enzyme regulator activity
XM_027210119.1	replication protein A 32 kDa subunit B [Coffea arabica]	Control Specific	P:GO:0006260; P:GO:0006281; P:GO:0006310; F:GO:0003677; C:GO:0005634	P:DNA replication; P:DNA repair; P:DNA recombination; F:DNA binding; C:nucleus
XM_027212116.1	replication protein A 32 kDa subunit A-like isoform X1 [Coffea arabica]	Control Specific	P:GO:0006260; P:GO:0006281; P:GO:0006310; F:GO:0003677; C:GO:0005634	P:DNA replication; P:DNA repair; P:DNA recombination; F:DNA binding; C:nucleus
XM_027215461.1	replication protein A 32 kDa subunit A-like [Coffea arabica]	Control Specific	P:GO:0006260; P:GO:0006281; P:GO:0006310; F:GO:0003677; C:GO:0005634	P:DNA replication; P:DNA repair; P:DNA recombination; F:DNA binding; C:nucleus
XM_027209947.1	DNA replication licensing factor MCM5-like [Coffea arabica]	Control Specific	P:GO:0006270; P:GO:0032508; F:GO:0003678; F:GO:0003688; F:GO:0005524; C:GO:0005634; C:GO:0042555	P:DNA replication initiation; P:DNA duplex unwinding; F:DNA helicase activity; F:DNA replication origin binding; F:ATP binding; C:nucleus; C:MCM complex
XM_027213823.1	LOW QUALITY PROTEIN: DNA replication licensing factor MCM5-like [Coffea arabica]	Control Specific	P:GO:0006270; P:GO:0032508; F:GO:0003678; F:GO:0003688; F:GO:0005524; C:GO:0005634; C:GO:0042555	P:DNA replication initiation; P:DNA duplex unwinding; F:DNA helicase activity; F:DNA replication origin binding; F:ATP binding; C:nucleus; C:MCM complex
XM_027270372.1	formamidopyrimidine-DNA glycosylase-like isoform X1 [Coffea arabica]	Control Specific	P:GO:0006284; P:GO:0006289; F:GO:0003684; F:GO:0003906; F:GO:0008270; F:GO:0008534	P:base-excision repair; P:nucleotide-excision repair; F:damaged DNA binding; F:DNA-(apurinic or apyrimidinic site) endonuclease activity; F:zinc ion binding; F:oxidized purine nucleobase lesion DNA N-glycosylase activity
XM_027223326.1	ubiquitin receptor RAD23d-like isoform X2 [Coffea arabica]	Control Specific	P:GO:0006289; P:GO:0043161; F:GO:0003684; F:GO:0005515; C:GO:0042025	P:nucleotide-excision repair; P:proteasome-mediated ubiquitin-dependent protein catabolic process; F:damaged DNA binding; F:protein binding; C:host cell nucleus
XM_027270850.1	general transcription and DNA repair factor IIH subunit TFB4-like isoform X2 [Coffea arabica]	Control Specific	P:GO:0006289; P:GO:0070816; F:GO:0008094; F:GO:0008353; C:GO:0000439; C:GO:0005675	P:nucleotide-excision repair; P:phosphorylation of RNA polymerase II C-terminal domain; F:DNA-dependent ATPase activity; F:RNA polymerase II CTD heptapeptide repeat kinase activity; C:transcription factor TFIIH core complex; C:transcription factor TFIIH holo complex
XM_027218340.1	TGACG-sequence-specific DNA-binding protein TGA-1A-like [Coffea arabica]	-2.28188	P:GO:0006355; F:GO:0003700; F:GO:0043565	P:regulation of transcription, DNA-templated; F:DNA-binding transcription factor activity; F:sequence-specific DNA binding
XM_027210581.1	topless-related protein 4-like isoform X1 [Coffea arabica]	Control Specific	P:GO:0006355; F:GO:0005515	P:regulation of transcription, DNA-templated; F:protein binding
XM_027269844.1	topless-related protein 1-like isoform X2 [Coffea arabica]	Control Specific	P:GO:0006355; F:GO:0005515	P:regulation of transcription, DNA-templated; F:protein binding
XM_027233990.1	protein GIGANTEA-like [Coffea arabica]	Control Specific	P:GO:0006355; P:GO:0009409; P:GO:0009637; P:GO:0010218; P:GO:0010378; P:GO:0042542; P:GO:0048578; P:GO:0080167; C:GO:0005654	P:regulation of transcription, DNA-templated; P:response to cold; P:response to blue light; P:response to far red light; P:temperature compensation of the circadian clock; P:response to hydrogen peroxide; P:positive regulation of long-day photoperiodism, flowering; P:response to karrikin; C:nucleoplasm
XM_027222053.1	auxin-responsive protein IAA9-like [Coffea arabica]	Control Specific	P:GO:0006355; P:GO:0009734; F:GO:0005515; C:GO:0005634	P:regulation of transcription, DNA-templated; P:auxin-activated signaling pathway; F:protein binding; C:nucleus
XM_027243727.1	zinc finger protein GIS3-like [Coffea arabica]	Control Specific	P:GO:0006355; P:GO:0009736; P:GO:0009740; P:GO:0010026; F:GO:0003700; F:GO:0044212	P:regulation of transcription, DNA-templated; P:cytokinin-activated signaling pathway; P:gibberellic acid mediated signaling pathway; P:trichome differentiation; F:DNA-binding transcription factor activity; F:transcription regulatory region DNA binding
XM_027219260.1	protein arginine N-methyltransferase 1.5-like [Coffea arabica]	Control Specific	P:GO:0006355; P:GO:0034969; P:GO:0035246; F:GO:0008469; C:GO:0005829	P:regulation of transcription, DNA-templated; P:histone arginine methylation; P:peptidyl-arginine N-methylation; F:histone-arginine N-methyltransferase activity; C:cytosol
XM_027260312.1	squamosa promoter-binding-like protein 7 isoform X2 [Coffea arabica]	3.4672	P:GO:0006355; P:GO:0055070; F:GO:0044212; F:GO:0046872; C:GO:0005634; C:GO:0016020	P:regulation of transcription, DNA-templated; P:copper ion homeostasis; F:transcription regulatory region DNA binding; F:metal ion binding; C:nucleus; C:membrane
XM_027231591.1	transcriptional adapter ADA2b-like isoform X1 [Coffea arabica]	Control Specific	P:GO:0006357; P:GO:0035065; P:GO:1903508; F:GO:0003677; F:GO:0003713; F:GO:0005515; F:GO:0008270	P:regulation of transcription by RNA polymerase II; P:regulation of histone acetylation; P:positive regulation of nucleic acid-templated transcription; F:DNA binding; F:transcription coactivator activity; F:protein binding; F:zinc ion binding
XM_027231265.1	nucleolar complex protein 4 homolog isoform X1 [Coffea arabica]	Control Specific	P:GO:0006364; P:GO:0009793; C:GO:0005654; C:GO:0005730	P:rRNA processing; P:embryo development ending in seed dormancy; C:nucleoplasm; C:nucleolus
XM_027238360.1	pre-mRNA-processing factor 39 isoform X1 [Coffea arabica]	3.14136	P:GO:0006396; P:GO:0048510; F:GO:0005515; C:GO:0005829	P:RNA processing; P:regulation of timing of transition from vegetative to reproductive phase; F:protein binding; C:cytosol
XM_027210102.1	endoribonuclease Dicer homolog 2-like [Coffea arabica]	Control Specific	P:GO:0006396; P:GO:0090502; F:GO:0004525; F:GO:0005515	P:RNA processing; P:RNA phosphodiester bond hydrolysis, endonucleolytic; F:ribonuclease III activity; F:protein binding
XM_027249710.1	endoribonuclease Dicer homolog 2-like isoform X1 [Coffea arabica]	Control Specific	P:GO:0006396; P:GO:0090502; F:GO:0004525; F:GO:0005515	P:RNA processing; P:RNA phosphodiester bond hydrolysis, endonucleolytic; F:ribonuclease III activity; F:protein binding
XM_027242122.1	probable small nuclear ribonucleoprotein Sm D2 [Coffea arabica]	Control Specific	P:GO:0006397; C:GO:0005634; C:GO:0032991	P:mRNA processing; C:nucleus; C:protein-containing complex
XM_027220603.1	splicing factor U2af large subunit B isoform X6 [Coffea arabica]	Control Specific	P:GO:0006397; P:GO:0008380; F:GO:0003723; C:GO:0005634	P:mRNA processing; P:RNA splicing; F:RNA binding; C:nucleus
XM_027261727.1	adenylate isopentenyltransferase 5, chloroplastic-like [Coffea arabica]	Control Specific	P:GO:0006399; F:GO:0003674	P:tRNA metabolic process; F:molecular_function
gene-LOC113730087	60S ribosomal protein L7a-1 isoform X2 [Coffea arabica]	Control Specific	P:GO:0006412; F:GO:0003735; C:GO:0005840	P:translation; F:structural constituent of ribosome; C:ribosome
XM_027236962.1	60S ribosomal protein L32-1-like [Coffea arabica]	Control Specific	P:GO:0006412; F:GO:0003735; C:GO:0005840	P:translation; F:structural constituent of ribosome; C:ribosome
XM_027258243.1	60S ribosomal protein L32-1-like [Coffea arabica]	Control Specific	P:GO:0006412; F:GO:0003735; C:GO:0005840	P:translation; F:structural constituent of ribosome; C:ribosome
XM_027258923.1	uncharacterized protein LOC113732893 isoform X1 [Coffea arabica]	Control Specific	P:GO:0006412; F:GO:0003735; C:GO:0005840	P:translation; F:structural constituent of ribosome; C:ribosome
XR_003461195.1	unnamed protein product [Coffea canephora]	Control Specific	P:GO:0006412; F:GO:0003735; C:GO:0005840	P:translation; F:structural constituent of ribosome; C:ribosome
XM_027241857.1	unnamed protein product [Coffea canephora]	Control Specific	P:GO:0006412; F:GO:0003735; C:GO:0015934	P:translation; F:structural constituent of ribosome; C:large ribosomal subunit
XM_027211074.1	40S ribosomal protein S4-1 [Coffea arabica]	Control Specific	P:GO:0006412; F:GO:0003735; F:GO:0019843; C:GO:0005840	P:translation; F:structural constituent of ribosome; F:rRNA binding; C:ribosome
XM_027214974.1	40S ribosomal protein S4-1 [Coffea arabica]	-1.70846	P:GO:0006412; F:GO:0003735; F:GO:0019843; C:GO:0005840	P:translation; F:structural constituent of ribosome; F:rRNA binding; C:ribosome
XM_027233336.1	transcription initiation factor TFIID subunit 5-like [Coffea arabica]	Control Specific	P:GO:0006413; F:GO:0003743; F:GO:0005515	P:translational initiation; F:translation initiation factor activity; F:protein binding
XM_027269868.1	LOW QUALITY PROTEIN: protein argonaute 5-like [Coffea arabica]	Control Specific	P:GO:0006413; P:GO:0009814; P:GO:0031047; P:GO:0060145; F:GO:0003743; F:GO:0005515; C:GO:0005829	P:translational initiation; P:defense response, incompatible interaction; P:gene silencing by RNA; P:viral gene silencing in virus induced gene silencing; F:translation initiation factor activity; F:protein binding; C:cytosol
XM_027265297.1	uncharacterized protein LOC113738114 [Coffea arabica]	-2.21572	P:GO:0006419; P:GO:0106074; F:GO:0002196; F:GO:0003676; F:GO:0004813; F:GO:0005524	P:alanyl-tRNA aminoacylation; P:aminoacyl-tRNA metabolism involved in translational fidelity; F:Ser-tRNA(Ala) hydrolase activity; F:nucleic acid binding; F:alanine-tRNA ligase activity; F:ATP binding
XR_003451905.1	unnamed protein product [Coffea canephora]	3.78507	P:GO:0006457; F:GO:0043167; F:GO:0051082	P:protein folding; F:ion binding; F:unfolded protein binding
XM_027259074.1	peptidyl-prolyl cis-trans isomerase CYP63-like isoform X1 [Coffea arabica]	Control Specific	P:GO:0006457; P:GO:0006464; F:GO:0016853	P:protein folding; P:cellular protein modification process; F:isomerase activity
XM_027270728.1	chaperonin CPN60-like 2, mitochondrial [Coffea arabica]	Control Specific	P:GO:0006457; P:GO:0006605; P:GO:0007005; P:GO:0055085; F:GO:0043167; F:GO:0051082; C:GO:0005773; C:GO:0005829	P:protein folding; P:protein targeting; P:mitochondrion organization; P:transmembrane transport; F:ion binding; F:unfolded protein binding; C:vacuole; C:cytosol
XM_027216569.1	ruBisCO large subunit-binding protein subunit beta, chloroplastic-like [Coffea arabica]	Control Specific	P:GO:0006457; P:GO:0006605; P:GO:0007005; P:GO:0055085; F:GO:0043167; F:GO:0051082; C:GO:0005829	P:protein folding; P:protein targeting; P:mitochondrion organization; P:transmembrane transport; F:ion binding; F:unfolded protein binding; C:cytosol
XM_027231394.1	heat shock cognate 70 kDa protein-like [Coffea arabica]	2.68277	P:GO:0006457; P:GO:0006950; F:GO:0016887; F:GO:0043167; F:GO:0051082; C:GO:0005737	P:protein folding; P:response to stress; F:ATPase activity; F:ion binding; F:unfolded protein binding; C:cytoplasm
XM_027229171.1	chaperone protein ClpB4, mitochondrial isoform X1 [Coffea arabica]	Control Specific	P:GO:0006457; P:GO:0006950; F:GO:0043167; C:GO:0005737	P:protein folding; P:response to stress; F:ion binding; C:cytoplasm
XM_027229090.1	17.3 kDa class II heat shock protein-like [Coffea arabica]	3.12338	P:GO:0006457; P:GO:0006950; P:GO:0065003; F:GO:0051082	P:protein folding; P:response to stress; P:protein-containing complex assembly; F:unfolded protein binding
XM_027242587.1	18.5 kDa class I heat shock protein-like [Coffea arabica]	4.03493	P:GO:0006457; P:GO:0006950; P:GO:0065003; F:GO:0051082	P:protein folding; P:response to stress; P:protein-containing complex assembly; F:unfolded protein binding
XM_027255085.1	17.4 kDa class I heat shock protein-like [Coffea arabica]	3.83153	P:GO:0006457; P:GO:0006950; P:GO:0065003; F:GO:0051082	P:protein folding; P:response to stress; P:protein-containing complex assembly; F:unfolded protein binding
XM_027238767.1	tubulin-folding cofactor A-like [Coffea arabica]	Control Specific	P:GO:0006457; P:GO:0065003; F:GO:0008092; C:GO:0005829; C:GO:0005856	P:protein folding; P:protein-containing complex assembly; F:cytoskeletal protein binding; C:cytosol; C:cytoskeleton
XM_027217830.1	U-box domain-containing protein 26-like [Coffea eugenioides]	Control Specific	P:GO:0006464; F:GO:0003674	P:cellular protein modification process; F:molecular_function
XM_027234960.1	E3 ubiquitin-protein ligase WAV3 [Coffea arabica]	Control Specific	P:GO:0006464; F:GO:0003674; C:GO:0005886	P:cellular protein modification process; F:molecular_function; C:plasma membrane
XM_027210577.1	probable serine/threonine-protein kinase WNK5 isoform X2 [Coffea arabica]	Control Specific	P:GO:0006464; F:GO:0016301; F:GO:0019899; F:GO:0043167	P:cellular protein modification process; F:kinase activity; F:enzyme binding; F:ion binding
XM_027207519.1	serine/threonine-protein kinase EDR1-like isoform X4 [Coffea arabica]	Control Specific	P:GO:0006464; F:GO:0016301; F:GO:0043167	P:cellular protein modification process; F:kinase activity; F:ion binding
XM_027215163.1	mitogen-activated protein kinase kinase 4-like [Coffea arabica]	Control Specific	P:GO:0006464; F:GO:0016301; F:GO:0043167	P:cellular protein modification process; F:kinase activity; F:ion binding
XM_027218351.1	putative U-box domain-containing protein 50 isoform X1 [Coffea arabica]	Control Specific	P:GO:0006464; F:GO:0016301; F:GO:0043167	P:cellular protein modification process; F:kinase activity; F:ion binding
XM_027259465.1	serine/threonine-protein kinase Nek2-like isoform X2 [Coffea arabica]	Control Specific	P:GO:0006464; F:GO:0016301; F:GO:0043167	P:cellular protein modification process; F:kinase activity; F:ion binding
XM_027267247.1	serine/threonine-protein kinase AFC2-like isoform X1 [Coffea arabica]	Control Specific	P:GO:0006464; F:GO:0016301; F:GO:0043167	P:cellular protein modification process; F:kinase activity; F:ion binding
XM_027270061.1	probable serine/threonine-protein kinase PIX13 isoform X3 [Coffea arabica]	Control Specific	P:GO:0006464; F:GO:0016301; F:GO:0043167	P:cellular protein modification process; F:kinase activity; F:ion binding
XM_027249048.1	phosphatidylinositol-3-phosphatase myotubularin-1-like isoform X1 [Coffea arabica]	Control Specific	P:GO:0006464; F:GO:0016791	P:cellular protein modification process; F:phosphatase activity
XM_027224054.1	peptidyl-prolyl cis-trans isomerase CYP95-like isoform X1 [Coffea arabica]	Control Specific	P:GO:0006464; F:GO:0016853	P:cellular protein modification process; F:isomerase activity
XM_027227251.1	peptidyl-prolyl cis-trans isomerase CYP95-like isoform X1 [Coffea arabica]	Control Specific	P:GO:0006464; F:GO:0016853	P:cellular protein modification process; F:isomerase activity
XM_027248113.1	peptidyl-prolyl cis-trans isomerase FKBP53-like isoform X1 [Coffea arabica]	Control Specific	P:GO:0006464; F:GO:0016853	P:cellular protein modification process; F:isomerase activity
XM_027254648.1	peptidyl-prolyl cis-trans isomerase FKBP53-like isoform X1 [Coffea arabica]	Control Specific	P:GO:0006464; F:GO:0016853	P:cellular protein modification process; F:isomerase activity
XM_027243783.1	peptidyl-prolyl cis-trans isomerase CYP21-4-like [Coffea arabica]	Control Specific	P:GO:0006464; F:GO:0016853; C:GO:0005575	P:cellular protein modification process; F:isomerase activity; C:cellular_component
XM_027262783.1	peptidyl-prolyl cis-trans isomerase CYP21-4-like [Coffea arabica]	Control Specific	P:GO:0006464; F:GO:0016853; C:GO:0005575	P:cellular protein modification process; F:isomerase activity; C:cellular_component
XM_027223427.1	E3 ubiquitin-protein ligase At3g02290-like [Coffea arabica]	Control Specific	P:GO:0006464; F:GO:0016874; F:GO:0043167	P:cellular protein modification process; F:ligase activity; F:ion binding
XM_027270907.1	DCN1-like protein 4 isoform X1 [Coffea arabica]	Control Specific	P:GO:0006464; F:GO:0019899; F:GO:0032182; C:GO:0005622; C:GO:0032991	P:cellular protein modification process; F:enzyme binding; F:ubiquitin-like protein binding; C:intracellular; C:protein-containing complex
XM_027205663.1	probable E3 ubiquitin-protein ligase ZFP1 isoform X1 [Coffea arabica]	Control Specific	P:GO:0006464; F:GO:0043167; C:GO:0005575	P:cellular protein modification process; F:ion binding; C:cellular_component
XM_027212267.1	probable E3 ubiquitin-protein ligase XBOS32 [Coffea arabica]	Control Specific	P:GO:0006464; F:GO:0043167; C:GO:0005575	P:cellular protein modification process; F:ion binding; C:cellular_component
XM_027233652.1	probable E3 ubiquitin-protein ligase RHG1A [Coffea arabica]	Control Specific	P:GO:0006464; F:GO:0043167; C:GO:0005575	P:cellular protein modification process; F:ion binding; C:cellular_component
XM_027256378.1	probable E3 ubiquitin-protein ligase RNF217 isoform X1 [Coffea eugenioides]	Control Specific	P:GO:0006464; F:GO:0043167; C:GO:0005575	P:cellular protein modification process; F:ion binding; C:cellular_component
XM_027229307.1	uncharacterized protein LOC113707142 [Coffea arabica]	Control Specific	P:GO:0006464; P:GO:0006605; P:GO:0055085; F:GO:0016301; F:GO:0043167; C:GO:0009536	P:cellular protein modification process; P:protein targeting; P:transmembrane transport; F:kinase activity; F:ion binding; C:plastid
XM_027260336.1	uncharacterized protein LOC113734032 [Coffea arabica]	Control Specific	P:GO:0006464; P:GO:0006629; P:GO:0009058	P:cellular protein modification process; P:lipid metabolic process; P:biosynthetic process
XM_027264161.1	uncharacterized protein LOC113736939 [Coffea arabica]	Control Specific	P:GO:0006464; P:GO:0006629; P:GO:0009058	P:cellular protein modification process; P:lipid metabolic process; P:biosynthetic process
XM_027206165.1	post-GPI attachment to proteins factor 3-like isoform X1 [Coffea arabica]	Control Specific	P:GO:0006464; P:GO:0006629; P:GO:0009058; C:GO:0005794	P:cellular protein modification process; P:lipid metabolic process; P:biosynthetic process; C:Golgi apparatus
XM_027232179.1	E3 UFM1-protein ligase 1 homolog [Coffea arabica]	Control Specific	P:GO:0006464; P:GO:0006950; P:GO:0009056; F:GO:0016874; C:GO:0043226	P:cellular protein modification process; P:response to stress; P:catabolic process; F:ligase activity; C:organelle
XM_027258800.1	cyclin-P3-1-like [Coffea arabica]	Control Specific	P:GO:0006464; P:GO:0007049; F:GO:0019899	P:cellular protein modification process; P:cell cycle; F:enzyme binding
XM_027237202.1	cyclin-C1-2-like [Coffea arabica]	Control Specific	P:GO:0006464; P:GO:0007049; P:GO:0009058; P:GO:0034641; F:GO:0030234; C:GO:0005654; C:GO:0032991	P:cellular protein modification process; P:cell cycle; P:biosynthetic process; P:cellular nitrogen compound metabolic process; F:enzyme regulator activity; C:nucleoplasm; C:protein-containing complex
XM_027211289.1	ubiquitin carboxyl-terminal hydrolase 8-like isoform X1 [Coffea eugenioides]	Control Specific	P:GO:0006464; P:GO:0009056; F:GO:0008233	P:cellular protein modification process; P:catabolic process; F:peptidase activity
XM_027261615.1	uncharacterized protein LOC113734865 isoform X1 [Coffea arabica]	Control Specific	P:GO:0006464; P:GO:0009058; F:GO:0016757	P:cellular protein modification process; P:biosynthetic process; F:transferase activity, transferring glycosyl groups
gene-LOC113722676	xyloglucan galactosyltransferase XLT2-like [Coffea arabica]	Control Specific	P:GO:0006464; P:GO:0009058; F:GO:0016757; C:GO:0005575	P:cellular protein modification process; P:biosynthetic process; F:transferase activity, transferring glycosyl groups; C:cellular_component
XM_027211494.1	xylogalacturonan beta-1,3-xylosyltransferase-like [Coffea arabica]	Control Specific	P:GO:0006464; P:GO:0009058; F:GO:0016757; C:GO:0005575	P:cellular protein modification process; P:biosynthetic process; F:transferase activity, transferring glycosyl groups; C:cellular_component
XM_027220450.1	xyloglucan galactosyltransferase XLT2-like [Coffea arabica]	Control Specific	P:GO:0006464; P:GO:0009058; F:GO:0016757; C:GO:0005575	P:cellular protein modification process; P:biosynthetic process; F:transferase activity, transferring glycosyl groups; C:cellular_component
XM_027270433.1	E3 ubiquitin-protein ligase KEG-like [Coffea arabica]	Control Specific	P:GO:0006464; P:GO:0009058; P:GO:0034641; F:GO:0003677; F:GO:0016301; F:GO:0043167	P:cellular protein modification process; P:biosynthetic process; P:cellular nitrogen compound metabolic process; F:DNA binding; F:kinase activity; F:ion binding
XM_027217035.1	protein COP1 SUPPRESSOR 2-like [Coffea arabica]	Control Specific	P:GO:0006464; P:GO:0048856; C:GO:0005654	P:cellular protein modification process; P:anatomical structure development; C:nucleoplasm
XM_027212802.1	probably inactive leucine-rich repeat receptor-like protein kinase At5g06940 [Coffea arabica]	Control Specific	P:GO:0006468; F:GO:0004672; F:GO:0005515; F:GO:0005524; C:GO:0005886; C:GO:0016021	P:protein phosphorylation; F:protein kinase activity; F:protein binding; F:ATP binding; C:plasma membrane; C:integral component of membrane
XM_027216746.1	probably inactive leucine-rich repeat receptor-like protein kinase At5g06940 [Coffea arabica]	Control Specific	P:GO:0006468; F:GO:0004672; F:GO:0005515; F:GO:0005524; C:GO:0005886; C:GO:0016021	P:protein phosphorylation; F:protein kinase activity; F:protein binding; F:ATP binding; C:plasma membrane; C:integral component of membrane
XM_027232550.1	mitogen-activated protein kinase homolog NTF6-like isoform X3 [Coffea arabica]	Control Specific	P:GO:0006468; F:GO:0004672; F:GO:0005524	P:protein phosphorylation; F:protein kinase activity; F:ATP binding
XM_027250942.1	serine/threonine-protein kinase BSK2-like [Coffea arabica]	Control Specific	P:GO:0006468; F:GO:0004674; F:GO:0004713; F:GO:0005524	P:protein phosphorylation; F:protein serine/threonine kinase activity; F:protein tyrosine kinase activity; F:ATP binding
XM_027229971.1	protein STRUBBELIG-RECEPTOR FAMILY 8 [Coffea arabica]	Control Specific	P:GO:0006468; F:GO:0004674; F:GO:0005515; F:GO:0005524; C:GO:0005886; C:GO:0016021	P:protein phosphorylation; F:protein serine/threonine kinase activity; F:protein binding; F:ATP binding; C:plasma membrane; C:integral component of membrane
XM_027229971.1	protein STRUBBELIG-RECEPTOR FAMILY 8 [Coffea arabica]	Control Specific	P:GO:0006468; F:GO:0004674; F:GO:0005515; F:GO:0005524; C:GO:0005886; C:GO:0016021	P:protein phosphorylation; F:protein serine/threonine kinase activity; F:protein binding; F:ATP binding; C:plasma membrane; C:integral component of membrane
XM_027266675.1	probable LRR receptor-like serine/threonine-protein kinase At1g74360 [Coffea arabica]	Control Specific	P:GO:0006468; F:GO:0004674; F:GO:0005515; F:GO:0005524; C:GO:0005886; C:GO:0016021	P:protein phosphorylation; F:protein serine/threonine kinase activity; F:protein binding; F:ATP binding; C:plasma membrane; C:integral component of membrane
XM_027215165.1	probable LRR receptor-like serine/threonine-protein kinase At2g23950 [Coffea arabica]	Control Specific	P:GO:0006468; F:GO:0004674; F:GO:0005515; F:GO:0005524; C:GO:0016021	P:protein phosphorylation; F:protein serine/threonine kinase activity; F:protein binding; F:ATP binding; C:integral component of membrane
XM_027223016.1	protein NSP-INTERACTING KINASE 1-like isoform X7 [Coffea arabica]	Control Specific	P:GO:0006468; F:GO:0004674; F:GO:0005515; F:GO:0005524; C:GO:0016021	P:protein phosphorylation; F:protein serine/threonine kinase activity; F:protein binding; F:ATP binding; C:integral component of membrane
XM_027227066.1	LRR receptor-like serine/threonine-protein kinase EFR [Coffea arabica]	Control Specific	P:GO:0006468; F:GO:0004674; F:GO:0005515; F:GO:0005524; C:GO:0016021	P:protein phosphorylation; F:protein serine/threonine kinase activity; F:protein binding; F:ATP binding; C:integral component of membrane
XM_027247821.1	probable inactive receptor kinase At4g23740 [Coffea arabica]	Control Specific	P:GO:0006468; F:GO:0004674; F:GO:0005515; F:GO:0005524; C:GO:0016021	P:protein phosphorylation; F:protein serine/threonine kinase activity; F:protein binding; F:ATP binding; C:integral component of membrane
XM_027247823.1	probable inactive receptor kinase At4g23740 [Coffea arabica]	Control Specific	P:GO:0006468; F:GO:0004674; F:GO:0005515; F:GO:0005524; C:GO:0016021	P:protein phosphorylation; F:protein serine/threonine kinase activity; F:protein binding; F:ATP binding; C:integral component of membrane
gene-LOC113714996	probable serine/threonine-protein kinase At1g01540 [Coffea eugenioides]	Control Specific	P:GO:0006468; F:GO:0004674; F:GO:0005524	P:protein phosphorylation; F:protein serine/threonine kinase activity; F:ATP binding
XM_027212932.1	SNF1-related protein kinase catalytic subunit alpha KIN10-like isoform X3 [Coffea arabica]	Control Specific	P:GO:0006468; F:GO:0004674; F:GO:0005524	P:protein phosphorylation; F:protein serine/threonine kinase activity; F:ATP binding
XM_027212932.1	SNF1-related protein kinase catalytic subunit alpha KIN10-like isoform X3 [Coffea arabica]	Control Specific	P:GO:0006468; F:GO:0004674; F:GO:0005524	P:protein phosphorylation; F:protein serine/threonine kinase activity; F:ATP binding
XM_027216197.1	serine/threonine-protein kinase SAPK1-like [Coffea arabica]	Control Specific	P:GO:0006468; F:GO:0004674; F:GO:0005524	P:protein phosphorylation; F:protein serine/threonine kinase activity; F:ATP binding
XM_027224534.1	probable serine/threonine-protein kinase PBL15 [Coffea arabica]	Control Specific	P:GO:0006468; F:GO:0004674; F:GO:0005524	P:protein phosphorylation; F:protein serine/threonine kinase activity; F:ATP binding
XM_027228261.1	probable serine/threonine-protein kinase PBL15 [Coffea arabica]	Control Specific	P:GO:0006468; F:GO:0004674; F:GO:0005524	P:protein phosphorylation; F:protein serine/threonine kinase activity; F:ATP binding
XM_027238426.1	probable receptor-like serine/threonine-protein kinase At5g57670 [Coffea arabica]	-2.30942	P:GO:0006468; F:GO:0004674; F:GO:0005524	P:protein phosphorylation; F:protein serine/threonine kinase activity; F:ATP binding
XM_027249444.1	putative serine/threonine-protein kinase isoform X2 [Coffea arabica]	Control Specific	P:GO:0006468; F:GO:0004674; F:GO:0005524	P:protein phosphorylation; F:protein serine/threonine kinase activity; F:ATP binding
XM_027252222.1	shaggy-related protein kinase alpha [Coffea arabica]	Control Specific	P:GO:0006468; F:GO:0004674; F:GO:0005524	P:protein phosphorylation; F:protein serine/threonine kinase activity; F:ATP binding
XM_027255956.1	putative serine/threonine-protein kinase [Coffea arabica]	Control Specific	P:GO:0006468; F:GO:0004674; F:GO:0005524	P:protein phosphorylation; F:protein serine/threonine kinase activity; F:ATP binding
XM_027260787.1	serine/threonine-protein kinase tricorner [Coffea arabica]	Control Specific	P:GO:0006468; F:GO:0004674; F:GO:0005524	P:protein phosphorylation; F:protein serine/threonine kinase activity; F:ATP binding
XM_027236321.1	probably inactive leucine-rich repeat receptor-like protein kinase At5g48380 [Coffea arabica]	Control Specific	P:GO:0006468; F:GO:0004674; F:GO:0005524; C:GO:0016021	P:protein phosphorylation; F:protein serine/threonine kinase activity; F:ATP binding; C:integral component of membrane
XM_027238457.1	somatic embryogenesis receptor kinase 2-like [Coffea arabica]	Control Specific	P:GO:0006468; P:GO:0007178; F:GO:0004675; F:GO:0005102; F:GO:0005524; C:GO:0005886; C:GO:0016021	P:protein phosphorylation; P:transmembrane receptor protein serine/threonine kinase signaling pathway; F:transmembrane receptor protein serine/threonine kinase activity; F:signaling receptor binding; F:ATP binding; C:plasma membrane; C:integral component of membrane
XM_027266800.1	protein STRUBBELIG-RECEPTOR FAMILY 7 [Coffea arabica]	Control Specific	P:GO:0006468; P:GO:0007178; F:GO:0004675; F:GO:0005515; F:GO:0005524; C:GO:0005886; C:GO:0016021	P:protein phosphorylation; P:transmembrane receptor protein serine/threonine kinase signaling pathway; F:transmembrane receptor protein serine/threonine kinase activity; F:protein binding; F:ATP binding; C:plasma membrane; C:integral component of membrane
XM_027232465.1	probable serine/threonine-protein kinase PBL7 isoform X1 [Coffea arabica]	Control Specific	P:GO:0006468; P:GO:0007178; F:GO:0004675; F:GO:0005524; C:GO:0005886	P:protein phosphorylation; P:transmembrane receptor protein serine/threonine kinase signaling pathway; F:transmembrane receptor protein serine/threonine kinase activity; F:ATP binding; C:plasma membrane
XM_027241719.1	receptor-like cytosolic serine/threonine-protein kinase RBK2 isoform X1 [Coffea arabica]	Control Specific	P:GO:0006468; P:GO:0007178; F:GO:0004675; F:GO:0005524; C:GO:0005886	P:protein phosphorylation; P:transmembrane receptor protein serine/threonine kinase signaling pathway; F:transmembrane receptor protein serine/threonine kinase activity; F:ATP binding; C:plasma membrane
XM_027229633.1	probable receptor-like protein kinase At1g80640 [Coffea arabica]	Control Specific	P:GO:0006468; P:GO:0007178; F:GO:0004675; F:GO:0005524; C:GO:0005886; C:GO:0016021	P:protein phosphorylation; P:transmembrane receptor protein serine/threonine kinase signaling pathway; F:transmembrane receptor protein serine/threonine kinase activity; F:ATP binding; C:plasma membrane; C:integral component of membrane
XM_027256465.1	probable receptor-like serine/threonine-protein kinase At4g34500 [Coffea arabica]	Control Specific	P:GO:0006468; P:GO:0007178; F:GO:0004675; F:GO:0005524; C:GO:0005886; C:GO:0016021	P:protein phosphorylation; P:transmembrane receptor protein serine/threonine kinase signaling pathway; F:transmembrane receptor protein serine/threonine kinase activity; F:ATP binding; C:plasma membrane; C:integral component of membrane
XM_027233354.1	serine/threonine-protein kinase BSK5-like [Coffea arabica]	Control Specific	P:GO:0006468; P:GO:0009409; P:GO:0009651; P:GO:0009737; P:GO:0009742; F:GO:0004672; F:GO:0005515; F:GO:0005524; C:GO:0005886; C:GO:0009506	P:protein phosphorylation; P:response to cold; P:response to salt stress; P:response to abscisic acid; P:brassinosteroid mediated signaling pathway; F:protein kinase activity; F:protein binding; F:ATP binding; C:plasma membrane; C:plasmodesma
XM_027209195.1	calcium/calmodulin-regulated receptor-like kinase 1 [Coffea arabica]	Control Specific	P:GO:0006468; P:GO:0009631; F:GO:0004674; F:GO:0005516; F:GO:0005524; C:GO:0005886; C:GO:0010008; C:GO:0016021	P:protein phosphorylation; P:cold acclimation; F:protein serine/threonine kinase activity; F:calmodulin binding; F:ATP binding; C:plasma membrane; C:endosome membrane; C:integral component of membrane
XM_027224753.1	serine/threonine-protein kinase BSK7-like [Coffea arabica]	Control Specific	P:GO:0006468; P:GO:0009742; F:GO:0004674; F:GO:0005515; F:GO:0005524	P:protein phosphorylation; P:brassinosteroid mediated signaling pathway; F:protein serine/threonine kinase activity; F:protein binding; F:ATP binding
XM_027224756.1	serine/threonine-protein kinase BSK7-like [Coffea arabica]	Control Specific	P:GO:0006468; P:GO:0009742; F:GO:0004674; F:GO:0005515; F:GO:0005524	P:protein phosphorylation; P:brassinosteroid mediated signaling pathway; F:protein serine/threonine kinase activity; F:protein binding; F:ATP binding
XM_027250188.1	leucine-rich repeat extensin-like protein 3 isoform X1 [Coffea arabica]	Control Specific	P:GO:0006468; P:GO:0009755; F:GO:0004674; F:GO:0005515; C:GO:0005886	P:protein phosphorylation; P:hormone-mediated signaling pathway; F:protein serine/threonine kinase activity; F:protein binding; C:plasma membrane
XM_027256810.1	leucine-rich repeat protein 2-like [Coffea arabica]	-1.73026	P:GO:0006468; P:GO:0009755; F:GO:0004674; F:GO:0005515; C:GO:0005886	P:protein phosphorylation; P:hormone-mediated signaling pathway; F:protein serine/threonine kinase activity; F:protein binding; C:plasma membrane
XM_027234853.1	LRR receptor-like serine/threonine-protein kinase FEI 1 [Coffea arabica]	Control Specific	P:GO:0006468; P:GO:0030244; F:GO:0004674; F:GO:0005524; C:GO:0016021	P:protein phosphorylation; P:cellulose biosynthetic process; F:protein serine/threonine kinase activity; F:ATP binding; C:integral component of membrane
XM_027258964.1	probable protein phosphatase 2C 34 [Coffea arabica]	Control Specific	P:GO:0006470; F:GO:0004722	P:protein dephosphorylation; F:protein serine/threonine phosphatase activity
XM_027270597.1	protein phosphatase 2C 16-like isoform X1 [Coffea arabica]	Control Specific	P:GO:0006470; F:GO:0004722; F:GO:0046872	P:protein dephosphorylation; F:protein serine/threonine phosphatase activity; F:metal ion binding
XM_027208642.1	probable protein phosphatase 2C 52 [Coffea arabica]	Control Specific	P:GO:0006470; F:GO:0004724	P:protein dephosphorylation; F:magnesium-dependent protein serine/threonine phosphatase activity
XM_027231367.1	probable protein phosphatase 2C 33 [Coffea arabica]	Control Specific	P:GO:0006470; F:GO:0004724	P:protein dephosphorylation; F:magnesium-dependent protein serine/threonine phosphatase activity
XM_027260170.1	probable protein phosphatase 2C 34 [Coffea arabica]	Control Specific	P:GO:0006470; F:GO:0004724	P:protein dephosphorylation; F:magnesium-dependent protein serine/threonine phosphatase activity
XM_027258974.1	probable protein phosphatase 2C 5 [Coffea arabica]	Control Specific	P:GO:0006470; F:GO:0004724; C:GO:0005886	P:protein dephosphorylation; F:magnesium-dependent protein serine/threonine phosphatase activity; C:plasma membrane
XM_027247789.1	probable protein phosphatase 2C 76 isoform X1 [Coffea arabica]	Control Specific	P:GO:0006470; F:GO:0004724; F:GO:0046872	P:protein dephosphorylation; F:magnesium-dependent protein serine/threonine phosphatase activity; F:metal ion binding
XM_027205876.1	serine/threonine-protein phosphatase 5 isoform X1 [Coffea arabica]	5.34175	P:GO:0006470; P:GO:0010017; P:GO:0046686; P:GO:1902325; F:GO:0004722; F:GO:0005515; F:GO:0046872; F:GO:0046906; C:GO:0005829; C:GO:0009506; C:GO:0016607; C:GO:0030176; C:GO:0031965	P:protein dephosphorylation; P:red or far-red light signaling pathway; P:response to cadmium ion; P:negative regulation of chlorophyll biosynthetic process; F:protein serine/threonine phosphatase activity; F:protein binding; F:metal ion binding; F:tetrapyrrole binding; C:cytosol; C:plasmodesma; C:nuclear speck; C:integral component of endoplasmic reticulum membrane; C:nuclear membrane
XM_027205879.1	serine/threonine-protein phosphatase 5 isoform X4 [Coffea arabica]	Control Specific	P:GO:0006470; P:GO:0010017; P:GO:0046686; P:GO:1902325; F:GO:0004722; F:GO:0005515; F:GO:0046906; C:GO:0005635; C:GO:0005829; C:GO:0009506; C:GO:0030176	P:protein dephosphorylation; P:red or far-red light signaling pathway; P:response to cadmium ion; P:negative regulation of chlorophyll biosynthetic process; F:protein serine/threonine phosphatase activity; F:protein binding; F:tetrapyrrole binding; C:nuclear envelope; C:cytosol; C:plasmodesma; C:integral component of endoplasmic reticulum membrane
XM_027206473.1	probable beta-1,3-galactosyltransferase 14 [Coffea arabica]	Control Specific	P:GO:0006486; F:GO:0008378; C:GO:0000139; C:GO:0016021	P:protein glycosylation; F:galactosyltransferase activity; C:Golgi membrane; C:integral component of membrane
XM_027241100.1	beta-1,3-galactosyltransferase GALT1-like [Coffea arabica]	Control Specific	P:GO:0006486; P:GO:0010493; F:GO:0010488; F:GO:0030246; C:GO:0016021	P:protein glycosylation; P:Lewis a epitope biosynthetic process; F:UDP-galactose:N-glycan beta-1,3-galactosyltransferase activity; F:carbohydrate binding; C:integral component of membrane
XM_027227770.1	serine carboxypeptidase-like 2 [Coffea arabica]	Control Specific	P:GO:0006508; F:GO:0004185	P:proteolysis; F:serine-type carboxypeptidase activity
XM_027233417.1	protease Do-like 10, mitochondrial isoform X2 [Coffea arabica]	Control Specific	P:GO:0006508; F:GO:0004252; F:GO:0005515	P:proteolysis; F:serine-type endopeptidase activity; F:protein binding
XM_027247983.1	tripeptidyl-peptidase 2-like isoform X2 [Coffea arabica]	Control Specific	P:GO:0006508; F:GO:0004252; F:GO:0008240	P:proteolysis; F:serine-type endopeptidase activity; F:tripeptidyl-peptidase activity
XM_027254505.1	tripeptidyl-peptidase 2-like isoform X2 [Coffea arabica]	Control Specific	P:GO:0006508; F:GO:0004252; F:GO:0008240	P:proteolysis; F:serine-type endopeptidase activity; F:tripeptidyl-peptidase activity
XM_027226964.1	puromycin-sensitive aminopeptidase-like isoform X1 [Coffea arabica]	Control Specific	P:GO:0006508; F:GO:0008237; F:GO:0008270	P:proteolysis; F:metallopeptidase activity; F:zinc ion binding
XM_027257898.1	cathepsin B-like protease 3 [Coffea arabica]	Control Specific	P:GO:0006508; P:GO:0050790; F:GO:0004197	P:proteolysis; P:regulation of catalytic activity; F:cysteine-type endopeptidase activity
XM_027270594.1	ubiquitin carboxyl-terminal hydrolase 6-like isoform X2 [Coffea arabica]	Control Specific	P:GO:0006511; P:GO:0016579; F:GO:0005515; F:GO:0036459	P:ubiquitin-dependent protein catabolic process; P:protein deubiquitination; F:protein binding; F:thiol-dependent ubiquitinyl hydrolase activity
XM_027255400.1	probable low-specificity L-threonine aldolase 1 isoform X1 [Coffea arabica]	2.64097	P:GO:0006520; F:GO:0016829	P:cellular amino acid metabolic process; F:lyase activity
XM_027214283.1	aspartate aminotransferase, cytoplasmic-like [Coffea arabica]	Control Specific	P:GO:0006520; P:GO:0006979; P:GO:0009058; P:GO:0055114; P:GO:0098869; F:GO:0004069; F:GO:0004096; F:GO:0020037; F:GO:0030170	P:cellular amino acid metabolic process; P:response to oxidative stress; P:biosynthetic process; P:oxidation-reduction process; P:cellular oxidant detoxification; F:L-aspartate:2-oxoglutarate aminotransferase activity; F:catalase activity; F:heme binding; F:pyridoxal phosphate binding
XM_027250197.1	unnamed protein product [Coffea canephora]	-2.07939	P:GO:0006520; P:GO:0009056; P:GO:0034641; F:GO:0016810	P:cellular amino acid metabolic process; P:catabolic process; P:cellular nitrogen compound metabolic process; F:hydrolase activity, acting on carbon-nitrogen (but not peptide) bonds
XM_027254909.1	arogenate dehydrogenase 1, chloroplastic-like isoform X1 [Coffea arabica]	Control Specific	P:GO:0006520; P:GO:0009058; F:GO:0016491	P:cellular amino acid metabolic process; P:biosynthetic process; F:oxidoreductase activity
XM_027215619.1	arginine biosynthesis bifunctional protein ArgJ, chloroplastic-like isoform X1 [Coffea arabica]	Control Specific	P:GO:0006520; P:GO:0009058; F:GO:0016746; C:GO:0009536	P:cellular amino acid metabolic process; P:biosynthetic process; F:transferase activity, transferring acyl groups; C:plastid
XR_003447898.1	aspartate aminotransferase, mitochondrial-like [Coffea arabica]	Control Specific	P:GO:0006520; P:GO:0009058; P:GO:0046686; F:GO:0004069; F:GO:0005507; F:GO:0030170	P:cellular amino acid metabolic process; P:biosynthetic process; P:response to cadmium ion; F:L-aspartate:2-oxoglutarate aminotransferase activity; F:copper ion binding; F:pyridoxal phosphate binding
XM_027238572.1	uncharacterized protein LOC113714627 isoform X1 [Coffea arabica]	Control Specific	P:GO:0006520; P:GO:0055114; F:GO:0004617; F:GO:0051287	P:cellular amino acid metabolic process; P:oxidation-reduction process; F:phosphoglycerate dehydrogenase activity; F:NAD binding
XM_027238572.1	uncharacterized protein LOC113714627 isoform X1 [Coffea arabica]	Control Specific	P:GO:0006520; P:GO:0055114; F:GO:0004617; F:GO:0051287	P:cellular amino acid metabolic process; P:oxidation-reduction process; F:phosphoglycerate dehydrogenase activity; F:NAD binding
XM_027221856.1	uncharacterized protein LOC113701284 [Coffea arabica]	Control Specific	P:GO:0006526; P:GO:0016310; F:GO:0003991; F:GO:0034618; C:GO:0009534	P:arginine biosynthetic process; P:phosphorylation; F:acetylglutamate kinase activity; F:arginine binding; C:chloroplast thylakoid
XM_027243404.1	CTP synthase-like [Coffea arabica]	Control Specific	P:GO:0006541; P:GO:0019856; P:GO:0044210; F:GO:0003883; F:GO:0005524; F:GO:0042802	P:glutamine metabolic process; P:pyrimidine nucleobase biosynthetic process; P:'de novo' CTP biosynthetic process; F:CTP synthase activity; F:ATP binding; F:identical protein binding
XM_027233268.1	CTP synthase-like isoform X1 [Coffea arabica]	Control Specific	P:GO:0006541; P:GO:0044210; F:GO:0003883; F:GO:0005524; F:GO:0016829	P:glutamine metabolic process; P:'de novo' CTP biosynthetic process; F:CTP synthase activity; F:ATP binding; F:lyase activity
XM_027249163.1	phenylalanine ammonia-lyase [Coffea arabica]	-1.6782	P:GO:0006559; P:GO:0009800; F:GO:0045548; C:GO:0005737	P:L-phenylalanine catabolic process; P:cinnamic acid biosynthetic process; F:phenylalanine ammonia-lyase activity; C:cytoplasm
XR_003453215.1	serine hydroxymethyltransferase 2, mitochondrial-like [Coffea arabica]	Control Specific	P:GO:0006565; P:GO:0019264; P:GO:0032259; P:GO:0035999; P:GO:0046655; P:GO:1904482; F:GO:0004372; F:GO:0008168; F:GO:0008270; F:GO:0030170; F:GO:0050897; F:GO:0070905	P:L-serine catabolic process; P:glycine biosynthetic process from serine; P:methylation; P:tetrahydrofolate interconversion; P:folic acid metabolic process; P:cellular response to tetrahydrofolate; F:glycine hydroxymethyltransferase activity; F:methyltransferase activity; F:zinc ion binding; F:pyridoxal phosphate binding; F:cobalt ion binding; F:serine binding
XM_027244528.1	unnamed protein product [Coffea canephora]	Control Specific	P:GO:0006587; P:GO:0055114; F:GO:0005506; F:GO:0016709; F:GO:0020037; C:GO:0005789; C:GO:0016021	P:serotonin biosynthetic process from tryptophan; P:oxidation-reduction process; F:iron ion binding; F:oxidoreductase activity, acting on paired donors, with incorporation or reduction of molecular oxygen, NAD(P)H as one donor, and incorporation of one atom of oxygen; F:heme binding; C:endoplasmic reticulum membrane; C:integral component of membrane
XM_027225443.1	thermospermine synthase ACAULIS5 [Coffea arabica]	Control Specific	P:GO:0006596; P:GO:0009926; P:GO:0048759; F:GO:0010487; F:GO:0016768	P:polyamine biosynthetic process; P:auxin polar transport; P:xylem vessel member cell differentiation; F:thermospermine synthase activity; F:spermine synthase activity
XM_027254403.1	dnaJ protein ERDJ2A-like [Coffea arabica]	Control Specific	P:GO:0006605; F:GO:0004386; C:GO:0005783; C:GO:0032991	P:protein targeting; F:helicase activity; C:endoplasmic reticulum; C:protein-containing complex
XR_003458496.1	translocase of chloroplast 120, chloroplastic-like [Coffea arabica]	Control Specific	P:GO:0006605; F:GO:0043167; C:GO:0009536	P:protein targeting; F:ion binding; C:plastid
XM_027247510.1	importin subunit alpha-1a-like [Coffea arabica]	Control Specific	P:GO:0006606; F:GO:0005515; F:GO:0061608; C:GO:0005634; C:GO:0005737	P:protein import into nucleus; F:protein binding; F:nuclear import signal receptor activity; C:nucleus; C:cytoplasm
XM_027254235.1	unnamed protein product [Coffea canephora]	Control Specific	P:GO:0006606; F:GO:0008536; F:GO:0140142; C:GO:0016021	P:protein import into nucleus; F:Ran GTPase binding; F:nucleocytoplasmic carrier activity; C:integral component of membrane
XM_027257345.1	importin-4-like [Coffea arabica]	Control Specific	P:GO:0006606; P:GO:0015671; F:GO:0005344; F:GO:0008139; F:GO:0008536; F:GO:0020037; F:GO:0046872; F:GO:0061608; C:GO:0005737	P:protein import into nucleus; P:oxygen transport; F:oxygen carrier activity; F:nuclear localization sequence binding; F:Ran GTPase binding; F:heme binding; F:metal ion binding; F:nuclear import signal receptor activity; C:cytoplasm
XM_027270027.1	transportin MOS14 isoform X2 [Coffea arabica]	Control Specific	P:GO:0006606; P:GO:0043484; F:GO:0008536; C:GO:0005737	P:protein import into nucleus; P:regulation of RNA splicing; F:Ran GTPase binding; C:cytoplasm
XM_027257264.1	probable protein S-acyltransferase 14 isoform X1 [Coffea arabica]	Control Specific	P:GO:0006612; P:GO:0018230; F:GO:0019706; C:GO:0016021	P:protein targeting to membrane; P:peptidyl-L-cysteine S-palmitoylation; F:protein-cysteine S-palmitoyltransferase activity; C:integral component of membrane
XM_027254668.1	mitochondrial intermediate peptidase, mitochondrial-like isoform X2 [Coffea arabica]	Control Specific	P:GO:0006627; F:GO:0004177; F:GO:0004222; F:GO:0046872; C:GO:0005759; C:GO:0009535	P:protein processing involved in protein targeting to mitochondrion; F:aminopeptidase activity; F:metalloendopeptidase activity; F:metal ion binding; C:mitochondrial matrix; C:chloroplast thylakoid membrane
XM_027215439.1	patatin-like protein 3 [Coffea arabica]	Control Specific	P:GO:0006629	P:lipid metabolic process
XM_027239245.1	type IV inositol polyphosphate 5-phosphatase 3-like isoform X2 [Coffea arabica]	Control Specific	P:GO:0006629; F:GO:0003674	P:lipid metabolic process; F:molecular_function
XM_027218192.1	uncharacterized protein LOC113698383 [Coffea arabica]	Control Specific	P:GO:0006629; F:GO:0003674; C:GO:0005575	P:lipid metabolic process; F:molecular_function; C:cellular_component
XM_027218231.1	uncharacterized protein LOC113698414 [Coffea arabica]	Control Specific	P:GO:0006629; F:GO:0003674; C:GO:0005575	P:lipid metabolic process; F:molecular_function; C:cellular_component
XM_027256015.1	GDSL esterase/lipase At1g28590-like [Coffea arabica]	Control Specific	P:GO:0006629; F:GO:0016298	P:lipid metabolic process; F:lipase activity
XM_027226202.1	phosphomevalonate kinase, peroxisomal-like isoform X2 [Coffea arabica]	Control Specific	P:GO:0006629; P:GO:0006790; P:GO:0009058; P:GO:0034641; P:GO:0044281; P:GO:0051186; F:GO:0016301; F:GO:0043167; C:GO:0005777	P:lipid metabolic process; P:sulfur compound metabolic process; P:biosynthetic process; P:cellular nitrogen compound metabolic process; P:small molecule metabolic process; P:cofactor metabolic process; F:kinase activity; F:ion binding; C:peroxisome
XM_027236452.1	phosphoinositide phosphatase SAC1-like isoform X2 [Coffea arabica]	Control Specific	P:GO:0006629; P:GO:0006950; F:GO:0003674	P:lipid metabolic process; P:response to stress; F:molecular_function
XM_027214474.1	phosphatidate phosphatase PAH1-like isoform X2 [Coffea arabica]	Control Specific	P:GO:0006629; P:GO:0006950; P:GO:0009058; P:GO:0015031; F:GO:0016791; C:GO:0005773; C:GO:0005794	P:lipid metabolic process; P:response to stress; P:biosynthetic process; P:protein transport; F:phosphatase activity; C:vacuole; C:Golgi apparatus
XM_027244572.1	CDP-diacylglycerol--serine O-phosphatidyltransferase 1-like isoform X3 [Coffea arabica]	Control Specific	P:GO:0006629; P:GO:0009058; F:GO:0003674; C:GO:0043226	P:lipid metabolic process; P:biosynthetic process; F:molecular_function; C:organelle
XM_027250314.1	squalene monooxygenase-like [Coffea arabica]	Control Specific	P:GO:0006629; P:GO:0009058; F:GO:0016491; F:GO:0043167; C:GO:0005575	P:lipid metabolic process; P:biosynthetic process; F:oxidoreductase activity; F:ion binding; C:cellular_component
XM_027230541.1	farnesyl pyrophosphate synthase 1 isoform X2 [Coffea arabica]	Control Specific	P:GO:0006629; P:GO:0009058; F:GO:0016765	P:lipid metabolic process; P:biosynthetic process; F:transferase activity, transferring alkyl or aryl (other than methyl) groups
XM_027271163.1	farnesyl pyrophosphate synthase 1-like [Coffea arabica]	-1.80123	P:GO:0006629; P:GO:0009058; F:GO:0016765	P:lipid metabolic process; P:biosynthetic process; F:transferase activity, transferring alkyl or aryl (other than methyl) groups
XM_027252667.1	delta(8)-fatty-acid desaturase-like [Coffea arabica]	Control Specific	P:GO:0006629; P:GO:0055114; F:GO:0102003; C:GO:0016021	P:lipid metabolic process; P:oxidation-reduction process; F:Delta8-sphingolipid desaturase activity; C:integral component of membrane
XM_027214910.1	palmitoyl-acyl carrier protein thioesterase, chloroplastic [Coffea arabica]	Control Specific	P:GO:0006633; F:GO:0000036; F:GO:0016297; C:GO:0009507	P:fatty acid biosynthetic process; F:acyl carrier activity; F:acyl-[acyl-carrier-protein] hydrolase activity; C:chloroplast
XM_027216669.1	acyl-coenzyme A oxidase 4, peroxisomal-like [Coffea arabica]	-1.89578	P:GO:0006635; P:GO:0009793; F:GO:0003995; F:GO:0003997; F:GO:0050660; C:GO:0005777	P:fatty acid beta-oxidation; P:embryo development ending in seed dormancy; F:acyl-CoA dehydrogenase activity; F:acyl-CoA oxidase activity; F:flavin adenine dinucleotide binding; C:peroxisome
XM_027217626.1	extradiol ring-cleavage dioxygenase-like [Coffea arabica]	Control Specific	P:GO:0006725; P:GO:0055114; F:GO:0008198; F:GO:0008270; F:GO:0016701; F:GO:0051213	P:cellular aromatic compound metabolic process; P:oxidation-reduction process; F:ferrous iron binding; F:zinc ion binding; F:oxidoreductase activity, acting on single donors with incorporation of molecular oxygen; F:dioxygenase activity
XM_027263201.1	glutathione reductase, chloroplastic [Coffea arabica]	-1.96101	P:GO:0006749; P:GO:0022900; P:GO:0045454; P:GO:0098869; F:GO:0004362; F:GO:0004791; F:GO:0009055; F:GO:0050660; F:GO:0050661; C:GO:0005737	P:glutathione metabolic process; P:electron transport chain; P:cell redox homeostasis; P:cellular oxidant detoxification; F:glutathione-disulfide reductase activity; F:thioredoxin-disulfide reductase activity; F:electron transfer activity; F:flavin adenine dinucleotide binding; F:NADP binding; C:cytoplasm
XM_027219651.1	adenylyl-sulfate kinase 3-like [Coffea arabica]	Control Specific	P:GO:0006790; P:GO:0009058; P:GO:0019748; F:GO:0016301; F:GO:0043167	P:sulfur compound metabolic process; P:biosynthetic process; P:secondary metabolic process; F:kinase activity; F:ion binding
XM_027213828.1	S-adenosylmethionine synthase 3 [Coffea arabica]	-1.85408	P:GO:0006790; P:GO:0009058; P:GO:0044281; P:GO:0051186; F:GO:0016765; F:GO:0043167; C:GO:0005737	P:sulfur compound metabolic process; P:biosynthetic process; P:small molecule metabolic process; P:cofactor metabolic process; F:transferase activity, transferring alkyl or aryl (other than methyl) groups; F:ion binding; C:cytoplasm
XM_027213828.1	S-adenosylmethionine synthase 3 [Coffea arabica]	-1.85408	P:GO:0006790; P:GO:0009058; P:GO:0044281; P:GO:0051186; F:GO:0016765; F:GO:0043167; C:GO:0005737	P:sulfur compound metabolic process; P:biosynthetic process; P:small molecule metabolic process; P:cofactor metabolic process; F:transferase activity, transferring alkyl or aryl (other than methyl) groups; F:ion binding; C:cytoplasm
XM_027216859.1	soluble inorganic pyrophosphatase 4 isoform X3 [Coffea arabica]	Control Specific	P:GO:0006796; P:GO:0046686; F:GO:0000287; F:GO:0004427; C:GO:0005654; C:GO:0005829	P:phosphate-containing compound metabolic process; P:response to cadmium ion; F:magnesium ion binding; F:inorganic diphosphatase activity; C:nucleoplasm; C:cytosol
XM_027225042.1	synaptotagmin-5-like isoform X1 [Coffea arabica]	Control Specific	P:GO:0006810; F:GO:0008289; C:GO:0005575	P:transport; F:lipid binding; C:cellular_component
XM_027235878.1	synaptotagmin-2 isoform X1 [Coffea arabica]	Control Specific	P:GO:0006810; F:GO:0008289; C:GO:0005575	P:transport; F:lipid binding; C:cellular_component
XM_027235744.1	oxysterol-binding protein-related protein 1C-like isoform X2 [Coffea arabica]	Control Specific	P:GO:0006810; F:GO:0008289; C:GO:0005829; C:GO:0043226	P:transport; F:lipid binding; C:cytosol; C:organelle
XM_027213576.1	synaptotagmin-5-like [Coffea arabica]	-3.99184	P:GO:0006810; F:GO:0008289; C:GO:0005886	P:transport; F:lipid binding; C:plasma membrane
XM_027247704.1	heavy metal-associated isoprenylated plant protein 9-like [Coffea arabica]	Control Specific	P:GO:0006810; F:GO:0043167	P:transport; F:ion binding
XM_027253003.1	protein SODIUM POTASSIUM ROOT DEFECTIVE 1 isoform X1 [Coffea arabica]	Control Specific	P:GO:0006810; F:GO:0043167	P:transport; F:ion binding
XM_027254136.1	heavy metal-associated isoprenylated plant protein 9-like isoform X1 [Coffea arabica]	Control Specific	P:GO:0006810; F:GO:0043167	P:transport; F:ion binding
XM_027254137.1	heavy metal-associated isoprenylated plant protein 9-like isoform X2 [Coffea arabica]	Control Specific	P:GO:0006810; F:GO:0043167	P:transport; F:ion binding
XM_027254138.1	heavy metal-associated isoprenylated plant protein 6-like isoform X1 [Coffea arabica]	Control Specific	P:GO:0006810; F:GO:0043167	P:transport; F:ion binding
XM_027206752.1	two pore calcium channel protein 1B-like isoform X2 [Coffea arabica]	Control Specific	P:GO:0006816; P:GO:0009845; P:GO:0010119; P:GO:0019722; P:GO:0034220; P:GO:0080141; F:GO:0005216; F:GO:0005509; F:GO:0042802; C:GO:0005774; C:GO:0016021	P:calcium ion transport; P:seed germination; P:regulation of stomatal movement; P:calcium-mediated signaling; P:ion transmembrane transport; P:regulation of jasmonic acid biosynthetic process; F:ion channel activity; F:calcium ion binding; F:identical protein binding; C:vacuolar membrane; C:integral component of membrane
XM_027239370.1	inorganic phosphate transporter 1-4-like [Coffea arabica]	Control Specific	P:GO:0006817; P:GO:0055085; F:GO:0005315; C:GO:0016021	P:phosphate ion transport; P:transmembrane transport; F:inorganic phosphate transmembrane transporter activity; C:integral component of membrane
XM_027222393.1	L-ascorbate oxidase homolog [Coffea arabica]	Control Specific	P:GO:0006826; P:GO:0055072; P:GO:0055114; F:GO:0004322; F:GO:0005507; C:GO:0005886	P:iron ion transport; P:iron ion homeostasis; P:oxidation-reduction process; F:ferroxidase activity; F:copper ion binding; C:plasma membrane
XM_027235919.1	L-ascorbate oxidase homolog [Coffea arabica]	Control Specific	P:GO:0006826; P:GO:0055072; P:GO:0055114; F:GO:0004322; F:GO:0005507; C:GO:0005886	P:iron ion transport; P:iron ion homeostasis; P:oxidation-reduction process; F:ferroxidase activity; F:copper ion binding; C:plasma membrane
XM_027224078.1	probable aquaporin TIP-type RB7-18C isoform X1 [Coffea arabica]	Control Specific	P:GO:0006833; P:GO:0055085; F:GO:0015250; C:GO:0016021	P:water transport; P:transmembrane transport; F:water channel activity; C:integral component of membrane
XM_027231039.1	protein NRT1/ PTR FAMILY 2.7-like [Coffea arabica]	Control Specific	P:GO:0006857; P:GO:0055085; F:GO:0022857; C:GO:0016021	P:oligopeptide transport; P:transmembrane transport; F:transmembrane transporter activity; C:integral component of membrane
XM_027206824.1	vacuolar cation/proton exchanger 3-like isoform X1 [Coffea arabica]	Control Specific	P:GO:0006874; P:GO:0070588; F:GO:0015369; C:GO:0016021	P:cellular calcium ion homeostasis; P:calcium ion transmembrane transport; F:calcium:proton antiporter activity; C:integral component of membrane
XM_027255560.1	protein GLUTELIN PRECURSOR ACCUMULATION 3-like isoform X2 [Coffea arabica]	Control Specific	P:GO:0006886; F:GO:0005515; C:GO:0000326; C:GO:0005802	P:intracellular protein transport; F:protein binding; C:protein storage vacuole; C:trans-Golgi network
XR_003460828.1	unnamed protein product [Coffea canephora]	Control Specific	P:GO:0006886; P:GO:0006888; P:GO:0006890; P:GO:0006891; F:GO:0005198; F:GO:0005515; C:GO:0000139; C:GO:0005829; C:GO:0030126	P:intracellular protein transport; P:endoplasmic reticulum to Golgi vesicle-mediated transport; P:retrograde vesicle-mediated transport, Golgi to endoplasmic reticulum; P:intra-Golgi vesicle-mediated transport; F:structural molecule activity; F:protein binding; C:Golgi membrane; C:cytosol; C:COPI vesicle coat
XM_027213176.1	coatomer subunit beta-1 [Coffea arabica]	Control Specific	P:GO:0006886; P:GO:0006888; P:GO:0006891; F:GO:0005198; C:GO:0000139; C:GO:0030126	P:intracellular protein transport; P:endoplasmic reticulum to Golgi vesicle-mediated transport; P:intra-Golgi vesicle-mediated transport; F:structural molecule activity; C:Golgi membrane; C:COPI vesicle coat
XM_027243920.1	AP-1 complex subunit gamma-2-like isoform X2 [Coffea arabica]	Control Specific	P:GO:0006886; P:GO:0016192; C:GO:0030121	P:intracellular protein transport; P:vesicle-mediated transport; C:AP-1 adaptor complex
XM_027228869.1	beta-adaptin-like protein A isoform X2 [Coffea arabica]	Control Specific	P:GO:0006886; P:GO:0016192; F:GO:0030276; C:GO:0030124; C:GO:0030131	P:intracellular protein transport; P:vesicle-mediated transport; F:clathrin binding; C:AP-4 adaptor complex; C:clathrin adaptor complex
XM_027228626.1	AP-2 complex subunit alpha-1-like isoform X1 [Coffea arabica]	Control Specific	P:GO:0006886; P:GO:0072583; F:GO:0035615; C:GO:0030122	P:intracellular protein transport; P:clathrin-dependent endocytosis; F:clathrin adaptor activity; C:AP-2 adaptor complex
XM_027241080.1	protein SDA1 homolog isoform X2 [Coffea arabica]	Control Specific	P:GO:0006913; P:GO:0007010; P:GO:0015031; P:GO:0042254; C:GO:0005730	P:nucleocytoplasmic transport; P:cytoskeleton organization; P:protein transport; P:ribosome biogenesis; C:nucleolus
XM_027233587.1	cysteine protease ATG4-like [Coffea arabica]	Control Specific	P:GO:0006914; P:GO:0015031; F:GO:0008233; C:GO:0005737	P:autophagy; P:protein transport; F:peptidase activity; C:cytoplasm
XM_027244853.1	defensin Ec-AMP-D2-like [Coffea arabica]	Control Specific	P:GO:0006950	P:response to stress
XM_027253989.1	kirola-like [Coffea arabica]	Control Specific	P:GO:0006950	P:response to stress
XM_027253989.1	kirola-like [Coffea arabica]	Control Specific	P:GO:0006950	P:response to stress
XM_027256607.1	uncharacterized protein LOC113731372 isoform X2 [Coffea arabica]	Control Specific	P:GO:0006950; C:GO:0005575	P:response to stress; C:cellular_component
XM_027254332.1	mitochondrial carrier protein MTM1-like [Coffea arabica]	Control Specific	P:GO:0006950; F:GO:0003674; C:GO:0005575	P:response to stress; F:molecular_function; C:cellular_component
XM_027261650.1	phosphate transporter PHO1-like [Coffea arabica]	Control Specific	P:GO:0006950; P:GO:0007165; P:GO:0009058; P:GO:0044281; F:GO:0022857; F:GO:0043167; C:GO:0005794; C:GO:0005886	P:response to stress; P:signal transduction; P:biosynthetic process; P:small molecule metabolic process; F:transmembrane transporter activity; F:ion binding; C:Golgi apparatus; C:plasma membrane
XM_027248407.1	peroxidase P7-like [Coffea arabica]	Control Specific	P:GO:0006950; P:GO:0009056; P:GO:0009058; P:GO:0019748; P:GO:0048856; P:GO:0051186; F:GO:0016491; F:GO:0043167; C:GO:0005618; C:GO:0005829	P:response to stress; P:catabolic process; P:biosynthetic process; P:secondary metabolic process; P:anatomical structure development; P:cofactor metabolic process; F:oxidoreductase activity; F:ion binding; C:cell wall; C:cytosol
XM_027212171.1	probable lactoylglutathione lyase, chloroplastic isoform X1 [Coffea arabica]	Control Specific	P:GO:0006950; P:GO:0009056; P:GO:0044281; F:GO:0016829; F:GO:0043167; C:GO:0009536; C:GO:0009579	P:response to stress; P:catabolic process; P:small molecule metabolic process; F:lyase activity; F:ion binding; C:plastid; C:thylakoid
XM_027206831.1	peroxidase 3-like [Coffea arabica]	Control Specific	P:GO:0006950; P:GO:0009056; P:GO:0051186; F:GO:0016491; F:GO:0043167; C:GO:0005576	P:response to stress; P:catabolic process; P:cofactor metabolic process; F:oxidoreductase activity; F:ion binding; C:extracellular region
XM_027218924.1	peroxidase 47-like [Coffea arabica]	Control Specific	P:GO:0006950; P:GO:0009056; P:GO:0051186; F:GO:0016491; F:GO:0043167; C:GO:0005576	P:response to stress; P:catabolic process; P:cofactor metabolic process; F:oxidoreductase activity; F:ion binding; C:extracellular region
XM_027222086.1	peroxidase 10-like isoform X1 [Coffea arabica]	Control Specific	P:GO:0006950; P:GO:0009056; P:GO:0051186; F:GO:0016491; F:GO:0043167; C:GO:0005576	P:response to stress; P:catabolic process; P:cofactor metabolic process; F:oxidoreductase activity; F:ion binding; C:extracellular region
XM_027222087.1	peroxidase 10-like isoform X2 [Coffea arabica]	Control Specific	P:GO:0006950; P:GO:0009056; P:GO:0051186; F:GO:0016491; F:GO:0043167; C:GO:0005576	P:response to stress; P:catabolic process; P:cofactor metabolic process; F:oxidoreductase activity; F:ion binding; C:extracellular region
XM_027222744.1	peroxidase 64-like isoform X1 [Coffea arabica]	Control Specific	P:GO:0006950; P:GO:0009056; P:GO:0051186; F:GO:0016491; F:GO:0043167; C:GO:0005576	P:response to stress; P:catabolic process; P:cofactor metabolic process; F:oxidoreductase activity; F:ion binding; C:extracellular region
XM_027233906.1	peroxidase 9-like [Coffea arabica]	Control Specific	P:GO:0006950; P:GO:0009056; P:GO:0051186; F:GO:0016491; F:GO:0043167; C:GO:0005576	P:response to stress; P:catabolic process; P:cofactor metabolic process; F:oxidoreductase activity; F:ion binding; C:extracellular region
XM_027250497.1	cationic peroxidase 2-like [Coffea arabica]	Control Specific	P:GO:0006950; P:GO:0009056; P:GO:0051186; F:GO:0016491; F:GO:0043167; C:GO:0005576	P:response to stress; P:catabolic process; P:cofactor metabolic process; F:oxidoreductase activity; F:ion binding; C:extracellular region
XM_027254606.1	peroxidase 66-like [Coffea arabica]	Control Specific	P:GO:0006950; P:GO:0009056; P:GO:0051186; F:GO:0016491; F:GO:0043167; C:GO:0005576	P:response to stress; P:catabolic process; P:cofactor metabolic process; F:oxidoreductase activity; F:ion binding; C:extracellular region
XM_027256625.1	peroxidase 10-like [Coffea arabica]	Control Specific	P:GO:0006950; P:GO:0009056; P:GO:0051186; F:GO:0016491; F:GO:0043167; C:GO:0005576	P:response to stress; P:catabolic process; P:cofactor metabolic process; F:oxidoreductase activity; F:ion binding; C:extracellular region
XM_027217678.1	actin-7 [Coffea arabica]	-1.80873	P:GO:0006950; P:GO:0021700; P:GO:0030154; P:GO:0040007; P:GO:0048856; P:GO:0051301; F:GO:0043167; C:GO:0005618; C:GO:0005730; C:GO:0005829; C:GO:0005856; C:GO:0005886; C:GO:0009536	P:response to stress; P:developmental maturation; P:cell differentiation; P:growth; P:anatomical structure development; P:cell division; F:ion binding; C:cell wall; C:nucleolus; C:cytosol; C:cytoskeleton; C:plasma membrane; C:plastid
XM_027212883.1	protein CHROMATIN REMODELING 19-like isoform X2 [Coffea arabica]	Control Specific	P:GO:0006950; P:GO:0051276; F:GO:0004386; F:GO:0043167	P:response to stress; P:chromosome organization; F:helicase activity; F:ion binding
XM_027224972.1	stomatal closure-related actin-binding protein 1 [Coffea arabica]	Control Specific	P:GO:0007010; F:GO:0008092	P:cytoskeleton organization; F:cytoskeletal protein binding
XM_027231799.1	actin-depolymerizing factor 1-like isoform X2 [Coffea arabica]	Control Specific	P:GO:0007010; F:GO:0008092; C:GO:0005856	P:cytoskeleton organization; F:cytoskeletal protein binding; C:cytoskeleton
XM_027210958.1	villin-4-like [Coffea arabica]	Control Specific	P:GO:0007010; F:GO:0051015	P:cytoskeleton organization; F:actin filament binding
XM_027214229.1	villin-4-like [Coffea arabica]	Control Specific	P:GO:0007010; F:GO:0051015	P:cytoskeleton organization; F:actin filament binding
XM_027269619.1	LIM domain-containing protein WLIM1-like [Coffea arabica]	Control Specific	P:GO:0007010; P:GO:0022607; F:GO:0008092; F:GO:0043167; C:GO:0005856; C:GO:0005886	P:cytoskeleton organization; P:cellular component assembly; F:cytoskeletal protein binding; F:ion binding; C:cytoskeleton; C:plasma membrane
XM_027263725.1	ADP-ribosylation factor-like protein 2 [Coffea arabica]	Control Specific	P:GO:0007010; P:GO:0065003; F:GO:0043167; C:GO:0005737; C:GO:0005856	P:cytoskeleton organization; P:protein-containing complex assembly; F:ion binding; C:cytoplasm; C:cytoskeleton
XM_027263145.1	myosin-8-like [Coffea arabica]	Control Specific	P:GO:0007015; F:GO:0003774; F:GO:0003779; F:GO:0005524; C:GO:0016459	P:actin filament organization; F:motor activity; F:actin binding; F:ATP binding; C:myosin complex
XM_027213803.1	rac-like GTP-binding protein ARAC7 [Coffea arabica]	Control Specific	P:GO:0007015; P:GO:0007163; P:GO:0007266; P:GO:0008360; P:GO:0030865; P:GO:0032956; F:GO:0003924; F:GO:0005525; F:GO:0019901; C:GO:0005856; C:GO:0005886; C:GO:0005938; C:GO:0031410; C:GO:0042995	P:actin filament organization; P:establishment or maintenance of cell polarity; P:Rho protein signal transduction; P:regulation of cell shape; P:cortical cytoskeleton organization; P:regulation of actin cytoskeleton organization; F:GTPase activity; F:GTP binding; F:protein kinase binding; C:cytoskeleton; C:plasma membrane; C:cell cortex; C:cytoplasmic vesicle; C:cell projection
XM_027238091.1	myosin-6-like isoform X2 [Coffea arabica]	Control Specific	P:GO:0007015; P:GO:0046740; F:GO:0003774; F:GO:0003779; F:GO:0005524; C:GO:0016459	P:actin filament organization; P:transport of virus in host, cell to cell; F:motor activity; F:actin binding; F:ATP binding; C:myosin complex
XM_027222552.1	kinesin-like protein KIN-14E isoform X1 [Coffea arabica]	Control Specific	P:GO:0007018; P:GO:0055114; F:GO:0003777; F:GO:0005524; F:GO:0008017; F:GO:0016491; F:GO:0016887; C:GO:0005871; C:GO:0005874	P:microtubule-based movement; P:oxidation-reduction process; F:microtubule motor activity; F:ATP binding; F:microtubule binding; F:oxidoreductase activity; F:ATPase activity; C:kinesin complex; C:microtubule
XM_027212127.1	uncharacterized protein LOC113693585 [Coffea arabica]	Control Specific	P:GO:0007049; P:GO:0009058	P:cell cycle; P:biosynthetic process
XM_027212272.1	transcription factor-like protein DPB isoform X1 [Coffea arabica]	Control Specific	P:GO:0007049; P:GO:0009058; P:GO:0034641; F:GO:0003677; F:GO:0003700; C:GO:0005622; C:GO:0032991	P:cell cycle; P:biosynthetic process; P:cellular nitrogen compound metabolic process; F:DNA binding; F:DNA-binding transcription factor activity; C:intracellular; C:protein-containing complex
XM_027248203.1	uncharacterized Rho GTPase-activating protein At5g61530 isoform X1 [Coffea arabica]	Control Specific	P:GO:0007165	P:signal transduction
XM_027262272.1	unnamed protein product [Coffea canephora]	Control Specific	P:GO:0007165; F:GO:0019899	P:signal transduction; F:enzyme binding
XM_027233020.1	brefeldin A-inhibited guanine nucleotide-exchange protein 5-like isoform X1 [Coffea arabica]	Control Specific	P:GO:0007165; F:GO:0019899; C:GO:0005794	P:signal transduction; F:enzyme binding; C:Golgi apparatus
XM_027246779.1	rho GTPase-activating protein 7-like isoform X2 [Coffea arabica]	Control Specific	P:GO:0007165; F:GO:0030234	P:signal transduction; F:enzyme regulator activity
XM_027231064.1	ras-related protein RABA5a [Coffea arabica]	Control Specific	P:GO:0007165; P:GO:0015031; F:GO:0003924; F:GO:0043167; C:GO:0005575	P:signal transduction; P:protein transport; F:GTPase activity; F:ion binding; C:cellular_component
XM_027267294.1	LOW QUALITY PROTEIN: PTI1-like tyrosine-protein kinase At3g15890 [Coffea arabica]	-2.00361	P:GO:0007178; P:GO:0018108; F:GO:0004675; F:GO:0004715; F:GO:0005524; C:GO:0005886	P:transmembrane receptor protein serine/threonine kinase signaling pathway; P:peptidyl-tyrosine phosphorylation; F:transmembrane receptor protein serine/threonine kinase activity; F:non-membrane spanning protein tyrosine kinase activity; F:ATP binding; C:plasma membrane
XM_027238780.1	rho GDP-dissociation inhibitor 1-like isoform X2 [Coffea arabica]	Control Specific	P:GO:0007266; P:GO:0050790; F:GO:0005094; F:GO:0048365; C:GO:0005829; C:GO:0016020	P:Rho protein signal transduction; P:regulation of catalytic activity; F:Rho GDP-dissociation inhibitor activity; F:Rac GTPase binding; C:cytosol; C:membrane
XM_027234796.1	protein LIGHT-DEPENDENT SHORT HYPOCOTYLS 6-like [Coffea arabica]	Control Specific	P:GO:0008150	P:biological_process
XM_027244559.1	chaperone protein dnaJ 15-like [Coffea arabica]	Control Specific	P:GO:0008150	P:biological_process
XM_027244559.1	chaperone protein dnaJ 15-like [Coffea arabica]	Control Specific	P:GO:0008150	P:biological_process
XM_027249726.1	protein LIGHT-DEPENDENT SHORT HYPOCOTYLS 10-like [Coffea arabica]	Control Specific	P:GO:0008150	P:biological_process
XM_027238673.1	protein odr-4 homolog isoform X1 [Coffea arabica]	Control Specific	P:GO:0008150; C:GO:0005575	P:biological_process; C:cellular_component
XM_027260833.1	salutaridine reductase-like [Coffea arabica]	Control Specific	P:GO:0008150; C:GO:0005575	P:biological_process; C:cellular_component
XM_027258461.1	protein unc-13 homolog isoform X2 [Coffea arabica]	Control Specific	P:GO:0008150; C:GO:0005737; C:GO:0005886	P:biological_process; C:cytoplasm; C:plasma membrane
XM_027248402.1	WEB family protein At2g38370-like isoform X2 [Coffea arabica]	Control Specific	P:GO:0008150; C:GO:0005829	P:biological_process; C:cytosol
XM_027254858.1	WEB family protein At2g38370-like isoform X2 [Coffea arabica]	Control Specific	P:GO:0008150; C:GO:0005829	P:biological_process; C:cytosol
XM_027222920.1	heptahelical transmembrane protein 4-like [Coffea arabica]	Control Specific	P:GO:0008150; F:GO:0003674; C:GO:0005575	P:biological_process; F:molecular_function; C:cellular_component
XM_027263701.1	histidine protein methyltransferase 1 homolog [Coffea arabica]	Control Specific	P:GO:0008150; F:GO:0008168	P:biological_process; F:methyltransferase activity
XM_027228815.1	probable methyltransferase PMT14 [Coffea arabica]	Control Specific	P:GO:0008150; F:GO:0008168; C:GO:0005773; C:GO:0005794	P:biological_process; F:methyltransferase activity; C:vacuole; C:Golgi apparatus
XM_027223909.1	probable methyltransferase PMT20 [Coffea arabica]	Control Specific	P:GO:0008150; F:GO:0008168; C:GO:0005794	P:biological_process; F:methyltransferase activity; C:Golgi apparatus
XM_027208732.1	UDP-glycosyltransferase TURAN isoform X2 [Coffea arabica]	Control Specific	P:GO:0008150; F:GO:0016757	P:biological_process; F:transferase activity, transferring glycosyl groups
XR_003450778.1	unnamed protein product, partial [Coffea canephora]	Control Specific	P:GO:0008150; F:GO:0043167	P:biological_process; F:ion binding
XM_027242649.1	NFATC2-interacting protein-like [Coffea arabica]	Control Specific	P:GO:0008150; F:GO:0043167; C:GO:0005737	P:biological_process; F:ion binding; C:cytoplasm
XM_027229052.1	pheophorbide a oxygenase, chloroplastic-like [Coffea arabica]	2.55617	P:GO:0008219; P:GO:0009816; P:GO:0015996; P:GO:0055114; F:GO:0010277; F:GO:0032441; F:GO:0051537; C:GO:0009534; C:GO:0009941; C:GO:0016021	P:cell death; P:defense response to bacterium, incompatible interaction; P:chlorophyll catabolic process; P:oxidation-reduction process; F:chlorophyllide a oxygenase [overall] activity; F:pheophorbide a oxygenase activity; F:2 iron, 2 sulfur cluster binding; C:chloroplast thylakoid; C:chloroplast envelope; C:integral component of membrane
XM_027233133.1	probable 26S proteasome non-ATPase regulatory subunit 3 [Coffea arabica]	Control Specific	P:GO:0009056; F:GO:0003677; F:GO:0030234; C:GO:0005622; C:GO:0032991	P:catabolic process; F:DNA binding; F:enzyme regulator activity; C:intracellular; C:protein-containing complex
XM_027243987.1	protein ASPARTIC PROTEASE IN GUARD CELL 1-like [Coffea arabica]	Control Specific	P:GO:0009056; F:GO:0008233	P:catabolic process; F:peptidase activity
XM_027260241.1	cullin-1-like [Coffea arabica]	Control Specific	P:GO:0009056; F:GO:0019899; C:GO:0005622; C:GO:0032991	P:catabolic process; F:enzyme binding; C:intracellular; C:protein-containing complex
XM_027261282.1	cullin-1-like isoform X1 [Coffea arabica]	Control Specific	P:GO:0009056; F:GO:0019899; C:GO:0005622; C:GO:0032991	P:catabolic process; F:enzyme binding; C:intracellular; C:protein-containing complex
XM_027245364.1	mini-chromosome maintenance complex-binding protein-like [Coffea arabica]	Control Specific	P:GO:0009058; F:GO:0003674; C:GO:0000228	P:biosynthetic process; F:molecular_function; C:nuclear chromosome
XM_027270540.1	alanine aminotransferase 2-like [Coffea arabica]	-1.95077	P:GO:0009058; F:GO:0004021; F:GO:0030170	P:biosynthetic process; F:L-alanine:2-oxoglutarate aminotransferase activity; F:pyridoxal phosphate binding
XM_027251725.1	translation initiation factor eIF-2B subunit epsilon-like isoform X4 [Coffea arabica]	Control Specific	P:GO:0009058; F:GO:0005515; F:GO:0016779	P:biosynthetic process; F:protein binding; F:nucleotidyltransferase activity
XM_027219650.1	ribonucleoside-diphosphate reductase large subunit-like [Coffea arabica]	Control Specific	P:GO:0009058; F:GO:0016491; F:GO:0043167	P:biosynthetic process; F:oxidoreductase activity; F:ion binding
XM_027223128.1	ribonucleoside-diphosphate reductase large subunit isoform X1 [Coffea arabica]	Control Specific	P:GO:0009058; F:GO:0016491; F:GO:0043167	P:biosynthetic process; F:oxidoreductase activity; F:ion binding
XM_027215590.1	ethanolamine-phosphate cytidylyltransferase-like isoform X1 [Coffea arabica]	Control Specific	P:GO:0009058; F:GO:0016779; C:GO:0016021	P:biosynthetic process; F:nucleotidyltransferase activity; C:integral component of membrane
XM_027215590.1	ethanolamine-phosphate cytidylyltransferase-like isoform X1 [Coffea arabica]	Control Specific	P:GO:0009058; F:GO:0016779; C:GO:0016021	P:biosynthetic process; F:nucleotidyltransferase activity; C:integral component of membrane
XM_027224337.1	cytokinin riboside 5'-monophosphate phosphoribohydrolase LOG8-like isoform X2 [Coffea arabica]	Control Specific	P:GO:0009058; F:GO:0016798; C:GO:0005829	P:biosynthetic process; F:hydrolase activity, acting on glycosyl bonds; C:cytosol
XM_027244703.1	repressor of RNA polymerase III transcription MAF1 homolog [Coffea arabica]	Control Specific	P:GO:0009058; P:GO:0034641	P:biosynthetic process; P:cellular nitrogen compound metabolic process
XM_027254242.1	protein PLASTID TRANSCRIPTIONALLY ACTIVE 7-like isoform X1 [Coffea arabica]	Control Specific	P:GO:0009058; P:GO:0034641; C:GO:0009536; C:GO:0032991	P:biosynthetic process; P:cellular nitrogen compound metabolic process; C:plastid; C:protein-containing complex
XM_027224052.1	dof zinc finger protein DOF4.6-like isoform X2 [Coffea arabica]	Control Specific	P:GO:0009058; P:GO:0034641; F:GO:0003677	P:biosynthetic process; P:cellular nitrogen compound metabolic process; F:DNA binding
XM_027227550.1	LOW QUALITY PROTEIN: dof zinc finger protein DOF1.8-like [Coffea arabica]	Control Specific	P:GO:0009058; P:GO:0034641; F:GO:0003677	P:biosynthetic process; P:cellular nitrogen compound metabolic process; F:DNA binding
XM_027236347.1	NAC transcription factor 29-like isoform X1 [Coffea arabica]	Control Specific	P:GO:0009058; P:GO:0034641; F:GO:0003677	P:biosynthetic process; P:cellular nitrogen compound metabolic process; F:DNA binding
XM_027247729.1	dof zinc finger protein DOF4.6-like isoform X1 [Coffea arabica]	Control Specific	P:GO:0009058; P:GO:0034641; F:GO:0003677	P:biosynthetic process; P:cellular nitrogen compound metabolic process; F:DNA binding
XM_027253848.1	protein SHI RELATED SEQUENCE 1 [Coffea arabica]	Control Specific	P:GO:0009058; P:GO:0034641; F:GO:0003677	P:biosynthetic process; P:cellular nitrogen compound metabolic process; F:DNA binding
XM_027256396.1	BEL1-like homeodomain protein 7 [Coffea arabica]	Control Specific	P:GO:0009058; P:GO:0034641; F:GO:0003677	P:biosynthetic process; P:cellular nitrogen compound metabolic process; F:DNA binding
XM_027260415.1	nuclear transcription factor Y subunit C-9-like isoform X2 [Coffea arabica]	Control Specific	P:GO:0009058; P:GO:0034641; F:GO:0003677	P:biosynthetic process; P:cellular nitrogen compound metabolic process; F:DNA binding
XM_027211283.1	BEL1-like homeodomain protein 1 [Coffea arabica]	Control Specific	P:GO:0009058; P:GO:0034641; F:GO:0003677; C:GO:0005737	P:biosynthetic process; P:cellular nitrogen compound metabolic process; F:DNA binding; C:cytoplasm
XM_027211284.1	BEL1-like homeodomain protein 1 [Coffea arabica]	Control Specific	P:GO:0009058; P:GO:0034641; F:GO:0003677; C:GO:0005737	P:biosynthetic process; P:cellular nitrogen compound metabolic process; F:DNA binding; C:cytoplasm
XM_027209376.1	ABSCISIC ACID-INSENSITIVE 5-like protein 2 [Coffea arabica]	Control Specific	P:GO:0009058; P:GO:0034641; F:GO:0003677; F:GO:0003700	P:biosynthetic process; P:cellular nitrogen compound metabolic process; F:DNA binding; F:DNA-binding transcription factor activity
XM_027218354.1	AP2-like ethylene-responsive transcription factor AIL6 [Coffea arabica]	Control Specific	P:GO:0009058; P:GO:0034641; F:GO:0003677; F:GO:0003700	P:biosynthetic process; P:cellular nitrogen compound metabolic process; F:DNA binding; F:DNA-binding transcription factor activity
XM_027220565.1	ethylene-responsive transcription factor 1B-like [Coffea arabica]	Control Specific	P:GO:0009058; P:GO:0034641; F:GO:0003677; F:GO:0003700	P:biosynthetic process; P:cellular nitrogen compound metabolic process; F:DNA binding; F:DNA-binding transcription factor activity
XM_027222263.1	ethylene-responsive transcription factor 1B-like isoform X1 [Coffea arabica]	Control Specific	P:GO:0009058; P:GO:0034641; F:GO:0003677; F:GO:0003700	P:biosynthetic process; P:cellular nitrogen compound metabolic process; F:DNA binding; F:DNA-binding transcription factor activity
XM_027222562.1	ethylene-responsive transcription factor RAP2-4-like isoform X1 [Coffea arabica]	Control Specific	P:GO:0009058; P:GO:0034641; F:GO:0003677; F:GO:0003700	P:biosynthetic process; P:cellular nitrogen compound metabolic process; F:DNA binding; F:DNA-binding transcription factor activity
XM_027222563.1	ethylene-responsive transcription factor RAP2-4-like isoform X1 [Coffea arabica]	Control Specific	P:GO:0009058; P:GO:0034641; F:GO:0003677; F:GO:0003700	P:biosynthetic process; P:cellular nitrogen compound metabolic process; F:DNA binding; F:DNA-binding transcription factor activity
XM_027231213.1	ethylene-responsive transcription factor RAP2-7-like isoform X2 [Coffea arabica]	Control Specific	P:GO:0009058; P:GO:0034641; F:GO:0003677; F:GO:0003700	P:biosynthetic process; P:cellular nitrogen compound metabolic process; F:DNA binding; F:DNA-binding transcription factor activity
XM_027231409.1	AP2-like ethylene-responsive transcription factor At2g41710 isoform X2 [Coffea arabica]	Control Specific	P:GO:0009058; P:GO:0034641; F:GO:0003677; F:GO:0003700	P:biosynthetic process; P:cellular nitrogen compound metabolic process; F:DNA binding; F:DNA-binding transcription factor activity
XM_027256325.1	protein BASIC PENTACYSTEINE4 isoform X1 [Coffea arabica]	Control Specific	P:GO:0009058; P:GO:0034641; F:GO:0003677; F:GO:0003700	P:biosynthetic process; P:cellular nitrogen compound metabolic process; F:DNA binding; F:DNA-binding transcription factor activity
XM_027256326.1	protein BASIC PENTACYSTEINE4 isoform X1 [Coffea arabica]	Control Specific	P:GO:0009058; P:GO:0034641; F:GO:0003677; F:GO:0003700	P:biosynthetic process; P:cellular nitrogen compound metabolic process; F:DNA binding; F:DNA-binding transcription factor activity
XM_027209466.1	nuclear transcription factor Y subunit A-1-like [Coffea arabica]	Control Specific	P:GO:0009058; P:GO:0034641; F:GO:0003677; F:GO:0003700; C:GO:0005634; C:GO:0032991	P:biosynthetic process; P:cellular nitrogen compound metabolic process; F:DNA binding; F:DNA-binding transcription factor activity; C:nucleus; C:protein-containing complex
XM_027251065.1	nuclear transcription factor Y subunit A-7-like isoform X1 [Coffea arabica]	Control Specific	P:GO:0009058; P:GO:0034641; F:GO:0003677; F:GO:0003700; C:GO:0005634; C:GO:0032991	P:biosynthetic process; P:cellular nitrogen compound metabolic process; F:DNA binding; F:DNA-binding transcription factor activity; C:nucleus; C:protein-containing complex
XM_027213844.1	uncharacterized protein LOC113775125 isoform X1 [Coffea eugenioides]	-2.40158	P:GO:0009058; P:GO:0034641; F:GO:0003677; F:GO:0042393; F:GO:0043167	P:biosynthetic process; P:cellular nitrogen compound metabolic process; F:DNA binding; F:histone binding; F:ion binding
XM_027261694.1	probable transcription factor PosF21 [Coffea arabica]	Control Specific	P:GO:0009058; P:GO:0034641; F:GO:0003700	P:biosynthetic process; P:cellular nitrogen compound metabolic process; F:DNA-binding transcription factor activity
XM_027271100.1	DNA-directed RNA polymerase III subunit RPC7-like isoform X2 [Coffea arabica]	Control Specific	P:GO:0009058; P:GO:0034641; F:GO:0016779; C:GO:0000228; C:GO:0032991	P:biosynthetic process; P:cellular nitrogen compound metabolic process; F:nucleotidyltransferase activity; C:nuclear chromosome; C:protein-containing complex
XM_027260454.1	cyclin-T1-3-like [Coffea arabica]	Control Specific	P:GO:0009058; P:GO:0034641; F:GO:0030234	P:biosynthetic process; P:cellular nitrogen compound metabolic process; F:enzyme regulator activity
XM_027225761.1	protein FAR1-RELATED SEQUENCE 3-like isoform X1 [Coffea arabica]	Control Specific	P:GO:0009058; P:GO:0034641; F:GO:0043167	P:biosynthetic process; P:cellular nitrogen compound metabolic process; F:ion binding
XM_027223994.1	basic leucine zipper 9-like isoform X1 [Coffea arabica]	Control Specific	P:GO:0009058; P:GO:0034641; P:GO:0042592; F:GO:0003677; F:GO:0003700	P:biosynthetic process; P:cellular nitrogen compound metabolic process; P:homeostatic process; F:DNA binding; F:DNA-binding transcription factor activity
XM_027229595.1	basic leucine zipper 9-like isoform X1 [Coffea arabica]	Control Specific	P:GO:0009058; P:GO:0034641; P:GO:0042592; F:GO:0003677; F:GO:0003700	P:biosynthetic process; P:cellular nitrogen compound metabolic process; P:homeostatic process; F:DNA binding; F:DNA-binding transcription factor activity
XR_003450383.1	unnamed protein product [Coffea canephora]	Control Specific	P:GO:0009058; P:GO:0034641; P:GO:0044281; F:GO:0016301; C:GO:0005575	P:biosynthetic process; P:cellular nitrogen compound metabolic process; P:small molecule metabolic process; F:kinase activity; C:cellular_component
XM_027259033.1	nicotianamine synthase-like [Coffea arabica]	-2.5022	P:GO:0009058; P:GO:0034641; P:GO:0044281; F:GO:0016765	P:biosynthetic process; P:cellular nitrogen compound metabolic process; P:small molecule metabolic process; F:transferase activity, transferring alkyl or aryl (other than methyl) groups
XM_027225340.1	molybdopterin synthase catalytic subunit-like [Coffea arabica]	Control Specific	P:GO:0009058; P:GO:0051186; F:GO:0003674; C:GO:0005829; C:GO:0032991	P:biosynthetic process; P:cofactor metabolic process; F:molecular_function; C:cytosol; C:protein-containing complex
XM_027236340.1	branched-chain-amino-acid aminotransferase 2, chloroplastic-like isoform X1 [Coffea arabica]	Control Specific	P:GO:0009082; F:GO:0052654; F:GO:0052655; F:GO:0052656	P:branched-chain amino acid biosynthetic process; F:L-leucine transaminase activity; F:L-valine transaminase activity; F:L-isoleucine transaminase activity
XM_027236340.1	branched-chain-amino-acid aminotransferase 2, chloroplastic-like isoform X1 [Coffea arabica]	Control Specific	P:GO:0009082; F:GO:0052654; F:GO:0052655; F:GO:0052656	P:branched-chain amino acid biosynthetic process; F:L-leucine transaminase activity; F:L-valine transaminase activity; F:L-isoleucine transaminase activity
XM_027240055.1	methylenetetrahydrofolate reductase 2-like [Coffea arabica]	-2.12837	P:GO:0009086; P:GO:0035999; P:GO:0055114; F:GO:0004489; F:GO:0071949; C:GO:0005829	P:methionine biosynthetic process; P:tetrahydrofolate interconversion; P:oxidation-reduction process; F:methylenetetrahydrofolate reductase (NAD(P)H) activity; F:FAD binding; C:cytosol
XM_027212872.1	thiamine phosphate phosphatase-like protein isoform X1 [Coffea arabica]	Control Specific	P:GO:0009229; P:GO:0016311; F:GO:0042131; F:GO:0046872	P:thiamine diphosphate biosynthetic process; P:dephosphorylation; F:thiamine phosphate phosphatase activity; F:metal ion binding
XM_027208805.1	glutamine-dependent NAD(+) synthetase [Coffea arabica]	Control Specific	P:GO:0009435; F:GO:0003952; F:GO:0004359; F:GO:0005524; C:GO:0005737	P:NAD biosynthetic process; F:NAD+ synthase (glutamine-hydrolyzing) activity; F:glutaminase activity; F:ATP binding; C:cytoplasm
XM_027223281.1	expansin-A13-like [Coffea arabica]	Control Specific	P:GO:0009664; C:GO:0005576; C:GO:0005618; C:GO:0016020	P:plant-type cell wall organization; C:extracellular region; C:cell wall; C:membrane
XM_027248611.1	expansin-A6-like [Coffea arabica]	Control Specific	P:GO:0009664; C:GO:0005576; C:GO:0005618; C:GO:0016020	P:plant-type cell wall organization; C:extracellular region; C:cell wall; C:membrane
XM_027219238.1	expansin-A10 [Coffea arabica]	Control Specific	P:GO:0009664; P:GO:0009826; P:GO:0080022; C:GO:0005576; C:GO:0005618; C:GO:0016020	P:plant-type cell wall organization; P:unidimensional cell growth; P:primary root development; C:extracellular region; C:cell wall; C:membrane
XM_027213882.1	AMP deaminase-like isoform X4 [Coffea arabica]	Control Specific	P:GO:0009737; P:GO:0009793; P:GO:0032264; F:GO:0003876; F:GO:0043424; C:GO:0005829; C:GO:0031307	P:response to abscisic acid; P:embryo development ending in seed dormancy; P:IMP salvage; F:AMP deaminase activity; F:protein histidine kinase binding; C:cytosol; C:integral component of mitochondrial outer membrane
XM_027212773.1	THO complex subunit 6-like isoform X2 [Coffea arabica]	Control Specific	P:GO:0009788; P:GO:0010267; P:GO:0016567; F:GO:0005515; C:GO:0000347; C:GO:0080008	P:negative regulation of abscisic acid-activated signaling pathway; P:production of ta-siRNAs involved in RNA interference; P:protein ubiquitination; F:protein binding; C:THO complex; C:Cul4-RING E3 ubiquitin ligase complex
XM_027257965.1	cycloartenol-C-24-methyltransferase 1-like isoform X2 [Coffea arabica]	Control Specific	P:GO:0009793; P:GO:0016126; P:GO:0032259; F:GO:0003838; C:GO:0009506	P:embryo development ending in seed dormancy; P:sterol biosynthetic process; P:methylation; F:sterol 24-C-methyltransferase activity; C:plasmodesma
XM_027270023.1	shikimate O-hydroxycinnamoyltransferase [Coffea arabica]	-2.49462	P:GO:0009809; P:GO:0009963; P:GO:0010252; F:GO:0047172; F:GO:0047205; C:GO:0005829; C:GO:0016020	P:lignin biosynthetic process; P:positive regulation of flavonoid biosynthetic process; P:auxin homeostasis; F:shikimate O-hydroxycinnamoyltransferase activity; F:quinate O-hydroxycinnamoyltransferase activity; C:cytosol; C:membrane
XM_027254142.1	caffeic acid 3-O-methyltransferase-like [Coffea arabica]	-2.53984	P:GO:0009809; P:GO:0030187; P:GO:0032259; P:GO:0051555; F:GO:0017096; F:GO:0030744; F:GO:0046983; F:GO:0047763	P:lignin biosynthetic process; P:melatonin biosynthetic process; P:methylation; P:flavonol biosynthetic process; F:acetylserotonin O-methyltransferase activity; F:luteolin O-methyltransferase activity; F:protein dimerization activity; F:caffeate O-methyltransferase activity
XM_027223638.1	8-hydroxygeraniol dehydrogenase-like [Coffea arabica]	Control Specific	P:GO:0009809; P:GO:0055114; F:GO:0008270; F:GO:0045551	P:lignin biosynthetic process; P:oxidation-reduction process; F:zinc ion binding; F:cinnamyl-alcohol dehydrogenase activity
XM_027260662.1	cellulose synthase A catalytic subunit 7 [UDP-forming]-like isoform X2 [Coffea arabica]	Control Specific	P:GO:0009833; P:GO:0030244; P:GO:0071555; F:GO:0016760; C:GO:0005802; C:GO:0005886; C:GO:0016021	P:plant-type primary cell wall biogenesis; P:cellulose biosynthetic process; P:cell wall organization; F:cellulose synthase (UDP-forming) activity; C:trans-Golgi network; C:plasma membrane; C:integral component of membrane
XM_027213187.1	IAA-amino acid hydrolase ILR1-like 3 [Coffea arabica]	Control Specific	P:GO:0009850; F:GO:0010179	P:auxin metabolic process; F:IAA-Ala conjugate hydrolase activity
XM_027248030.1	protein phosphatase inhibitor 2-like [Coffea arabica]	Control Specific	P:GO:0009966; P:GO:0032515; F:GO:0004864	P:regulation of signal transduction; P:negative regulation of phosphoprotein phosphatase activity; F:protein phosphatase inhibitor activity
XM_027225098.1	BTB/POZ domain-containing protein POB1-like isoform X2 [Coffea arabica]	Control Specific	P:GO:0010114; F:GO:0005515; C:GO:0016021	P:response to red light; F:protein binding; C:integral component of membrane
XM_027225784.1	ABC transporter G family member 14-like [Coffea arabica]	Control Specific	P:GO:0010222; P:GO:0010588; P:GO:0055085; F:GO:0005524; F:GO:0016887; F:GO:0042626; C:GO:0005886; C:GO:0016021	P:stem vascular tissue pattern formation; P:cotyledon vascular tissue pattern formation; P:transmembrane transport; F:ATP binding; F:ATPase activity; F:ATPase-coupled transmembrane transporter activity; C:plasma membrane; C:integral component of membrane
XM_027212265.1	protein arginine N-methyltransferase PRMT10-like isoform X1 [Coffea arabica]	Control Specific	P:GO:0010228; P:GO:0019919; P:GO:0034969; F:GO:0008469; F:GO:0016277; F:GO:0035241; F:GO:0035242; C:GO:0005829	P:vegetative to reproductive phase transition of meristem; P:peptidyl-arginine methylation, to asymmetrical-dimethyl arginine; P:histone arginine methylation; F:histone-arginine N-methyltransferase activity; F:[myelin basic protein]-arginine N-methyltransferase activity; F:protein-arginine omega-N monomethyltransferase activity; F:protein-arginine omega-N asymmetric methyltransferase activity; C:…
XM_027249580.1	homeobox-DDT domain protein RLT1 isoform X1 [Coffea arabica]	Control Specific	P:GO:0010228; P:GO:0045892; P:GO:0048510; F:GO:0003677	P:vegetative to reproductive phase transition of meristem; P:negative regulation of transcription, DNA-templated; P:regulation of timing of transition from vegetative to reproductive phase; F:DNA binding
XM_027235261.1	agamous-like MADS-box protein AGL12 [Coffea arabica]	Control Specific	P:GO:0010228; P:GO:0045944; F:GO:0000977; F:GO:0000981; F:GO:0008134; F:GO:0046983; C:GO:0005634	P:vegetative to reproductive phase transition of meristem; P:positive regulation of transcription by RNA polymerase II; F:RNA polymerase II regulatory region sequence-specific DNA binding; F:DNA-binding transcription factor activity, RNA polymerase II-specific; F:transcription factor binding; F:protein dimerization activity; C:nucleus
XM_027251700.1	WD repeat-containing protein 48 [Coffea arabica]	Control Specific	P:GO:0010311; P:GO:1903003; F:GO:0043130	P:lateral root formation; P:positive regulation of protein deubiquitination; F:ubiquitin binding
gene-LOC113699034	metal transporter Nramp3-like [Coffea arabica]	-1.88204	P:GO:0010312; P:GO:0098655; F:GO:0008324; C:GO:0016021	P:detoxification of zinc ion; P:cation transmembrane transport; F:cation transmembrane transporter activity; C:integral component of membrane
XM_027267339.1	metal tolerance protein 1-like isoform X2 [Coffea arabica]	Control Specific	P:GO:0010312; P:GO:0098655; F:GO:0008324; C:GO:0016021	P:detoxification of zinc ion; P:cation transmembrane transport; F:cation transmembrane transporter activity; C:integral component of membrane
XM_027269524.1	metal tolerance protein 1-like isoform X1 [Coffea eugenioides]	Control Specific	P:GO:0010312; P:GO:0098655; F:GO:0008324; C:GO:0016021	P:detoxification of zinc ion; P:cation transmembrane transport; F:cation transmembrane transporter activity; C:integral component of membrane
XM_027229324.1	xyloglucan endotransglucosylase/hydrolase protein 31-like [Coffea arabica]	Control Specific	P:GO:0010411; P:GO:0042546; P:GO:0071555; F:GO:0004553; F:GO:0016762; C:GO:0005618; C:GO:0048046	P:xyloglucan metabolic process; P:cell wall biogenesis; P:cell wall organization; F:hydrolase activity, hydrolyzing O-glycosyl compounds; F:xyloglucan:xyloglucosyl transferase activity; C:cell wall; C:apoplast
XM_027270010.1	LOW QUALITY PROTEIN: probable xyloglucan endotransglucosylase/hydrolase protein 32 [Coffea arabica]	Control Specific	P:GO:0010411; P:GO:0042546; P:GO:0071555; F:GO:0004553; F:GO:0016762; C:GO:0005618; C:GO:0048046	P:xyloglucan metabolic process; P:cell wall biogenesis; P:cell wall organization; F:hydrolase activity, hydrolyzing O-glycosyl compounds; F:xyloglucan:xyloglucosyl transferase activity; C:cell wall; C:apoplast
XM_027212326.1	regulator of MON1-CCZ1 complex-like [Coffea arabica]	Control Specific	P:GO:0010506; F:GO:0005515; C:GO:0035658	P:regulation of autophagy; F:protein binding; C:Mon1-Ccz1 complex
XM_027235991.1	IST1 homolog [Coffea arabica]	Control Specific	P:GO:0015031	P:protein transport
XM_027254399.1	uncharacterized protein LOC113729999 isoform X1 [Coffea arabica]	Control Specific	P:GO:0015031	P:protein transport
XM_027215226.1	TBC1 domain family member 15-like isoform X2 [Coffea arabica]	Control Specific	P:GO:0015031; F:GO:0019899; F:GO:0030234; C:GO:0005575	P:protein transport; F:enzyme binding; F:enzyme regulator activity; C:cellular_component
XM_027213967.1	protein transport protein Sec24-like At3g07100 [Coffea arabica]	Control Specific	P:GO:0015031; P:GO:0016192; F:GO:0043167; C:GO:0031410; C:GO:0032991	P:protein transport; P:vesicle-mediated transport; F:ion binding; C:cytoplasmic vesicle; C:protein-containing complex
XM_027228765.1	protein transport protein SEC16B homolog isoform X2 [Coffea arabica]	Control Specific	P:GO:0015031; P:GO:0016192; P:GO:0061024; P:GO:0065003; C:GO:0005794	P:protein transport; P:vesicle-mediated transport; P:membrane organization; P:protein-containing complex assembly; C:Golgi apparatus
XM_027235603.1	sucrose transport protein SUC4-like [Coffea arabica]	Control Specific	P:GO:0015770; F:GO:0008506; C:GO:0005801; C:GO:0005887	P:sucrose transport; F:sucrose:proton symporter activity; C:cis-Golgi network; C:integral component of plasma membrane
XM_027236533.1	sucrose transport protein SUC8-like [Coffea arabica]	Control Specific	P:GO:0015770; P:GO:0055085; F:GO:0008506; C:GO:0005887	P:sucrose transport; P:transmembrane transport; F:sucrose:proton symporter activity; C:integral component of plasma membrane
XM_027239301.1	sucrose transport protein SUC8-like [Coffea arabica]	Control Specific	P:GO:0015770; P:GO:0055085; F:GO:0008506; C:GO:0005887	P:sucrose transport; P:transmembrane transport; F:sucrose:proton symporter activity; C:integral component of plasma membrane
XM_027250436.1	3-methyl-2-oxobutanoate hydroxymethyltransferase 1, mitochondrial-like isoform X1 [Coffea arabica]	Control Specific	P:GO:0015940; P:GO:0032259; F:GO:0003864; F:GO:0008168	P:pantothenate biosynthetic process; P:methylation; F:3-methyl-2-oxobutanoate hydroxymethyltransferase activity; F:methyltransferase activity
XM_027257000.1	3-methyl-2-oxobutanoate hydroxymethyltransferase 1, mitochondrial-like isoform X1 [Coffea arabica]	Control Specific	P:GO:0015940; P:GO:0032259; F:GO:0003864; F:GO:0008168	P:pantothenate biosynthetic process; P:methylation; F:3-methyl-2-oxobutanoate hydroxymethyltransferase activity; F:methyltransferase activity
XM_027239417.1	patatin-like protein 2 isoform X2 [Coffea arabica]	Control Specific	P:GO:0016042; F:GO:0016787	P:lipid catabolic process; F:hydrolase activity
XM_027270351.1	uncharacterized protein LOC113742521 isoform X1 [Coffea arabica]	Control Specific	P:GO:0016042; F:GO:0016787	P:lipid catabolic process; F:hydrolase activity
XM_027214353.1	cycloartenol Synthase isoform X1 [Coffea arabica]	Control Specific	P:GO:0016104; F:GO:0000250; F:GO:0042300; C:GO:0005811	P:triterpenoid biosynthetic process; F:lanosterol synthase activity; F:beta-amyrin synthase activity; C:lipid droplet
XM_027211394.1	cycloartenol synthase [Coffea arabica]	Control Specific	P:GO:0016126; P:GO:0019745; F:GO:0000250; F:GO:0016871; F:GO:0042300; C:GO:0005811; C:GO:0016021	P:sterol biosynthetic process; P:pentacyclic triterpenoid biosynthetic process; F:lanosterol synthase activity; F:cycloartenol synthase activity; F:beta-amyrin synthase activity; C:lipid droplet; C:integral component of membrane
XM_027236102.1	iridoid synthase CYC2-like [Coffea arabica]	-2.9474	P:GO:0016192	P:vesicle-mediated transport
XM_027228910.1	syndetin-like isoform X2 [Coffea arabica]	Control Specific	P:GO:0016192; C:GO:0005768; C:GO:0005829; C:GO:0032991	P:vesicle-mediated transport; C:endosome; C:cytosol; C:protein-containing complex
XM_027229856.1	phosphatidylinositol glycan anchor biosynthesis class U protein-like isoform X3 [Coffea arabica]	Control Specific	P:GO:0016255; C:GO:0042765	P:attachment of GPI anchor to protein; C:GPI-anchor transamidase complex
XM_027252623.1	sphingoid long-chain bases kinase 2, mitochondrial-like isoform X2 [Coffea arabica]	Control Specific	P:GO:0016310; F:GO:0003951	P:phosphorylation; F:NAD+ kinase activity
XM_027224646.1	probable inactive purple acid phosphatase 27 [Coffea arabica]	Control Specific	P:GO:0016311; F:GO:0003993; F:GO:0046872	P:dephosphorylation; F:acid phosphatase activity; F:metal ion binding
XM_027209514.1	bifunctional purple acid phosphatase 26-like [Coffea arabica]	Control Specific	P:GO:0016311; P:GO:0055062; F:GO:0003993; F:GO:0046872; C:GO:0005829	P:dephosphorylation; P:phosphate ion homeostasis; F:acid phosphatase activity; F:metal ion binding; C:cytosol
XM_027267996.1	unnamed protein product [Coffea canephora]	Control Specific	P:GO:0016579; F:GO:0003676; F:GO:0005515; F:GO:0036459	P:protein deubiquitination; F:nucleic acid binding; F:protein binding; F:thiol-dependent ubiquitinyl hydrolase activity
XM_027254035.1	histone acetyltransferase MCC1-like [Coffea arabica]	Control Specific	P:GO:0017196; P:GO:0043966; P:GO:0043967; F:GO:0004402; F:GO:0004596; C:GO:0000139	P:N-terminal peptidyl-methionine acetylation; P:histone H3 acetylation; P:histone H4 acetylation; F:histone acetyltransferase activity; F:peptide alpha-N-acetyltransferase activity; C:Golgi membrane
XM_027261317.1	prolyl 4-hydroxylase 1-like isoform X2 [Coffea arabica]	Control Specific	P:GO:0018401; P:GO:0055114; F:GO:0004656; F:GO:0005506; F:GO:0031418; C:GO:0000137; C:GO:0016021	P:peptidyl-proline hydroxylation to 4-hydroxy-L-proline; P:oxidation-reduction process; F:procollagen-proline 4-dioxygenase activity; F:iron ion binding; F:L-ascorbic acid binding; C:Golgi cis cisterna; C:integral component of membrane
XM_027250268.1	probable prolyl 4-hydroxylase 9 [Coffea arabica]	Control Specific	P:GO:0018401; P:GO:0055114; F:GO:0004656; F:GO:0005506; F:GO:0031418; C:GO:0016021	P:peptidyl-proline hydroxylation to 4-hydroxy-L-proline; P:oxidation-reduction process; F:procollagen-proline 4-dioxygenase activity; F:iron ion binding; F:L-ascorbic acid binding; C:integral component of membrane
XM_027248387.1	ornithine carbamoyltransferase, chloroplastic isoform X2 [Coffea arabica]	Control Specific	P:GO:0019240; P:GO:0042450; F:GO:0004585; F:GO:0016597; C:GO:0009570	P:citrulline biosynthetic process; P:arginine biosynthetic process via ornithine; F:ornithine carbamoyltransferase activity; F:amino acid binding; C:chloroplast stroma
XM_027211256.1	serine hydroxymethyltransferase 3, chloroplastic-like [Coffea arabica]	Control Specific	P:GO:0019264; P:GO:0032259; P:GO:0035999; F:GO:0004372; F:GO:0008168; F:GO:0030170	P:glycine biosynthetic process from serine; P:methylation; P:tetrahydrofolate interconversion; F:glycine hydroxymethyltransferase activity; F:methyltransferase activity; F:pyridoxal phosphate binding
XM_027211256.1	serine hydroxymethyltransferase 3, chloroplastic-like [Coffea arabica]	Control Specific	P:GO:0019264; P:GO:0032259; P:GO:0035999; F:GO:0004372; F:GO:0008168; F:GO:0030170	P:glycine biosynthetic process from serine; P:methylation; P:tetrahydrofolate interconversion; F:glycine hydroxymethyltransferase activity; F:methyltransferase activity; F:pyridoxal phosphate binding
XR_003452193.1	eukaryotic translation initiation factor 3 subunit L-like [Coffea arabica]	Control Specific	P:GO:0022618; F:GO:0008135; C:GO:0005737; C:GO:0032991	P:ribonucleoprotein complex assembly; F:translation factor activity, RNA binding; C:cytoplasm; C:protein-containing complex
XM_027259013.1	dihydrolipoyl dehydrogenase 2, chloroplastic-like isoform X2 [Coffea arabica]	Control Specific	P:GO:0022900; P:GO:0045454; F:GO:0004148; F:GO:0009055; F:GO:0050660	P:electron transport chain; P:cell redox homeostasis; F:dihydrolipoyl dehydrogenase activity; F:electron transfer activity; F:flavin adenine dinucleotide binding
XM_027211479.1	cadmium/zinc-transporting ATPase HMA3-like [Coffea arabica]	Control Specific	P:GO:0030001; P:GO:0098655; F:GO:0005524; F:GO:0019829; F:GO:0046872; C:GO:0016021	P:metal ion transport; P:cation transmembrane transport; F:ATP binding; F:ATPase-coupled cation transmembrane transporter activity; F:metal ion binding; C:integral component of membrane
XM_027216369.1	cadmium/zinc-transporting ATPase HMA3-like [Coffea arabica]	Control Specific	P:GO:0030001; P:GO:0098655; F:GO:0005524; F:GO:0019829; F:GO:0046872; C:GO:0016021	P:metal ion transport; P:cation transmembrane transport; F:ATP binding; F:ATPase-coupled cation transmembrane transporter activity; F:metal ion binding; C:integral component of membrane
XM_027250739.1	transcription factor DUO1-like [Coffea arabica]	Control Specific	P:GO:0030154; F:GO:0003700; F:GO:0043565; F:GO:0044212	P:cell differentiation; F:DNA-binding transcription factor activity; F:sequence-specific DNA binding; F:transcription regulatory region DNA binding
XM_027257126.1	transcription factor DUO1-like [Coffea arabica]	Control Specific	P:GO:0030154; F:GO:0003700; F:GO:0043565; F:GO:0044212	P:cell differentiation; F:DNA-binding transcription factor activity; F:sequence-specific DNA binding; F:transcription regulatory region DNA binding
XM_027219737.1	peptidyl-prolyl cis-trans isomerase PASTICCINO1-like isoform X1 [Coffea arabica]	Control Specific	P:GO:0030154; P:GO:0042761; P:GO:0099402; F:GO:0003755; F:GO:0005515	P:cell differentiation; P:very long-chain fatty acid biosynthetic process; P:plant organ development; F:peptidyl-prolyl cis-trans isomerase activity; F:protein binding
XM_027208077.1	cellulose synthase-like protein E1 isoform X2 [Coffea arabica]	Control Specific	P:GO:0030244; P:GO:0071555; F:GO:0016760; C:GO:0005886; C:GO:0016021	P:cellulose biosynthetic process; P:cell wall organization; F:cellulose synthase (UDP-forming) activity; C:plasma membrane; C:integral component of membrane
XM_027271354.1	cellulose synthase-like protein H1 isoform X2 [Coffea arabica]	Control Specific	P:GO:0030244; P:GO:0071555; F:GO:0016760; C:GO:0016021	P:cellulose biosynthetic process; P:cell wall organization; F:cellulose synthase (UDP-forming) activity; C:integral component of membrane
XM_027235131.1	endoglucanase 9-like [Coffea arabica]	Control Specific	P:GO:0030245; F:GO:0008810	P:cellulose catabolic process; F:cellulase activity
XM_027237982.1	endoglucanase 9-like, partial [Coffea arabica]	Control Specific	P:GO:0030245; F:GO:0008810	P:cellulose catabolic process; F:cellulase activity
XM_027239761.1	endoglucanase 8-like [Coffea arabica]	Control Specific	P:GO:0030245; F:GO:0008810	P:cellulose catabolic process; F:cellulase activity
XM_027242606.1	endoglucanase 8-like [Coffea arabica]	Control Specific	P:GO:0030245; F:GO:0008810	P:cellulose catabolic process; F:cellulase activity
XM_027231640.1	endoribonuclease Dicer homolog 2 isoform X1 [Coffea arabica]	Control Specific	P:GO:0030422; P:GO:0090502; F:GO:0003723; F:GO:0004525; F:GO:0005515; F:GO:0005524; C:GO:0005737; C:GO:0016442	P:production of siRNA involved in RNA interference; P:RNA phosphodiester bond hydrolysis, endonucleolytic; F:RNA binding; F:ribonuclease III activity; F:protein binding; F:ATP binding; C:cytoplasm; C:RISC complex
XM_027211186.1	regulatory-associated protein of TOR 1-like isoform X3 [Coffea arabica]	Control Specific	P:GO:0031929; F:GO:0005515; C:GO:0031931	P:TOR signaling; F:protein binding; C:TORC1 complex
XM_027211186.1	regulatory-associated protein of TOR 1-like isoform X3 [Coffea arabica]	Control Specific	P:GO:0031929; F:GO:0005515; C:GO:0031931	P:TOR signaling; F:protein binding; C:TORC1 complex
XM_027249500.1	protein SMG7L-like [Coffea arabica]	Control Specific	P:GO:0032210; F:GO:0005515; F:GO:0042162; F:GO:0070034; C:GO:0005697; C:GO:0005737	P:regulation of telomere maintenance via telomerase; F:protein binding; F:telomeric DNA binding; F:telomerase RNA binding; C:telomerase holoenzyme complex; C:cytoplasm
XM_027271839.1	trans-resveratrol di-O-methyltransferase-like [Coffea arabica]	Control Specific	P:GO:0032259; F:GO:0008171; F:GO:0046983	P:methylation; F:O-methyltransferase activity; F:protein dimerization activity
XM_027214546.1	probable caffeoyl-CoA O-methyltransferase At4g26220 [Coffea arabica]	Control Specific	P:GO:0032259; F:GO:0042409; C:GO:0005829	P:methylation; F:caffeoyl-CoA O-methyltransferase activity; C:cytosol
XM_027218936.1	RAB11-binding protein RELCH homolog isoform X2 [Coffea arabica]	Control Specific	P:GO:0032367; F:GO:0005515; C:GO:0005802	P:intracellular cholesterol transport; F:protein binding; C:trans-Golgi network
XM_027215631.1	transcription elongation factor SPT6 homolog isoform X2 [Coffea arabica]	Control Specific	P:GO:0032968; F:GO:0003677	P:positive regulation of transcription elongation from RNA polymerase II promoter; F:DNA binding
XM_027209346.1	actin-related protein 2/3 complex subunit 1A-like isoform X2 [Coffea arabica]	Control Specific	P:GO:0034314; F:GO:0051015; C:GO:0005737; C:GO:0005885	P:Arp2/3 complex-mediated actin nucleation; F:actin filament binding; C:cytoplasm; C:Arp2/3 protein complex
XM_027244009.1	uncharacterized protein LOC113719030 isoform X1 [Coffea arabica]	Control Specific	P:GO:0034356; F:GO:0000309; F:GO:0016887; C:GO:0005737	P:NAD biosynthesis via nicotinamide riboside salvage pathway; F:nicotinamide-nucleotide adenylyltransferase activity; F:ATPase activity; C:cytoplasm
XM_027231725.1	small RNA 2'-O-methyltransferase-like [Coffea arabica]	Control Specific	P:GO:0034641; F:GO:0003723; F:GO:0008168	P:cellular nitrogen compound metabolic process; F:RNA binding; F:methyltransferase activity
XM_027214036.1	bark storage protein A-like [Coffea arabica]	Control Specific	P:GO:0034641; P:GO:0044281; F:GO:0003674	P:cellular nitrogen compound metabolic process; P:small molecule metabolic process; F:molecular_function
XM_027225327.1	bark storage protein A-like [Coffea arabica]	-4.77445	P:GO:0034641; P:GO:0044281; F:GO:0003674	P:cellular nitrogen compound metabolic process; P:small molecule metabolic process; F:molecular_function
XM_027233939.1	double-stranded RNA-binding protein 1-like isoform X1 [Coffea arabica]	Control Specific	P:GO:0034641; P:GO:0048856; F:GO:0003723; C:GO:0005654	P:cellular nitrogen compound metabolic process; P:anatomical structure development; F:RNA binding; C:nucleoplasm
XM_027220923.1	exosome complex component RRP43-like [Coffea arabica]	Control Specific	P:GO:0034655; C:GO:0005622; C:GO:0032991	P:nucleobase-containing compound catabolic process; C:intracellular; C:protein-containing complex
XM_027222134.1	potassium channel SKOR-like [Coffea arabica]	Control Specific	P:GO:0034765; P:GO:0071805; F:GO:0005249; F:GO:0005515; C:GO:0016021	P:regulation of ion transmembrane transport; P:potassium ion transmembrane transport; F:voltage-gated potassium channel activity; F:protein binding; C:integral component of membrane
XR_003451115.1	protein-tyrosine-phosphatase PTP1-like isoform X2 [Coffea arabica]	Control Specific	P:GO:0035335; F:GO:0004725	P:peptidyl-tyrosine dephosphorylation; F:protein tyrosine phosphatase activity
XM_027235404.1	probable serine/threonine-protein kinase WNK4 isoform X2 [Coffea arabica]	Control Specific	P:GO:0035556; P:GO:0046777; F:GO:0004674; F:GO:0005524; C:GO:0005737	P:intracellular signal transduction; P:protein autophosphorylation; F:protein serine/threonine kinase activity; F:ATP binding; C:cytoplasm
XM_027207574.1	26S proteasome non-ATPase regulatory subunit 2 homolog A [Coffea arabica]	-1.79679	P:GO:0042176; P:GO:0043161; P:GO:0050790; F:GO:0004175; F:GO:0030234; C:GO:0008540; C:GO:0034515	P:regulation of protein catabolic process; P:proteasome-mediated ubiquitin-dependent protein catabolic process; P:regulation of catalytic activity; F:endopeptidase activity; F:enzyme regulator activity; C:proteasome regulatory particle, base subcomplex; C:proteasome storage granule
XM_027237409.1	membrane protein of ER body-like protein isoform X2 [Coffea arabica]	Control Specific	P:GO:0042592; F:GO:0022857; C:GO:0005575	P:homeostatic process; F:transmembrane transporter activity; C:cellular_component
XM_027264226.1	mitochondrial proton/calcium exchanger protein-like [Coffea arabica]	Control Specific	P:GO:0042592; F:GO:0043167; C:GO:0005575	P:homeostatic process; F:ion binding; C:cellular_component
XM_027210991.1	xylose isomerase-like [Coffea arabica]	Control Specific	P:GO:0042732; F:GO:0009045; F:GO:0046872	P:D-xylose metabolic process; F:xylose isomerase activity; F:metal ion binding
XM_027214688.1	protein DETOXIFICATION 21-like [Coffea arabica]	Control Specific	P:GO:0042908; P:GO:0055085; F:GO:0015297; F:GO:0042910; C:GO:0016021	P:xenobiotic transport; P:transmembrane transport; F:antiporter activity; F:xenobiotic transmembrane transporter activity; C:integral component of membrane
XM_027240767.1	protein DETOXIFICATION 12-like [Coffea arabica]	Control Specific	P:GO:0042908; P:GO:0055085; F:GO:0015297; F:GO:0042910; C:GO:0016021	P:xenobiotic transport; P:transmembrane transport; F:antiporter activity; F:xenobiotic transmembrane transporter activity; C:integral component of membrane
XM_027241035.1	protein DETOXIFICATION 14-like [Coffea arabica]	Control Specific	P:GO:0042908; P:GO:0055085; F:GO:0015297; F:GO:0042910; C:GO:0016021	P:xenobiotic transport; P:transmembrane transport; F:antiporter activity; F:xenobiotic transmembrane transporter activity; C:integral component of membrane
XM_027243563.1	protein DETOXIFICATION 12-like [Coffea arabica]	Control Specific	P:GO:0042908; P:GO:0055085; F:GO:0015297; F:GO:0042910; C:GO:0016021	P:xenobiotic transport; P:transmembrane transport; F:antiporter activity; F:xenobiotic transmembrane transporter activity; C:integral component of membrane
XM_027243786.1	protein DETOXIFICATION 14-like [Coffea arabica]	Control Specific	P:GO:0042908; P:GO:0055085; F:GO:0015297; F:GO:0042910; C:GO:0016021	P:xenobiotic transport; P:transmembrane transport; F:antiporter activity; F:xenobiotic transmembrane transporter activity; C:integral component of membrane
XM_027256536.1	protein DETOXIFICATION 33-like [Coffea arabica]	Control Specific	P:GO:0042908; P:GO:0055085; F:GO:0015297; F:GO:0042910; C:GO:0016021	P:xenobiotic transport; P:transmembrane transport; F:antiporter activity; F:xenobiotic transmembrane transporter activity; C:integral component of membrane
XM_027271371.1	protein DETOXIFICATION 19-like isoform X2 [Coffea arabica]	Control Specific	P:GO:0042908; P:GO:0055085; F:GO:0015297; F:GO:0042910; C:GO:0016021	P:xenobiotic transport; P:transmembrane transport; F:antiporter activity; F:xenobiotic transmembrane transporter activity; C:integral component of membrane
XM_027265321.1	ISWI chromatin-remodeling complex ATPase CHR11 isoform X2 [Coffea arabica]	Control Specific	P:GO:0043044; F:GO:0003677; F:GO:0005524; F:GO:0016818; F:GO:0031491; C:GO:0005634	P:ATP-dependent chromatin remodeling; F:DNA binding; F:ATP binding; F:hydrolase activity, acting on acid anhydrides, in phosphorus-containing anhydrides; F:nucleosome binding; C:nucleus
XM_027208377.1	rab3 GTPase-activating protein non-catalytic subunit-like isoform X1 [Coffea arabica]	Control Specific	P:GO:0043087; F:GO:0005515	P:regulation of GTPase activity; F:protein binding
XM_027265362.1	LEC14B homolog [Coffea arabica]	Control Specific	P:GO:0043161; F:GO:0005515; C:GO:0080008	P:proteasome-mediated ubiquitin-dependent protein catabolic process; F:protein binding; C:Cul4-RING E3 ubiquitin ligase complex
XM_027229220.1	unnamed protein product [Coffea canephora]	Control Specific	P:GO:0043328; F:GO:0005198; F:GO:0042803; C:GO:0000814	P:protein transport to vacuole involved in ubiquitin-dependent protein catabolic process via the multivesicular body sorting pathway; F:structural molecule activity; F:protein homodimerization activity; C:ESCRT II complex
XR_003458239.1	chloroplastic import inner membrane translocase subunit HP30-2-like [Coffea arabica]	Control Specific	P:GO:0045036; P:GO:0045039; P:GO:0071806; F:GO:0005515; F:GO:0008320; C:GO:0009706; C:GO:0042721	P:protein targeting to chloroplast; P:protein insertion into mitochondrial inner membrane; P:protein transmembrane transport; F:protein binding; F:protein transmembrane transporter activity; C:chloroplast inner membrane; C:TIM22 mitochondrial import inner membrane insertion complex
XM_027252113.1	probable protein disulfide-isomerase A6 [Coffea arabica]	-1.73776	P:GO:0045454; F:GO:0003756; C:GO:0005783	P:cell redox homeostasis; F:protein disulfide isomerase activity; C:endoplasmic reticulum
XM_027230416.1	probable galacturonosyltransferase 4 isoform X2 [Coffea arabica]	Control Specific	P:GO:0045489; P:GO:0071555; F:GO:0047262; C:GO:0000139	P:pectin biosynthetic process; P:cell wall organization; F:polygalacturonate 4-alpha-galacturonosyltransferase activity; C:Golgi membrane
XM_027239864.1	probable galacturonosyltransferase 6 [Coffea arabica]	Control Specific	P:GO:0045489; P:GO:0071555; F:GO:0047262; C:GO:0000139	P:pectin biosynthetic process; P:cell wall organization; F:polygalacturonate 4-alpha-galacturonosyltransferase activity; C:Golgi membrane
XM_027218921.1	basic leucine zipper 25-like [Coffea arabica]	Control Specific	P:GO:0045893; F:GO:0003700; F:GO:0043565; F:GO:0044212	P:positive regulation of transcription, DNA-templated; F:DNA-binding transcription factor activity; F:sequence-specific DNA binding; F:transcription regulatory region DNA binding
XM_027232565.1	MADS-box protein SOC1-like isoform X1 [Coffea arabica]	Control Specific	P:GO:0045944; F:GO:0000977; F:GO:0003700; F:GO:0046983; C:GO:0005634	P:positive regulation of transcription by RNA polymerase II; F:RNA polymerase II regulatory region sequence-specific DNA binding; F:DNA-binding transcription factor activity; F:protein dimerization activity; C:nucleus
XM_027208213.1	polyphenol oxidase I, chloroplastic-like [Coffea arabica]	Control Specific	P:GO:0046148; P:GO:0055114; F:GO:0004097; F:GO:0046872	P:pigment biosynthetic process; P:oxidation-reduction process; F:catechol oxidase activity; F:metal ion binding
XM_027208214.1	polyphenol oxidase I, chloroplastic-like [Coffea arabica]	Control Specific	P:GO:0046148; P:GO:0055114; F:GO:0004097; F:GO:0046872	P:pigment biosynthetic process; P:oxidation-reduction process; F:catechol oxidase activity; F:metal ion binding
gene-LOC113715020	laccase-15-like [Sesamum indicum]	-4.37615	P:GO:0046274; P:GO:0055114; F:GO:0005507; F:GO:0052716; C:GO:0048046	P:lignin catabolic process; P:oxidation-reduction process; F:copper ion binding; F:hydroquinone:oxygen oxidoreductase activity; C:apoplast
XM_027217130.1	laccase-4-like [Coffea arabica]	Control Specific	P:GO:0046274; P:GO:0055114; F:GO:0005507; F:GO:0052716; C:GO:0048046	P:lignin catabolic process; P:oxidation-reduction process; F:copper ion binding; F:hydroquinone:oxygen oxidoreductase activity; C:apoplast
XM_027241486.1	elongation factor Tu, mitochondrial [Coffea arabica]	Control Specific	P:GO:0046686; P:GO:0070125; F:GO:0003746; F:GO:0003924; F:GO:0005524; F:GO:0005525; F:GO:0008270; F:GO:0050897; C:GO:0005618	P:response to cadmium ion; P:mitochondrial translational elongation; F:translation elongation factor activity; F:GTPase activity; F:ATP binding; F:GTP binding; F:zinc ion binding; F:cobalt ion binding; C:cell wall
XM_027235122.1	putative 1-phosphatidylinositol-3-phosphate 5-kinase FAB1D [Coffea arabica]	-2.25639	P:GO:0046854; F:GO:0005524; F:GO:0016307	P:phosphatidylinositol phosphorylation; F:ATP binding; F:phosphatidylinositol phosphate kinase activity
XM_027257332.1	phosphatidylinositol 4-phosphate 5-kinase 8-like isoform X1 [Coffea arabica]	Control Specific	P:GO:0046854; F:GO:0005524; F:GO:0016308	P:phosphatidylinositol phosphorylation; F:ATP binding; F:1-phosphatidylinositol-4-phosphate 5-kinase activity
XM_027257869.1	clustered mitochondria protein-like [Coffea arabica]	Control Specific	P:GO:0048312; F:GO:0003723; F:GO:0005515; C:GO:0005737	P:intracellular distribution of mitochondria; F:RNA binding; F:protein binding; C:cytoplasm
XM_027219072.1	epidermis-specific secreted glycoprotein EP1-like [Coffea arabica]	-3.09964	P:GO:0048544; F:GO:0030246	P:recognition of pollen; F:carbohydrate binding
XM_027267266.1	uncharacterized protein LOC113739872 isoform X2 [Coffea arabica]	Control Specific	P:GO:0048646; F:GO:0016491; F:GO:0043167; C:GO:0005777	P:anatomical structure formation involved in morphogenesis; F:oxidoreductase activity; F:ion binding; C:peroxisome
XM_027268989.1	uncharacterized protein LOC113741456 isoform X1 [Coffea arabica]	Control Specific	P:GO:0048646; F:GO:0016491; F:GO:0043167; C:GO:0005777	P:anatomical structure formation involved in morphogenesis; F:oxidoreductase activity; F:ion binding; C:peroxisome
XM_027249402.1	katanin p80 WD40 repeat-containing subunit B1 homolog isoform X4 [Coffea arabica]	Control Specific	P:GO:0051013; F:GO:0008017; C:GO:0005737; C:GO:0005874; C:GO:0008352	P:microtubule severing; F:microtubule binding; C:cytoplasm; C:microtubule; C:katanin complex
XM_027206003.1	fimbrin-1-like [Coffea arabica]	Control Specific	P:GO:0051017; P:GO:0051639; F:GO:0051015; C:GO:0005737; C:GO:0005884; C:GO:0032432	P:actin filament bundle assembly; P:actin filament network formation; F:actin filament binding; C:cytoplasm; C:actin filament; C:actin filament bundle
XM_027223743.1	protein CHROMATIN REMODELING 5 isoform X1 [Coffea arabica]	Control Specific	P:GO:0051276; F:GO:0003677; F:GO:0004386; F:GO:0043167; C:GO:0005575	P:chromosome organization; F:DNA binding; F:helicase activity; F:ion binding; C:cellular_component
XM_027213233.1	PHD finger protein ING2-like [Coffea arabica]	Control Specific	P:GO:0051276; F:GO:0042393; F:GO:0043167	P:chromosome organization; F:histone binding; F:ion binding
XM_027260286.1	sodium/hydrogen exchanger 1-like isoform X1 [Coffea arabica]	Control Specific	P:GO:0051453; P:GO:0071805; P:GO:0098656; P:GO:0098719; P:GO:1902600; F:GO:0015385; F:GO:0015386; C:GO:0005886; C:GO:0016021	P:regulation of intracellular pH; P:potassium ion transmembrane transport; P:anion transmembrane transport; P:sodium ion import across plasma membrane; P:proton transmembrane transport; F:sodium:proton antiporter activity; F:potassium:proton antiporter activity; C:plasma membrane; C:integral component of membrane
XM_027229351.1	serine carboxypeptidase-like [Coffea arabica]	Control Specific	P:GO:0051603; F:GO:0004185	P:proteolysis involved in cellular protein catabolic process; F:serine-type carboxypeptidase activity
gene-LOC113733436	cytochrome P450 714A1-like [Coffea arabica]	Control Specific	P:GO:0051603; F:GO:0004197; C:GO:0005615; C:GO:0005764	P:proteolysis involved in cellular protein catabolic process; F:cysteine-type endopeptidase activity; C:extracellular space; C:lysosome
XM_027217485.1	cysteine protease XCP1-like isoform X1 [Coffea arabica]	Control Specific	P:GO:0051603; F:GO:0004197; C:GO:0005615; C:GO:0005764	P:proteolysis involved in cellular protein catabolic process; F:cysteine-type endopeptidase activity; C:extracellular space; C:lysosome
XM_027215325.1	uncharacterized protein LOC113696031 [Coffea arabica]	Control Specific	P:GO:0055085; C:GO:0005575	P:transmembrane transport; C:cellular_component
XM_027229753.1	SPX domain-containing membrane protein At4g22990-like [Coffea arabica]	Control Specific	P:GO:0055085; C:GO:0005575	P:transmembrane transport; C:cellular_component
XM_027235236.1	S-type anion channel SLAH4-like [Coffea arabica]	Control Specific	P:GO:0055085; C:GO:0005575	P:transmembrane transport; C:cellular_component
XM_027238683.1	oligopeptide transporter 4-like [Coffea arabica]	Control Specific	P:GO:0055085; C:GO:0005575	P:transmembrane transport; C:cellular_component
XM_027258447.1	protein ZINC INDUCED FACILITATOR-LIKE 1-like isoform X1 [Coffea arabica]	2.80588	P:GO:0055085; C:GO:0005575	P:transmembrane transport; C:cellular_component
XM_027266796.1	uncharacterized protein LOC113739556 [Coffea arabica]	Control Specific	P:GO:0055085; C:GO:0005739; C:GO:0005773; C:GO:0009536	P:transmembrane transport; C:mitochondrion; C:vacuole; C:plastid
XM_027218546.1	probable metal-nicotianamine transporter YSL7 isoform X1 [Coffea arabica]	-2.73817	P:GO:0055085; C:GO:0005886	P:transmembrane transport; C:plasma membrane
XM_027236804.1	mechanosensitive ion channel protein 3, chloroplastic-like isoform X2 [Coffea arabica]	Control Specific	P:GO:0055085; C:GO:0016021	P:transmembrane transport; C:integral component of membrane
XM_027239378.1	mechanosensitive ion channel protein 2, chloroplastic-like isoform X2 [Coffea arabica]	Control Specific	P:GO:0055085; C:GO:0016021	P:transmembrane transport; C:integral component of membrane
XM_027259126.1	pleiotropic drug resistance protein 3-like [Coffea arabica]	Control Specific	P:GO:0055085; F:GO:0005524; F:GO:0016887; F:GO:0042626; C:GO:0005886; C:GO:0016021	P:transmembrane transport; F:ATP binding; F:ATPase activity; F:ATPase-coupled transmembrane transporter activity; C:plasma membrane; C:integral component of membrane
XM_027218786.1	ABC transporter G family member 5-like [Coffea arabica]	Control Specific	P:GO:0055085; F:GO:0005524; F:GO:0016887; F:GO:0042626; C:GO:0016021	P:transmembrane transport; F:ATP binding; F:ATPase activity; F:ATPase-coupled transmembrane transporter activity; C:integral component of membrane
XM_027222687.1	ABC transporter G family member 5-like [Coffea arabica]	Control Specific	P:GO:0055085; F:GO:0005524; F:GO:0016887; F:GO:0042626; C:GO:0016021	P:transmembrane transport; F:ATP binding; F:ATPase activity; F:ATPase-coupled transmembrane transporter activity; C:integral component of membrane
XM_027269618.1	aquaporin NIP6-1-like [Coffea arabica]	Control Specific	P:GO:0055085; F:GO:0015267; C:GO:0016021	P:transmembrane transport; F:channel activity; C:integral component of membrane
XM_027233737.1	WAT1-related protein At2g39510-like [Coffea arabica]	Control Specific	P:GO:0055085; F:GO:0022857; C:GO:0005886; C:GO:0016021	P:transmembrane transport; F:transmembrane transporter activity; C:plasma membrane; C:integral component of membrane
XM_027234624.1	WAT1-related protein At4g08300-like [Coffea arabica]	Control Specific	P:GO:0055085; F:GO:0022857; C:GO:0005886; C:GO:0016021	P:transmembrane transport; F:transmembrane transporter activity; C:plasma membrane; C:integral component of membrane
XM_027255265.1	WAT1-related protein At2g39510-like [Coffea arabica]	Control Specific	P:GO:0055085; F:GO:0022857; C:GO:0005886; C:GO:0016021	P:transmembrane transport; F:transmembrane transporter activity; C:plasma membrane; C:integral component of membrane
gene-LOC113742769	protein NRT1/ PTR FAMILY 2.11-like [Coffea eugenioides]	-3.33673	P:GO:0055085; F:GO:0022857; C:GO:0016021	P:transmembrane transport; F:transmembrane transporter activity; C:integral component of membrane
XM_027218226.1	protein NRT1/ PTR FAMILY 5.9-like [Coffea arabica]	Control Specific	P:GO:0055085; F:GO:0022857; C:GO:0016021	P:transmembrane transport; F:transmembrane transporter activity; C:integral component of membrane
XM_027221282.1	WAT1-related protein At5g40230-like isoform X2 [Coffea arabica]	Control Specific	P:GO:0055085; F:GO:0022857; C:GO:0016021	P:transmembrane transport; F:transmembrane transporter activity; C:integral component of membrane
XM_027223715.1	WAT1-related protein At5g64700-like isoform X1 [Coffea arabica]	Control Specific	P:GO:0055085; F:GO:0022857; C:GO:0016021	P:transmembrane transport; F:transmembrane transporter activity; C:integral component of membrane
XM_027224309.1	protein NRT1/ PTR FAMILY 1.2-like [Coffea arabica]	Control Specific	P:GO:0055085; F:GO:0022857; C:GO:0016021	P:transmembrane transport; F:transmembrane transporter activity; C:integral component of membrane
XM_027227286.1	protein NRT1/ PTR FAMILY 1.2-like isoform X1 [Coffea arabica]	Control Specific	P:GO:0055085; F:GO:0022857; C:GO:0016021	P:transmembrane transport; F:transmembrane transporter activity; C:integral component of membrane
XM_027234937.1	WAT1-related protein At1g43650-like isoform X1 [Coffea arabica]	Control Specific	P:GO:0055085; F:GO:0022857; C:GO:0016021	P:transmembrane transport; F:transmembrane transporter activity; C:integral component of membrane
XM_027235078.1	WAT1-related protein At1g44800-like [Coffea arabica]	Control Specific	P:GO:0055085; F:GO:0022857; C:GO:0016021	P:transmembrane transport; F:transmembrane transporter activity; C:integral component of membrane
XM_027236209.1	protein NRT1/ PTR FAMILY 5.10-like [Coffea arabica]	Control Specific	P:GO:0055085; F:GO:0022857; C:GO:0016021	P:transmembrane transport; F:transmembrane transporter activity; C:integral component of membrane
XM_027237094.1	WAT1-related protein At1g43650-like isoform X1 [Coffea arabica]	Control Specific	P:GO:0055085; F:GO:0022857; C:GO:0016021	P:transmembrane transport; F:transmembrane transporter activity; C:integral component of membrane
XM_027237708.1	WAT1-related protein At5g40230-like isoform X2 [Coffea arabica]	Control Specific	P:GO:0055085; F:GO:0022857; C:GO:0016021	P:transmembrane transport; F:transmembrane transporter activity; C:integral component of membrane
XM_027255490.1	cationic amino acid transporter 6, chloroplastic [Coffea arabica]	Control Specific	P:GO:0055085; F:GO:0022857; C:GO:0016021	P:transmembrane transport; F:transmembrane transporter activity; C:integral component of membrane
XM_027260818.1	protein NRT1/ PTR FAMILY 5.2-like [Coffea arabica]	Control Specific	P:GO:0055085; F:GO:0022857; C:GO:0016021	P:transmembrane transport; F:transmembrane transporter activity; C:integral component of membrane
XM_027263054.1	protein NRT1/ PTR FAMILY 5.2-like isoform X1 [Coffea arabica]	Control Specific	P:GO:0055085; F:GO:0022857; C:GO:0016021	P:transmembrane transport; F:transmembrane transporter activity; C:integral component of membrane
XM_027259459.1	ferric reduction oxidase 2-like [Coffea arabica]	Control Specific	P:GO:0055114; F:GO:0000293; C:GO:0005886; C:GO:0016021	P:oxidation-reduction process; F:ferric-chelate reductase activity; C:plasma membrane; C:integral component of membrane
XM_027209206.1	NADPH-dependent aldo-keto reductase, chloroplastic-like [Coffea arabica]	Control Specific	P:GO:0055114; F:GO:0004032; C:GO:0005829	P:oxidation-reduction process; F:alditol:NADP+ 1-oxidoreductase activity; C:cytosol
XM_027271692.1	unnamed protein product [Coffea canephora]	Control Specific	P:GO:0055114; F:GO:0004497; F:GO:0005506; F:GO:0016705; F:GO:0020037	P:oxidation-reduction process; F:monooxygenase activity; F:iron ion binding; F:oxidoreductase activity, acting on paired donors, with incorporation or reduction of molecular oxygen; F:heme binding
XM_027234428.1	cytochrome P450 81E8-like [Coffea arabica]	Control Specific	P:GO:0055114; F:GO:0005506; F:GO:0016705; F:GO:0020037	P:oxidation-reduction process; F:iron ion binding; F:oxidoreductase activity, acting on paired donors, with incorporation or reduction of molecular oxygen; F:heme binding
XM_027269695.1	cytochrome P450 71A2-like [Coffea arabica]	Control Specific	P:GO:0055114; F:GO:0005506; F:GO:0016705; F:GO:0020037	P:oxidation-reduction process; F:iron ion binding; F:oxidoreductase activity, acting on paired donors, with incorporation or reduction of molecular oxygen; F:heme binding
XM_027271778.1	cytochrome P450 CYP72A219-like isoform X2 [Coffea arabica]	Control Specific	P:GO:0055114; F:GO:0005506; F:GO:0016705; F:GO:0020037	P:oxidation-reduction process; F:iron ion binding; F:oxidoreductase activity, acting on paired donors, with incorporation or reduction of molecular oxygen; F:heme binding
XM_027211175.1	cytochrome P450 98A2-like [Coffea arabica]	Control Specific	P:GO:0055114; F:GO:0005506; F:GO:0016709; F:GO:0020037; C:GO:0016020	P:oxidation-reduction process; F:iron ion binding; F:oxidoreductase activity, acting on paired donors, with incorporation or reduction of molecular oxygen, NAD(P)H as one donor, and incorporation of one atom of oxygen; F:heme binding; C:membrane
XM_027248145.1	monocopper oxidase-like protein SKS1 [Coffea arabica]	Control Specific	P:GO:0055114; F:GO:0005507; F:GO:0008447; C:GO:0016021	P:oxidation-reduction process; F:copper ion binding; F:L-ascorbate oxidase activity; C:integral component of membrane
XM_027254688.1	monocopper oxidase-like protein SKS1 [Coffea arabica]	Control Specific	P:GO:0055114; F:GO:0005507; F:GO:0008447; C:GO:0016021	P:oxidation-reduction process; F:copper ion binding; F:L-ascorbate oxidase activity; C:integral component of membrane
XM_027256816.1	FAD-linked sulfhydryl oxidase ERV1-like isoform X2 [Coffea arabica]	Control Specific	P:GO:0055114; F:GO:0016971	P:oxidation-reduction process; F:flavin-linked sulfhydryl oxidase activity
XM_027229624.1	unnamed protein product [Coffea canephora]	Control Specific	P:GO:0055114; F:GO:0046577; F:GO:0050660; C:GO:0016021	P:oxidation-reduction process; F:long-chain-alcohol oxidase activity; F:flavin adenine dinucleotide binding; C:integral component of membrane
XM_027206959.1	probable 2-oxoglutarate-dependent dioxygenase AOP1 [Coffea arabica]	Control Specific	P:GO:0055114; F:GO:0046872; F:GO:0051213	P:oxidation-reduction process; F:metal ion binding; F:dioxygenase activity
XM_027238089.1	probable 2-oxoglutarate-dependent dioxygenase AOP1 [Coffea arabica]	Control Specific	P:GO:0055114; F:GO:0046872; F:GO:0051213	P:oxidation-reduction process; F:metal ion binding; F:dioxygenase activity
XM_027271122.1	probable 2-oxoglutarate-dependent dioxygenase AOP1 isoform X1 [Coffea arabica]	Control Specific	P:GO:0055114; F:GO:0046872; F:GO:0051213	P:oxidation-reduction process; F:metal ion binding; F:dioxygenase activity
XM_027263831.1	protein SRG1-like [Coffea arabica]	Control Specific	P:GO:0055114; F:GO:0046872; F:GO:0102803; F:GO:0102805	P:oxidation-reduction process; F:metal ion binding; F:thebane O-demethylase activity; F:codeine O-demethylase activity
XM_027230213.1	zinc transporter 1-like [Coffea arabica]	Control Specific	P:GO:0055114; P:GO:0071577; F:GO:0005385; F:GO:0032440; C:GO:0005886; C:GO:0016021	P:oxidation-reduction process; P:zinc ion transmembrane transport; F:zinc ion transmembrane transporter activity; F:2-alkenal reductase [NAD(P)+] activity; C:plasma membrane; C:integral component of membrane
XM_027220840.1	PLAT domain-containing protein 3-like [Coffea arabica]	-1.80967	P:GO:0055114; P:GO:0098869; F:GO:0004096; F:GO:0005515; F:GO:0020037	P:oxidation-reduction process; P:cellular oxidant detoxification; F:catalase activity; F:protein binding; F:heme binding
XM_027266953.1	respiratory burst oxidase homolog protein C-like [Coffea arabica]	-2.05619	P:GO:0055114; P:GO:0098869; F:GO:0004601; F:GO:0005509; F:GO:0050664; C:GO:0016021	P:oxidation-reduction process; P:cellular oxidant detoxification; F:peroxidase activity; F:calcium ion binding; F:oxidoreductase activity, acting on NAD(P)H, oxygen as acceptor; C:integral component of membrane
XM_027232268.1	zinc transporter 8-like [Coffea arabica]	Control Specific	P:GO:0071577; F:GO:0005385; C:GO:0005886; C:GO:0016021	P:zinc ion transmembrane transport; F:zinc ion transmembrane transporter activity; C:plasma membrane; C:integral component of membrane
XM_027257960.1	putative zinc transporter At3g08650 [Coffea arabica]	Control Specific	P:GO:0071577; F:GO:0005385; C:GO:0016021	P:zinc ion transmembrane transport; F:zinc ion transmembrane transporter activity; C:integral component of membrane
XM_027217038.1	probable cyclic nucleotide-gated ion channel 5 [Coffea arabica]	Control Specific	P:GO:0071805; F:GO:0005249; F:GO:0005515; C:GO:0016021	P:potassium ion transmembrane transport; F:voltage-gated potassium channel activity; F:protein binding; C:integral component of membrane
XM_027257053.1	potassium transporter 7-like isoform X1 [Coffea arabica]	Control Specific	P:GO:0071805; F:GO:0015079; C:GO:0005774; C:GO:0016021	P:potassium ion transmembrane transport; F:potassium ion transmembrane transporter activity; C:vacuolar membrane; C:integral component of membrane
XM_027227152.1	potassium transporter 5-like [Coffea arabica]	Control Specific	P:GO:0071805; F:GO:0015079; C:GO:0016021	P:potassium ion transmembrane transport; F:potassium ion transmembrane transporter activity; C:integral component of membrane
XM_027210182.1	Werner Syndrome-like exonuclease [Coffea arabica]	Control Specific	P:GO:0090305; F:GO:0003676; F:GO:0008408	P:nucleic acid phosphodiester bond hydrolysis; F:nucleic acid binding; F:3'-5' exonuclease activity
XM_027252171.1	Werner Syndrome-like exonuclease [Coffea arabica]	Control Specific	P:GO:0090305; F:GO:0003676; F:GO:0008408; C:GO:0005737	P:nucleic acid phosphodiester bond hydrolysis; F:nucleic acid binding; F:3'-5' exonuclease activity; C:cytoplasm
XM_027259075.1	Werner Syndrome-like exonuclease [Coffea arabica]	Control Specific	P:GO:0090305; F:GO:0003676; F:GO:0008408; C:GO:0005737	P:nucleic acid phosphodiester bond hydrolysis; F:nucleic acid binding; F:3'-5' exonuclease activity; C:cytoplasm
XM_027250511.1	sulfate transporter 1.3-like [Coffea arabica]	Control Specific	P:GO:1902358; F:GO:0008271; F:GO:0015301; C:GO:0005887	P:sulfate transmembrane transport; F:secondary active sulfate transmembrane transporter activity; F:anion:anion antiporter activity; C:integral component of plasma membrane
XM_027257091.1	sulfate transporter 1.3-like [Coffea arabica]	Control Specific	P:GO:1902358; F:GO:0008271; F:GO:0015301; C:GO:0005887	P:sulfate transmembrane transport; F:secondary active sulfate transmembrane transporter activity; F:anion:anion antiporter activity; C:integral component of plasma membrane
XM_027270507.1	pyrophosphate-energized membrane proton pump 3 [Coffea arabica]	Control Specific	P:GO:1902600; F:GO:0004427; F:GO:0009678; C:GO:0016021	P:proton transmembrane transport; F:inorganic diphosphatase activity; F:pyrophosphate hydrolysis-driven proton transmembrane transporter activity; C:integral component of membrane
