# Supplementary material for: Transcriptomic alterations in roots of two contrasting Coffea arabica cultivars after hexanoic acid priming
Source: Front Genet. 2022 Oct 28;13:925811. doi: 10.3389/fgene.2022.925811 (PMC9651915; doi:10.3389/fgene.2022.925811)
Supplement: Supplementary file 4 [file Table1.xlsx]

## Sheet: DEGs Catuaí
Supplementary Table 1. Differentially expressed genes (DEGs) identified in Catuaí cultivar
* Fold change (fc) ratio means = hexanoic acid/ control plants
ID Coffee	Description	fc*	log2(fc)*	regulation
XM_027234950.1	leucine-rich repeat protein 1-like [Coffea arabica]	0.107716	-3.21469	down
XM_027221900.1	AAA-ATPase ASD, mitochondrial-like [Coffea arabica]	0.118476	-3.07733	down
XM_027233546.1	aspartic proteinase-like [Coffea arabica]	0.154656	-2.69287	down
XM_027271564.1	premnaspirodiene oxygenase-like [Coffea arabica]	0.155843	-2.68183	down
XM_027218363.1	taxadien-5-alpha-ol O-acetyltransferase-like [Coffea arabica]	0.173357	-2.52819	down
XM_027238462.1	extensin-2-like [Coffea arabica]	0.191806	-2.38228	down
XM_027220489.1	calcium-transporting ATPase 2, plasma membrane-type [Coffea arabica]	0.196605	-2.34663	down
XM_027238461.1	extensin-2-like [Coffea arabica]	0.199124	-2.32826	down
XM_027241480.1	histone acetyltransferase HAC1-like [Coffea arabica]	0.201106	-2.31397	down
XR_003457936.1	unnamed protein product [Coffea canephora]	4.23251	2.08151	up
XM_027234565.1	6-phosphofructo-2-kinase/fructose-2,6-bisphosphatase isoform X1 [Coffea arabica]	4.49154	2.16721	up
XM_027259339.1	K(+) efflux antiporter 2, chloroplastic-like [Coffea arabica]	4.61322	2.20577	up
XM_027264261.1	2-alkenal reductase (NADP(+)-dependent)-like [Coffea arabica]	4.93213	2.30221	up
XM_027231698.1	THO complex subunit 4A [Coffea arabica]	5.08607	2.34655	up
XM_027267597.1	zinc finger BED domain-containing protein DAYSLEEPER-like [Coffea arabica]	5.32468	2.41269	up
XM_027207629.1	uncharacterized protein LOC113689834 [Coffea arabica]	5.80293	2.53678	up
XM_027214046.1	nuclear pore complex protein NUP1-like isoform X1 [Coffea arabica]	5.9887	2.58224	up
XM_027245340.1	uncharacterized protein LOC113720635 [Coffea arabica]	6.21839	2.63654	up
XR_003454807.1	ABC transporter B family member 26, chloroplastic isoform X1 [Coffea arabica]	6.41615	2.68171	up
XM_027231034.1	calcium permeable stress-gated cation channel 1-like [Coffea arabica]	6.47847	2.69565	up
XM_027229304.1	uncharacterized protein LOC113707141 isoform X1 [Coffea arabica]	6.77501	2.76022	up
XM_027269165.1	zinc finger BED domain-containing protein DAYSLEEPER-like [Coffea arabica]	7.33083	2.87398	up
XM_027262193.1	uncharacterized protein LOC113735207 isoform X1 [Coffea arabica]	7.67859	2.94084	up
XM_027235808.1	uncharacterized protein LOC113712386 isoform X1 [Coffea arabica]	8.36244	3.06392	up
XM_027259744.1	heterogeneous nuclear ribonucleoprotein Q isoform X4 [Coffea arabica]	8.57424	3.10001	up
XM_027246265.1	uncharacterized protein LOC113752901 [Coffea eugenioides]	8.63917	3.11089	up
XM_027214731.1	exocyst complex component EXO70H1-like [Coffea arabica]	12.7931	3.67729	up
XR_003447878.1	plant intracellular Ras-group-related LRR protein 6-like isoform X1 [Coffea arabica]	19.9327	4.31706	up
XM_027264290.1	calcium-binding protein CP1-like [Coffea arabica]	20.0323	4.32425	up
XM_027241225.1	biotin carboxylase 1, chloroplastic isoform X1 [Coffea arabica]	32.4284	5.01918	up
XM_027260681.1	actin-related protein 9 isoform X1 [Coffea arabica]	inf	inf	up
XM_027259517.1	delta(8)-fatty-acid desaturase-like [Coffea arabica]	inf	inf	up
XM_027241386.1	uncharacterized protein LOC113716861 isoform X1 [Coffea arabica]	inf	inf	up
XM_027218276.1	15.7 kDa heat shock protein, peroxisomal-like [Coffea arabica]	inf	inf	up
XM_027249530.1	receptor-like protein 4 isoform X1 [Coffea arabica]	inf	inf	up
XM_027251539.1	histidinol dehydrogenase, chloroplastic-like isoform X3 [Coffea arabica]	inf	inf	up
XM_027236404.1	maltose excess protein 1-like, chloroplastic [Coffea arabica]	inf	inf	up
XM_027208586.1	unnamed protein product [Coffea canephora]	inf	inf	up
XM_027252005.1	transcription termination factor MTERF2, chloroplastic-like [Coffea arabica]	inf	inf	up
XM_027260468.1	LEC14B protein-like [Coffea arabica]	inf	inf	up
XM_027216562.1	villin-2 [Coffea arabica]	-inf	-inf	down
XM_027269844.1	topless-related protein 1-like isoform X2 [Coffea arabica]	-inf	-inf	down
XM_027251295.1	cytochrome P450 87A3-like isoform X2 [Coffea arabica]	-inf	-inf	down
XM_027233236.1	uncharacterized protein LOC113710306 [Coffea arabica]	-inf	-inf	down
XM_027211122.1	transcription factor LHW-like [Coffea eugenioides]	-inf	-inf	down
XM_027256724.1	filament-like plant protein 7 [Coffea arabica]	-inf	-inf	down
XM_027249476.1	probable ubiquitin-conjugating enzyme E2 24 [Coffea arabica]	-inf	-inf	down
XM_027267195.1	cucumisin-like isoform X3 [Coffea arabica]	-inf	-inf	down
XM_027248245.1	uncharacterized protein LOC113725217 isoform X1 [Coffea arabica]	-inf	-inf	down
XM_027249763.1	shaggy-related protein kinase eta isoform X1 [Coffea arabica]	-inf	-inf	down
XM_027250166.1	E3 ubiquitin-protein ligase MBR2-like isoform X1 [Coffea arabica]	-inf	-inf	down
XM_027256008.1	protein SMG7L-like [Coffea arabica]	-inf	-inf	down
XM_027229910.1	protein IN2-1 homolog B-like isoform X1 [Coffea arabica]	-inf	-inf	down
XM_027230229.1	uncharacterized protein LOC113707862 isoform X4 [Coffea arabica]	-inf	-inf	down
XM_027213462.1	calcium-transporting ATPase 10, plasma membrane-type-like [Coffea arabica]	-inf	-inf	down
XM_027256035.1	transcription factor VOZ1-like [Coffea arabica]	-inf	-inf	down
XM_027236323.1	transcriptional corepressor SEUSS-like [Coffea arabica]	-inf	-inf	down
XM_027222561.1	ethylene-responsive transcription factor RAP2-4-like isoform X1 [Coffea arabica]	-inf	-inf	down
XM_027228765.1	protein transport protein SEC16B homolog isoform X2 [Coffea arabica]	-inf	-inf	down
XM_027232334.1	uncharacterized protein LOC113709547 isoform X2 [Coffea arabica]	-inf	-inf	down
XM_027257503.1	DExH-box ATP-dependent RNA helicase DExH9 isoform X1 [Coffea arabica]	-inf	-inf	down
XM_027224753.1	serine/threonine-protein kinase BSK7-like [Coffea arabica]	-inf	-inf	down
XM_027233020.1	brefeldin A-inhibited guanine nucleotide-exchange protein 5-like isoform X1 [Coffea arabica]	-inf	-inf	down
XM_027252626.1	uncharacterized protein LOC113728115 isoform X2 [Coffea arabica]	-inf	-inf	down
XM_027259685.1	uncharacterized protein LOC113733333 isoform X1 [Coffea arabica]	-inf	-inf	down
XM_027209762.1	unnamed protein product [Coffea canephora]	-inf	-inf	down
XM_027228226.1	probable copper-transporting ATPase HMA5 isoform X3 [Coffea arabica]	-inf	-inf	down
XM_027258868.1	unnamed protein product [Coffea canephora]	-inf	-inf	down
XM_027211009.1	probable cyclic nucleotide-gated ion channel 5 [Coffea arabica]	-inf	-inf	down
XM_027256317.1	tRNA-dihydrouridine(47) synthase [NAD(P)(+)]-like isoform X2 [Coffea arabica]	-inf	-inf	down
XM_027270027.1	transportin MOS14 isoform X2 [Coffea arabica]	-inf	-inf	down
XM_027231640.1	endoribonuclease Dicer homolog 2 isoform X1 [Coffea arabica]	-inf	-inf	down
XM_027258372.1	uncharacterized protein LOC113732542 isoform X1 [Coffea arabica]	-inf	-inf	down
XM_027224436.1	nuclear pore complex protein NUP98A-like [Coffea arabica]	-inf	-inf	down
XM_027234988.1	RNA-binding protein 38-like isoform X5 [Coffea arabica]	-inf	-inf	down
XM_027266800.1	protein STRUBBELIG-RECEPTOR FAMILY 7 [Coffea arabica]	-inf	-inf	down
XM_027215524.1	protein OCTOPUS-like [Coffea arabica]	-inf	-inf	down
XM_027214229.1	villin-4-like [Coffea arabica]	-inf	-inf	down
XM_027254235.1	unnamed protein product [Coffea canephora]	-inf	-inf	down
XM_027241037.1	probable AMP deaminase isoform X2 [Coffea arabica]	-inf	-inf	down
XM_027246224.1	uncharacterized protein LOC113722973 isoform X1 [Coffea arabica]	-inf	-inf	down
XR_003447954.1	histidine kinase 2-like isoform X2 [Coffea arabica]	-inf	-inf	down
XM_027267400.1	calmodulin-binding protein 60 A-like isoform X2 [Coffea arabica]	-inf	-inf	down
XM_027248390.1	CBL-interacting protein kinase 18-like [Coffea arabica]	-inf	-inf	down
XM_027211289.1	ubiquitin carboxyl-terminal hydrolase 8-like isoform X1 [Coffea eugenioides]	-inf	-inf	down
XM_027211185.1	regulatory-associated protein of TOR 1-like isoform X2 [Coffea arabica]	-inf	-inf	down
XM_027254858.1	WEB family protein At2g38370-like isoform X2 [Coffea arabica]	-inf	-inf	down
XM_027209852.1	uncharacterized protein LOC113691623 isoform X2 [Coffea arabica]	-inf	-inf	down
XM_027213882.1	AMP deaminase-like isoform X4 [Coffea arabica]	-inf	-inf	down
XM_027208742.1	long chain base biosynthesis protein 1-like isoform X1 [Coffea arabica]	-inf	-inf	down
XM_027209313.1	uncharacterized protein LOC113691111 [Coffea arabica]	-inf	-inf	down
XM_027225491.1	calcium-dependent protein kinase 1-like isoform X1 [Coffea arabica]	-inf	-inf	down
XM_027252686.1	BTB/POZ domain-containing protein POB1-like isoform X2 [Coffea arabica]	-inf	-inf	down
XM_027240003.1	TATA-binding protein-associated factor BTAF1-like isoform X2 [Coffea arabica]	-inf	-inf	down
XM_027260463.1	LEC14B protein-like [Coffea arabica]	-inf	-inf	down
XM_027205663.1	probable E3 ubiquitin-protein ligase ZFP1 isoform X1 [Coffea arabica]	-inf	-inf	down
XM_027219177.1	protein furry homolog-like isoform X2 [Coffea arabica]	-inf	-inf	down
XM_027222920.1	heptahelical transmembrane protein 4-like [Coffea arabica]	-inf	-inf	down
XR_003449258.1	unnamed protein product [Coffea canephora]	-inf	-inf	down
XM_027252111.1	uncharacterized protein LOC113727770 isoform X1 [Coffea arabica]	-inf	-inf	down
XM_027223127.1	rho GTPase-activating protein 7-like isoform X4 [Coffea arabica]	-inf	-inf	down
XM_027257264.1	probable protein S-acyltransferase 14 isoform X1 [Coffea arabica]	-inf	-inf	down
XM_027249734.1	uncharacterized protein LOC113726171 [Coffea arabica]	-inf	-inf	down
XM_027237745.1	BTB/POZ domain-containing protein At5g48800 isoform X1 [Coffea arabica]	-inf	-inf	down
XM_027266812.1	vacuolar cation/proton exchanger 3-like [Coffea arabica]	-inf	-inf	down
XM_027214613.1	zinc finger BED domain-containing protein DAYSLEEPER-like [Coffea arabica]	-inf	-inf	down
XM_027271354.1	cellulose synthase-like protein H1 isoform X2 [Coffea arabica]	-inf	-inf	down
XM_027255918.1	katanin p80 WD40 repeat-containing subunit B1 homolog isoform X1 [Coffea arabica]	-inf	-inf	down
XM_027253871.1	uncharacterized protein LOC113729588 isoform X1 [Coffea arabica]	-inf	-inf	down
XM_027246144.1	uncharacterized protein LOC113722912 [Coffea arabica]	-inf	-inf	down
XM_027263484.1	auxin-induced protein PCNT115-like isoform X1 [Coffea arabica]	-inf	-inf	down
XM_027242032.1	RNA-binding protein 25-like isoform X1 [Coffea arabica]	-inf	-inf	down
XM_027251297.1	cytochrome P450 87A3-like [Coffea arabica]	-inf	-inf	down
XM_027258461.1	protein unc-13 homolog isoform X2 [Coffea arabica]	-inf	-inf	down
XM_027260482.1	uncharacterized protein LOC113734130 [Coffea arabica]	-inf	-inf	down
XM_027271541.1	protein ENHANCED DOWNY MILDEW 2-like isoform X3 [Coffea arabica]	-inf	-inf	down
XM_027216439.1	digalactosyldiacylglycerol synthase 1, chloroplastic-like isoform X2 [Coffea arabica]	-inf	-inf	down
XM_027212047.1	protein NLP2-like isoform X2 [Coffea arabica]	-inf	-inf	down
XM_027269991.1	unnamed protein product [Coffea canephora]	-inf	-inf	down
XM_027218639.1	U-box domain-containing protein 5 isoform X1 [Coffea arabica]	-inf	-inf	down
XM_027263811.1	3beta-hydroxysteroid-dehydrogenase/decarboxylase-like isoform X1 [Coffea arabica]	-inf	-inf	down
XM_027230510.1	uncharacterized protein LOC113782860 [Coffea eugenioides]	-inf	-inf	down
XM_027208776.1	peptidyl-prolyl cis-trans isomerase CYP59-like isoform X1 [Coffea arabica]	-inf	-inf	down
XM_027238275.1	histone-lysine N-methyltransferase ASHH2-like [Coffea arabica]	-inf	-inf	down
XM_027215325.1	uncharacterized protein LOC113696031 [Coffea arabica]	-inf	-inf	down
XM_027267061.1	metal transporter Nramp6-like [Coffea arabica]	-inf	-inf	down
XM_027242604.1	probable alpha,alpha-trehalose-phosphate synthase [UDP-forming] 9 [Coffea arabica]	-inf	-inf	down
XM_027267728.1	stromal cell-derived factor 2-like protein [Coffea arabica]	-inf	-inf	down
XM_027222145.1	U-box domain-containing protein 4-like isoform X1 [Coffea arabica]	-inf	-inf	down
XM_027244976.1	probable RNA-dependent RNA polymerase 1 [Coffea arabica]	-inf	-inf	down
XM_027220756.1	protein NLP2-like isoform X2 [Coffea arabica]	-inf	-inf	down
XM_027228701.1	AP-4 complex subunit epsilon-like isoform X2 [Coffea arabica]	-inf	-inf	down
XM_027208584.1	unnamed protein product [Coffea canephora]	-inf	-inf	down
XM_027231620.1	protein NLP2-like isoform X1 [Coffea arabica]	-inf	-inf	down
XM_027231257.1	two-component response regulator-like PRR37 isoform X2 [Coffea arabica]	-inf	-inf	down
XM_027241385.1	uncharacterized protein LOC113716861 isoform X1 [Coffea arabica]	-inf	-inf	down
XM_027238803.1	phosphoinositide phosphatase SAC1-like isoform X2 [Coffea arabica]	-inf	-inf	down
XM_027241345.1	ubiquitin-like modifier-activating enzyme atg7 isoform X1 [Coffea arabica]	-inf	-inf	down
XM_027248750.1	uncharacterized protein LOC113725532 [Coffea arabica]	-inf	-inf	down
XM_027251669.1	probable serine/threonine-protein kinase WNK9 isoform X2 [Coffea arabica]	-inf	-inf	down
XM_027222600.1	mechanosensitive ion channel protein 2, chloroplastic-like [Coffea arabica]	-inf	-inf	down
XM_027235404.1	probable serine/threonine-protein kinase WNK4 isoform X2 [Coffea arabica]	-inf	-inf	down
XM_027212747.1	uncharacterized protein LOC113693951 isoform X1 [Coffea arabica]	-inf	-inf	down
XM_027261282.1	cullin-1-like isoform X1 [Coffea arabica]	-inf	-inf	down
XM_027265197.1	phytochrome B-like isoform X1 [Coffea arabica]	-inf	-inf	down
XM_027206632.1	probable galacturonosyltransferase 15 isoform X2 [Coffea arabica]	-inf	-inf	down
XM_027237125.1	uncharacterized protein LOC113713404 [Coffea arabica]	-inf	-inf	down
XM_027232988.1	nucleolar complex protein 2 homolog isoform X1 [Coffea arabica]	-inf	-inf	down
XM_027260033.1	unnamed protein product [Coffea canephora]	-inf	-inf	down
XM_027241719.1	receptor-like cytosolic serine/threonine-protein kinase RBK2 isoform X1 [Coffea arabica]	-inf	-inf	down
XM_027267175.1	uncharacterized protein LOC113739826 isoform X1 [Coffea arabica]	-inf	-inf	down
XM_027269962.1	uncharacterized protein LOC113742199 [Coffea arabica]	-inf	-inf	down
XM_027254498.1	unnamed protein product [Coffea canephora]	-inf	-inf	down
XM_027208751.1	protein NARROW LEAF 1-like [Coffea arabica]	-inf	-inf	down
XM_027223873.1	pentatricopeptide repeat-containing protein At5g25630-like [Coffea arabica]	-inf	-inf	down
XM_027208839.1	uncharacterized protein LOC113690778 isoform X1 [Coffea arabica]	-inf	-inf	down
XM_027249813.1	heat stress transcription factor A-4c-like [Coffea arabica]	-inf	-inf	down
XM_027222631.1	trafficking protein particle complex subunit 11-like isoform X2 [Coffea arabica]	-inf	-inf	down
XM_027251541.1	histidinol dehydrogenase, chloroplastic-like isoform X5 [Coffea arabica]	-inf	-inf	down
XM_027241665.1	putative E3 ubiquitin-protein ligase RF298 isoform X2 [Coffea arabica]	-inf	-inf	down
XM_027233142.1	protein ROOT HAIR DEFECTIVE 3 homolog 2-like isoform X2 [Coffea arabica]	-inf	-inf	down
XM_027241333.1	probable inactive purple acid phosphatase 1 [Coffea arabica]	-inf	-inf	down
XM_027212932.1	SNF1-related protein kinase catalytic subunit alpha KIN10-like isoform X3 [Coffea arabica]	-inf	-inf	down
XM_027225455.1	protein DETOXIFICATION 21-like isoform X1 [Coffea arabica]	-inf	-inf	down
XM_027212326.1	regulator of MON1-CCZ1 complex-like [Coffea arabica]	-inf	-inf	down
XM_027222393.1	L-ascorbate oxidase homolog [Coffea arabica]	-inf	-inf	down
XM_027205607.1	uncharacterized protein LOC113688028 isoform X2 [Coffea arabica]	-inf	-inf	down
XM_027250749.1	uncharacterized protein LOC113726851 [Coffea arabica]	-inf	-inf	down
XM_027205620.1	uncharacterized protein LOC113688035 [Coffea arabica]	-inf	-inf	down
XM_027236573.1	mitotic spindle checkpoint protein BUBR1 [Coffea arabica]	-inf	-inf	down
XM_027215333.1	DEAD-box ATP-dependent RNA helicase 37-like isoform X1 [Coffea arabica]	-inf	-inf	down
XM_027247615.1	alanine--tRNA ligase-like [Coffea arabica]	-inf	-inf	down
XM_027214807.1	E3 ubiquitin-protein ligase UPL7 isoform X1 [Coffea arabica]	-inf	-inf	down
XM_027211244.1	cytochrome P450 CYP73A100-like [Coffea arabica]	-inf	-inf	down
XM_027211243.1	DExH-box ATP-dependent RNA helicase DExH10-like isoform X2 [Coffea arabica]	-inf	-inf	down
XM_027219191.1	trafficking protein particle complex subunit 11-like isoform X2 [Coffea arabica]	-inf	-inf	down
XM_027215233.1	protein DETOXIFICATION 24-like [Coffea arabica]	-inf	-inf	down
XR_003454750.1	probable disease resistance protein At1g58602 [Coffea arabica]	-inf	-inf	down
XM_027224966.1	uncharacterized protein LOC113703565 [Coffea arabica]	-inf	-inf	down
XM_027209195.1	calcium/calmodulin-regulated receptor-like kinase 1 [Coffea arabica]	-inf	-inf	down
XM_027214353.1	cycloartenol Synthase isoform X1 [Coffea arabica]	-inf	-inf	down
XM_027248740.1	protein-tyrosine-phosphatase MKP1-like isoform X1 [Coffea arabica]	-inf	-inf	down
XM_027233483.1	cytosolic enolase 3-like isoform X2 [Coffea arabica]	-inf	-inf	down
XM_027257793.1	uncharacterized protein LOC113726979 [Coffea arabica]	-inf	-inf	down
XM_027251117.1	alpha-N-acetylglucosaminidase-like isoform X2 [Coffea arabica]	-inf	-inf	down
XM_027250556.1	glycine-rich RNA-binding protein RZ1A-like [Coffea arabica]	-inf	-inf	down
XM_027210802.1	3-hydroxyisobutyryl-CoA hydrolase-like protein 3, mitochondrial isoform X2 [Coffea arabica]	-inf	-inf	down
XM_027234249.1	unnamed protein product [Coffea canephora]	-inf	-inf	down
XM_027224302.1	probable trehalose-phosphate phosphatase F [Coffea arabica]	-inf	-inf	down
XM_027208642.1	probable protein phosphatase 2C 52 [Coffea arabica]	-inf	-inf	down
XM_027266804.1	15-cis-phytoene desaturase, chloroplastic/chromoplastic-like [Coffea arabica]	-inf	-inf	down
XM_027219204.1	O-fucosyltransferase 27-like isoform X2 [Coffea arabica]	-inf	-inf	down
XM_027244867.1	putative disease resistance RPP13-like protein 3 [Coffea arabica]	-inf	-inf	down
XM_027270017.1	protein FAM135B-like isoform X1 [Coffea arabica]	-inf	-inf	down
XM_027252593.1	uncharacterized protein LOC113728094 isoform X4 [Coffea arabica]	-inf	-inf	down
XM_027216124.1	regulator of MON1-CCZ1 complex-like [Coffea arabica]	-inf	-inf	down
XM_027248434.1	uncharacterized protein LOC113725319 [Coffea arabica]	-inf	-inf	down
XM_027270004.1	NADP-specific glutamate dehydrogenase isoform X1 [Coffea arabica]	-inf	-inf	down
XM_027231128.1	uncharacterized protein LOC113708607 isoform X1 [Coffea arabica]	-inf	-inf	down
XM_027242132.1	putative disease resistance RPP13-like protein 3 [Coffea arabica]	-inf	-inf	down
XM_027245206.1	calcium-dependent protein kinase 8-like isoform X2 [Coffea arabica]	-inf	-inf	down
XM_027245090.1	cytochrome P450 76A1-like [Coffea arabica]	-inf	-inf	down
XM_027257525.1	protein root UVB sensitive 6 [Coffea arabica]	-inf	-inf	down
XM_027233287.1	ATP-dependent RNA helicase DEAH12, chloroplastic-like [Coffea arabica]	-inf	-inf	down
XM_027226865.1	protein IQ-DOMAIN 1-like [Coffea arabica]	-inf	-inf	down
XM_027257981.1	alpha-N-acetylglucosaminidase-like [Coffea arabica]	-inf	-inf	down
XM_027218404.1	ubiquitin carboxyl-terminal hydrolase 26 [Coffea arabica]	-inf	-inf	down
XM_027209206.1	NADPH-dependent aldo-keto reductase, chloroplastic-like [Coffea arabica]	-inf	-inf	down
XM_027213037.1	12-oxophytodienoate reductase 3-like [Coffea arabica]	-inf	-inf	down
XM_027238611.1	indole-3-acetic acid-amido synthetase GH3.17-like isoform X1 [Coffea arabica]	-inf	-inf	down
XM_027260682.1	actin-related protein 9 isoform X2 [Coffea arabica]	-inf	-inf	down
XM_027222564.1	ethylene-responsive transcription factor RAP2-4-like isoform X1 [Coffea arabica]	-inf	-inf	down
XM_027208195.1	disease resistance RPP13-like protein 4 [Coffea arabica]	-inf	-inf	down
XM_027259310.1	digalactosyldiacylglycerol synthase 2, chloroplastic-like [Coffea arabica]	-inf	-inf	down
XM_027260820.1	protein unc-13 homolog isoform X2 [Coffea arabica]	-inf	-inf	down
XM_027218115.1	actin cytoskeleton-regulatory complex protein PAN1-like isoform X1 [Coffea arabica]	-inf	-inf	down
XM_027238619.1	zinc finger CCCH domain-containing protein 55-like [Coffea arabica]	-inf	-inf	down
XM_027215242.1	uncharacterized protein LOC113695979 isoform X1 [Coffea arabica]	-inf	-inf	down
XM_027225853.1	protein NTM1-like 9 isoform X1 [Coffea arabica]	-inf	-inf	down
XM_027265329.1	double-stranded RNA-binding protein 2-like [Coffea arabica]	-inf	-inf	down
XM_027221770.1	shikimate kinase, chloroplastic-like isoform X1 [Coffea arabica]	-inf	-inf	down
XM_027214313.1	glutamate dehydrogenase B [Coffea arabica]	-inf	-inf	down
XM_027231263.1	187-kDa microtubule-associated protein AIR9 [Coffea arabica]	-inf	-inf	down
XM_027212124.1	importin-11-like isoform X2 [Coffea arabica]	-inf	-inf	down
XM_027215162.1	mitogen-activated protein kinase kinase 4-like [Coffea arabica]	-inf	-inf	down
XR_003451115.1	protein-tyrosine-phosphatase PTP1-like isoform X2 [Coffea arabica]	-inf	-inf	down
XM_027244288.1	alpha-amylase 3, chloroplastic-like isoform X2 [Coffea arabica]	-inf	-inf	down
XM_027260159.1	pumilio homolog 24-like isoform X2 [Coffea arabica]	-inf	-inf	down
XM_027251526.1	vacuolar protein sorting-associated protein 36 isoform X1 [Coffea arabica]	-inf	-inf	down
XM_027225993.1	uncharacterized protein LOC113704229 isoform X1 [Coffea arabica]	-inf	-inf	down
XM_027231139.1	aminodeoxychorismate synthase, chloroplastic isoform X1 [Coffea arabica]	-inf	-inf	down
XM_027216022.1	aladin-like isoform X2 [Coffea arabica]	-inf	-inf	down
XR_003449092.1	AMP deaminase-like isoform X4 [Coffea arabica]	-inf	-inf	down
XM_027218776.1	probable protein phosphatase 2C 60 isoform X2 [Coffea arabica]	-inf	-inf	down
XM_027251423.1	sphingoid long-chain bases kinase 1-like [Coffea arabica]	-inf	-inf	down
XM_027260352.1	putative E3 ubiquitin-protein ligase RF298 isoform X2 [Coffea arabica]	-inf	-inf	down
XM_027212501.1	1,4-alpha-glucan-branching enzyme 2-2, chloroplastic/amyloplastic-like isoform X2 [Coffea arabica]	-inf	-inf	down
XM_027246031.1	SEC23-interacting protein-like isoform X1 [Coffea arabica]	-inf	-inf	down
XM_027208819.1	transmembrane E3 ubiquitin-protein ligase FLY2-like isoform X2 [Coffea arabica]	-inf	-inf	down
XM_027257830.1	homeobox-leucine zipper protein HOX11-like [Coffea arabica]	-inf	-inf	down
XM_027257229.1	arginase 1, mitochondrial-like isoform X1 [Coffea arabica]	-inf	-inf	down
XM_027211338.1	protein TIC 56, chloroplastic-like [Coffea arabica]	-inf	-inf	down
XM_027213394.1	reticulon-like protein B21 isoform X1 [Coffea arabica]	-inf	-inf	down
XM_027230933.1	interactor of constitutive active ROPs 3-like isoform X4 [Coffea arabica]	-inf	-inf	down
XM_027264215.1	altered inheritance rate of mitochondria protein 25-like isoform X1 [Coffea arabica]	-inf	-inf	down
XM_027244138.1	protein NRT1/ PTR FAMILY 5.5-like isoform X1 [Coffea arabica]	-inf	-inf	down
XM_027251399.1	UDP-glycosyltransferase 86A1-like isoform X1 [Coffea arabica]	-inf	-inf	down
XM_027256253.1	probable amidase At4g34880 isoform X1 [Coffea arabica]	-inf	-inf	down
XM_027211052.1	protein LIKE COV 1-like [Coffea arabica]	-inf	-inf	down
XM_027215108.1	nudix hydrolase 19, chloroplastic-like isoform X2 [Coffea arabica]	-inf	-inf	down
XM_027243721.1	probable RNA helicase SDE3 [Coffea arabica]	-inf	-inf	down
XM_027226375.1	THO complex subunit 7A-like [Coffea arabica]	-inf	-inf	down
XM_027225163.1	SH3 domain-containing protein 1-like isoform X4 [Coffea arabica]	-inf	-inf	down
XM_027212129.1	two-component response regulator ARR12-like [Coffea arabica]	-inf	-inf	down
XM_027241249.1	protein NRT1/ PTR FAMILY 5.5-like isoform X1 [Coffea arabica]	-inf	-inf	down
XM_027245551.1	protein TRAUCO-like isoform X1 [Coffea arabica]	-inf	-inf	down
XM_027214030.1	phosphatidylinositol 4-phosphate 5-kinase 9 isoform X1 [Coffea arabica]	-inf	-inf	down
XM_027259013.1	dihydrolipoyl dehydrogenase 2, chloroplastic-like isoform X2 [Coffea arabica]	-inf	-inf	down
XM_027212580.1	F-box/LRR-repeat protein 3-like [Coffea arabica]	-inf	-inf	down
XM_027259805.1	LOW QUALITY PROTEIN: cytochrome P450 714A1-like [Coffea arabica]	-inf	-inf	down
XM_027235195.1	uncharacterized protein At1g76660-like isoform X3 [Coffea arabica]	-inf	-inf	down
XM_027270677.1	factor of DNA methylation 1-like [Coffea arabica]	-inf	-inf	down
XM_027225902.1	pentatricopeptide repeat-containing protein At4g38150 isoform X2 [Coffea arabica]	-inf	-inf	down
XM_027235862.1	protein BASIC PENTACYSTEINE6-like [Coffea arabica]	-inf	-inf	down
XM_027260528.1	protein tesmin/TSO1-like CXC 2 isoform X2 [Coffea arabica]	-inf	-inf	down
XM_027233587.1	cysteine protease ATG4-like [Coffea arabica]	-inf	-inf	down
XM_027214584.1	uncharacterized protein LOC113695469 isoform X1 [Coffea arabica]	-inf	-inf	down
XM_027208956.1	uncharacterized protein LOC113690864 [Coffea arabica]	-inf	-inf	down
XM_027229306.1	uncharacterized protein LOC113707142 [Coffea arabica]	-inf	-inf	down
XM_027240605.1	unnamed protein product [Coffea canephora]	-inf	-inf	down
XM_027235532.1	abhydrolase domain-containing protein C22H12.03 isoform X2 [Coffea arabica]	-inf	-inf	down
XM_027239864.1	probable galacturonosyltransferase 6 [Coffea arabica]	-inf	-inf	down
XM_027254540.1	F-box/LRR-repeat protein At3g48880-like [Coffea arabica]	-inf	-inf	down
XM_027246932.1	protein NRT1/ PTR FAMILY 4.5-like [Coffea arabica]	-inf	-inf	down
XM_027249595.1	GDSL esterase/lipase At1g28590-like isoform X2 [Coffea arabica]	-inf	-inf	down
XM_027232662.1	probable serine/threonine-protein kinase PBL9 isoform X1 [Coffea arabica]	-inf	-inf	down
XM_027256953.1	uncharacterized protein LOC113731597 [Coffea arabica]	-inf	-inf	down
XM_027262107.1	BTB/POZ and TAZ domain-containing protein 3-like [Coffea arabica]	-inf	-inf	down
XM_027232924.1	delta(12)-acyl-lipid-desaturase-like [Coffea arabica]	-inf	-inf	down
XM_027265672.1	calmodulin-binding protein 60 A-like isoform X2 [Coffea arabica]	-inf	-inf	down
XR_003447898.1	aspartate aminotransferase, mitochondrial-like [Coffea arabica]	-inf	-inf	down
XM_027242134.1	protease Do-like 2, chloroplastic isoform X4 [Coffea arabica]	-inf	-inf	down
XM_027271692.1	unnamed protein product [Coffea canephora]	-inf	-inf	down
XM_027212582.1	histone deacetylase 5-like isoform X1 [Coffea arabica]	-inf	-inf	down
XM_027254580.1	F-box protein At4g00755-like isoform X1 [Coffea arabica]	-inf	-inf	down
XM_027259548.1	common plant regulatory factor 1-like isoform X2 [Coffea arabica]	-inf	-inf	down
XM_027219533.1	protein MID1-COMPLEMENTING ACTIVITY 1-like [Coffea arabica]	-inf	-inf	down
XM_027244922.1	protein IQ-DOMAIN 31-like isoform X5 [Coffea arabica]	-inf	-inf	down
XM_027241995.1	ACT domain-containing protein ACR4-like isoform X4 [Coffea arabica]	-inf	-inf	down
XM_027216561.1	E3 ubiquitin-protein ligase RFWD3-like [Coffea arabica]	-inf	-inf	down
XM_027270906.1	probable receptor-like protein kinase At1g80640 isoform X2 [Coffea arabica]	-inf	-inf	down
XM_027212189.1	benzyl alcohol O-benzoyltransferase-like [Coffea arabica]	-inf	-inf	down
XM_027214987.1	arogenate dehydrogenase 2, chloroplastic-like [Coffea arabica]	-inf	-inf	down
XM_027208941.1	uncharacterized protein LOC113690854 isoform X1 [Coffea arabica]	-inf	-inf	down
XM_027244572.1	CDP-diacylglycerol--serine O-phosphatidyltransferase 1-like isoform X3 [Coffea arabica]	-inf	-inf	down
XM_027255715.1	pentatricopeptide repeat-containing protein At1g60770-like isoform X1 [Coffea arabica]	-inf	-inf	down
XM_027206386.1	tRNA (guanine(37)-N1)-methyltransferase 1 [Coffea arabica]	-inf	-inf	down
XM_027233627.1	uncharacterized protein LOC113710559 isoform X2 [Coffea arabica]	-inf	-inf	down
XM_027221694.1	probable fructokinase-6, chloroplastic isoform X2 [Coffea arabica]	-inf	-inf	down
XM_027258223.1	S-norcoclaurine synthase 2-like [Coffea arabica]	-inf	-inf	down
XM_027239427.1	flavanone 3-dioxygenase 2-like [Coffea arabica]	-inf	-inf	down
XM_027233201.1	L-cysteine desulfhydrase-like [Coffea arabica]	-inf	-inf	down
XM_027249958.1	transcription termination factor MTERF2, chloroplastic-like [Coffea arabica]	-inf	-inf	down
XM_027269528.1	zinc finger protein SHOOT GRAVITROPISM 5-like isoform X1 [Coffea arabica]	-inf	-inf	down
XM_027227263.1	nuclear transcription factor Y subunit A-3-like isoform X2 [Coffea arabica]	-inf	-inf	down
XM_027215264.1	benzyl alcohol O-benzoyltransferase-like [Coffea arabica]	-inf	-inf	down
XM_027250491.1	uncharacterized protein LOC113726658 isoform X1 [Coffea arabica]	-inf	-inf	down
XM_027212789.1	uncharacterized protein LOC113693973 isoform X1 [Coffea arabica]	-inf	-inf	down
XM_027261383.1	cytochrome P450 71A2-like [Coffea arabica]	-inf	-inf	down
XM_027259198.1	transmembrane protein 184A-like [Coffea arabica]	-inf	-inf	down
XM_027212244.1	uncharacterized protein LOC113693656 isoform X2 [Coffea arabica]	-inf	-inf	down
XM_027237615.1	protein NRT1/ PTR FAMILY 4.4-like isoform X1 [Coffea arabica]	-inf	-inf	down
XM_027215030.1	unnamed protein product [Coffea canephora]	-inf	-inf	down
XM_027241167.1	uncharacterized protein LOC113716746 isoform X2 [Coffea arabica]	-inf	-inf	down
XM_027226202.1	phosphomevalonate kinase, peroxisomal-like isoform X2 [Coffea arabica]	-inf	-inf	down
gene-LOC113722987	desiccation-related protein PCC13-62-like [Coffea arabica]	-inf	-inf	down
XM_027239553.1	probable calcium-binding protein CML16 [Coffea arabica]	-inf	-inf	down
XM_027257395.1	uncharacterized protein At4g06598 isoform X1 [Coffea arabica]	-inf	-inf	down
XM_027258498.1	histidinol dehydrogenase, chloroplastic-like isoform X4 [Coffea arabica]	-inf	-inf	down
XM_027225102.1	G-protein coupled receptor 1-like [Coffea arabica]	-inf	-inf	down
XM_027240799.1	cytochrome P450 CYP749A22-like isoform X1 [Coffea arabica]	-inf	-inf	down
XM_027208664.1	protein DETOXIFICATION 18-like isoform X2 [Coffea arabica]	-inf	-inf	down
XM_027248218.1	WD repeat-containing protein WRAP73 [Coffea arabica]	-inf	-inf	down
XM_027222239.1	uncharacterized membrane protein At3g27390-like isoform X2 [Coffea arabica]	-inf	-inf	down
XM_027244913.1	bidirectional sugar transporter N3-like [Coffea arabica]	-inf	-inf	down
XM_027222634.1	phytoene synthase 2, chloroplastic-like [Coffea arabica]	-inf	-inf	down
XM_027212655.1	uncharacterized protein LOC113693891 isoform X1 [Coffea arabica]	-inf	-inf	down
XM_027215329.1	uncharacterized protein LOC113696031 [Coffea arabica]	-inf	-inf	down
XM_027223540.1	probable fructokinase-6, chloroplastic isoform X2 [Coffea arabica]	-inf	-inf	down
XM_027209078.1	post-GPI attachment to proteins factor 3-like isoform X1 [Coffea arabica]	-inf	-inf	down
XM_027219134.1	homeobox-leucine zipper protein HAT5-like isoform X2 [Coffea arabica]	-inf	-inf	down
XM_027231721.1	cyclic pyranopterin monophosphate synthase, mitochondrial isoform X1 [Coffea arabica]	-inf	-inf	down
XM_027233409.1	protein TRIGALACTOSYLDIACYLGLYCEROL 2, chloroplastic-like [Coffea arabica]	-inf	-inf	down
XM_027252569.1	ATG8-interacting protein 2-like [Coffea arabica]	-inf	-inf	down
XM_027217035.1	protein COP1 SUPPRESSOR 2-like [Coffea arabica]	-inf	-inf	down
XM_027229430.1	uncharacterized protein LOC113707217 isoform X3 [Coffea arabica]	-inf	-inf	down
XM_027229101.1	cytoplasmic 60S subunit biogenesis factor REI1 homolog 1-like [Coffea arabica]	-inf	-inf	down
XM_027254645.1	AT-hook motif nuclear-localized protein 6-like isoform X1 [Coffea arabica]	-inf	-inf	down
XM_027243561.1	protein DETOXIFICATION 16-like isoform X1 [Coffea arabica]	-inf	-inf	down
XM_027229562.1	probable LRR receptor-like serine/threonine-protein kinase At2g16250 isoform X1 [Coffea arabica]	-inf	-inf	down
XM_027267099.1	protein BCCIP homolog isoform X2 [Coffea arabica]	-inf	-inf	down
XM_027217394.1	tRNA-dihydrouridine(20) synthase [NAD(P)+]-like isoform X2 [Coffea arabica]	-inf	-inf	down
XM_027209430.1	two-component response regulator ORR9-like isoform X2 [Coffea arabica]	-inf	-inf	down
XM_027225017.1	phosphatidylserine decarboxylase proenzyme 1, mitochondrial-like isoform X2 [Coffea arabica]	-inf	-inf	down
XM_027225315.1	G2/mitotic-specific cyclin S13-7-like isoform X2 [Coffea arabica]	-inf	-inf	down
XM_027268802.1	cell wall integrity protein scw1-like isoform X1 [Coffea arabica]	-inf	-inf	down
XM_027255757.1	zinc finger protein 830-like isoform X2 [Coffea arabica]	-inf	-inf	down
XM_027269557.1	aquaporin NIP6-1-like [Coffea arabica]	-inf	-inf	down
XM_027250140.1	LAG1 longevity assurance homolog 2-like isoform X3 [Coffea arabica]	-inf	-inf	down
XM_027258800.1	cyclin-P3-1-like [Coffea arabica]	-inf	-inf	down
XM_027241220.1	methionine aminopeptidase 1B, chloroplastic-like isoform X1 [Coffea arabica]	-inf	-inf	down
XM_027246101.1	probable WRKY transcription factor 75 [Coffea arabica]	-inf	-inf	down
XM_027266112.1	manganese-dependent ADP-ribose/CDP-alcohol diphosphatase-like [Coffea arabica]	-inf	-inf	down
XM_027225967.1	uncharacterized protein LOC113704220 [Coffea arabica]	-inf	-inf	down
XM_027256686.1	LAG1 longevity assurance homolog 2-like isoform X3 [Coffea arabica]	-inf	-inf	down
XM_027239283.1	uncharacterized protein LOC113715113 [Coffea arabica]	-inf	-inf	down
XM_027251730.1	vesicle-associated protein 2-2-like [Coffea arabica]	-inf	-inf	down
XM_027231926.1	major allergen Pru ar 1-like [Coffea arabica]	-inf	-inf	down
XM_027214246.1	chaperone protein dnaJ 6-like isoform X2 [Coffea arabica]	-inf	-inf	down
XM_027270070.1	WD-40 repeat-containing protein MSI4-like isoform X1 [Coffea arabica]	-inf	-inf	down
XM_027257994.1	uncharacterized protein At5g48480-like [Coffea arabica]	-inf	-inf	down
XM_027233356.1	phosphoserine phosphatase, chloroplastic-like isoform X1 [Coffea arabica]	-inf	-inf	down
XM_027267431.1	inositol polyphosphate multikinase beta-like [Coffea arabica]	-inf	-inf	down
XM_027255710.1	thioredoxin-like 3-2, chloroplastic isoform X2 [Coffea arabica]	-inf	-inf	down
XR_003457982.1	uncharacterized protein LOC113741206 [Coffea arabica]	-inf	-inf	down
XM_027248358.1	reticulon-like protein B16 isoform X2 [Coffea eugenioides]	-inf	-inf	down
XM_027213658.1	protein N-terminal and lysine N-methyltransferase efm7-like isoform X1 [Coffea arabica]	-inf	-inf	down
XM_027234931.1	glycolipid transfer protein 3-like isoform X1 [Coffea arabica]	-inf	-inf	down
XM_027252854.1	PTI1-like tyrosine-protein kinase At3g15890 [Coffea arabica]	-inf	-inf	down
XM_027217672.1	uncharacterized protein LOC113698010 isoform X2 [Coffea arabica]	-inf	-inf	down
XM_027271313.1	nudix hydrolase 10-like isoform X2 [Coffea arabica]	-inf	-inf	down
XM_027263699.1	ribulose-phosphate 3-epimerase, cytoplasmic isoform-like [Coffea arabica]	-inf	-inf	down
XM_027238857.1	immune-associated nucleotide-binding protein 9-like isoform X1 [Coffea arabica]	-inf	-inf	down
XM_027256589.1	uncharacterized protein LOC113731364 [Coffea arabica]	-inf	-inf	down
XR_003453385.1	uncharacterized protein LOC113728782 [Coffea arabica]	-inf	-inf	down
XM_027263701.1	histidine protein methyltransferase 1 homolog [Coffea arabica]	-inf	-inf	down
XM_027208017.1	14-3-3 protein 9-like isoform X2 [Coffea arabica]	-inf	-inf	down
XM_027239037.1	vacuolar iron transporter homolog 2-like [Coffea arabica]	-inf	-inf	down
XM_027205341.1	trans-resveratrol di-O-methyltransferase-like [Coffea eugenioides]	-inf	-inf	down
XM_027254863.1	transcription factor SCREAM2-like [Coffea arabica]	-inf	-inf	down
XM_027267352.1	psbP-like protein 1, chloroplastic isoform X1 [Coffea arabica]	-inf	-inf	down
gene-LOC113687826	unnamed protein product [Coffea canephora]	-inf	-inf	down
XM_027236962.1	60S ribosomal protein L32-1-like [Coffea arabica]	-inf	-inf	down
XM_027245807.1	uncharacterized protein LOC113722516 [Coffea arabica]	-inf	-inf	down
XM_027208616.1	germin-like protein subfamily 1 member 14 [Coffea arabica]	-inf	-inf	down
XM_027242737.1	uncharacterized protein LOC113717877 isoform X4 [Coffea arabica]	-inf	-inf	down
XM_027248402.1	WEB family protein At2g38370-like isoform X2 [Coffea arabica]	-inf	-inf	down
XM_027233029.1	calcium permeable stress-gated cation channel 1-like [Coffea arabica]	-inf	-inf	down
XM_027266838.1	pyrophosphate-energized membrane proton pump 3-like [Coffea arabica]	-inf	-inf	down
XM_027233990.1	protein GIGANTEA-like [Coffea arabica]	-inf	-inf	down
XM_027219390.1	E3 ubiquitin-protein ligase BRE1-like 2 isoform X2 [Coffea arabica]	-inf	-inf	down
XM_027215200.1	probable ADP-ribosylation factor GTPase-activating protein AGD6 [Coffea arabica]	-inf	-inf	down
XM_027247648.1	probable arabinosyltransferase ARAD1 isoform X2 [Coffea arabica]	-inf	-inf	down
XM_027258384.1	sphingoid long-chain bases kinase 1-like [Coffea arabica]	-inf	-inf	down
XM_027253057.1	uncharacterized protein LOC113728676 isoform X1 [Coffea arabica]	-inf	-inf	down
XM_027231379.1	major allergen Pru ar 1-like [Coffea arabica]	-inf	-inf	down
XM_027234842.1	protein MRG1-like isoform X2 [Coffea arabica]	-inf	-inf	down
XM_027214047.1	nuclear pore complex protein NUP1-like isoform X2 [Coffea arabica]	-inf	-inf	down
XM_027229307.1	uncharacterized protein LOC113707142 [Coffea arabica]	-inf	-inf	down
XM_027244354.1	vacuolar fusion protein CCZ1 homolog B-like isoform X4 [Coffea arabica]	-inf	-inf	down
XM_027244794.1	small nuclear ribonucleoprotein Sm D2-like [Coffea arabica]	-inf	-inf	down
XM_027228234.1	early nodulin-like protein 1 [Coffea arabica]	-inf	-inf	down
XM_027269999.1	zinc finger protein BRUTUS-like At1g74770 isoform X1 [Coffea arabica]	-inf	-inf	down
XM_027243621.1	zinc finger protein 4-like [Coffea arabica]	-inf	-inf	down
XM_027252220.1	zinc finger protein BALDIBIS-like isoform X1 [Coffea arabica]	-inf	-inf	down
XM_027216757.1	uncharacterized protein LOC113697230 [Coffea arabica]	-inf	-inf	down
XM_027254803.1	probable LRR receptor-like serine/threonine-protein kinase IRK [Coffea arabica]	-inf	-inf	down
XM_027218948.1	uncharacterized protein LOC113698961 isoform X1 [Coffea arabica]	-inf	-inf	down
XM_027257133.1	E3 ubiquitin-protein ligase BRE1-like 1 isoform X2 [Coffea arabica]	-inf	-inf	down
XM_027231505.1	uncharacterized protein LOC113708829 isoform X2 [Coffea arabica]	-inf	-inf	down
XR_003449250.1	NA	-inf	-inf	down
XM_027238225.1	auxin efflux carrier component 5-like [Coffea arabica]	-inf	-inf	down
XM_027219812.1	7-deoxyloganetin glucosyltransferase-like [Coffea arabica]	-inf	-inf	down
XM_027266780.1	AT-rich interactive domain-containing protein 4-like [Coffea arabica]	-inf	-inf	down
XM_027257030.1	phosphatidylinositol 4-kinase alpha 1-like isoform X2 [Coffea arabica]	-inf	-inf	down
XM_027270850.1	general transcription and DNA repair factor IIH subunit TFB4-like isoform X2 [Coffea arabica]	-inf	-inf	down
XM_027232574.1	unnamed protein product [Coffea canephora]	-inf	-inf	down
XM_027208922.1	protein ENHANCED DOWNY MILDEW 2-like isoform X1 [Coffea arabica]	-inf	-inf	down
XM_027220297.1	uncharacterized protein LOC113699947 [Coffea arabica]	-inf	-inf	down
XM_027209627.1	uncharacterized protein LOC113691482 isoform X2 [Coffea arabica]	-inf	-inf	down
XM_027257515.1	methionine S-methyltransferase isoform X1 [Coffea arabica]	-inf	-inf	down
XM_027247011.1	2-oxoglutarate-dependent dioxygenase AOP2-like [Coffea arabica]	-inf	-inf	down
XM_027263642.1	cytochrome P450 71A2-like [Coffea arabica]	-inf	-inf	down
XM_027230345.1	double-stranded RNA-binding protein 2-like isoform X1 [Coffea arabica]	-inf	-inf	down
XM_027261382.1	cytochrome P450 71A2-like [Coffea arabica]	-inf	-inf	down
XM_027239645.1	lignin-forming anionic peroxidase-like [Coffea arabica]	-inf	-inf	down
XM_027206312.1	putative late blight resistance protein homolog R1A-3 [Coffea arabica]	-inf	-inf	down
XM_027212506.1	lysosomal Pro-X carboxypeptidase-like isoform X2 [Coffea arabica]	-inf	-inf	down
XM_027238673.1	protein odr-4 homolog isoform X1 [Coffea arabica]	-inf	-inf	down
XM_027239459.1	protein TIC 40, chloroplastic-like isoform X2 [Coffea arabica]	-inf	-inf	down
XM_027223860.1	calcium-dependent protein kinase 26-like isoform X3 [Coffea arabica]	-inf	-inf	down
XM_027232991.1	cytochrome P450 71A1-like isoform X1 [Coffea arabica]	-inf	-inf	down
XM_027229753.1	SPX domain-containing membrane protein At4g22990-like [Coffea arabica]	-inf	-inf	down
XM_027259465.1	serine/threonine-protein kinase Nek2-like isoform X2 [Coffea arabica]	-inf	-inf	down
XM_027249881.1	probable amidase At4g34880 isoform X1 [Coffea arabica]	-inf	-inf	down
XR_003456838.1	unnamed protein product [Coffea canephora]	-inf	-inf	down
XM_027256391.1	RNA-binding protein 28 isoform X2 [Coffea arabica]	-inf	-inf	down
XM_027260662.1	cellulose synthase A catalytic subunit 7 [UDP-forming]-like isoform X2 [Coffea arabica]	-inf	-inf	down
XM_027220843.1	acyl carrier protein, chloroplastic-like [Coffea arabica]	-inf	-inf	down
XM_027247408.1	bifunctional protein FolD 2-like [Coffea arabica]	-inf	-inf	down
XM_027249173.1	protein ENHANCED DISEASE RESISTANCE 2-like isoform X2 [Coffea arabica]	-inf	-inf	down
XM_027257782.1	chromo domain protein LHP1-like isoform X2 [Coffea arabica]	-inf	-inf	down
XM_027219249.1	RNA-binding protein Musashi homolog 2-like [Coffea arabica]	-inf	-inf	down
XM_027257409.1	protein EI24 homolog isoform X2 [Coffea arabica]	-inf	-inf	down
XM_027224054.1	peptidyl-prolyl cis-trans isomerase CYP95-like isoform X1 [Coffea arabica]	-inf	-inf	down
XM_027213534.1	casein kinase 1-like protein HD16 [Coffea arabica]	-inf	-inf	down
XM_027242581.1	ureide permease 1-like isoform X1 [Coffea arabica]	-inf	-inf	down
XM_027233336.1	transcription initiation factor TFIID subunit 5-like [Coffea arabica]	-inf	-inf	down
XM_027269792.1	protein KINESIN LIGHT CHAIN-RELATED 3-like [Coffea arabica]	-inf	-inf	down
XM_027256762.1	protein NETWORKED 4A-like [Coffea arabica]	-inf	-inf	down
XM_027244384.1	protein BASIC PENTACYSTEINE1-like [Coffea arabica]	-inf	-inf	down
XM_027214944.1	RING finger and transmembrane domain-containing protein 2 isoform X2 [Coffea arabica]	-inf	-inf	down
XM_027241348.1	protein TRIGALACTOSYLDIACYLGLYCEROL 1, chloroplastic-like [Coffea arabica]	-inf	-inf	down
XM_027206452.1	NEDD8-activating enzyme E1 regulatory subunit AXR1-like isoform X1 [Coffea arabica]	-inf	-inf	down
XM_027212883.1	protein CHROMATIN REMODELING 19-like isoform X2 [Coffea arabica]	-inf	-inf	down
XM_027257013.1	pentatricopeptide repeat-containing protein At5g09450, mitochondrial-like [Coffea arabica]	-inf	-inf	down
XM_027255512.1	ACT domain-containing protein ACR12-like isoform X4 [Coffea arabica]	-inf	-inf	down
XM_027249814.1	BES1/BZR1 homolog protein 4-like isoform X1 [Coffea arabica]	-inf	-inf	down
XM_027224038.1	ubiquitin carboxyl-terminal hydrolase 9-like isoform X2 [Coffea arabica]	-inf	-inf	down
XM_027215226.1	TBC1 domain family member 15-like isoform X2 [Coffea arabica]	-inf	-inf	down
XM_027265997.1	tropinone reductase homolog At5g06060-like [Coffea arabica]	-inf	-inf	down
XM_027267108.1	elongation factor 1-alpha [Coffea arabica]	-inf	-inf	down
XM_027235843.1	la-related protein 1B-like isoform X1 [Coffea arabica]	-inf	-inf	down
XM_027244731.1	unnamed protein product [Coffea canephora]	-inf	-inf	down
XM_027231342.1	auxin efflux carrier component 5-like [Coffea arabica]	-inf	-inf	down
XM_027206301.1	protein PAT1 homolog 1 [Coffea arabica]	-inf	-inf	down
XM_027228671.1	inactive poly [ADP-ribose] polymerase RCD1-like isoform X2 [Coffea arabica]	-inf	-inf	down
XM_027235787.1	uncharacterized protein LOC113712386 isoform X1 [Coffea arabica]	-inf	-inf	down
XM_027206423.1	CCR4-NOT transcription complex subunit 9-like [Coffea arabica]	-inf	-inf	down
XM_027256014.1	CASP-like protein 1C1 [Coffea arabica]	-inf	-inf	down
XM_027271589.1	COP1-interacting protein 7 isoform X2 [Coffea arabica]	-inf	-inf	down
XM_027242451.1	probable L-gulonolactone oxidase 6 isoform X1 [Coffea arabica]	-inf	-inf	down
XM_027243566.1	protein DETOXIFICATION 12-like [Coffea arabica]	-inf	-inf	down
XM_027216469.1	zinc finger CCCH domain-containing protein 30-like [Coffea arabica]	-inf	-inf	down
XM_027254505.1	tripeptidyl-peptidase 2-like isoform X2 [Coffea arabica]	-inf	-inf	down
XM_027238091.1	myosin-6-like isoform X2 [Coffea arabica]	-inf	-inf	down
XM_027239702.1	uncharacterized protein LOC113715484 [Coffea arabica]	-inf	-inf	down
XM_027243920.1	AP-1 complex subunit gamma-2-like isoform X2 [Coffea arabica]	-inf	-inf	down
gene-LOC113741318	unnamed protein product [Coffea canephora]	-inf	-inf	down
XM_027251700.1	WD repeat-containing protein 48 [Coffea arabica]	-inf	-inf	down
XM_027229766.1	uncharacterized protein LOC113707431 [Coffea arabica]	-inf	-inf	down
XM_027231174.1	subtilisin-like protease SBT2.2 isoform X2 [Coffea arabica]	-inf	-inf	down
XM_027262885.1	uncharacterized protein LOC113735913 [Coffea arabica]	-inf	-inf	down
XM_027211280.1	BEL1-like homeodomain protein 1 [Coffea arabica]	-inf	-inf	down
XM_027243269.1	probable polygalacturonase isoform X1 [Coffea arabica]	-inf	-inf	down
XM_027208732.1	UDP-glycosyltransferase TURAN isoform X2 [Coffea arabica]	-inf	-inf	down
XM_027239004.1	leucine-rich repeat protein 1-like [Coffea arabica]	-inf	-inf	down
XM_027208243.1	1-aminocyclopropane-1-carboxylate oxidase 1-like [Coffea arabica]	-inf	-inf	down
XM_027223135.1	protein PTST, chloroplastic-like [Coffea arabica]	-inf	-inf	down
gene-LOC113731705	beta-xylosidase/alpha-L-arabinofuranosidase 2-like [Coffea arabica]	-inf	-inf	down
XM_027223016.1	protein NSP-INTERACTING KINASE 1-like isoform X7 [Coffea arabica]	-inf	-inf	down
XM_027218936.1	RAB11-binding protein RELCH homolog isoform X2 [Coffea arabica]	-inf	-inf	down
XM_027250878.1	GTP 3',8-cyclase, mitochondrial-like [Coffea arabica]	-inf	-inf	down
XM_027212267.1	probable E3 ubiquitin-protein ligase XBOS32 [Coffea arabica]	-inf	-inf	down
XM_027217038.1	probable cyclic nucleotide-gated ion channel 5 [Coffea arabica]	-inf	-inf	down
XM_027205344.1	tabersonine 16-hydroxylase 1-like [Coffea arabica]	-inf	-inf	down
XM_027222749.1	O-fucosyltransferase 27-like isoform X2 [Coffea arabica]	-inf	-inf	down
XM_027233853.1	flavonoid 3'-monooxygenase-like [Coffea arabica]	-inf	-inf	down
XM_027222087.1	peroxidase 10-like isoform X2 [Coffea arabica]	-inf	-inf	down
XM_027270557.1	ABC transporter C family member 8 [Coffea arabica]	-inf	-inf	down
XM_027252206.1	inactive glucose-6-phosphate 1-dehydrogenase 4, chloroplastic-like isoform X1 [Coffea arabica]	-inf	-inf	down
XM_027211003.1	protein ENHANCED DISEASE RESISTANCE 2 isoform X1 [Coffea arabica]	-inf	-inf	down
XM_027257332.1	phosphatidylinositol 4-phosphate 5-kinase 8-like isoform X1 [Coffea arabica]	-inf	-inf	down
XM_027247942.1	mitogen-activated protein kinase kinase kinase YODA-like isoform X2 [Coffea arabica]	-inf	-inf	down
XM_027209878.1	insulin-degrading enzyme-like 1, peroxisomal isoform X1 [Coffea arabica]	-inf	-inf	down
XM_027228548.1	premnaspirodiene oxygenase-like [Coffea arabica]	-inf	-inf	down
gene-LOC113703494	probable (S)-N-methylcoclaurine 3'-hydroxylase isozyme 2 [Coffea eugenioides]	-inf	-inf	down
XM_027255494.1	uncharacterized protein At2g38710-like [Coffea arabica]	-inf	-inf	down
XM_027267689.1	GATA transcription factor 28-like isoform X1 [Coffea arabica]	-inf	-inf	down
XM_027214624.1	protein NRT1/ PTR FAMILY 2.7-like [Coffea arabica]	-inf	-inf	down
XM_027232538.1	auxin efflux carrier component 5-like isoform X1 [Coffea arabica]	-inf	-inf	down
XM_027221687.1	RAB11-binding protein RELCH homolog isoform X2 [Coffea arabica]	-inf	-inf	down
XM_027207406.1	cold-responsive protein kinase 1-like [Coffea arabica]	-inf	-inf	down
XM_027259459.1	ferric reduction oxidase 2-like [Coffea arabica]	-inf	-inf	down
XM_027239276.1	BRISC and BRCA1-A complex member 2-like isoform X2 [Coffea arabica]	-inf	-inf	down
XM_027250436.1	3-methyl-2-oxobutanoate hydroxymethyltransferase 1, mitochondrial-like isoform X1 [Coffea arabica]	-inf	-inf	down
XM_027240011.1	unnamed protein product [Coffea canephora]	-inf	-inf	down
XM_027217746.1	uncharacterized protein LOC113698075 [Coffea arabica]	-inf	-inf	down
XM_027224906.1	uncharacterized protein LOC113703514 isoform X1 [Coffea arabica]	-inf	-inf	down
XM_027205711.1	alpha,alpha-trehalose-phosphate synthase [UDP-forming] 1 [Coffea arabica]	-inf	-inf	down
XM_027218945.1	ribosome biogenesis protein BOP1 homolog isoform X6 [Coffea arabica]	-inf	-inf	down
XM_027240837.1	protein CHUP1, chloroplastic isoform X1 [Coffea arabica]	-inf	-inf	down
XM_027207819.1	non-specific lipid-transfer protein-like protein At2g13820 [Coffea arabica]	-inf	-inf	down
XM_027226435.1	E3 ubiquitin-protein ligase RHF2A [Coffea arabica]	-inf	-inf	down
XM_027223073.1	protein SPT2 homolog isoform X2 [Coffea arabica]	-inf	-inf	down
XM_027207670.1	cell division control protein 2 homolog D [Coffea arabica]	-inf	-inf	down
XM_027238791.1	ACT domain-containing protein ACR3-like isoform X3 [Coffea arabica]	-inf	-inf	down
XM_027209971.1	GDSL esterase/lipase 5-like [Coffea arabica]	-inf	-inf	down
XM_027254332.1	mitochondrial carrier protein MTM1-like [Coffea arabica]	-inf	-inf	down
XM_027205366.1	nucleolar complex protein 3 homolog [Coffea arabica]	-inf	-inf	down
XM_027212138.1	organic cation/carnitine transporter 7-like [Coffea arabica]	-inf	-inf	down
XM_027257801.1	beta-hexosaminidase 2-like [Coffea arabica]	-inf	-inf	down
XM_027251237.1	protein SYM1-like isoform X1 [Coffea arabica]	-inf	-inf	down
XM_027260787.1	serine/threonine-protein kinase tricorner [Coffea arabica]	-inf	-inf	down
XM_027260217.1	ABC transporter C family member 4-like [Coffea arabica]	-inf	-inf	down
XM_027260684.1	actin-related protein 9 isoform X3 [Coffea arabica]	-inf	-inf	down
XM_027270477.1	aspartyl protease family protein At5g10770-like [Coffea arabica]	-inf	-inf	down
XM_027246199.1	mitochondrial inner membrane protease ATP23 isoform X1 [Coffea arabica]	-inf	-inf	down
XM_027270562.1	protein MICRORCHIDIA 6 isoform X1 [Coffea arabica]	-inf	-inf	down
XM_027242549.1	zinc finger protein GAI-ASSOCIATED FACTOR 1-like [Coffea arabica]	-inf	-inf	down
XM_027268800.1	hexokinase-1-like [Coffea arabica]	-inf	-inf	down
XM_027215621.1	uncharacterized protein LOC113696225 [Coffea arabica]	-inf	-inf	down
XM_027244442.1	ABC transporter B family member 26, chloroplastic isoform X2 [Coffea arabica]	-inf	-inf	down
XM_027235420.1	putative E3 ubiquitin-protein ligase LIN-1 isoform X4 [Coffea arabica]	-inf	-inf	down
XM_027208454.1	rab3 GTPase-activating protein catalytic subunit-like isoform X2 [Coffea arabica]	-inf	-inf	down
XR_003449091.1	AMP deaminase-like isoform X4 [Coffea arabica]	-inf	-inf	down
XM_027230416.1	probable galacturonosyltransferase 4 isoform X2 [Coffea arabica]	-inf	-inf	down
XM_027205452.1	uncharacterized protein LOC113687918 [Coffea arabica]	-inf	-inf	down
XM_027239050.1	transcriptional corepressor SEUSS-like [Coffea arabica]	-inf	-inf	down
XM_027242746.1	uncharacterized protein LOC113717902 isoform X1 [Coffea arabica]	-inf	-inf	down
XM_027256429.1	cationic peroxidase 1-like [Coffea arabica]	-inf	-inf	down
XM_027270507.1	pyrophosphate-energized membrane proton pump 3 [Coffea arabica]	-inf	-inf	down
XM_027237813.1	thiamine-repressible mitochondrial transport protein THI74 [Coffea arabica]	-inf	-inf	down
XM_027223957.1	nuclear transcription factor Y subunit A-3-like isoform X2 [Coffea arabica]	-inf	-inf	down
XM_027220328.1	alpha-mannosidase-like isoform X2 [Coffea arabica]	-inf	-inf	down
XM_027220573.1	pyridoxal kinase-like isoform X2 [Coffea arabica]	-inf	-inf	down
XM_027271371.1	protein DETOXIFICATION 19-like isoform X2 [Coffea arabica]	-inf	-inf	down

## Sheet: DEGs Obatã
Supplementary Table 1. Differentially expressed genes (DEGs) identified in Obatã cultivar
* Fold change (fc) ratio means = hexanoic acid/ control plants
ID Coffee	Description	fc	log2(fc)	regulation
XM_027225327.1	bark storage protein A-like [Coffea arabica]	0.0365383	-4.77445	down
gene-LOC113715020	laccase-15-like [Sesamum indicum]	0.0481557	-4.37615	down
XM_027213576.1	synaptotagmin-5-like [Coffea arabica]	0.0628544	-3.99184	down
XM_027222657.1	LMBR1 domain-containing protein 2 homolog A-like isoform X1 [Coffea arabica]	0.0738983	-3.75831	down
XM_027208105.1	acidic endochitinase-like [Coffea arabica]	0.0796059	-3.65098	down
gene-LOC113731273	unnamed protein product [Coffea canephora]	0.0878354	-3.50905	down
XM_027223363.1	glycosyltransferase 6-like [Coffea arabica]	0.0984669	-3.34422	down
gene-LOC113742769	protein NRT1/ PTR FAMILY 2.11-like [Coffea eugenioides]	0.098979	-3.33673	down
XM_027219072.1	epidermis-specific secreted glycoprotein EP1-like [Coffea arabica]	0.116658	-3.09964	down
XM_027236102.1	iridoid synthase CYC2-like [Coffea arabica]	0.129642	-2.9474	down
XM_027218546.1	probable metal-nicotianamine transporter YSL7 isoform X1 [Coffea arabica]	0.149875	-2.73817	down
XM_027206132.1	mannan endo-1,4-beta-mannosidase 2-like [Coffea arabica]	0.152202	-2.71595	down
XM_027238875.1	uncharacterized protein LOC113714796 [Coffea arabica]	0.1611	-2.63398	down
XM_027254142.1	caffeic acid 3-O-methyltransferase-like [Coffea arabica]	0.171961	-2.53984	down
XM_027259033.1	nicotianamine synthase-like [Coffea arabica]	0.176508	-2.5022	down
XM_027270023.1	shikimate O-hydroxycinnamoyltransferase [Coffea arabica]	0.177437	-2.49462	down
XM_027257749.1	glutathione transferase GST 23-like [Coffea arabica]	0.179657	-2.47669	down
XM_027228231.1	glutathione S-transferase T1-like [Coffea arabica]	0.184548	-2.43793	down
XM_027213844.1	uncharacterized protein LOC113775125 isoform X1 [Coffea eugenioides]	0.189257	-2.40158	down
XM_027271655.1	anthocyanidin 3-O-glucosyltransferase 2-like [Coffea arabica]	0.194766	-2.36019	down
XM_027260693.1	deacetoxyvindoline 4-hydroxylase-like isoform X1 [Coffea arabica]	0.197913	-2.33706	down
XM_027238426.1	probable receptor-like serine/threonine-protein kinase At5g57670 [Coffea arabica]	0.201741	-2.30942	down
XM_027218340.1	TGACG-sequence-specific DNA-binding protein TGA-1A-like [Coffea arabica]	0.205629	-2.28188	down
XM_027226050.1	uncharacterized protein LOC113704260 [Coffea arabica]	0.208874	-2.2593	down
XM_027235122.1	putative 1-phosphatidylinositol-3-phosphate 5-kinase FAB1D [Coffea arabica]	0.209296	-2.25639	down
XM_027242502.1	alpha,alpha-trehalose-phosphate synthase [UDP-forming] 6-like [Coffea arabica]	0.210785	-2.24615	down
XM_027265297.1	uncharacterized protein LOC113738114 [Coffea arabica]	0.215279	-2.21572	down
XM_027205782.1	putative aconitate hydratase, cytoplasmic isoform X1 [Coffea arabica]	0.225053	-2.15166	down
XM_027240055.1	methylenetetrahydrofolate reductase 2-like [Coffea arabica]	0.228715	-2.12837	down
XM_027250197.1	unnamed protein product [Coffea canephora]	0.236614	-2.07939	down
gene-LOC113725793	unnamed protein product [Coffea canephora]	0.23755	-2.0737	down
XM_027266953.1	respiratory burst oxidase homolog protein C-like [Coffea arabica]	0.24045	-2.05619	down
XM_027219489.1	ATP-dependent RNA helicase-like protein DB10 isoform X2 [Coffea arabica]	0.245094	-2.0286	down
XM_027205449.1	uncharacterized protein LOC113687918 [Coffea arabica]	0.248819	-2.00683	down
XM_027267294.1	LOW QUALITY PROTEIN: PTI1-like tyrosine-protein kinase At3g15890 [Coffea arabica]	0.249376	-2.00361	down
XM_027263201.1	glutathione reductase, chloroplastic [Coffea arabica]	0.256849	-1.96101	down
XM_027270540.1	alanine aminotransferase 2-like [Coffea arabica]	0.258678	-1.95077	down
XM_027267038.1	enolase 1, chloroplastic [Coffea arabica]	0.264466	-1.91884	down
XM_027216669.1	acyl-coenzyme A oxidase 4, peroxisomal-like [Coffea arabica]	0.268729	-1.89578	down
gene-LOC113699034	metal transporter Nramp3-like [Coffea arabica]	0.2713	-1.88204	down
XM_027244658.1	uncharacterized protein LOC113719459 [Coffea arabica]	0.273953	-1.868	down
XM_027213828.1	S-adenosylmethionine synthase 3 [Coffea arabica]	0.276609	-1.85408	down
XM_027230485.1	ABC transporter C family member 2-like [Coffea arabica]	0.279257	-1.84033	down
XM_027220840.1	PLAT domain-containing protein 3-like [Coffea arabica]	0.285256	-1.80967	down
XM_027217678.1	actin-7 [Coffea arabica]	0.285442	-1.80873	down
XM_027271163.1	farnesyl pyrophosphate synthase 1-like [Coffea arabica]	0.286931	-1.80123	down
XM_027207574.1	26S proteasome non-ATPase regulatory subunit 2 homolog A [Coffea arabica]	0.287814	-1.79679	down
XM_027252113.1	probable protein disulfide-isomerase A6 [Coffea arabica]	0.299835	-1.73776	down
XM_027256810.1	leucine-rich repeat protein 2-like [Coffea arabica]	0.301398	-1.73026	down
XM_027263040.1	stem-specific protein TSJT1-like [Coffea arabica]	0.303427	-1.72058	down
XM_027214974.1	40S ribosomal protein S4-1 [Coffea arabica]	0.305987	-1.70846	down
XM_027270860.1	protein LURP-one-related 8-like [Coffea arabica]	0.306322	-1.70688	down
XM_027249163.1	phenylalanine ammonia-lyase [Coffea arabica]	0.312471	-1.6782	down
XM_027239781.1	putative late blight resistance protein homolog R1A-3 [Coffea arabica]	0.315103	-1.66611	down
XM_027250092.1	transcription factor HHO2-like [Coffea arabica]	3.62764	1.85903	up
XM_027210773.1	uncharacterized protein LOC113692377 isoform X1 [Coffea arabica]	4.75572	2.24966	up
XM_027260963.1	protein SULFUR DEFICIENCY-INDUCED 1-like [Coffea arabica]	4.83336	2.27303	up
XM_027255411.1	rubisco accumulation factor 1.1, chloroplastic-like [Coffea arabica]	5.39934	2.43278	up
XM_027229052.1	pheophorbide a oxygenase, chloroplastic-like [Coffea arabica]	5.88143	2.55617	up
XM_027262536.1	transcription factor MYB12-like [Coffea arabica]	5.90651	2.56231	up
XM_027255400.1	probable low-specificity L-threonine aldolase 1 isoform X1 [Coffea arabica]	6.23751	2.64097	up
XM_027231394.1	heat shock cognate 70 kDa protein-like [Coffea arabica]	6.42088	2.68277	up
XM_027258447.1	protein ZINC INDUCED FACILITATOR-LIKE 1-like isoform X1 [Coffea arabica]	6.99283	2.80588	up
XM_027215237.1	50S ribosomal protein 5 alpha, chloroplastic-like [Coffea arabica]	7.6856	2.94216	up
XM_027225082.1	cucumisin-like [Coffea arabica]	8.14173	3.02534	up
XM_027229090.1	17.3 kDa class II heat shock protein-like [Coffea arabica]	8.7143	3.12338	up
XM_027238360.1	pre-mRNA-processing factor 39 isoform X1 [Coffea arabica]	8.82354	3.14136	up
XM_027260312.1	squamosa promoter-binding-like protein 7 isoform X2 [Coffea arabica]	11.0594	3.4672	up
XR_003451905.1	unnamed protein product [Coffea canephora]	13.7854	3.78507	up
XM_027255085.1	17.4 kDa class I heat shock protein-like [Coffea arabica]	14.2366	3.83153	up
XM_027242587.1	18.5 kDa class I heat shock protein-like [Coffea arabica]	16.3921	4.03493	up
XM_027243796.1	small heat shock protein, chloroplastic-like [Coffea arabica]	38.0349	5.24925	up
XM_027205876.1	serine/threonine-protein phosphatase 5 isoform X1 [Coffea arabica]	40.5534	5.34175	up
XM_027255716.1	pentatricopeptide repeat-containing protein At1g60770-like isoform X1 [Coffea arabica]	49.6577	5.63395	up
XM_027251295.1	cytochrome P450 87A3-like isoform X2 [Coffea arabica]	-inf	-inf	down
XM_027246197.1	pectate lyase-like [Coffea arabica]	-inf	-inf	down
XM_027211074.1	40S ribosomal protein S4-1 [Coffea arabica]	-inf	-inf	down
XM_027216569.1	ruBisCO large subunit-binding protein subunit beta, chloroplastic-like [Coffea arabica]	-inf	-inf	down
XM_027260241.1	cullin-1-like [Coffea arabica]	-inf	-inf	down
XM_027211122.1	transcription factor LHW-like [Coffea eugenioides]	-inf	-inf	down
XM_027241857.1	unnamed protein product [Coffea canephora]	-inf	-inf	down
XM_027252222.1	shaggy-related protein kinase alpha [Coffea arabica]	-inf	-inf	down
XM_027234732.1	extensin-2-like [Coffea arabica]	-inf	-inf	down
XM_027269844.1	topless-related protein 1-like isoform X2 [Coffea arabica]	-inf	-inf	down
XM_027257515.1	methionine S-methyltransferase isoform X1 [Coffea arabica]	-inf	-inf	down
XM_027261650.1	phosphate transporter PHO1-like [Coffea arabica]	-inf	-inf	down
XM_027209627.1	uncharacterized protein LOC113691482 isoform X2 [Coffea arabica]	-inf	-inf	down
XM_027270010.1	LOW QUALITY PROTEIN: probable xyloglucan endotransglucosylase/hydrolase protein 32 [Coffea arabica]	-inf	-inf	down
XM_027216545.1	alpha-L-arabinofuranosidase 1-like [Coffea arabica]	-inf	-inf	down
XM_027270557.1	ABC transporter C family member 8 [Coffea arabica]	-inf	-inf	down
XM_027210581.1	topless-related protein 4-like isoform X1 [Coffea arabica]	-inf	-inf	down
XM_027270507.1	pyrophosphate-energized membrane proton pump 3 [Coffea arabica]	-inf	-inf	down
XM_027224078.1	probable aquaporin TIP-type RB7-18C isoform X1 [Coffea arabica]	-inf	-inf	down
XM_027228264.1	pleiotropic drug resistance protein 1-like [Coffea arabica]	-inf	-inf	down
XM_027242737.1	uncharacterized protein LOC113717877 isoform X4 [Coffea arabica]	-inf	-inf	down
XM_027215185.1	ethylene-insensitive protein 2 isoform X2 [Coffea arabica]	-inf	-inf	down
XM_027235545.1	AT-rich interactive domain-containing protein 5 [Coffea arabica]	-inf	-inf	down
XM_027261117.1	selenium-binding protein 1-like [Coffea arabica]	-inf	-inf	down
XM_027249500.1	protein SMG7L-like [Coffea arabica]	-inf	-inf	down
XM_027264226.1	mitochondrial proton/calcium exchanger protein-like [Coffea arabica]	-inf	-inf	down
XM_027257332.1	phosphatidylinositol 4-phosphate 5-kinase 8-like isoform X1 [Coffea arabica]	-inf	-inf	down
XM_027226435.1	E3 ubiquitin-protein ligase RHF2A [Coffea arabica]	-inf	-inf	down
XM_027217038.1	probable cyclic nucleotide-gated ion channel 5 [Coffea arabica]	-inf	-inf	down
XM_027230229.1	uncharacterized protein LOC113707862 isoform X4 [Coffea arabica]	-inf	-inf	down
XM_027257869.1	clustered mitochondria protein-like [Coffea arabica]	-inf	-inf	down
XM_027250166.1	E3 ubiquitin-protein ligase MBR2-like isoform X1 [Coffea arabica]	-inf	-inf	down
XM_027209839.1	protein SMG7-like [Coffea arabica]	-inf	-inf	down
XM_027251287.1	uncharacterized protein LOC113727252 isoform X2 [Coffea arabica]	-inf	-inf	down
XM_027233020.1	brefeldin A-inhibited guanine nucleotide-exchange protein 5-like isoform X1 [Coffea arabica]	-inf	-inf	down
XM_027216358.1	uncharacterized protein LOC113696977 isoform X1 [Coffea arabica]	-inf	-inf	down
XM_027230486.1	ABC transporter C family member 2-like [Coffea arabica]	-inf	-inf	down
XM_027228626.1	AP-2 complex subunit alpha-1-like isoform X1 [Coffea arabica]	-inf	-inf	down
XM_027258528.1	protein NETWORKED 1D-like [Coffea arabica]	-inf	-inf	down
XM_027218231.1	uncharacterized protein LOC113698414 [Coffea arabica]	-inf	-inf	down
XM_027231213.1	ethylene-responsive transcription factor RAP2-7-like isoform X2 [Coffea arabica]	-inf	-inf	down
XM_027223743.1	protein CHROMATIN REMODELING 5 isoform X1 [Coffea arabica]	-inf	-inf	down
XM_027211283.1	BEL1-like homeodomain protein 1 [Coffea arabica]	-inf	-inf	down
XM_027209206.1	NADPH-dependent aldo-keto reductase, chloroplastic-like [Coffea arabica]	-inf	-inf	down
XM_027205879.1	serine/threonine-protein phosphatase 5 isoform X4 [Coffea arabica]	-inf	-inf	down
XM_027218192.1	uncharacterized protein LOC113698383 [Coffea arabica]	-inf	-inf	down
XM_027232334.1	uncharacterized protein LOC113709547 isoform X2 [Coffea arabica]	-inf	-inf	down
XM_027270594.1	ubiquitin carboxyl-terminal hydrolase 6-like isoform X2 [Coffea arabica]	-inf	-inf	down
XM_027224753.1	serine/threonine-protein kinase BSK7-like [Coffea arabica]	-inf	-inf	down
XM_027256035.1	transcription factor VOZ1-like [Coffea arabica]	-inf	-inf	down
XM_027246168.1	glucose-6-phosphate 1-dehydrogenase, cytoplasmic isoform [Coffea eugenioides]	-inf	-inf	down
XM_027254235.1	unnamed protein product [Coffea canephora]	-inf	-inf	down
XM_027259679.1	uncharacterized protein LOC113733331 [Coffea arabica]	-inf	-inf	down
XM_027235078.1	WAT1-related protein At1g44800-like [Coffea arabica]	-inf	-inf	down
XM_027213127.1	TBC1 domain family member 15-like isoform X2 [Coffea arabica]	-inf	-inf	down
XM_027236136.1	auxilin-related protein 2-like [Coffea arabica]	-inf	-inf	down
XM_027259459.1	ferric reduction oxidase 2-like [Coffea arabica]	-inf	-inf	down
XM_027227251.1	peptidyl-prolyl cis-trans isomerase CYP95-like isoform X1 [Coffea arabica]	-inf	-inf	down
XM_027238245.1	ABC transporter C family member 5 [Coffea arabica]	-inf	-inf	down
XM_027248203.1	uncharacterized Rho GTPase-activating protein At5g61530 isoform X1 [Coffea arabica]	-inf	-inf	down
XM_027233627.1	uncharacterized protein LOC113710559 isoform X2 [Coffea arabica]	-inf	-inf	down
XM_027251560.1	myosin-binding protein 1-like [Coffea arabica]	-inf	-inf	down
XM_027243920.1	AP-1 complex subunit gamma-2-like isoform X2 [Coffea arabica]	-inf	-inf	down
XM_027260787.1	serine/threonine-protein kinase tricorner [Coffea arabica]	-inf	-inf	down
XM_027214910.1	palmitoyl-acyl carrier protein thioesterase, chloroplastic [Coffea arabica]	-inf	-inf	down
XM_027222920.1	heptahelical transmembrane protein 4-like [Coffea arabica]	-inf	-inf	down
XM_027260662.1	cellulose synthase A catalytic subunit 7 [UDP-forming]-like isoform X2 [Coffea arabica]	-inf	-inf	down
XM_027212127.1	uncharacterized protein LOC113693585 [Coffea arabica]	-inf	-inf	down
XM_027247914.1	uncharacterized protein LOC113724984 [Coffea arabica]	-inf	-inf	down
XM_027264161.1	uncharacterized protein LOC113736939 [Coffea arabica]	-inf	-inf	down
XM_027253863.1	cytochrome P450 87A3-like [Coffea arabica]	-inf	-inf	down
XM_027231114.1	heterogeneous nuclear ribonucleoprotein 1-like isoform X1 [Coffea arabica]	-inf	-inf	down
XM_027270027.1	transportin MOS14 isoform X2 [Coffea arabica]	-inf	-inf	down
XM_027231035.1	calcium permeable stress-gated cation channel 1-like [Coffea arabica]	-inf	-inf	down
XM_027254403.1	dnaJ protein ERDJ2A-like [Coffea arabica]	-inf	-inf	down
XM_027213882.1	AMP deaminase-like isoform X4 [Coffea arabica]	-inf	-inf	down
XM_027260709.1	uncharacterized protein LOC113734274 isoform X4 [Coffea arabica]	-inf	-inf	down
XM_027210577.1	probable serine/threonine-protein kinase WNK5 isoform X2 [Coffea arabica]	-inf	-inf	down
XM_027246224.1	uncharacterized protein LOC113722973 isoform X1 [Coffea arabica]	-inf	-inf	down
XM_027224052.1	dof zinc finger protein DOF4.6-like isoform X2 [Coffea arabica]	-inf	-inf	down
XM_027256536.1	protein DETOXIFICATION 33-like [Coffea arabica]	-inf	-inf	down
XM_027214229.1	villin-4-like [Coffea arabica]	-inf	-inf	down
XM_027236323.1	transcriptional corepressor SEUSS-like [Coffea arabica]	-inf	-inf	down
XM_027249428.1	protein RTF1 homolog [Coffea arabica]	-inf	-inf	down
XM_027215631.1	transcription elongation factor SPT6 homolog isoform X2 [Coffea arabica]	-inf	-inf	down
XM_027206312.1	putative late blight resistance protein homolog R1A-3 [Coffea arabica]	-inf	-inf	down
XM_027234988.1	RNA-binding protein 38-like isoform X5 [Coffea arabica]	-inf	-inf	down
XM_027243313.1	cytochrome P450 71A1-like [Coffea arabica]	-inf	-inf	down
XM_027256357.1	SH3 domain-containing protein 2-like isoform X2 [Coffea arabica]	-inf	-inf	down
XM_027256414.1	uncharacterized protein LOC113731256 isoform X2 [Coffea arabica]	-inf	-inf	down
XR_003458496.1	translocase of chloroplast 120, chloroplastic-like [Coffea arabica]	-inf	-inf	down
XM_027244559.1	chaperone protein dnaJ 15-like [Coffea arabica]	-inf	-inf	down
XM_027242122.1	probable small nuclear ribonucleoprotein Sm D2 [Coffea arabica]	-inf	-inf	down
XM_027224646.1	probable inactive purple acid phosphatase 27 [Coffea arabica]	-inf	-inf	down
XM_027228758.1	O-glucosyltransferase rumi homolog isoform X2 [Coffea arabica]	-inf	-inf	down
XM_027232991.1	cytochrome P450 71A1-like isoform X1 [Coffea arabica]	-inf	-inf	down
XM_027242604.1	probable alpha,alpha-trehalose-phosphate synthase [UDP-forming] 9 [Coffea arabica]	-inf	-inf	down
XM_027228561.1	protein WVD2-like 5 isoform X2 [Coffea arabica]	-inf	-inf	down
XM_027249710.1	endoribonuclease Dicer homolog 2-like isoform X1 [Coffea arabica]	-inf	-inf	down
XM_027229171.1	chaperone protein ClpB4, mitochondrial isoform X1 [Coffea arabica]	-inf	-inf	down
XM_027268913.1	transcription initiation factor TFIID subunit 2 isoform X2 [Coffea arabica]	-inf	-inf	down
XM_027267996.1	unnamed protein product [Coffea canephora]	-inf	-inf	down
XM_027257019.1	transcription factor bHLH143-like [Coffea arabica]	-inf	-inf	down
XM_027257264.1	probable protein S-acyltransferase 14 isoform X1 [Coffea arabica]	-inf	-inf	down
XR_003454680.1	receptor-like protein EIX1 [Coffea arabica]	-inf	-inf	down
XM_027222552.1	kinesin-like protein KIN-14E isoform X1 [Coffea arabica]	-inf	-inf	down
XM_027262367.1	fumarate hydratase 1, mitochondrial-like [Coffea arabica]	-inf	-inf	down
XM_027209779.1	FT-interacting protein 7-like [Coffea arabica]	-inf	-inf	down
XM_027214474.1	phosphatidate phosphatase PAH1-like isoform X2 [Coffea arabica]	-inf	-inf	down
XM_027260942.1	probable pectate lyase 8 [Coffea arabica]	-inf	-inf	down
XM_027209313.1	uncharacterized protein LOC113691111 [Coffea arabica]	-inf	-inf	down
XM_027212898.1	polyadenylate-binding protein 5-like isoform X3 [Coffea arabica]	-inf	-inf	down
XM_027266800.1	protein STRUBBELIG-RECEPTOR FAMILY 7 [Coffea arabica]	-inf	-inf	down
XM_027267266.1	uncharacterized protein LOC113739872 isoform X2 [Coffea arabica]	-inf	-inf	down
XM_027240887.1	uncharacterized protein LOC113716514 isoform X1 [Coffea arabica]	-inf	-inf	down
XM_027258461.1	protein unc-13 homolog isoform X2 [Coffea arabica]	-inf	-inf	down
XM_027267345.1	protein TIFY 6B-like isoform X2 [Coffea arabica]	-inf	-inf	down
XM_027252439.1	elongation factor 1-alpha-like [Coffea arabica]	-inf	-inf	down
XM_027205663.1	probable E3 ubiquitin-protein ligase ZFP1 isoform X1 [Coffea arabica]	-inf	-inf	down
XM_027256762.1	protein NETWORKED 4A-like [Coffea arabica]	-inf	-inf	down
XM_027209928.1	uncharacterized protein LOC113692910 [Coffea arabica]	-inf	-inf	down
XM_027256391.1	RNA-binding protein 28 isoform X2 [Coffea arabica]	-inf	-inf	down
XM_027241007.1	probable methyltransferase At1g27930 [Coffea arabica]	-inf	-inf	down
XM_027242801.1	uncharacterized protein LOC113717947 [Coffea arabica]	-inf	-inf	down
XM_027271811.1	probable disease resistance protein At4g27220 isoform X5 [Coffea arabica]	-inf	-inf	down
XM_027256724.1	filament-like plant protein 7 [Coffea arabica]	-inf	-inf	down
XM_027229351.1	serine carboxypeptidase-like [Coffea arabica]	-inf	-inf	down
XM_027255958.1	mediator of RNA polymerase II transcription subunit 16-like isoform X1 [Coffea arabica]	-inf	-inf	down
XM_027231367.1	probable protein phosphatase 2C 33 [Coffea arabica]	-inf	-inf	down
XM_027210802.1	3-hydroxyisobutyryl-CoA hydrolase-like protein 3, mitochondrial isoform X2 [Coffea arabica]	-inf	-inf	down
XM_027270818.1	E3 ubiquitin-protein ligase RGLG2-like [Coffea arabica]	-inf	-inf	down
XM_027269999.1	zinc finger protein BRUTUS-like At1g74770 isoform X1 [Coffea arabica]	-inf	-inf	down
XM_027223073.1	protein SPT2 homolog isoform X2 [Coffea arabica]	-inf	-inf	down
XM_027261791.1	uncharacterized protein LOC113734979 [Coffea arabica]	-inf	-inf	down
XM_027210958.1	villin-4-like [Coffea arabica]	-inf	-inf	down
XM_027255111.1	protein NEDD1 isoform X2 [Coffea arabica]	-inf	-inf	down
XM_027225098.1	BTB/POZ domain-containing protein POB1-like isoform X2 [Coffea arabica]	-inf	-inf	down
XM_027250736.1	E3 ubiquitin-protein ligase BRE1-like 1 isoform X2 [Coffea arabica]	-inf	-inf	down
XM_027212326.1	regulator of MON1-CCZ1 complex-like [Coffea arabica]	-inf	-inf	down
XM_027235890.1	unnamed protein product [Coffea canephora]	-inf	-inf	down
XM_027256657.1	2-hydroxyisoflavanone dehydratase-like [Coffea arabica]	-inf	-inf	down
XM_027271354.1	cellulose synthase-like protein H1 isoform X2 [Coffea arabica]	-inf	-inf	down
XM_027243757.1	calmodulin-binding transcription activator 4-like isoform X2 [Coffea arabica]	-inf	-inf	down
XM_027269962.1	uncharacterized protein LOC113742199 [Coffea arabica]	-inf	-inf	down
XM_027233133.1	probable 26S proteasome non-ATPase regulatory subunit 3 [Coffea arabica]	-inf	-inf	down
XM_027235991.1	IST1 homolog [Coffea arabica]	-inf	-inf	down
XM_027248113.1	peptidyl-prolyl cis-trans isomerase FKBP53-like isoform X1 [Coffea arabica]	-inf	-inf	down
XM_027246779.1	rho GTPase-activating protein 7-like isoform X2 [Coffea arabica]	-inf	-inf	down
XM_027211289.1	ubiquitin carboxyl-terminal hydrolase 8-like isoform X1 [Coffea eugenioides]	-inf	-inf	down
XM_027254648.1	peptidyl-prolyl cis-trans isomerase FKBP53-like isoform X1 [Coffea arabica]	-inf	-inf	down
XM_027228869.1	beta-adaptin-like protein A isoform X2 [Coffea arabica]	-inf	-inf	down
XM_027239378.1	mechanosensitive ion channel protein 2, chloroplastic-like isoform X2 [Coffea arabica]	-inf	-inf	down
XM_027249173.1	protein ENHANCED DISEASE RESISTANCE 2-like isoform X2 [Coffea arabica]	-inf	-inf	down
XM_027206824.1	vacuolar cation/proton exchanger 3-like isoform X1 [Coffea arabica]	-inf	-inf	down
XM_027223638.1	8-hydroxygeraniol dehydrogenase-like [Coffea arabica]	-inf	-inf	down
XM_027236573.1	mitotic spindle checkpoint protein BUBR1 [Coffea arabica]	-inf	-inf	down
XM_027239368.1	alcohol dehydrogenase-like 1 isoform X2 [Coffea arabica]	-inf	-inf	down
XM_027233906.1	peroxidase 9-like [Coffea arabica]	-inf	-inf	down
XM_027234019.1	serine carboxypeptidase-like 11 isoform X2 [Coffea arabica]	-inf	-inf	down
XM_027252111.1	uncharacterized protein LOC113727770 isoform X1 [Coffea arabica]	-inf	-inf	down
XR_003460274.1	U2 small nuclear ribonucleoprotein B''-like [Coffea arabica]	-inf	-inf	down
XM_027270562.1	protein MICRORCHIDIA 6 isoform X1 [Coffea arabica]	-inf	-inf	down
XM_027205992.1	transmembrane E3 ubiquitin-protein ligase FLY2-like [Coffea arabica]	-inf	-inf	down
XM_027271778.1	cytochrome P450 CYP72A219-like isoform X2 [Coffea arabica]	-inf	-inf	down
XM_027252364.1	myosin-9 isoform X2 [Coffea arabica]	-inf	-inf	down
XM_027216547.1	alpha-L-arabinofuranosidase 1-like [Coffea arabica]	-inf	-inf	down
XM_027256396.1	BEL1-like homeodomain protein 7 [Coffea arabica]	-inf	-inf	down
XM_027213967.1	protein transport protein Sec24-like At3g07100 [Coffea arabica]	-inf	-inf	down
XM_027241035.1	protein DETOXIFICATION 14-like [Coffea arabica]	-inf	-inf	down
XM_027219109.1	succinate dehydrogenase [ubiquinone] iron-sulfur subunit 2, mitochondrial-like [Coffea arabica]	-inf	-inf	down
XM_027220756.1	protein NLP2-like isoform X2 [Coffea arabica]	-inf	-inf	down
XM_027246429.1	AT-hook motif nuclear-localized protein 1-like isoform X2 [Coffea arabica]	-inf	-inf	down
XM_027234824.1	uncharacterized protein LOC113711659 [Coffea arabica]	-inf	-inf	down
XM_027257345.1	importin-4-like [Coffea arabica]	-inf	-inf	down
XM_027241345.1	ubiquitin-like modifier-activating enzyme atg7 isoform X1 [Coffea arabica]	-inf	-inf	down
XM_027222362.1	uncharacterized protein DDB_G0290685-like [Coffea arabica]	-inf	-inf	down
XM_027214776.1	F-box/LRR-repeat protein 14-like isoform X1 [Coffea arabica]	-inf	-inf	down
XM_027241080.1	protein SDA1 homolog isoform X2 [Coffea arabica]	-inf	-inf	down
XM_027213852.1	beta-amyrin 28-monooxygenase-like [Coffea arabica]	-inf	-inf	down
XM_027231301.1	ATP-dependent RNA helicase DEAH12, chloroplastic-like [Coffea arabica]	-inf	-inf	down
XM_027270063.1	polyadenylate-binding protein-interacting protein 4-like isoform X2 [Coffea arabica]	-inf	-inf	down
XM_027232988.1	nucleolar complex protein 2 homolog isoform X1 [Coffea arabica]	-inf	-inf	down
XM_027260271.1	unnamed protein product [Coffea canephora]	-inf	-inf	down
XM_027233336.1	transcription initiation factor TFIID subunit 5-like [Coffea arabica]	-inf	-inf	down
XM_027251725.1	translation initiation factor eIF-2B subunit epsilon-like isoform X4 [Coffea arabica]	-inf	-inf	down
XM_027232465.1	probable serine/threonine-protein kinase PBL7 isoform X1 [Coffea arabica]	-inf	-inf	down
XM_027256375.1	DNA replication licensing factor MCM4 [Coffea arabica]	-inf	-inf	down
XM_027270433.1	E3 ubiquitin-protein ligase KEG-like [Coffea arabica]	-inf	-inf	down
XM_027246169.1	glucose-6-phosphate 1-dehydrogenase, cytoplasmic isoform [Coffea eugenioides]	-inf	-inf	down
XM_027219204.1	O-fucosyltransferase 27-like isoform X2 [Coffea arabica]	-inf	-inf	down
XM_027249097.1	acyl-CoA-binding domain-containing protein 4-like [Coffea arabica]	-inf	-inf	down
XM_027224966.1	uncharacterized protein LOC113703565 [Coffea arabica]	-inf	-inf	down
XM_027227548.1	pentatricopeptide repeat-containing protein At5g25630-like [Coffea arabica]	-inf	-inf	down
XM_027233142.1	protein ROOT HAIR DEFECTIVE 3 homolog 2-like isoform X2 [Coffea arabica]	-inf	-inf	down
XM_027237409.1	membrane protein of ER body-like protein isoform X2 [Coffea arabica]	-inf	-inf	down
XM_027215325.1	uncharacterized protein LOC113696031 [Coffea arabica]	-inf	-inf	down
XM_027255047.1	transcription factor DIVARICATA-like [Coffea arabica]	-inf	-inf	down
XM_027215590.1	ethanolamine-phosphate cytidylyltransferase-like isoform X1 [Coffea arabica]	-inf	-inf	down
XM_027249734.1	uncharacterized protein LOC113726171 [Coffea arabica]	-inf	-inf	down
XM_027233268.1	CTP synthase-like isoform X1 [Coffea arabica]	-inf	-inf	down
XM_027216022.1	aladin-like isoform X2 [Coffea arabica]	-inf	-inf	down
XM_027205774.1	unnamed protein product [Coffea canephora]	-inf	-inf	down
XM_027243786.1	protein DETOXIFICATION 14-like [Coffea arabica]	-inf	-inf	down
XM_027267449.1	pentatricopeptide repeat-containing protein At1g80270, mitochondrial-like [Coffea arabica]	-inf	-inf	down
XM_027209195.1	calcium/calmodulin-regulated receptor-like kinase 1 [Coffea arabica]	-inf	-inf	down
XM_027233737.1	WAT1-related protein At2g39510-like [Coffea arabica]	-inf	-inf	down
XM_027260159.1	pumilio homolog 24-like isoform X2 [Coffea arabica]	-inf	-inf	down
XM_027255956.1	putative serine/threonine-protein kinase [Coffea arabica]	-inf	-inf	down
XM_027270244.1	ABC transporter I family member 17-like isoform X1 [Coffea arabica]	-inf	-inf	down
XM_027257981.1	alpha-N-acetylglucosaminidase-like [Coffea arabica]	-inf	-inf	down
XM_027254744.1	uncharacterized protein LOC113730214 isoform X1 [Coffea arabica]	-inf	-inf	down
XM_027224302.1	probable trehalose-phosphate phosphatase F [Coffea arabica]	-inf	-inf	down
XM_027260916.1	uncharacterized protein LOC113734389 [Coffea arabica]	-inf	-inf	down
XM_027232969.1	subtilisin-like protease SBT5.6 [Coffea arabica]	-inf	-inf	down
XM_027236338.1	cytochrome P450 CYP82D47-like isoform X1 [Coffea arabica]	-inf	-inf	down
XM_027229307.1	uncharacterized protein LOC113707142 [Coffea arabica]	-inf	-inf	down
XM_027225761.1	protein FAR1-RELATED SEQUENCE 3-like isoform X1 [Coffea arabica]	-inf	-inf	down
XR_003453381.1	uncharacterized protein DDB_G0271670-like [Coffea arabica]	-inf	-inf	down
XM_027219238.1	expansin-A10 [Coffea arabica]	-inf	-inf	down
XM_027212883.1	protein CHROMATIN REMODELING 19-like isoform X2 [Coffea arabica]	-inf	-inf	down
XM_027248402.1	WEB family protein At2g38370-like isoform X2 [Coffea arabica]	-inf	-inf	down
XM_027247823.1	probable inactive receptor kinase At4g23740 [Coffea arabica]	-inf	-inf	down
XM_027225141.1	E3 ubiquitin-protein ligase At1g63170 [Coffea arabica]	-inf	-inf	down
XM_027254035.1	histone acetyltransferase MCC1-like [Coffea arabica]	-inf	-inf	down
XM_027263889.1	uncharacterized protein LOC113736783 [Coffea arabica]	-inf	-inf	down
XM_027262783.1	peptidyl-prolyl cis-trans isomerase CYP21-4-like [Coffea arabica]	-inf	-inf	down
XM_027205466.1	zinc finger CCCH domain-containing protein 13-like isoform X1 [Coffea arabica]	-inf	-inf	down
XM_027231888.1	flavonoid 3'-monooxygenase-like [Coffea arabica]	-inf	-inf	down
XM_027236452.1	phosphoinositide phosphatase SAC1-like isoform X2 [Coffea arabica]	-inf	-inf	down
XM_027269792.1	protein KINESIN LIGHT CHAIN-RELATED 3-like [Coffea arabica]	-inf	-inf	down
XM_027215340.1	DEAD-box ATP-dependent RNA helicase 37-like isoform X1 [Coffea arabica]	-inf	-inf	down
XM_027264179.1	putative late blight resistance protein homolog R1B-17 [Coffea arabica]	-inf	-inf	down
XM_027264926.1	cytochrome P450 71A3-like [Coffea arabica]	-inf	-inf	down
XM_027236321.1	probably inactive leucine-rich repeat receptor-like protein kinase At5g48380 [Coffea arabica]	-inf	-inf	down
XM_027251700.1	WD repeat-containing protein 48 [Coffea arabica]	-inf	-inf	down
XM_027250436.1	3-methyl-2-oxobutanoate hydroxymethyltransferase 1, mitochondrial-like isoform X1 [Coffea arabica]	-inf	-inf	down
XM_027271122.1	probable 2-oxoglutarate-dependent dioxygenase AOP1 isoform X1 [Coffea arabica]	-inf	-inf	down
XM_027209947.1	DNA replication licensing factor MCM5-like [Coffea arabica]	-inf	-inf	down
XM_027208642.1	probable protein phosphatase 2C 52 [Coffea arabica]	-inf	-inf	down
XM_027262978.1	cytochrome P450 71A2-like [Coffea arabica]	-inf	-inf	down
XM_027270351.1	uncharacterized protein LOC113742521 isoform X1 [Coffea arabica]	-inf	-inf	down
XM_027239864.1	probable galacturonosyltransferase 6 [Coffea arabica]	-inf	-inf	down
XM_027235603.1	sucrose transport protein SUC4-like [Coffea arabica]	-inf	-inf	down
XM_027230416.1	probable galacturonosyltransferase 4 isoform X2 [Coffea arabica]	-inf	-inf	down
XM_027260528.1	protein tesmin/TSO1-like CXC 2 isoform X2 [Coffea arabica]	-inf	-inf	down
XM_027222562.1	ethylene-responsive transcription factor RAP2-4-like isoform X1 [Coffea arabica]	-inf	-inf	down
XM_027212955.1	DEAD-box ATP-dependent RNA helicase 10-like isoform X1 [Coffea arabica]	-inf	-inf	down
XM_027237708.1	WAT1-related protein At5g40230-like isoform X2 [Coffea arabica]	-inf	-inf	down
XM_027219058.1	ACT domain-containing protein ACR1-like [Coffea arabica]	-inf	-inf	down
XM_027239702.1	uncharacterized protein LOC113715484 [Coffea arabica]	-inf	-inf	down
XM_027267348.1	transcription factor BIM1-like isoform X1 [Coffea arabica]	-inf	-inf	down
XM_027224945.1	inactive poly [ADP-ribose] polymerase RCD1-like isoform X1 [Coffea arabica]	-inf	-inf	down
XM_027267175.1	uncharacterized protein LOC113739826 isoform X1 [Coffea arabica]	-inf	-inf	down
XM_027248750.1	uncharacterized protein LOC113725532 [Coffea arabica]	-inf	-inf	down
XM_027257000.1	3-methyl-2-oxobutanoate hydroxymethyltransferase 1, mitochondrial-like isoform X1 [Coffea arabica]	-inf	-inf	down
XM_027208454.1	rab3 GTPase-activating protein catalytic subunit-like isoform X2 [Coffea arabica]	-inf	-inf	down
XM_027231128.1	uncharacterized protein LOC113708607 isoform X1 [Coffea arabica]	-inf	-inf	down
XR_003458745.1	unnamed protein product [Coffea canephora]	-inf	-inf	down
XM_027250648.1	arginase 1, mitochondrial-like isoform X1 [Coffea arabica]	-inf	-inf	down
XM_027255715.1	pentatricopeptide repeat-containing protein At1g60770-like isoform X1 [Coffea arabica]	-inf	-inf	down
XM_027270061.1	probable serine/threonine-protein kinase PIX13 isoform X3 [Coffea arabica]	-inf	-inf	down
XM_027259465.1	serine/threonine-protein kinase Nek2-like isoform X2 [Coffea arabica]	-inf	-inf	down
XM_027222749.1	O-fucosyltransferase 27-like isoform X2 [Coffea arabica]	-inf	-inf	down
XM_027247821.1	probable inactive receptor kinase At4g23740 [Coffea arabica]	-inf	-inf	down
XM_027259013.1	dihydrolipoyl dehydrogenase 2, chloroplastic-like isoform X2 [Coffea arabica]	-inf	-inf	down
XM_027230933.1	interactor of constitutive active ROPs 3-like isoform X4 [Coffea arabica]	-inf	-inf	down
XM_027257077.1	cytochrome P450 714C2-like [Coffea eugenioides]	-inf	-inf	down
XM_027231174.1	subtilisin-like protease SBT2.2 isoform X2 [Coffea arabica]	-inf	-inf	down
XM_027225042.1	synaptotagmin-5-like isoform X1 [Coffea arabica]	-inf	-inf	down
XM_027257960.1	putative zinc transporter At3g08650 [Coffea arabica]	-inf	-inf	down
XM_027241719.1	receptor-like cytosolic serine/threonine-protein kinase RBK2 isoform X1 [Coffea arabica]	-inf	-inf	down
XM_027211284.1	BEL1-like homeodomain protein 1 [Coffea arabica]	-inf	-inf	down
XM_027241100.1	beta-1,3-galactosyltransferase GALT1-like [Coffea arabica]	-inf	-inf	down
XM_027264160.1	UPF0481 protein At3g47200-like [Coffea arabica]	-inf	-inf	down
XM_027229810.1	myb-like protein X isoform X1 [Coffea arabica]	-inf	-inf	down
XM_027210886.1	class V chitinase-like [Coffea arabica]	-inf	-inf	down
XR_003447898.1	aspartate aminotransferase, mitochondrial-like [Coffea arabica]	-inf	-inf	down
XM_027265002.1	glutathione S-transferase U17-like [Coffea arabica]	-inf	-inf	down
XM_027261282.1	cullin-1-like isoform X1 [Coffea arabica]	-inf	-inf	down
XM_027231725.1	small RNA 2'-O-methyltransferase-like [Coffea arabica]	-inf	-inf	down
gene-LOC113738797	unnamed protein product [Coffea canephora]	-inf	-inf	down
XM_027256763.1	protein unc-50 homolog [Coffea arabica]	-inf	-inf	down
XM_027235744.1	oxysterol-binding protein-related protein 1C-like isoform X2 [Coffea arabica]	-inf	-inf	down
XM_027227865.1	transcription factor TGA9-like isoform X2 [Coffea arabica]	-inf	-inf	down
XM_027251117.1	alpha-N-acetylglucosaminidase-like isoform X2 [Coffea arabica]	-inf	-inf	down
XM_027238673.1	protein odr-4 homolog isoform X1 [Coffea arabica]	-inf	-inf	down
XM_027222563.1	ethylene-responsive transcription factor RAP2-4-like isoform X1 [Coffea arabica]	-inf	-inf	down
XM_027218466.1	unnamed protein product [Coffea canephora]	-inf	-inf	down
XM_027236403.1	maltose excess protein 1-like, chloroplastic [Coffea arabica]	-inf	-inf	down
XM_027214592.1	probable pectinesterase 53 [Coffea arabica]	-inf	-inf	down
XM_027229430.1	uncharacterized protein LOC113707217 isoform X3 [Coffea arabica]	-inf	-inf	down
XM_027235404.1	probable serine/threonine-protein kinase WNK4 isoform X2 [Coffea arabica]	-inf	-inf	down
XM_027214353.1	cycloartenol Synthase isoform X1 [Coffea arabica]	-inf	-inf	down
XM_027252030.1	ATP-dependent DNA helicase 2 subunit KU80-like isoform X1 [Coffea arabica]	-inf	-inf	down
XM_027205711.1	alpha,alpha-trehalose-phosphate synthase [UDP-forming] 1 [Coffea arabica]	-inf	-inf	down
XM_027252206.1	inactive glucose-6-phosphate 1-dehydrogenase 4, chloroplastic-like isoform X1 [Coffea arabica]	-inf	-inf	down
XM_027212267.1	probable E3 ubiquitin-protein ligase XBOS32 [Coffea arabica]	-inf	-inf	down
XM_027270597.1	protein phosphatase 2C 16-like isoform X1 [Coffea arabica]	-inf	-inf	down
XM_027254298.1	splicing factor SF3a60 homolog [Coffea arabica]	-inf	-inf	down
XM_027233081.1	protein IQ-DOMAIN 1-like [Coffea arabica]	-inf	-inf	down
XM_027238415.1	cactin-like [Coffea arabica]	-inf	-inf	down
XM_027212335.1	protein trichome birefringence-like 16 [Coffea arabica]	-inf	-inf	down
XM_027208956.1	uncharacterized protein LOC113690864 [Coffea arabica]	-inf	-inf	down
XM_027238157.1	WD repeat-containing protein WDS homolog isoform X1 [Coffea arabica]	-inf	-inf	down
XM_027212171.1	probable lactoylglutathione lyase, chloroplastic isoform X1 [Coffea arabica]	-inf	-inf	down
XM_027254668.1	mitochondrial intermediate peptidase, mitochondrial-like isoform X2 [Coffea arabica]	-inf	-inf	down
XM_027225902.1	pentatricopeptide repeat-containing protein At4g38150 isoform X2 [Coffea arabica]	-inf	-inf	down
XM_027219356.1	RNA-binding protein 24-like isoform X4 [Coffea arabica]	-inf	-inf	down
XM_027255406.1	transcription factor MYB15-like isoform X1 [Coffea arabica]	-inf	-inf	down
XM_027212138.1	organic cation/carnitine transporter 7-like [Coffea arabica]	-inf	-inf	down
XM_027254399.1	uncharacterized protein LOC113729999 isoform X1 [Coffea arabica]	-inf	-inf	down
XM_027213187.1	IAA-amino acid hydrolase ILR1-like 3 [Coffea arabica]	-inf	-inf	down
XM_027206473.1	probable beta-1,3-galactosyltransferase 14 [Coffea arabica]	-inf	-inf	down
XM_027226202.1	phosphomevalonate kinase, peroxisomal-like isoform X2 [Coffea arabica]	-inf	-inf	down
XM_027210102.1	endoribonuclease Dicer homolog 2-like [Coffea arabica]	-inf	-inf	down
XM_027208628.1	uncharacterized protein LOC113690634 isoform X2 [Coffea arabica]	-inf	-inf	down
XM_027261694.1	probable transcription factor PosF21 [Coffea arabica]	-inf	-inf	down
XM_027256015.1	GDSL esterase/lipase At1g28590-like [Coffea arabica]	-inf	-inf	down
XM_027212726.1	uncharacterized protein LOC113693934 isoform X2 [Coffea arabica]	-inf	-inf	down
XM_027251399.1	UDP-glycosyltransferase 86A1-like isoform X1 [Coffea arabica]	-inf	-inf	down
XM_027249402.1	katanin p80 WD40 repeat-containing subunit B1 homolog isoform X4 [Coffea arabica]	-inf	-inf	down
XM_027259651.1	transcription factor bHLH13 isoform X1 [Coffea arabica]	-inf	-inf	down
XR_003454436.1	spermatogenesis-associated protein 20-like isoform X1 [Coffea arabica]	-inf	-inf	down
XM_027238817.1	uncharacterized acetyltransferase At3g50280-like [Coffea arabica]	-inf	-inf	down
XM_027239301.1	sucrose transport protein SUC8-like [Coffea arabica]	-inf	-inf	down
XM_027260286.1	sodium/hydrogen exchanger 1-like isoform X1 [Coffea arabica]	-inf	-inf	down
XM_027233939.1	double-stranded RNA-binding protein 1-like isoform X1 [Coffea arabica]	-inf	-inf	down
XM_027252589.1	probable E3 ubiquitin-protein ligase RHB1A isoform X3 [Coffea arabica]	-inf	-inf	down
XM_027239245.1	type IV inositol polyphosphate 5-phosphatase 3-like isoform X2 [Coffea arabica]	-inf	-inf	down
XM_027244009.1	uncharacterized protein LOC113719030 isoform X1 [Coffea arabica]	-inf	-inf	down
XM_027211052.1	protein LIKE COV 1-like [Coffea arabica]	-inf	-inf	down
XM_027255560.1	protein GLUTELIN PRECURSOR ACCUMULATION 3-like isoform X2 [Coffea arabica]	-inf	-inf	down
gene-LOC113690730	protein ULTRAPETALA 1-like [Coffea arabica]	-inf	-inf	down
XM_027224756.1	serine/threonine-protein kinase BSK7-like [Coffea arabica]	-inf	-inf	down
XM_027267339.1	metal tolerance protein 1-like isoform X2 [Coffea arabica]	-inf	-inf	down
XM_027246121.1	non-specific phospholipase C3-like [Coffea arabica]	-inf	-inf	down
gene-LOC113727269	unnamed protein product [Coffea canephora]	-inf	-inf	down
XM_027270135.1	DEAD-box ATP-dependent RNA helicase 35-like [Coffea arabica]	-inf	-inf	down
XM_027265362.1	LEC14B homolog [Coffea arabica]	-inf	-inf	down
XM_027231129.1	uncharacterized protein LOC113708607 isoform X1 [Coffea arabica]	-inf	-inf	down
XM_027255490.1	cationic amino acid transporter 6, chloroplastic [Coffea arabica]	-inf	-inf	down
gene-LOC113733436	cytochrome P450 714A1-like [Coffea arabica]	-inf	-inf	down
XM_027215619.1	arginine biosynthesis bifunctional protein ArgJ, chloroplastic-like isoform X1 [Coffea arabica]	-inf	-inf	down
XM_027249520.1	putative E3 ubiquitin-protein ligase RING1a isoform X4 [Coffea arabica]	-inf	-inf	down
XM_027237094.1	WAT1-related protein At1g43650-like isoform X1 [Coffea arabica]	-inf	-inf	down
XM_027226865.1	protein IQ-DOMAIN 1-like [Coffea arabica]	-inf	-inf	down
XM_027267099.1	protein BCCIP homolog isoform X2 [Coffea arabica]	-inf	-inf	down
XM_027270907.1	DCN1-like protein 4 isoform X1 [Coffea arabica]	-inf	-inf	down
XM_027239417.1	patatin-like protein 2 isoform X2 [Coffea arabica]	-inf	-inf	down
XM_027213384.1	zinc finger protein 10-like [Coffea arabica]	-inf	-inf	down
XM_027236962.1	60S ribosomal protein L32-1-like [Coffea arabica]	-inf	-inf	down
XM_027260454.1	cyclin-T1-3-like [Coffea arabica]	-inf	-inf	down
XM_027240767.1	protein DETOXIFICATION 12-like [Coffea arabica]	-inf	-inf	down
XM_027206352.1	uncharacterized protein LOC113688520 isoform X1 [Coffea arabica]	-inf	-inf	down
XM_027258923.1	uncharacterized protein LOC113732893 isoform X1 [Coffea arabica]	-inf	-inf	down
XM_027215242.1	uncharacterized protein LOC113695979 isoform X1 [Coffea arabica]	-inf	-inf	down
XM_027231064.1	ras-related protein RABA5a [Coffea arabica]	-inf	-inf	down
XM_027208519.1	protein LAZ1 [Coffea arabica]	-inf	-inf	down
XM_027245060.1	phosphoacetylglucosamine mutase-like isoform X1 [Coffea arabica]	-inf	-inf	down
XM_027233587.1	cysteine protease ATG4-like [Coffea arabica]	-inf	-inf	down
XM_027269374.1	uncharacterized protein LOC113741755 isoform X1 [Coffea arabica]	-inf	-inf	down
XM_027249039.1	GABA transporter 1-like [Coffea eugenioides]	-inf	-inf	down
XR_003457805.1	unnamed protein product [Coffea canephora]	-inf	-inf	down
XM_027235878.1	synaptotagmin-2 isoform X1 [Coffea arabica]	-inf	-inf	down
XM_027240906.1	cytochrome P450 CYP749A22-like isoform X2 [Coffea arabica]	-inf	-inf	down
XM_027251289.1	uncharacterized protein LOC113727253 isoform X1 [Coffea arabica]	-inf	-inf	down
XM_027212272.1	transcription factor-like protein DPB isoform X1 [Coffea arabica]	-inf	-inf	down
XM_027212932.1	SNF1-related protein kinase catalytic subunit alpha KIN10-like isoform X3 [Coffea arabica]	-inf	-inf	down
XM_027238611.1	indole-3-acetic acid-amido synthetase GH3.17-like isoform X1 [Coffea arabica]	-inf	-inf	down
XM_027209514.1	bifunctional purple acid phosphatase 26-like [Coffea arabica]	-inf	-inf	down
XM_027238089.1	probable 2-oxoglutarate-dependent dioxygenase AOP1 [Coffea arabica]	-inf	-inf	down
XM_027244813.1	unnamed protein product [Coffea canephora]	-inf	-inf	down
XM_027235195.1	uncharacterized protein At1g76660-like isoform X3 [Coffea arabica]	-inf	-inf	down
XM_027233652.1	probable E3 ubiquitin-protein ligase RHG1A [Coffea arabica]	-inf	-inf	down
XM_027254332.1	mitochondrial carrier protein MTM1-like [Coffea arabica]	-inf	-inf	down
XM_027271893.1	salicylic acid-binding protein 2-like isoform X2 [Coffea arabica]	-inf	-inf	down
XM_027259961.1	F-box protein At2g27310-like isoform X1 [Coffea eugenioides]	-inf	-inf	down
XM_027253848.1	protein SHI RELATED SEQUENCE 1 [Coffea arabica]	-inf	-inf	down
XM_027243751.1	GEM-like protein 4 [Coffea arabica]	-inf	-inf	down
XM_027223427.1	E3 ubiquitin-protein ligase At3g02290-like [Coffea arabica]	-inf	-inf	down
XM_027232329.1	uncharacterized protein LOC113709541 [Coffea arabica]	-inf	-inf	down
XM_027249911.1	protein CASPARIAN STRIP INTEGRITY FACTOR 1-like [Coffea arabica]	-inf	-inf	down
XM_027212244.1	uncharacterized protein LOC113693656 isoform X2 [Coffea arabica]	-inf	-inf	down
XM_027221856.1	uncharacterized protein LOC113701284 [Coffea arabica]	-inf	-inf	down
XM_027228261.1	probable serine/threonine-protein kinase PBL15 [Coffea arabica]	-inf	-inf	down
XM_027223182.1	peroxidase 17-like [Coffea arabica]	-inf	-inf	down
XM_027253947.1	acidic endochitinase-like [Coffea arabica]	-inf	-inf	down
XM_027253003.1	protein SODIUM POTASSIUM ROOT DEFECTIVE 1 isoform X1 [Coffea arabica]	-inf	-inf	down
XM_027215023.1	dihydropyrimidinase-like isoform X2 [Coffea arabica]	-inf	-inf	down
XM_027256326.1	protein BASIC PENTACYSTEINE4 isoform X1 [Coffea arabica]	-inf	-inf	down
XM_027263819.1	probable 2-oxoglutarate-dependent dioxygenase AOP1 [Coffea arabica]	-inf	-inf	down
XM_027212872.1	thiamine phosphate phosphatase-like protein isoform X1 [Coffea arabica]	-inf	-inf	down
XM_027225713.1	uncharacterized protein LOC113704073 isoform X2 [Coffea arabica]	-inf	-inf	down
XM_027229856.1	phosphatidylinositol glycan anchor biosynthesis class U protein-like isoform X3 [Coffea arabica]	-inf	-inf	down
XM_027209405.1	protein LURP-one-related 6-like [Coffea arabica]	-inf	-inf	down
XM_027250523.1	protein RAE1-like [Coffea arabica]	-inf	-inf	down
XM_027206790.1	formimidoyltransferase-cyclodeaminase-like [Coffea arabica]	-inf	-inf	down
XM_027258866.1	uncharacterized protein LOC113732860 [Coffea arabica]	-inf	-inf	down
XM_027224384.1	gibberellin 3-beta-dioxygenase 1-like [Coffea arabica]	-inf	-inf	down
XM_027255512.1	ACT domain-containing protein ACR12-like isoform X4 [Coffea arabica]	-inf	-inf	down
XM_027237982.1	endoglucanase 9-like, partial [Coffea arabica]	-inf	-inf	down
XM_027222263.1	ethylene-responsive transcription factor 1B-like isoform X1 [Coffea arabica]	-inf	-inf	down
XM_027242649.1	NFATC2-interacting protein-like [Coffea arabica]	-inf	-inf	down
XM_027218226.1	protein NRT1/ PTR FAMILY 5.9-like [Coffea arabica]	-inf	-inf	down
XM_027215163.1	mitogen-activated protein kinase kinase 4-like [Coffea arabica]	-inf	-inf	down
XM_027234330.1	F-box/LRR-repeat protein At3g58940-like isoform X3 [Coffea arabica]	-inf	-inf	down
XM_027236209.1	protein NRT1/ PTR FAMILY 5.10-like [Coffea arabica]	-inf	-inf	down
XM_027262381.1	probable polygalacturonase isoform X1 [Coffea arabica]	-inf	-inf	down
XM_027225638.1	YTH domain-containing protein 1-like isoform X2 [Coffea arabica]	-inf	-inf	down
XM_027266876.1	acid phosphatase 1-like isoform X4 [Coffea arabica]	-inf	-inf	down
XM_027261887.1	endochitinase EP3-like [Coffea arabica]	-inf	-inf	down
XM_027226193.1	disease resistance response protein 206-like [Coffea arabica]	-inf	-inf	down
XM_027252623.1	sphingoid long-chain bases kinase 2, mitochondrial-like isoform X2 [Coffea arabica]	-inf	-inf	down
XM_027252667.1	delta(8)-fatty-acid desaturase-like [Coffea arabica]	-inf	-inf	down
XM_027255592.1	uncharacterized protein LOC113757816 [Coffea eugenioides]	-inf	-inf	down
XM_027224328.1	unnamed protein product [Coffea canephora]	-inf	-inf	down
XM_027209346.1	actin-related protein 2/3 complex subunit 1A-like isoform X2 [Coffea arabica]	-inf	-inf	down
XM_027259805.1	LOW QUALITY PROTEIN: cytochrome P450 714A1-like [Coffea arabica]	-inf	-inf	down
XM_027222087.1	peroxidase 10-like isoform X2 [Coffea arabica]	-inf	-inf	down
XM_027224888.1	probable GABA transporter 2 isoform X1 [Coffea arabica]	-inf	-inf	down
XM_027266796.1	uncharacterized protein LOC113739556 [Coffea arabica]	-inf	-inf	down
XM_027220923.1	exosome complex component RRP43-like [Coffea arabica]	-inf	-inf	down
XM_027214283.1	aspartate aminotransferase, cytoplasmic-like [Coffea arabica]	-inf	-inf	down
XM_027248999.1	beta-D-glucosyl crocetin beta-1,6-glucosyltransferase-like [Coffea arabica]	-inf	-inf	down
XM_027208993.1	coiled-coil domain-containing protein 22-like isoform X2 [Coffea arabica]	-inf	-inf	down
XM_027258498.1	histidinol dehydrogenase, chloroplastic-like isoform X4 [Coffea arabica]	-inf	-inf	down
XM_027227875.1	transcription factor TGA9-like isoform X1 [Coffea arabica]	-inf	-inf	down
XM_027250268.1	probable prolyl 4-hydroxylase 9 [Coffea arabica]	-inf	-inf	down
XM_027257013.1	pentatricopeptide repeat-containing protein At5g09450, mitochondrial-like [Coffea arabica]	-inf	-inf	down
XR_003448714.1	exocyst complex component SEC6-like isoform X1 [Coffea eugenioides]	-inf	-inf	down
XM_027234796.1	protein LIGHT-DEPENDENT SHORT HYPOCOTYLS 6-like [Coffea arabica]	-inf	-inf	down
XM_027226192.1	disease resistance response protein 206-like [Coffea arabica]	-inf	-inf	down
XM_027258243.1	60S ribosomal protein L32-1-like [Coffea arabica]	-inf	-inf	down
XM_027231537.1	UDP-glucuronic acid decarboxylase 5 [Coffea arabica]	-inf	-inf	down
XM_027261953.1	cilia- and flagella-associated protein 20 [Coffea arabica]	-inf	-inf	down
XM_027227770.1	serine carboxypeptidase-like 2 [Coffea arabica]	-inf	-inf	down
XM_027267247.1	serine/threonine-protein kinase AFC2-like isoform X1 [Coffea arabica]	-inf	-inf	down
XM_027256325.1	protein BASIC PENTACYSTEINE4 isoform X1 [Coffea arabica]	-inf	-inf	down
XM_027267688.1	glutathione S-transferase U9-like [Coffea arabica]	-inf	-inf	down
XM_027214413.1	1-aminocyclopropane-1-carboxylate oxidase 1-like [Coffea arabica]	-inf	-inf	down
XM_027216934.1	methyl-CpG-binding domain-containing protein 2-like isoform X1 [Coffea arabica]	-inf	-inf	down
XM_027238952.1	transcription factor bHLH110-like isoform X2 [Coffea arabica]	-inf	-inf	down
XM_027217830.1	U-box domain-containing protein 26-like [Coffea eugenioides]	-inf	-inf	down
XM_027267889.1	E3 ubiquitin-protein ligase MARCH1-like isoform X2 [Coffea arabica]	-inf	-inf	down
XM_027271160.1	DUF21 domain-containing protein At5g52790-like [Coffea arabica]	-inf	-inf	down
XM_027208377.1	rab3 GTPase-activating protein non-catalytic subunit-like isoform X1 [Coffea arabica]	-inf	-inf	down
XM_027229220.1	unnamed protein product [Coffea canephora]	-inf	-inf	down
XM_027244703.1	repressor of RNA polymerase III transcription MAF1 homolog [Coffea arabica]	-inf	-inf	down
XM_027256079.1	GDSL esterase/lipase At1g28580-like [Coffea arabica]	-inf	-inf	down
XM_027212116.1	replication protein A 32 kDa subunit A-like isoform X1 [Coffea arabica]	-inf	-inf	down
XM_027212785.1	acyl-protein thioesterase 2-like isoform X2 [Coffea arabica]	-inf	-inf	down
XM_027214797.1	cytochrome P450 93A3-like [Coffea arabica]	-inf	-inf	down
XM_027257099.1	protein RAE1-like [Coffea arabica]	-inf	-inf	down
XM_027209466.1	nuclear transcription factor Y subunit A-1-like [Coffea arabica]	-inf	-inf	down
XM_027237478.1	fatty alcohol:caffeoyl-CoA acyltransferase-like [Coffea arabica]	-inf	-inf	down
XM_027206165.1	post-GPI attachment to proteins factor 3-like isoform X1 [Coffea arabica]	-inf	-inf	down
XM_027261727.1	adenylate isopentenyltransferase 5, chloroplastic-like [Coffea arabica]	-inf	-inf	down
XM_027217485.1	cysteine protease XCP1-like isoform X1 [Coffea arabica]	-inf	-inf	down
XM_027237048.1	unnamed protein product [Coffea canephora]	-inf	-inf	down
XM_027215461.1	replication protein A 32 kDa subunit A-like [Coffea arabica]	-inf	-inf	down
gene-LOC113732255	cell number regulator 6-like [Coffea arabica]	-inf	-inf	down
XM_027231409.1	AP2-like ethylene-responsive transcription factor At2g41710 isoform X2 [Coffea arabica]	-inf	-inf	down
XM_027255862.1	protein MOTHER of FT and TFL1 homolog 1-like [Coffea arabica]	-inf	-inf	down
XM_027255056.1	uncharacterized protein At2g39920 isoform X2 [Coffea arabica]	-inf	-inf	down
XM_027248718.1	transcription factor bHLH103-like [Coffea arabica]	-inf	-inf	down
XM_027220565.1	ethylene-responsive transcription factor 1B-like [Coffea arabica]	-inf	-inf	down
XM_027261317.1	prolyl 4-hydroxylase 1-like isoform X2 [Coffea arabica]	-inf	-inf	down
XM_027269618.1	aquaporin NIP6-1-like [Coffea arabica]	-inf	-inf	down
XM_027206623.1	DUF21 domain-containing protein At5g52790-like [Coffea arabica]	-inf	-inf	down
XM_027263701.1	histidine protein methyltransferase 1 homolog [Coffea arabica]	-inf	-inf	down
XM_027256607.1	uncharacterized protein LOC113731372 isoform X2 [Coffea arabica]	-inf	-inf	down
XM_027221427.1	U1 small nuclear ribonucleoprotein A-like isoform X2 [Coffea arabica]	-inf	-inf	down
XM_027254909.1	arogenate dehydrogenase 1, chloroplastic-like isoform X1 [Coffea arabica]	-inf	-inf	down
XM_027255197.1	ENTH domain-containing protein C794.11c-like isoform X1 [Coffea arabica]	-inf	-inf	down
XM_027249675.1	GDSL esterase/lipase At1g28580-like [Coffea arabica]	-inf	-inf	down
XM_027254138.1	heavy metal-associated isoprenylated plant protein 6-like isoform X1 [Coffea arabica]	-inf	-inf	down
XM_027250739.1	transcription factor DUO1-like [Coffea arabica]	-inf	-inf	down
XM_027228522.1	uncharacterized protein LOC113706597 isoform X1 [Coffea arabica]	-inf	-inf	down
XM_027213233.1	PHD finger protein ING2-like [Coffea arabica]	-inf	-inf	down
XM_027257126.1	transcription factor DUO1-like [Coffea arabica]	-inf	-inf	down
XM_027209376.1	ABSCISIC ACID-INSENSITIVE 5-like protein 2 [Coffea arabica]	-inf	-inf	down
XM_027244853.1	defensin Ec-AMP-D2-like [Coffea arabica]	-inf	-inf	down
XR_003450778.1	unnamed protein product, partial [Coffea canephora]	-inf	-inf	down
XM_027269228.1	protein FLX-like 3 [Coffea arabica]	-inf	-inf	down
XM_027234937.1	WAT1-related protein At1g43650-like isoform X1 [Coffea arabica]	-inf	-inf	down
XM_027214036.1	bark storage protein A-like [Coffea arabica]	-inf	-inf	down
XM_027250942.1	serine/threonine-protein kinase BSK2-like [Coffea arabica]	-inf	-inf	down
XM_027226264.1	dr1-associated corepressor-like isoform X2 [Coffea arabica]	-inf	-inf	down
XM_027258800.1	cyclin-P3-1-like [Coffea arabica]	-inf	-inf	down
XM_027263304.1	uncharacterized protein LOC113736368 [Coffea arabica]	-inf	-inf	down
XM_027256378.1	probable E3 ubiquitin-protein ligase RNF217 isoform X1 [Coffea eugenioides]	-inf	-inf	down
XR_003460061.1	uncharacterized protein LOC113738236 isoform X1 [Coffea arabica]	-inf	-inf	down
XM_027263699.1	ribulose-phosphate 3-epimerase, cytoplasmic isoform-like [Coffea arabica]	-inf	-inf	down
XM_027218924.1	peroxidase 47-like [Coffea arabica]	-inf	-inf	down
XM_027235261.1	agamous-like MADS-box protein AGL12 [Coffea arabica]	-inf	-inf	down
XM_027238767.1	tubulin-folding cofactor A-like [Coffea arabica]	-inf	-inf	down
XM_027268739.1	uncharacterized protein LOC113741244 isoform X1 [Coffea arabica]	-inf	-inf	down
XM_027256816.1	FAD-linked sulfhydryl oxidase ERV1-like isoform X2 [Coffea arabica]	-inf	-inf	down
XM_027227473.1	uncharacterized protein LOC113705571 [Coffea arabica]	-inf	-inf	down
XM_027225340.1	molybdopterin synthase catalytic subunit-like [Coffea arabica]	-inf	-inf	down
XM_027260415.1	nuclear transcription factor Y subunit C-9-like isoform X2 [Coffea arabica]	-inf	-inf	down
XM_027227267.1	gibberellin 3-beta-dioxygenase 1-like [Coffea arabica]	-inf	-inf	down
XM_027227004.1	transcription factor RAX2-like [Coffea arabica]	-inf	-inf	down
XM_027260833.1	salutaridine reductase-like [Coffea arabica]	-inf	-inf	down
XM_027235227.1	extensin-2-like [Coffea arabica]	-inf	-inf	down
XM_027242889.1	GEM-like protein 4 [Coffea arabica]	-inf	-inf	down
XM_027235048.1	uncharacterized protein LOC113711828 isoform X1 [Coffea arabica]	-inf	-inf	down
gene-LOC113713747	thaumatin-like protein 1 [Coffea eugenioides]	-inf	-inf	down
XM_027232565.1	MADS-box protein SOC1-like isoform X1 [Coffea arabica]	-inf	-inf	down
XM_027206350.1	ribonuclease 1-like [Coffea arabica]	-inf	-inf	down
XM_027216859.1	soluble inorganic pyrophosphatase 4 isoform X3 [Coffea arabica]	-inf	-inf	down
XM_027263725.1	ADP-ribosylation factor-like protein 2 [Coffea arabica]	-inf	-inf	down
XM_027245009.1	extracellular ribonuclease LE-like [Coffea arabica]	-inf	-inf	down
XM_027207962.1	protein pxr1-like [Coffea arabica]	-inf	-inf	down
XM_027216197.1	serine/threonine-protein kinase SAPK1-like [Coffea arabica]	-inf	-inf	down
XM_027248030.1	protein phosphatase inhibitor 2-like [Coffea arabica]	-inf	-inf	down
XR_003450510.1	unnamed protein product [Coffea canephora]	-inf	-inf	down
XR_003453869.1	uncharacterized protein LOC113690867 isoform X1 [Coffea arabica]	-inf	-inf	down
XM_027266687.1	1,4-dihydroxy-2-naphthoyl-CoA thioesterase 1-like [Coffea arabica]	-inf	-inf	down
XM_027228234.1	early nodulin-like protein 1 [Coffea arabica]	-inf	-inf	down
XM_027231799.1	actin-depolymerizing factor 1-like isoform X2 [Coffea arabica]	-inf	-inf	down
XM_027269626.1	1,4-dihydroxy-2-naphthoyl-CoA thioesterase 1-like [Coffea arabica]	-inf	-inf	down
gene-LOC113694157	unnamed protein product [Coffea canephora]	-inf	-inf	down
XM_027206906.1	uncharacterized protein LOC113689075 [Coffea arabica]	-inf	-inf	down
XM_027254893.1	uncharacterized protein LOC113730289 isoform X1 [Coffea arabica]	-inf	-inf	down
XM_027224702.1	EG45-like domain containing protein [Coffea arabica]	-inf	-inf	down
XM_027268544.1	uncharacterized protein LOC113741053 [Coffea arabica]	-inf	-inf	down
XR_003452193.1	eukaryotic translation initiation factor 3 subunit L-like [Coffea arabica]	-inf	-inf	down
XM_027205280.1	major pollen allergen Ole e 10-like [Coffea arabica]	-inf	-inf	down
XM_027224309.1	protein NRT1/ PTR FAMILY 1.2-like [Coffea arabica]	-inf	-inf	down
XR_003457161.1	unnamed protein product [Coffea canephora]	-inf	-inf	down
XM_027211096.1	uncharacterized protein LOC113692633 [Coffea arabica]	-inf	-inf	down
XR_003457807.1	SNF1-related protein kinase regulatory subunit beta-3 [Coffea arabica]	-inf	-inf	down
XR_003450383.1	unnamed protein product [Coffea canephora]	-inf	-inf	down
XM_027206322.1	uncharacterized protein LOC113688498 isoform X1 [Coffea arabica]	inf	inf	up
XM_027212265.1	protein arginine N-methyltransferase PRMT10-like isoform X1 [Coffea arabica]	-inf	-inf	down
XM_027229324.1	xyloglucan endotransglucosylase/hydrolase protein 31-like [Coffea arabica]	-inf	-inf	down
XM_027266825.1	phosphoinositide phosphatase SAC2-like [Coffea arabica]	-inf	-inf	down
XM_027231640.1	endoribonuclease Dicer homolog 2 isoform X1 [Coffea arabica]	-inf	-inf	down
XM_027257782.1	chromo domain protein LHP1-like isoform X2 [Coffea arabica]	-inf	-inf	down
XM_027226964.1	puromycin-sensitive aminopeptidase-like isoform X1 [Coffea arabica]	-inf	-inf	down
XM_027228673.1	ATP-dependent 6-phosphofructokinase 6-like isoform X2 [Coffea arabica]	-inf	-inf	down
XM_027233990.1	protein GIGANTEA-like [Coffea arabica]	-inf	-inf	down
XM_027248407.1	peroxidase P7-like [Coffea arabica]	-inf	-inf	down
XM_027238091.1	myosin-6-like isoform X2 [Coffea arabica]	-inf	-inf	down
XM_027241463.1	squamosa promoter-binding-like protein 16 [Coffea arabica]	-inf	-inf	down
XM_027226689.1	ABC transporter G family member 44-like, partial [Coffea arabica]	-inf	-inf	down
XM_027266773.1	uncharacterized protein LOC113739541 isoform X10 [Coffea arabica]	-inf	-inf	down
XM_027263145.1	myosin-8-like [Coffea arabica]	-inf	-inf	down
XR_003458239.1	chloroplastic import inner membrane translocase subunit HP30-2-like [Coffea arabica]	-inf	-inf	down
XM_027207519.1	serine/threonine-protein kinase EDR1-like isoform X4 [Coffea arabica]	-inf	-inf	down
XM_027228629.1	protein unc-13 homolog isoform X2 [Coffea arabica]	-inf	-inf	down
XM_027237813.1	thiamine-repressible mitochondrial transport protein THI74 [Coffea arabica]	-inf	-inf	down
XM_027207454.1	transmembrane protein 56-B-like [Coffea arabica]	-inf	-inf	down
XM_027244288.1	alpha-amylase 3, chloroplastic-like isoform X2 [Coffea arabica]	-inf	-inf	down
XM_027220450.1	xyloglucan galactosyltransferase XLT2-like [Coffea arabica]	-inf	-inf	down
XM_027207532.1	putative late blight resistance protein homolog R1A-3 [Coffea arabica]	-inf	-inf	down
XM_027229766.1	uncharacterized protein LOC113707431 [Coffea arabica]	-inf	-inf	down
XM_027254688.1	monocopper oxidase-like protein SKS1 [Coffea arabica]	-inf	-inf	down
XM_027265539.1	eukaryotic peptide chain release factor GTP-binding subunit ERF3A-like isoform X2 [Coffea arabica]	-inf	-inf	down
XM_027257053.1	potassium transporter 7-like isoform X1 [Coffea arabica]	-inf	-inf	down
XM_027222132.1	uncharacterized protein LOC113701459 isoform X2 [Coffea arabica]	-inf	-inf	down
XM_027205961.1	GATA zinc finger domain-containing protein 14-like [Coffea arabica]	-inf	-inf	down
XM_027230541.1	farnesyl pyrophosphate synthase 1 isoform X2 [Coffea arabica]	-inf	-inf	down
XM_027211878.1	protein NLP7-like [Coffea arabica]	-inf	-inf	down
XM_027268989.1	uncharacterized protein LOC113741456 isoform X1 [Coffea arabica]	-inf	-inf	down
XM_027218936.1	RAB11-binding protein RELCH homolog isoform X2 [Coffea arabica]	-inf	-inf	down
XM_027211175.1	cytochrome P450 98A2-like [Coffea arabica]	-inf	-inf	down
XM_027263144.1	uncharacterized protein LOC113736256 [Coffea arabica]	-inf	-inf	down
XM_027236804.1	mechanosensitive ion channel protein 3, chloroplastic-like isoform X2 [Coffea arabica]	-inf	-inf	down
XM_027234030.1	probable rhamnogalacturonate lyase B [Coffea arabica]	-inf	-inf	down
XM_027222687.1	ABC transporter G family member 5-like [Coffea arabica]	-inf	-inf	down
XM_027248145.1	monocopper oxidase-like protein SKS1 [Coffea arabica]	-inf	-inf	down
XM_027238572.1	uncharacterized protein LOC113714627 isoform X1 [Coffea arabica]	-inf	-inf	down
XM_027257965.1	cycloartenol-C-24-methyltransferase 1-like isoform X2 [Coffea arabica]	-inf	-inf	down
XM_027262116.1	UDP-glycosyltransferase 74E2-like [Coffea arabica]	-inf	-inf	down
XM_027224534.1	probable serine/threonine-protein kinase PBL15 [Coffea arabica]	-inf	-inf	down
XM_027271660.1	LOW QUALITY PROTEIN: cytochrome P450 716B1-like [Coffea arabica]	-inf	-inf	down
gene-LOC113742605	unnamed protein product [Coffea canephora]	-inf	-inf	down
XM_027270973.1	sucrose synthase-like [Coffea arabica]	-inf	-inf	down
XM_027213803.1	rac-like GTP-binding protein ARAC7 [Coffea arabica]	-inf	-inf	down
XM_027218354.1	AP2-like ethylene-responsive transcription factor AIL6 [Coffea arabica]	-inf	-inf	down
XM_027235236.1	S-type anion channel SLAH4-like [Coffea arabica]	-inf	-inf	down
XM_027208805.1	glutamine-dependent NAD(+) synthetase [Coffea arabica]	-inf	-inf	down
XR_003454577.1	ABC transporter C family member 14-like [Coffea arabica]	-inf	-inf	down
XM_027222134.1	potassium channel SKOR-like [Coffea arabica]	-inf	-inf	down
XM_027222086.1	peroxidase 10-like isoform X1 [Coffea arabica]	-inf	-inf	down
XM_027254137.1	heavy metal-associated isoprenylated plant protein 9-like isoform X2 [Coffea arabica]	-inf	-inf	down
XM_027211256.1	serine hydroxymethyltransferase 3, chloroplastic-like [Coffea arabica]	-inf	-inf	down
XM_027227066.1	LRR receptor-like serine/threonine-protein kinase EFR [Coffea arabica]	-inf	-inf	down
XM_027235583.1	U3 small nucleolar RNA-associated protein 25-like isoform X2 [Coffea arabica]	-inf	-inf	down
XM_027217716.1	probable pectinesterase/pectinesterase inhibitor 51 [Coffea arabica]	-inf	-inf	down
XM_027267765.1	uncharacterized WD repeat-containing protein C17D11.16-like isoform X1 [Coffea arabica]	-inf	-inf	down
XM_027217626.1	extradiol ring-cleavage dioxygenase-like [Coffea arabica]	-inf	-inf	down
XM_027227152.1	potassium transporter 5-like [Coffea arabica]	-inf	-inf	down
XM_027212582.1	histone deacetylase 5-like isoform X1 [Coffea arabica]	-inf	-inf	down
XM_027238683.1	oligopeptide transporter 4-like [Coffea arabica]	-inf	-inf	down
XM_027250511.1	sulfate transporter 1.3-like [Coffea arabica]	-inf	-inf	down
gene-LOC113724884	unnamed protein product [Coffea canephora]	-inf	-inf	down
XM_027228765.1	protein transport protein SEC16B homolog isoform X2 [Coffea arabica]	-inf	-inf	down
XM_027221496.1	alkane hydroxylase MAH1 [Coffea arabica]	-inf	-inf	down
XM_027243773.1	uncharacterized protein LOC113718850 [Coffea arabica]	-inf	-inf	down
XM_027218786.1	ABC transporter G family member 5-like [Coffea arabica]	-inf	-inf	down
XM_027250188.1	leucine-rich repeat extensin-like protein 3 isoform X1 [Coffea arabica]	-inf	-inf	down
XM_027229633.1	probable receptor-like protein kinase At1g80640 [Coffea arabica]	-inf	-inf	down
XR_003450378.1	isocitrate dehydrogenase [NADP]-like [Coffea arabica]	-inf	-inf	down
XM_027234624.1	WAT1-related protein At4g08300-like [Coffea arabica]	-inf	-inf	down
XM_027238703.1	probable rhamnogalacturonate lyase B isoform X1 [Coffea arabica]	-inf	-inf	down
XM_027229624.1	unnamed protein product [Coffea canephora]	-inf	-inf	down
XM_027262228.1	poly(ADP-ribose) glycohydrolase 1-like [Coffea arabica]	-inf	-inf	down
XM_027229753.1	SPX domain-containing membrane protein At4g22990-like [Coffea arabica]	-inf	-inf	down
XM_027261698.1	beta-glucosidase 11-like isoform X2 [Coffea arabica]	-inf	-inf	down
XM_027228815.1	probable methyltransferase PMT14 [Coffea arabica]	-inf	-inf	down
XM_027250722.1	2-oxoglutarate-dependent dioxygenase AOP2-like isoform X1 [Coffea arabica]	-inf	-inf	down
XR_003447849.1	uncharacterized protein LOC113732130 [Coffea arabica]	-inf	-inf	down
XM_027254606.1	peroxidase 66-like [Coffea arabica]	-inf	-inf	down
XM_027206741.1	early nodulin-like protein 2 isoform X1 [Coffea arabica]	-inf	-inf	down
XM_027270850.1	general transcription and DNA repair factor IIH subunit TFB4-like isoform X2 [Coffea arabica]	-inf	-inf	down
XM_027259126.1	pleiotropic drug resistance protein 3-like [Coffea arabica]	-inf	-inf	down
XM_027217772.1	alcohol dehydrogenase-like 2 [Coffea arabica]	-inf	-inf	down
XM_027208214.1	polyphenol oxidase I, chloroplastic-like [Coffea arabica]	-inf	-inf	down
XM_027264064.1	metacaspase-9-like [Coffea arabica]	-inf	-inf	down
XM_027271839.1	trans-resveratrol di-O-methyltransferase-like [Coffea arabica]	-inf	-inf	down
XM_027271124.1	probable 2-oxoglutarate-dependent dioxygenase AOP1 [Coffea arabica]	-inf	-inf	down
XM_027214159.1	serine carboxypeptidase-like 19 [Coffea arabica]	-inf	-inf	down
XM_027208213.1	polyphenol oxidase I, chloroplastic-like [Coffea arabica]	-inf	-inf	down
XM_027231039.1	protein NRT1/ PTR FAMILY 2.7-like [Coffea arabica]	-inf	-inf	down
XM_027254136.1	heavy metal-associated isoprenylated plant protein 9-like isoform X1 [Coffea arabica]	-inf	-inf	down
XM_027213176.1	coatomer subunit beta-1 [Coffea arabica]	-inf	-inf	down
XM_027250252.1	classical arabinogalactan protein 9-like [Coffea arabica]	-inf	-inf	down
XM_027216746.1	probably inactive leucine-rich repeat receptor-like protein kinase At5g06940 [Coffea arabica]	-inf	-inf	down
XM_027253989.1	kirola-like [Coffea arabica]	-inf	-inf	down
XM_027210182.1	Werner Syndrome-like exonuclease [Coffea arabica]	-inf	-inf	down
XM_027269868.1	LOW QUALITY PROTEIN: protein argonaute 5-like [Coffea arabica]	-inf	-inf	down
XM_027255265.1	WAT1-related protein At2g39510-like [Coffea arabica]	-inf	-inf	down
XM_027256625.1	peroxidase 10-like [Coffea arabica]	-inf	-inf	down
XM_027250332.1	putative serine carboxypeptidase-like 52 [Coffea arabica]	-inf	-inf	down
XM_027257091.1	sulfate transporter 1.3-like [Coffea arabica]	-inf	-inf	down
XM_027256104.1	unnamed protein product [Coffea canephora]	-inf	-inf	down
XM_027217035.1	protein COP1 SUPPRESSOR 2-like [Coffea arabica]	-inf	-inf	down
XM_027206098.1	uncharacterized protein LOC113688300 [Coffea arabica]	-inf	-inf	down
XM_027247704.1	heavy metal-associated isoprenylated plant protein 9-like [Coffea arabica]	-inf	-inf	down
XM_027254858.1	WEB family protein At2g38370-like isoform X2 [Coffea arabica]	-inf	-inf	down
XM_027271584.1	indole-3-acetic acid-amido synthetase GH3.6 [Coffea arabica]	-inf	-inf	down
XM_027264072.1	BAG-associated GRAM protein 1-like [Coffea arabica]	-inf	-inf	down
XM_027261190.1	UDP-glucose iridoid glucosyltransferase-like [Coffea arabica]	-inf	-inf	down
XM_027249108.1	probable pectate lyase 12 [Coffea arabica]	-inf	-inf	down
XM_027243783.1	peptidyl-prolyl cis-trans isomerase CYP21-4-like [Coffea arabica]	-inf	-inf	down
XM_027219737.1	peptidyl-prolyl cis-trans isomerase PASTICCINO1-like isoform X1 [Coffea arabica]	-inf	-inf	down
XM_027270372.1	formamidopyrimidine-DNA glycosylase-like isoform X1 [Coffea arabica]	-inf	-inf	down
gene-LOC113716689	unnamed protein product [Coffea canephora]	-inf	-inf	down
XM_027246280.1	N-alpha-acetyltransferase MAK3 isoform X1 [Coffea arabica]	-inf	-inf	down
XM_027236019.1	glucan endo-1,3-beta-D-glucosidase-like [Coffea arabica]	-inf	-inf	down
XM_027260463.1	LEC14B protein-like [Coffea arabica]	-inf	-inf	down
XM_027237016.1	lysophospholipid acyltransferase LPEAT1-like isoform X4 [Coffea arabica]	-inf	-inf	down
XM_027224829.1	UDP-glucose iridoid glucosyltransferase-like [Coffea arabica]	-inf	-inf	down
XM_027219840.1	thaumatin-like protein 1b [Coffea arabica]	-inf	-inf	down
XM_027233626.1	uncharacterized protein LOC113710559 isoform X4 [Coffea arabica]	-inf	-inf	down
XM_027220777.1	secreted acidic protein 1A-like isoform X2 [Coffea arabica]	-inf	-inf	down
XM_027211394.1	cycloartenol synthase [Coffea arabica]	-inf	-inf	down
XM_027239761.1	endoglucanase 8-like [Coffea arabica]	-inf	-inf	down
XM_027232419.1	alpha,alpha-trehalose-phosphate synthase [UDP-forming] 1-like [Coffea arabica]	-inf	-inf	down
XM_027231591.1	transcriptional adapter ADA2b-like isoform X1 [Coffea arabica]	-inf	-inf	down
XM_027214688.1	protein DETOXIFICATION 21-like [Coffea arabica]	-inf	-inf	down
XM_027239370.1	inorganic phosphate transporter 1-4-like [Coffea arabica]	-inf	-inf	down
XM_027255935.1	protein MOR1 isoform X3 [Coffea arabica]	-inf	-inf	down
XM_027225784.1	ABC transporter G family member 14-like [Coffea arabica]	-inf	-inf	down
XM_027245968.1	acidic endochitinase-like [Coffea arabica]	-inf	-inf	down
XM_027264356.1	uncharacterized protein LOC113734712 [Coffea arabica]	-inf	-inf	down
XM_027220506.1	E3 ubiquitin-protein ligase ORTHRUS 2-like isoform X1 [Coffea arabica]	-inf	-inf	down
XM_027249048.1	phosphatidylinositol-3-phosphatase myotubularin-1-like isoform X1 [Coffea arabica]	-inf	-inf	down
gene-LOC113706343	unnamed protein product [Coffea canephora]	-inf	-inf	down
XM_027235131.1	endoglucanase 9-like [Coffea arabica]	-inf	-inf	down
XM_027208732.1	UDP-glycosyltransferase TURAN isoform X2 [Coffea arabica]	-inf	-inf	down
XM_027249726.1	protein LIGHT-DEPENDENT SHORT HYPOCOTYLS 10-like [Coffea arabica]	-inf	-inf	down
XM_027245364.1	mini-chromosome maintenance complex-binding protein-like [Coffea arabica]	-inf	-inf	down
XM_027214695.1	protein GAST1-like [Coffea arabica]	-inf	-inf	down
XM_027216369.1	cadmium/zinc-transporting ATPase HMA3-like [Coffea arabica]	-inf	-inf	down
XM_027257133.1	E3 ubiquitin-protein ligase BRE1-like 1 isoform X2 [Coffea arabica]	-inf	-inf	down
XM_027261688.1	protein FANTASTIC FOUR 3-like [Coffea arabica]	-inf	-inf	down
XM_027223797.1	premnaspirodiene oxygenase-like [Coffea arabica]	-inf	-inf	down
XM_027243563.1	protein DETOXIFICATION 12-like [Coffea arabica]	-inf	-inf	down
XM_027214546.1	probable caffeoyl-CoA O-methyltransferase At4g26220 [Coffea arabica]	-inf	-inf	down
XM_027237202.1	cyclin-C1-2-like [Coffea arabica]	-inf	-inf	down
XM_027230860.1	LOB domain-containing protein 1-like [Coffea arabica]	-inf	-inf	down
XM_027267604.1	L-Ala-D/L-amino acid epimerase-like isoform X1 [Coffea arabica]	-inf	-inf	down
XM_027206831.1	peroxidase 3-like [Coffea arabica]	-inf	-inf	down
XM_027247983.1	tripeptidyl-peptidase 2-like isoform X2 [Coffea arabica]	-inf	-inf	down
XM_027222393.1	L-ascorbate oxidase homolog [Coffea arabica]	-inf	-inf	down
XM_027238780.1	rho GDP-dissociation inhibitor 1-like isoform X2 [Coffea arabica]	-inf	-inf	down
XM_027253468.1	B2 protein-like [Coffea arabica]	-inf	-inf	down
XM_027236533.1	sucrose transport protein SUC8-like [Coffea arabica]	-inf	-inf	down
XM_027258974.1	probable protein phosphatase 2C 5 [Coffea arabica]	-inf	-inf	down
XM_027205290.1	uncharacterized protein LOC113687751 [Coffea arabica]	-inf	-inf	down
XM_027210935.1	transcription factor CSA-like [Coffea arabica]	-inf	-inf	down
XM_027229595.1	basic leucine zipper 9-like isoform X1 [Coffea arabica]	-inf	-inf	down
XM_027257898.1	cathepsin B-like protease 3 [Coffea arabica]	-inf	-inf	down
XM_027243994.1	polygalacturonase At1g48100 [Coffea arabica]	-inf	-inf	down
XM_027213300.1	uncharacterized protein LOC113694484 isoform X4 [Coffea arabica]	-inf	-inf	down
XM_027235255.1	thaumatin-like protein 1 [Coffea arabica]	-inf	-inf	down
XM_027209290.1	putative late blight resistance protein homolog R1A-3 [Coffea arabica]	-inf	-inf	down
XM_027271636.1	transcription factor bHLH123-like [Coffea arabica]	-inf	-inf	down
XM_027270168.1	glutamic acid-rich protein-like isoform X1 [Coffea arabica]	-inf	-inf	down
XM_027268109.1	HVA22-like protein e [Coffea arabica]	-inf	-inf	down
XR_003453215.1	serine hydroxymethyltransferase 2, mitochondrial-like [Coffea arabica]	-inf	-inf	down
XM_027243557.1	DNA replication licensing factor MCM7-like [Coffea arabica]	-inf	-inf	down
XM_027208776.1	peptidyl-prolyl cis-trans isomerase CYP59-like isoform X1 [Coffea arabica]	-inf	-inf	down
XM_027248611.1	expansin-A6-like [Coffea arabica]	-inf	-inf	down
XM_027244184.1	UDP-glycosyltransferase 74C1-like isoform X4 [Coffea arabica]	-inf	-inf	down
gene-LOC113688577	mannan endo-1,4-beta-mannosidase 2-like [Coffea arabica]	-inf	-inf	down
gene-LOC113687826	unnamed protein product [Coffea canephora]	-inf	-inf	down
XM_027239357.1	craniofacial development protein 1-like isoform X2 [Coffea arabica]	-inf	-inf	down
XM_027254157.1	proliferating cell nuclear antigen [Coffea arabica]	-inf	-inf	down
XM_027210991.1	xylose isomerase-like [Coffea arabica]	-inf	-inf	down
XM_027248147.1	BAG family molecular chaperone regulator 7-like isoform X1 [Coffea arabica]	-inf	-inf	down
XM_027244572.1	CDP-diacylglycerol--serine O-phosphatidyltransferase 1-like isoform X3 [Coffea arabica]	-inf	-inf	down
XM_027223715.1	WAT1-related protein At5g64700-like isoform X1 [Coffea arabica]	-inf	-inf	down
XM_027214904.1	uncharacterized protein LOC113695759 [Coffea arabica]	-inf	-inf	down
XM_027235540.1	probable beta-D-xylosidase 7 [Coffea arabica]	-inf	-inf	down
XM_027228910.1	syndetin-like isoform X2 [Coffea arabica]	-inf	-inf	down
XM_027270971.1	CASP-like protein 3A1 [Coffea arabica]	-inf	-inf	down
XM_027270763.1	transcription factor bHLH68-like isoform X1 [Coffea arabica]	-inf	-inf	down
XM_027211479.1	cadmium/zinc-transporting ATPase HMA3-like [Coffea arabica]	-inf	-inf	down
XM_027238696.1	probable rhamnogalacturonate lyase B isoform X1 [Coffea arabica]	-inf	-inf	down
XM_027250882.1	LOW QUALITY PROTEIN: glucomannan 4-beta-mannosyltransferase 2-like [Coffea arabica]	-inf	-inf	down
XM_027238457.1	somatic embryogenesis receptor kinase 2-like [Coffea arabica]	-inf	-inf	down
XM_027207756.1	N-acetyl-D-glucosamine kinase-like [Coffea arabica]	-inf	-inf	down
XM_027248460.1	SNF2 domain-containing protein CLASSY 1-like [Coffea arabica]	-inf	-inf	down
XM_027218372.1	uncharacterized protein LOC113698525 isoform X3 [Coffea arabica]	-inf	-inf	down
gene-LOC113690232	anthocyanidin 3-O-glucosyltransferase 2-like [Coffea arabica]	-inf	-inf	down
XM_027254676.1	UMP-CMP kinase-like isoform X1 [Coffea arabica]	-inf	-inf	down
XM_027206614.1	uncharacterized protein LOC113688814 [Coffea arabica]	-inf	-inf	down
XM_027248218.1	WD repeat-containing protein WRAP73 [Coffea arabica]	-inf	-inf	down
XM_027259075.1	Werner Syndrome-like exonuclease [Coffea arabica]	-inf	-inf	down
XM_027220603.1	splicing factor U2af large subunit B isoform X6 [Coffea arabica]	-inf	-inf	down
XM_027256404.1	protein CASPARIAN STRIP INTEGRITY FACTOR 1-like [Coffea arabica]	-inf	-inf	down
XM_027233417.1	protease Do-like 10, mitochondrial isoform X2 [Coffea arabica]	-inf	-inf	down
XM_027266675.1	probable LRR receptor-like serine/threonine-protein kinase At1g74360 [Coffea arabica]	-inf	-inf	down
gene-LOC113713737	protein enabled homolog [Coffea eugenioides]	-inf	-inf	down
XM_027260818.1	protein NRT1/ PTR FAMILY 5.2-like [Coffea arabica]	-inf	-inf	down
XM_027232268.1	zinc transporter 8-like [Coffea arabica]	-inf	-inf	down
XM_027244528.1	unnamed protein product [Coffea canephora]	-inf	-inf	down
XR_003451115.1	protein-tyrosine-phosphatase PTP1-like isoform X2 [Coffea arabica]	-inf	-inf	down
XM_027254242.1	protein PLASTID TRANSCRIPTIONALLY ACTIVE 7-like isoform X1 [Coffea arabica]	-inf	-inf	down
XM_027270884.1	CASP-like protein 3A1 [Coffea arabica]	-inf	-inf	down
XM_027232503.1	LOB domain-containing protein 1-like [Coffea arabica]	-inf	-inf	down
XM_027261368.1	uncharacterized protein LOC113734712 [Coffea arabica]	-inf	-inf	down
XM_027249444.1	putative serine/threonine-protein kinase isoform X2 [Coffea arabica]	-inf	-inf	down
XM_027242216.1	protein ACCELERATED CELL DEATH 6-like [Coffea arabica]	-inf	-inf	down
XM_027241486.1	elongation factor Tu, mitochondrial [Coffea arabica]	-inf	-inf	down
XM_027261127.1	DNA-directed RNA polymerases II, IV and V subunit 9B [Coffea arabica]	-inf	-inf	down
XM_027211186.1	regulatory-associated protein of TOR 1-like isoform X3 [Coffea arabica]	-inf	-inf	down
XM_027271100.1	DNA-directed RNA polymerase III subunit RPC7-like isoform X2 [Coffea arabica]	-inf	-inf	down
XM_027223909.1	probable methyltransferase PMT20 [Coffea arabica]	-inf	-inf	down
XM_027213823.1	LOW QUALITY PROTEIN: DNA replication licensing factor MCM5-like [Coffea arabica]	-inf	-inf	down
XM_027211494.1	xylogalacturonan beta-1,3-xylosyltransferase-like [Coffea arabica]	-inf	-inf	down
XM_027270728.1	chaperonin CPN60-like 2, mitochondrial [Coffea arabica]	-inf	-inf	down
XM_027246887.1	GDSL esterase/lipase At1g28610-like, partial [Coffea arabica]	-inf	-inf	down
XM_027243953.1	zinc finger protein 4-like [Coffea arabica]	-inf	-inf	down
XM_027251065.1	nuclear transcription factor Y subunit A-7-like isoform X1 [Coffea arabica]	-inf	-inf	down
XM_027216611.1	senescence/dehydration-associated protein At4g35985, chloroplastic-like [Coffea arabica]	-inf	-inf	down
gene-LOC113713015	rop guanine nucleotide exchange factor 1-like isoform X1 [Coffea eugenioides]	-inf	-inf	down
XM_027262147.1	2-alkenal reductase (NADP(+)-dependent)-like [Coffea arabica]	-inf	-inf	down
XM_027227397.1	methyl-CpG-binding domain-containing protein 5-like isoform X2 [Coffea arabica]	-inf	-inf	down
XM_027210079.1	senescence/dehydration-associated protein At4g35985, chloroplastic-like [Coffea arabica]	-inf	-inf	down
XM_027223994.1	basic leucine zipper 9-like isoform X1 [Coffea arabica]	-inf	-inf	down
XM_027233354.1	serine/threonine-protein kinase BSK5-like [Coffea arabica]	-inf	-inf	down
XM_027251179.1	uncharacterized protein LOC113727165 [Coffea arabica]	-inf	-inf	down
XM_027254876.1	amino acid transporter AVT6C-like isoform X1 [Coffea arabica]	-inf	-inf	down
XM_027210837.1	protein LIKE COV 1-like [Coffea arabica]	-inf	-inf	down
XM_027256798.1	classical arabinogalactan protein 9-like [Coffea arabica]	-inf	-inf	down
XM_027269583.1	thionin-like protein 2 [Coffea arabica]	-inf	-inf	down
XM_027229971.1	protein STRUBBELIG-RECEPTOR FAMILY 8 [Coffea arabica]	-inf	-inf	down
XM_027258964.1	probable protein phosphatase 2C 34 [Coffea arabica]	-inf	-inf	down
XM_027263054.1	protein NRT1/ PTR FAMILY 5.2-like isoform X1 [Coffea arabica]	-inf	-inf	down
XM_027206280.1	beta-glucuronosyltransferase GlcAT14B-like [Coffea arabica]	-inf	-inf	down
XM_027271692.1	unnamed protein product [Coffea canephora]	-inf	-inf	down
XM_027223461.1	E3 ubiquitin-protein ligase ORTHRUS 2-like [Coffea arabica]	-inf	-inf	down
XM_027212773.1	THO complex subunit 6-like isoform X2 [Coffea arabica]	-inf	-inf	down
XM_027245124.1	lysosomal Pro-X carboxypeptidase-like [Coffea arabica]	-inf	-inf	down
XM_027254286.1	probable pectinesterase/pectinesterase inhibitor 34 [Coffea arabica]	-inf	-inf	down
XM_027271410.1	putative late blight resistance protein homolog R1A-3 [Coffea arabica]	-inf	-inf	down
gene-LOC113722676	xyloglucan galactosyltransferase XLT2-like [Coffea arabica]	-inf	-inf	down
XM_027236347.1	NAC transcription factor 29-like isoform X1 [Coffea arabica]	-inf	-inf	down
XM_027247510.1	importin subunit alpha-1a-like [Coffea arabica]	-inf	-inf	down
XM_027242606.1	endoglucanase 8-like [Coffea arabica]	-inf	-inf	down
XM_027257832.1	formin-like protein 14 isoform X2 [Coffea arabica]	-inf	-inf	down
XM_027234960.1	E3 ubiquitin-protein ligase WAV3 [Coffea arabica]	-inf	-inf	down
XM_027250497.1	cationic peroxidase 2-like [Coffea arabica]	-inf	-inf	down
XM_027259074.1	peptidyl-prolyl cis-trans isomerase CYP63-like isoform X1 [Coffea arabica]	-inf	-inf	down
XM_027260925.1	dirigent protein 18-like [Coffea arabica]	-inf	-inf	down
XM_027233299.1	polygalacturonase QRT3-like [Coffea arabica]	-inf	-inf	down
XM_027248387.1	ornithine carbamoyltransferase, chloroplastic isoform X2 [Coffea arabica]	-inf	-inf	down
XM_027240916.1	uncharacterized protein LOC113716534 [Coffea arabica]	-inf	-inf	down
XM_027227667.1	arabinosyltransferase XEG113-like, partial [Coffea arabica]	-inf	-inf	down
XM_027223128.1	ribonucleoside-diphosphate reductase large subunit isoform X1 [Coffea arabica]	-inf	-inf	down
XM_027237574.1	serine carboxypeptidase-like 18 [Coffea arabica]	-inf	-inf	down
XM_027223016.1	protein NSP-INTERACTING KINASE 1-like isoform X7 [Coffea arabica]	-inf	-inf	down
XM_027205981.1	phosphoglycerate kinase, cytosolic-like [Coffea arabica]	-inf	-inf	down
XM_027260639.1	ureidoglycolate hydrolase isoform X2 [Coffea arabica]	-inf	-inf	down
XM_027247729.1	dof zinc finger protein DOF4.6-like isoform X1 [Coffea arabica]	-inf	-inf	down
XM_027237338.1	lysM domain-containing GPI-anchored protein 1-like [Coffea arabica]	-inf	-inf	down
XM_027243727.1	zinc finger protein GIS3-like [Coffea arabica]	-inf	-inf	down
XM_027206752.1	two pore calcium channel protein 1B-like isoform X2 [Coffea arabica]	-inf	-inf	down
XM_027210119.1	replication protein A 32 kDa subunit B [Coffea arabica]	-inf	-inf	down
XM_027260336.1	uncharacterized protein LOC113734032 [Coffea arabica]	-inf	-inf	down
XM_027222744.1	peroxidase 64-like isoform X1 [Coffea arabica]	-inf	-inf	down
XM_027269619.1	LIM domain-containing protein WLIM1-like [Coffea arabica]	-inf	-inf	down
XM_027244795.1	small nuclear ribonucleoprotein Sm D2-like [Coffea arabica]	-inf	-inf	down
XM_027227550.1	LOW QUALITY PROTEIN: dof zinc finger protein DOF1.8-like [Coffea arabica]	-inf	-inf	down
XM_027251461.1	putative glycine-rich cell wall structural protein 1 [Coffea arabica]	-inf	-inf	down
XM_027238468.1	uncharacterized protein LOC113714563 [Coffea arabica]	-inf	-inf	down
XM_027232079.1	homeobox-leucine zipper protein ATHB-14-like isoform X1 [Coffea arabica]	-inf	-inf	down
XM_027212802.1	probably inactive leucine-rich repeat receptor-like protein kinase At5g06940 [Coffea arabica]	-inf	-inf	down
XM_027206959.1	probable 2-oxoglutarate-dependent dioxygenase AOP1 [Coffea arabica]	-inf	-inf	down
gene-LOC113714996	probable serine/threonine-protein kinase At1g01540 [Coffea eugenioides]	-inf	-inf	down
XM_027260170.1	probable protein phosphatase 2C 34 [Coffea arabica]	-inf	-inf	down
XM_027224337.1	cytokinin riboside 5'-monophosphate phosphoribohydrolase LOG8-like isoform X2 [Coffea arabica]	-inf	-inf	down
XM_027219650.1	ribonucleoside-diphosphate reductase large subunit-like [Coffea arabica]	-inf	-inf	down
XM_027240865.1	cytochrome P450 CYP749A22-like isoform X1 [Coffea arabica]	-inf	-inf	down
XM_027224054.1	peptidyl-prolyl cis-trans isomerase CYP95-like isoform X1 [Coffea arabica]	-inf	-inf	down
XM_027217130.1	laccase-4-like [Coffea arabica]	-inf	-inf	down
XM_027208952.1	mannan endo-1,4-beta-mannosidase 2-like [Coffea arabica]	-inf	-inf	down
XR_003453426.1	putative lipid-transfer protein DIR1 [Coffea eugenioides]	-inf	-inf	down
XM_027208278.1	DNA repair protein RAD16-like [Coffea arabica]	-inf	-inf	down
XM_027242944.1	serine/arginine-rich-splicing factor SR34-like [Coffea arabica]	-inf	-inf	down
XM_027227286.1	protein NRT1/ PTR FAMILY 1.2-like isoform X1 [Coffea arabica]	-inf	-inf	down
XR_003461195.1	unnamed protein product [Coffea canephora]	-inf	-inf	down
XM_027243343.1	protein DEHYDRATION-INDUCED 19 homolog 7-like isoform X3 [Coffea arabica]	-inf	-inf	down
XM_027269695.1	cytochrome P450 71A2-like [Coffea arabica]	-inf	-inf	down
XM_027218426.1	acyl-coenzyme A thioesterase 13-like isoform X1 [Coffea arabica]	-inf	-inf	down
XM_027249881.1	probable amidase At4g34880 isoform X1 [Coffea arabica]	-inf	-inf	down
XM_027231265.1	nucleolar complex protein 4 homolog isoform X1 [Coffea arabica]	-inf	-inf	down
XM_027254645.1	AT-hook motif nuclear-localized protein 6-like isoform X1 [Coffea arabica]	-inf	-inf	down
gene-LOC113730087	60S ribosomal protein L7a-1 isoform X2 [Coffea arabica]	-inf	-inf	down
XM_027211601.1	uncharacterized protein LOC113693010 [Coffea arabica]	-inf	-inf	down
XR_003459517.1	zinc finger CCCH domain-containing protein 15-like [Coffea arabica]	-inf	-inf	down
XM_027271371.1	protein DETOXIFICATION 19-like isoform X2 [Coffea arabica]	-inf	-inf	down
XM_027206003.1	fimbrin-1-like [Coffea arabica]	-inf	-inf	down
XM_027255278.1	uncharacterized protein LOC113730546 [Coffea arabica]	-inf	-inf	down
XM_027252171.1	Werner Syndrome-like exonuclease [Coffea arabica]	-inf	-inf	down
XM_027225443.1	thermospermine synthase ACAULIS5 [Coffea arabica]	-inf	-inf	down
XM_027223326.1	ubiquitin receptor RAD23d-like isoform X2 [Coffea arabica]	-inf	-inf	down
XM_027218339.1	alanine--glyoxylate aminotransferase 2 homolog 1, mitochondrial-like [Coffea arabica]	-inf	-inf	down
XM_027225147.1	homeobox-leucine zipper protein ATHB-15-like [Coffea arabica]	-inf	-inf	down
XM_027266067.1	zinc finger protein 1-like [Coffea arabica]	-inf	-inf	down
XM_027232550.1	mitogen-activated protein kinase homolog NTF6-like isoform X3 [Coffea arabica]	-inf	-inf	down
XM_027235919.1	L-ascorbate oxidase homolog [Coffea arabica]	-inf	-inf	down
XR_003453783.1	uncharacterized protein LOC113714526 isoform X2 [Coffea arabica]	-inf	-inf	down
XM_027250314.1	squalene monooxygenase-like [Coffea arabica]	-inf	-inf	down
XM_027241422.1	retinoblastoma-related protein-like [Coffea arabica]	-inf	-inf	down
XM_027232179.1	E3 UFM1-protein ligase 1 homolog [Coffea arabica]	-inf	-inf	down
XM_027234853.1	LRR receptor-like serine/threonine-protein kinase FEI 1 [Coffea arabica]	-inf	-inf	down
XM_027251955.1	transcription factor NAI1-like [Coffea arabica]	-inf	-inf	down
XM_027223281.1	expansin-A13-like [Coffea arabica]	-inf	-inf	down
XM_027235187.1	lysM domain-containing GPI-anchored protein 1-like [Coffea arabica]	-inf	-inf	down
XM_027237247.1	protein ROOT INITIATION DEFECTIVE 3-like isoform X1 [Coffea arabica]	-inf	-inf	down
XM_027239177.1	uncharacterized protein LOC113715028 [Coffea arabica]	-inf	-inf	down
XM_027249395.1	uncharacterized protein LOC113725944 [Coffea arabica]	-inf	-inf	down
XM_027238981.1	7-deoxyloganetin glucosyltransferase [Coffea arabica]	-inf	-inf	down
XM_027248245.1	uncharacterized protein LOC113725217 isoform X1 [Coffea arabica]	-inf	-inf	down
XM_027215165.1	probable LRR receptor-like serine/threonine-protein kinase At2g23950 [Coffea arabica]	-inf	-inf	down
XM_027243404.1	CTP synthase-like [Coffea arabica]	-inf	-inf	down
XM_027262034.1	gamma-tubulin complex component 4-like [Coffea arabica]	-inf	-inf	down
XM_027218351.1	putative U-box domain-containing protein 50 isoform X1 [Coffea arabica]	-inf	-inf	down
XM_027248623.1	serine/arginine-rich SC35-like splicing factor SCL30 isoform X1 [Coffea arabica]	-inf	-inf	down
XM_027233509.1	proliferating cell nuclear antigen [Coffea arabica]	-inf	-inf	down
XM_027261615.1	uncharacterized protein LOC113734865 isoform X1 [Coffea arabica]	-inf	-inf	down
XM_027213511.1	heptahelical transmembrane protein 2-like isoform X2 [Coffea arabica]	-inf	-inf	down
XM_027219260.1	protein arginine N-methyltransferase 1.5-like [Coffea arabica]	-inf	-inf	down
XM_027243987.1	protein ASPARTIC PROTEASE IN GUARD CELL 1-like [Coffea arabica]	-inf	-inf	down
XM_027230213.1	zinc transporter 1-like [Coffea arabica]	-inf	-inf	down
XM_027246428.1	AT-hook motif nuclear-localized protein 1-like isoform X1 [Coffea arabica]	-inf	-inf	down
XM_027215439.1	patatin-like protein 3 [Coffea arabica]	-inf	-inf	down
XM_027229314.1	serine carboxypeptidase-like [Coffea arabica]	-inf	-inf	down
XM_027215226.1	TBC1 domain family member 15-like isoform X2 [Coffea arabica]	-inf	-inf	down
XM_027210673.1	polyadenylate-binding protein 8-like isoform X6 [Coffea arabica]	-inf	-inf	down
XM_027270822.1	glutathione S-transferase U9-like [Coffea arabica]	-inf	-inf	down
XM_027265321.1	ISWI chromatin-remodeling complex ATPase CHR11 isoform X2 [Coffea arabica]	-inf	-inf	down
XM_027206791.1	uncharacterized protein LOC113688962 [Coffea arabica]	-inf	-inf	down
XM_027205767.1	ultraviolet-B receptor UVR8 isoform X2 [Coffea arabica]	-inf	-inf	down
XM_027268622.1	HIPL1 protein-like [Coffea arabica]	-inf	-inf	down
XM_027271108.1	transmembrane protein 87A-like [Coffea arabica]	-inf	-inf	down
gene-LOC113690800	dynamin-related protein 1E-like isoform X2 [Coffea arabica]	-inf	-inf	down
XM_027263831.1	protein SRG1-like [Coffea arabica]	-inf	-inf	down
XM_027221282.1	WAT1-related protein At5g40230-like isoform X2 [Coffea arabica]	-inf	-inf	down
XM_027252678.1	uncharacterized protein LOC113728148 isoform X2 [Coffea arabica]	-inf	-inf	down
XM_027256465.1	probable receptor-like serine/threonine-protein kinase At4g34500 [Coffea arabica]	-inf	-inf	down
XM_027219446.1	uncharacterized protein LOC113699237 isoform X1 [Coffea arabica]	-inf	-inf	down
XM_027225012.1	transcription factor EGL1-like isoform X1 [Coffea arabica]	-inf	-inf	down
XM_027208077.1	cellulose synthase-like protein E1 isoform X2 [Coffea arabica]	-inf	-inf	down
XM_027207415.1	cytochrome P450 CYP72A219-like [Coffea arabica]	-inf	-inf	down
XM_027262272.1	unnamed protein product [Coffea canephora]	-inf	-inf	down
XM_027212928.1	serine/threonine-protein kinase fray2-like isoform X1 [Coffea arabica]	-inf	-inf	down
XM_027218921.1	basic leucine zipper 25-like [Coffea arabica]	-inf	-inf	down
gene-LOC113705383	AT-hook motif nuclear-localized protein 1-like isoform X2 [Coffea arabica]	-inf	-inf	down
XM_027234428.1	cytochrome P450 81E8-like [Coffea arabica]	-inf	-inf	down
XM_027236340.1	branched-chain-amino-acid aminotransferase 2, chloroplastic-like isoform X1 [Coffea arabica]	-inf	-inf	down
XM_027247789.1	probable protein phosphatase 2C 76 isoform X1 [Coffea arabica]	-inf	-inf	down
XM_027258868.1	unnamed protein product [Coffea canephora]	-inf	-inf	down
XM_027224972.1	stomatal closure-related actin-binding protein 1 [Coffea arabica]	-inf	-inf	down
XM_027219651.1	adenylyl-sulfate kinase 3-like [Coffea arabica]	-inf	-inf	down
XM_027254505.1	tripeptidyl-peptidase 2-like isoform X2 [Coffea arabica]	-inf	-inf	down
XM_027222053.1	auxin-responsive protein IAA9-like [Coffea arabica]	-inf	-inf	down
XM_027214872.1	actin-1 [Coffea arabica]	-inf	-inf	down
XM_027223900.1	uncharacterized protein LOC113702766 [Coffea arabica]	-inf	-inf	down
XM_027258901.1	heparan-alpha-glucosaminide N-acetyltransferase-like [Coffea arabica]	-inf	-inf	down
XM_027205451.1	uncharacterized protein LOC113687918 [Coffea arabica]	-inf	-inf	down
XM_027229848.1	aberrant root formation protein 4 isoform X5 [Coffea arabica]	-inf	-inf	down
XM_027232294.1	callose synthase 3 [Coffea eugenioides]	-inf	-inf	down
XR_003460828.1	unnamed protein product [Coffea canephora]	-inf	-inf	down
XM_027249580.1	homeobox-DDT domain protein RLT1 isoform X1 [Coffea arabica]	-inf	-inf	down
XM_027244523.1	uncharacterized protein LOC113719314 [Coffea arabica]	-inf	-inf	down
XM_027269524.1	metal tolerance protein 1-like isoform X1 [Coffea eugenioides]	-inf	-inf	down
