# Supplementary material for: Transcriptomic alterations in roots of two contrasting Coffea arabica cultivars after hexanoic acid priming
Source: Front Genet. 2022 Oct 28;13:925811. doi: 10.3389/fgene.2022.925811 (PMC9651915; doi:10.3389/fgene.2022.925811)
Supplement: Supplementary file 5 [file Table5.xlsx]

## Sheet: Catuai MapMan
Supplementary Table 3. MapMan pathway analysis of differentially genes expressed (DEGs) identified in Catuaí cultivar
BinCode	BinName	ID_Arabidopsis	ID_Coffee	Description	log2(fc)
	Photosynthesis
1.1.1.2	PS.lightreaction.photosystem II.PSII polypeptide subunits	AT3G55330	XM_027267352.1	psbP-like protein 1, chloroplastic isoform X1 [Coffea arabica]	Specific Control
	Major CHO Metabolism
2.2.2.1	major CHO metabolism.degradation.starch.starch cleavage	AT1G69830	XM_027244288.1	alpha-amylase 3, chloroplastic-like isoform X2 [Coffea arabica]	Specific Control
2.2.2.6	major CHO metabolism.degradation.starch.transporter	AT5G17520	XM_027236404.1	maltose excess protein 1-like, chloroplastic [Coffea arabica]	Hx Specific
2.2.1.1	major CHO metabolism.degradation.sucrose.fructokinase	AT1G66430	XM_027221694.1	probable fructokinase-6, chloroplastic isoform X2 [Coffea arabica]	Specific Control
2.2.1.4	major CHO metabolism.degradation.sucrose.hexokinase	AT2G19860	XM_027268800.1	hexokinase-1-like [Coffea arabica]	Specific Control
2.1.2.3	major CHO metabolism.synthesis.starch.starch branching	AT5G03650	XM_027212501.1	1,4-alpha-glucan-branching enzyme 2-2, chloroplastic/amyloplastic-like isoform X2 [Coffea arabica]	Specific Control
	Minor CHO Metabolism
3.4.2	minor CHO metabolism.myo-inositol.InsP-Kinases	AT5G61760	XM_027267431.1	inositol polyphosphate multikinase beta-like [Coffea arabica]	Specific Control
3.5	minor CHO metabolism.others	AT2G37770	XM_027209206.1	NADPH-dependent aldo-keto reductase, chloroplastic-like [Coffea arabica]	Specific Control
3.5	minor CHO metabolism.others	AT5G37850	XM_027220573.1	pyridoxal kinase-like isoform X2 [Coffea arabica]	Specific Control
3.2.3	minor CHO metabolism.trehalose.potential TPS/TPP	AT1G23870	XM_027242604.1	probable alpha,alpha-trehalose-phosphate synthase [UDP-forming] 9 [Coffea arabica]	Specific Control
3.2.2	minor CHO metabolism.trehalose.TPP	AT4G12430	XM_027224302.1	probable trehalose-phosphate phosphatase F [Coffea arabica]	Specific Control
3.2.1	minor CHO metabolism.trehalose.TPS	AT1G78080	XM_027222564.1	ethylene-responsive transcription factor RAP2-4-like isoform X1 [Coffea arabica]	Specific Control
	Glycolysis
4.1.14	glycolysis.cytosolic branch.enolase	AT2G29560	XM_027233483.1	cytosolic enolase 3-like isoform X2 [Coffea arabica]	Specific Control
4.1.7	glycolysis.cytosolic branch.fructose-2,6-bisphosphatase (Fru2,6BisPase)	AT1G07110	XM_027234565.1	6-phosphofructo-2-kinase/fructose-2,6-bisphosphatase isoform X1 [Coffea arabica]	2.16721
4.2.13	glycolysis.plastid branch.phosphoglycerate mutase	AT1G22170	XM_027237125.1	uncharacterized protein LOC113713404 [Coffea arabica]	Specific Control
	OPP Cycle
7.2.3	OPP.non-reductive PP.ribulose-phosphate 3-epimerase	AT3G01850	XM_027263699.1	ribulose-phosphate 3-epimerase, cytoplasmic isoform-like [Coffea arabica]	Specific Control
7.1.1	OPP.oxidative PP.G6PD	AT1G09420	XM_027252206.1	inactive glucose-6-phosphate 1-dehydrogenase 4, chloroplastic-like isoform X1 [Coffea arabica]	Specific Control
	TCA / Org. transformation
8.1.1.3	TCA / org. transformation.TCA.pyruvate DH.E3	AT3G16950	XM_027259013.1	dihydrolipoyl dehydrogenase 2, chloroplastic-like isoform X2 [Coffea arabica]	Specific Control
	Cell Wall
10.2.1	cell wall.cellulose synthesis.cellulose synthase	AT4G23990	XM_027260662.1	cellulose synthase A catalytic subunit 7 [UDP-forming]-like isoform X2 [Coffea arabica]	Specific Control
10.2.1	cell wall.cellulose synthesis.cellulose synthase	AT2G32530	XM_027271354.1	cellulose synthase-like protein H1 isoform X2 [Coffea arabica]	Specific Control
10.6.3	cell wall.degradation.pectate lyases and polygalacturonases	AT3G16850	XM_027243269.1	probable polygalacturonase isoform X1 [Coffea arabica]	Specific Control
10.3	cell wall.hemicellulose synthesis	AT5G16890	XM_027247648.1	probable arabinosyltransferase ARAD1 isoform X2 [Coffea arabica]	Specific Control
	Lipid Metabolism
11.8.4	lipid metabolism.''exotics'' (steroids, squalene etc).3-beta hydroxysteroid dehydrogenase/isomerase	AT2G43420	XM_027263811.1	3beta-hydroxysteroid-dehydrogenase/decarboxylase-like isoform X1 [Coffea arabica]	Specific Control
11.8.1	lipid metabolism.''exotics'' (steroids, squalene etc).sphingolipids	AT2G46210	XM_027259517.1	delta(8)-fatty-acid desaturase-like [Coffea arabica]	Hx Specific
11.8.1	lipid metabolism.''exotics'' (steroids, squalene etc).sphingolipids	AT3G19260	XM_027250140.1	LAG1 longevity assurance homolog 2-like isoform X3 [Coffea arabica]	Specific Control
11.8.1	lipid metabolism.''exotics'' (steroids, squalene etc).sphingolipids	AT4G36480	XM_027208742.1	long chain base biosynthesis protein 1-like isoform X1 [Coffea arabica]	Specific Control
11.8.1	lipid metabolism.''exotics'' (steroids, squalene etc).sphingolipids	-	XM_027258384.1	sphingoid long-chain bases kinase 1-like [Coffea arabica]	Specific Control
11.8.1	lipid metabolism.''exotics'' (steroids, squalene etc).sphingolipids	AT5G23450	XM_027251423.1	sphingoid long-chain bases kinase 1-like [Coffea arabica]	Specific Control
11.2.4	lipid metabolism.FA desaturation.omega 6 desaturase	AT3G12120	XM_027232924.1	delta(12)-acyl-lipid-desaturase-like [Coffea arabica]	Specific Control
11.1.1	lipid metabolism.FA synthesis and FA elongation.Acetyl CoA Carboxylation	AT5G35360	XM_027241225.1	biotin carboxylase 1, chloroplastic isoform X1 [Coffea arabica]	5.01918
11.1.12	lipid metabolism.FA synthesis and FA elongation.ACP protein	AT4G25050	XM_027220843.1	acyl carrier protein, chloroplastic-like [Coffea arabica]	Specific Control
11.10.2	lipid metabolism.glycolipid synthesis.DGDG synthase	AT3G11670	XM_027216439.1	digalactosyldiacylglycerol synthase 1, chloroplastic-like isoform X2 [Coffea arabica]	Specific Control
11.10.2	lipid metabolism.glycolipid synthesis.DGDG synthase	AT4G00550	XM_027259310.1	digalactosyldiacylglycerol synthase 2, chloroplastic-like [Coffea arabica]	Specific Control
11.9.4.3	lipid metabolism.lipid degradation.beta-oxidation.enoyl CoA hydratase	AT3G24360	XM_027210802.1	3-hydroxyisobutyryl-CoA hydrolase-like protein 3, mitochondrial isoform X2 [Coffea arabica]	Specific Control
11.3	lipid metabolism.Phospholipid synthesis	AT1G15110	XM_027244572.1	CDP-diacylglycerol--serine O-phosphatidyltransferase 1-like isoform X3 [Coffea arabica]	Specific Control
11.3.8	lipid metabolism.Phospholipid synthesis.phosphatidylserine decarboxylase	AT4G16700	XM_027225017.1	phosphatidylserine decarboxylase proenzyme 1, mitochondrial-like isoform X2 [Coffea arabica]	Specific Control
	Nitrogen Metabolism
12.4	N-metabolism.misc	AT3G49640	XM_027217394.1	tRNA-dihydrouridine(20) synthase [NAD(P)+]-like isoform X2 [Coffea arabica]	Specific Control
12.3.1	N-metabolism.N-degradation.glutamate dehydrogenase	AT5G18170	XM_027214313.1	glutamate dehydrogenase B [Coffea arabica]	Specific Control
12.3.1	N-metabolism.N-degradation.glutamate dehydrogenase	AT1G51720	XM_027270004.1	NADP-specific glutamate dehydrogenase isoform X1 [Coffea arabica]	Specific Control
	Amino acid Metabolism
13	amino acid metabolism	AT5G04740	XM_027255512.1	ACT domain-containing protein ACR12-like isoform X4 [Coffea arabica]	Specific Control
13.2.6.3	amino acid metabolism.degradation.aromatic aa.tryptophan	AT3G24360	XM_027210802.1	3-hydroxyisobutyryl-CoA hydrolase-like protein 3, mitochondrial isoform X2 [Coffea arabica]	Specific Control
13.2.2.3	amino acid metabolism.degradation.glutamate family.arginine	AT4G08900	XM_027257229.1	arginase 1, mitochondrial-like isoform X1 [Coffea arabica]	Specific Control
13.99	amino acid metabolism.misc	AT1G76990	XM_027238791.1	ACT domain-containing protein ACR3-like isoform X3 [Coffea arabica]	Specific Control
13.99	amino acid metabolism.misc	AT1G69040	XM_027241995.1	ACT domain-containing protein ACR4-like isoform X4 [Coffea arabica]	Specific Control
13.1.6.1.5	amino acid metabolism.synthesis.aromatic aa.chorismate.shikimate kinase	AT2G21940	XM_027221770.1	shikimate kinase, chloroplastic-like isoform X1 [Coffea arabica]	Specific Control
13.1.6.4.2	amino acid metabolism.synthesis.aromatic aa.tyrosine.prephenate dehydrogenase	AT1G15710	XM_027214987.1	arogenate dehydrogenase 2, chloroplastic-like [Coffea arabica]	Specific Control
13.1.3.4.13	amino acid metabolism.synthesis.aspartate family.methionine.methionine S-methyltransferase	AT5G49810	XM_027257515.1	methionine S-methyltransferase isoform X1 [Coffea arabica]	Specific Control
13.1.1.2.1	amino acid metabolism.synthesis.central amino acid metabolism.aspartate.aspartate aminotransferase	AT2G30970	XR_003447898.1	aspartate aminotransferase, mitochondrial-like [Coffea arabica]	Specific Control
13.1.7.8	amino acid metabolism.synthesis.histidine.histidinol dehydrogenase	AT5G63890	XM_027251539.1	histidinol dehydrogenase, chloroplastic-like isoform X3 [Coffea arabica]	Hx Specific
13.1.5.1.3	amino acid metabolism.synthesis.serine-glycine-cysteine group.serine.phosphoserine phosphatase	AT1G18640	XM_027233356.1	phosphoserine phosphatase, chloroplastic-like isoform X1 [Coffea arabica]	Specific Control
	Metal Handling
15.1	metal handling.acquisition	AT1G01580	XM_027259459.1	ferric reduction oxidase 2-like [Coffea arabica]	Specific Control
	Secondary Metabolism
16.8.3	secondary metabolism.flavonoids.dihydroflavonols	AT5G24530	XM_027239427.1	flavanone 3-dioxygenase 2-like [Coffea arabica]	Specific Control
16.8.3.3	secondary metabolism.flavonoids.dihydroflavonols.flavonoid 3''-monooxygenase	AT5G07990	XM_027232991.1	cytochrome P450 71A1-like isoform X1 [Coffea arabica]	Specific Control
16.1.4.2	secondary metabolism.isoprenoids.carotenoids.phytoene dehydrogenase	AT4G14210	XM_027266804.1	15-cis-phytoene desaturase, chloroplastic/chromoplastic-like [Coffea arabica]	Specific Control
16.1.4.1	secondary metabolism.isoprenoids.carotenoids.phytoene synthase	AT5G17230	XM_027222634.1	phytoene synthase 2, chloroplastic-like [Coffea arabica]	Specific Control
16.1.2.5	secondary metabolism.isoprenoids.mevalonate pathway.phosphomevalonate kinase	AT1G31910	XM_027226202.1	phosphomevalonate kinase, peroxisomal-like isoform X2 [Coffea arabica]	Specific Control
16.2	secondary metabolism.phenylpropanoids	AT1G28680	XM_027218363.1	taxadien-5-alpha-ol O-acetyltransferase-like [Coffea arabica]	-2.52819
16.2	secondary metabolism.phenylpropanoids	AT4G35160	XM_027205341.1	trans-resveratrol di-O-methyltransferase-like [Coffea eugenioides]	Specific Control
16.2.1.2	secondary metabolism.phenylpropanoids.lignin biosynthesis.C4H	AT2G30490	XM_027211244.1	cytochrome P450 CYP73A100-like [Coffea arabica]	Specific Control
16.2.1.4	secondary metabolism.phenylpropanoids.lignin biosynthesis.HCT	AT5G48930	XM_027215030.1	unnamed protein product [Coffea canephora]	Specific Control
	Hormone Metabolism
17.2.3	hormone metabolism.auxin.induced-regulated-responsive-activated	AT2G34680	XM_027231263.1	187-kDa microtubule-associated protein AIR9 [Coffea arabica]	Specific Control
17.2.3	hormone metabolism.auxin.induced-regulated-responsive-activated	AT1G60730	XM_027263484.1	auxin-induced protein PCNT115-like isoform X1 [Coffea arabica]	Specific Control
17.2.3	hormone metabolism.auxin.induced-regulated-responsive-activated	AT1G28130	XM_027238611.1	indole-3-acetic acid-amido synthetase GH3.17-like isoform X1 [Coffea arabica]	Specific Control
17.2.3	hormone metabolism.auxin.induced-regulated-responsive-activated	-	XM_027222749.1	O-fucosyltransferase 27-like isoform X2 [Coffea arabica]	Specific Control
17.2.3	hormone metabolism.auxin.induced-regulated-responsive-activated	AT3G30300	XM_027219204.1	O-fucosyltransferase 27-like isoform X2 [Coffea arabica]	Specific Control
17.2.3	hormone metabolism.auxin.induced-regulated-responsive-activated	AT2G20120	XM_027211052.1	protein LIKE COV 1-like [Coffea arabica]	Specific Control
17.2.2	hormone metabolism.auxin.signal transduction	AT5G16530	XM_027231342.1	auxin efflux carrier component 5-like [Coffea arabica]	Specific Control
17.2.2	hormone metabolism.auxin.signal transduction	AT1G05180	XM_027206452.1	NEDD8-activating enzyme E1 regulatory subunit AXR1-like isoform X1 [Coffea arabica]	Specific Control
17.3.2.1	hormone metabolism.brassinosteroid.signal transduction.BRI	AT4G18710	XM_027249763.1	shaggy-related protein kinase eta isoform X1 [Coffea arabica]	Specific Control
17.3.2.2	hormone metabolism.brassinosteroid.signal transduction.BZR	AT1G78700	XM_027249814.1	BES1/BZR1 homolog protein 4-like isoform X1 [Coffea arabica]	Specific Control
17.3.1.1.5	hormone metabolism.brassinosteroid.synthesis-degradation.BRs.metabolic regulation	AT2G26710	XM_027240799.1	cytochrome P450 CYP749A22-like isoform X1 [Coffea arabica]	Specific Control
17.3.1.2.99	hormone metabolism.brassinosteroid.synthesis-degradation.sterols.other	AT2G07050	XM_027214353.1	cycloartenol Synthase isoform X1 [Coffea arabica]	Specific Control
17.4.2	hormone metabolism.cytokinin.signal transduction	AT5G35750	XR_003447954.1	histidine kinase 2-like isoform X2 [Coffea arabica]	Specific Control
17.4.2	hormone metabolism.cytokinin.signal transduction	AT2G25180	XM_027212129.1	two-component response regulator ARR12-like [Coffea arabica]	Specific Control
17.5.1.2	hormone metabolism.ethylene.synthesis-degradation.1-aminocyclopropane-1-carboxylate oxidase	AT1G05010	XM_027208243.1	1-aminocyclopropane-1-carboxylate oxidase 1-like [Coffea arabica]	Specific Control
17.6.3	hormone metabolism.gibberelin.induced-regulated-responsive-activated	AT5G14920	XR_003456838.1	unnamed protein product [Coffea canephora]	Specific Control
17.7.1.5	hormone metabolism.jasmonate.synthesis-degradation.12-Oxo-PDA-reductase	AT2G06050	XM_027213037.1	12-oxophytodienoate reductase 3-like [Coffea arabica]	Specific Control
	Metabolism
18.6	Co-factor and vitamine metabolism.biotin	AT2G31955	XM_027250878.1	GTP 3',8-cyclase, mitochondrial-like [Coffea arabica]	Specific Control
18.1	Co-factor and vitamine metabolism.molybdenum cofactor	AT1G01290	XM_027231721.1	cyclic pyranopterin monophosphate synthase, mitochondrial isoform X1 [Coffea arabica]	Specific Control
18.4.2	Co-factor and vitamine metabolism.pantothenate.3-methyl-2-oxobutanoate hydroxymethyltransferase (KPHMT,PANB)	AT3G61530	XM_027250436.1	3-methyl-2-oxobutanoate hydroxymethyltransferase 1, mitochondrial-like isoform X1 [Coffea arabica]	Specific Control
	Stress
20	stress	AT3G10980	XM_027248434.1	uncharacterized protein LOC113725319 [Coffea arabica]	Specific Control
20.2	stress.abiotic	AT1G16560	XM_027209078.1	post-GPI attachment to proteins factor 3-like isoform X1 [Coffea arabica]	Specific Control
20.2.2	stress.abiotic.cold	AT5G55530	XM_027205452.1	uncharacterized protein LOC113687918 [Coffea arabica]	Specific Control
20.2.3	stress.abiotic.drought/salt	-	XM_027233029.1	calcium permeable stress-gated cation channel 1-like [Coffea arabica]	Specific Control
20.2.3	stress.abiotic.drought/salt	AT4G22120	XM_027231034.1	calcium permeable stress-gated cation channel 1-like [Coffea arabica]	2.69565
20.2.1	stress.abiotic.heat	AT5G37670	XM_027218276.1	15.7 kDa heat shock protein, peroxisomal-like [Coffea arabica]	Hx Specific
20.2.1	stress.abiotic.heat	AT3G12170	XM_027214246.1	chaperone protein dnaJ 6-like isoform X2 [Coffea arabica]	Specific Control
20.2.1	stress.abiotic.heat	AT4G18880	XM_027249813.1	heat stress transcription factor A-4c-like [Coffea arabica]	Specific Control
20.2.1	stress.abiotic.heat	AT1G79030	XM_027205607.1	uncharacterized protein LOC113688028 isoform X2 [Coffea arabica]	Specific Control
20.2.5	stress.abiotic.light	AT1G32230	XM_027228671.1	inactive poly [ADP-ribose] polymerase RCD1-like isoform X2 [Coffea arabica]	Specific Control
20.2.99	stress.abiotic.unspecified	AT3G05950	XM_027208616.1	germin-like protein subfamily 1 member 14 [Coffea arabica]	Specific Control
20.2.99	stress.abiotic.unspecified	-	XM_027231926.1	major allergen Pru ar 1-like [Coffea arabica]	Specific Control
20.2.99	stress.abiotic.unspecified	AT1G24020	XM_027231379.1	major allergen Pru ar 1-like [Coffea arabica]	Specific Control
20.1	stress.biotic	-	XM_027215264.1	benzyl alcohol O-benzoyltransferase-like [Coffea arabica]	Specific Control
20.1	stress.biotic	AT5G17540	XM_027212189.1	benzyl alcohol O-benzoyltransferase-like [Coffea arabica]	Specific Control
20.1	stress.biotic	AT1G33970	XM_027238857.1	immune-associated nucleotide-binding protein 9-like isoform X1 [Coffea arabica]	Specific Control
20.1.7	stress.biotic.PR-proteins	AT3G50950	XM_027208195.1	disease resistance RPP13-like protein 4 [Coffea arabica]	Specific Control
20.1.7	stress.biotic.PR-proteins	AT5G35450	XR_003454750.1	probable disease resistance protein At1g58602 [Coffea arabica]	Specific Control
20.1.7	stress.biotic.PR-proteins	-	XM_027244867.1	putative disease resistance RPP13-like protein 3 [Coffea arabica]	Specific Control
20.1.7	stress.biotic.PR-proteins	AT1G53350	XM_027242132.1	putative disease resistance RPP13-like protein 3 [Coffea arabica]	Specific Control
20.1.7	stress.biotic.PR-proteins	AT1G50180	XM_027206312.1	putative late blight resistance protein homolog R1A-3 [Coffea arabica]	Specific Control
	Redox
21.1	redox.thioredoxin	AT5G04260	XM_027255710.1	thioredoxin-like 3-2, chloroplastic isoform X2 [Coffea arabica]	Specific Control
	Nucleotide Metabolism
23.2	nucleotide metabolism.degradation	-	XR_003449091.1	AMP deaminase-like isoform X4 [Coffea arabica]	Specific Control
23.2	nucleotide metabolism.degradation	-	XR_003449092.1	AMP deaminase-like isoform X4 [Coffea arabica]	Specific Control
23.2	nucleotide metabolism.degradation	AT2G38280	XM_027213882.1	AMP deaminase-like isoform X4 [Coffea arabica]	Specific Control
23.2	nucleotide metabolism.degradation	AT5G63980	XR_003453385.1	uncharacterized protein LOC113728782 [Coffea arabica]	Specific Control
23.3.3	nucleotide metabolism.salvage.NUDIX hydrolases	AT4G25434	XM_027271313.1	nudix hydrolase 10-like isoform X2 [Coffea arabica]	Specific Control
23.3.3	nucleotide metabolism.salvage.NUDIX hydrolases	AT5G20070	XM_027215108.1	nudix hydrolase 19, chloroplastic-like isoform X2 [Coffea arabica]	Specific Control
23.1.2.8	nucleotide metabolism.synthesis.purine.SAICAR lyase	AT1G36280	XM_027208956.1	uncharacterized protein LOC113690864 [Coffea arabica]	Specific Control
23.1.2.8	nucleotide metabolism.synthesis.purine.SAICAR lyase	AT4G18440	XM_027258372.1	uncharacterized protein LOC113732542 isoform X1 [Coffea arabica]	Specific Control
	C1-Metabolism
25.5	C1-metabolism.Methylenetetrahydrofolate dehydrogenase & Methenyltetrahydrofolate cyclohydrolase	AT3G12290	XM_027247408.1	bifunctional protein FolD 2-like [Coffea arabica]	Specific Control
	Miscellaneos
26.1	misc.cytochrome P450	-	XM_027261383.1	cytochrome P450 71A2-like [Coffea arabica]	Specific Control
26.1	misc.cytochrome P450	-	XM_027263642.1	cytochrome P450 71A2-like [Coffea arabica]	Specific Control
26.1	misc.cytochrome P450	AT3G48310	XM_027261382.1	cytochrome P450 71A2-like [Coffea arabica]	Specific Control
26.1	misc.cytochrome P450	AT3G52970	XM_027245090.1	cytochrome P450 76A1-like [Coffea arabica]	Specific Control
26.1	misc.cytochrome P450	-	XM_027251297.1	cytochrome P450 87A3-like [Coffea arabica]	Specific Control
26.1	misc.cytochrome P450	AT1G12740	XM_027251295.1	cytochrome P450 87A3-like isoform X2 [Coffea arabica]	Specific Control
26.1	misc.cytochrome P450	AT5G24910	XM_027259805.1	LOW QUALITY PROTEIN: cytochrome P450 714A1-like [Coffea arabica]	Specific Control
26.1	misc.cytochrome P450	AT3G26300	XM_027228548.1	premnaspirodiene oxygenase-like [Coffea arabica]	Specific Control
26.1	misc.cytochrome P450	AT3G26330	XM_027271564.1	premnaspirodiene oxygenase-like [Coffea arabica]	-2.68183
26.1	misc.cytochrome P450	AT3G26310	XM_027205344.1	tabersonine 16-hydroxylase 1-like [Coffea arabica]	Specific Control
26.28	misc.GDSL-motif lipase	AT1G53920	XM_027209971.1	GDSL esterase/lipase 5-like [Coffea arabica]	Specific Control
26.28	misc.GDSL-motif lipase	AT1G28590	XM_027249595.1	GDSL esterase/lipase At1g28590-like isoform X2 [Coffea arabica]	Specific Control
26.3	misc.gluco-, galacto- and mannosidases	AT1G26560	XM_027240011.1	unnamed protein product [Coffea canephora]	Specific Control
26.3.3	misc.gluco-, galacto- and mannosidases.alpha-mannosidase	AT5G66150	XM_027220328.1	alpha-mannosidase-like isoform X2 [Coffea arabica]	Specific Control
26.9	misc.glutathione S transferases	AT1G14540	XM_027239645.1	lignin-forming anionic peroxidase-like [Coffea arabica]	Specific Control
26.9	misc.glutathione S transferases	AT5G02790	XM_027229910.1	protein IN2-1 homolog B-like isoform X1 [Coffea arabica]	Specific Control
26.9	misc.glutathione S transferases	AT2G02390	XR_003457936.1	unnamed protein product [Coffea canephora]	2.08151
26.8	misc.nitrilases, *nitrile lyases, berberine bridge enzymes, reticuline oxidases, troponine reductases	-	XM_027257981.1	alpha-N-acetylglucosaminidase-like [Coffea arabica]	Specific Control
26.8	misc.nitrilases, *nitrile lyases, berberine bridge enzymes, reticuline oxidases, troponine reductases	AT5G13690	XM_027251117.1	alpha-N-acetylglucosaminidase-like isoform X2 [Coffea arabica]	Specific Control
26.8	misc.nitrilases, *nitrile lyases, berberine bridge enzymes, reticuline oxidases, troponine reductases	-	XM_027256253.1	probable amidase At4g34880 isoform X1 [Coffea arabica]	Specific Control
26.8	misc.nitrilases, *nitrile lyases, berberine bridge enzymes, reticuline oxidases, troponine reductases	AT4G34880	XM_027249881.1	probable amidase At4g34880 isoform X1 [Coffea arabica]	Specific Control
26.8	misc.nitrilases, *nitrile lyases, berberine bridge enzymes, reticuline oxidases, troponine reductases	AT5G06060	XM_027265997.1	tropinone reductase homolog At5g06060-like [Coffea arabica]	Specific Control
26.8	misc.nitrilases, *nitrile lyases, berberine bridge enzymes, reticuline oxidases, troponine reductases	AT2G23620	XM_027234249.1	unnamed protein product [Coffea canephora]	Specific Control
26.7	misc.oxidases - copper, flavone etc.	AT1G26320	XM_027264261.1	2-alkenal reductase (NADP(+)-dependent)-like [Coffea arabica]	2.30221
26.7	misc.oxidases - copper, flavone etc.	AT5G66920	XM_027222393.1	L-ascorbate oxidase homolog [Coffea arabica]	Specific Control
26.14	misc.oxygenases	AT1G52790	XM_027247011.1	2-oxoglutarate-dependent dioxygenase AOP2-like [Coffea arabica]	Specific Control
26.12	misc.peroxidases	AT5G05340	XM_027256429.1	cationic peroxidase 1-like [Coffea arabica]	Specific Control
26.12	misc.peroxidases	AT1G49570	XM_027222087.1	peroxidase 10-like isoform X2 [Coffea arabica]	Specific Control
26.19	misc.plastocyanin-like	AT4G31840	XM_027228234.1	early nodulin-like protein 1 [Coffea arabica]	Specific Control
26.21	misc.protease inhibitor/seed storage/lipid transfer protein (LTP) family protein	AT2G48130	XM_027207819.1	non-specific lipid-transfer protein-like protein At2g13820 [Coffea arabica]	Specific Control
26.2	misc.UDP glucosyl and glucoronyl transferases	AT1G22360	XM_027219812.1	7-deoxyloganetin glucosyltransferase-like [Coffea arabica]	Specific Control
26.2	misc.UDP glucosyl and glucoronyl transferases	AT3G58790	XM_027206632.1	probable galacturonosyltransferase 15 isoform X2 [Coffea arabica]	Specific Control
26.2	misc.UDP glucosyl and glucoronyl transferases	AT5G47780	XM_027230416.1	probable galacturonosyltransferase 4 isoform X2 [Coffea arabica]	Specific Control
26.2	misc.UDP glucosyl and glucoronyl transferases	AT1G06780	XM_027239864.1	probable galacturonosyltransferase 6 [Coffea arabica]	Specific Control
26.2	misc.UDP glucosyl and glucoronyl transferases	AT2G36970	XM_027251399.1	UDP-glycosyltransferase 86A1-like isoform X1 [Coffea arabica]	Specific Control
26.2	misc.UDP glucosyl and glucoronyl transferases	AT1G52420	XM_027269962.1	uncharacterized protein LOC113742199 [Coffea arabica]	Specific Control
	RNA
27.1	RNA.processing	AT2G06990	XM_027211243.1	DExH-box ATP-dependent RNA helicase DExH10-like isoform X2 [Coffea arabica]	Specific Control
27.1	RNA.processing	AT1G59760	XM_027257503.1	DExH-box ATP-dependent RNA helicase DExH9 isoform X1 [Coffea arabica]	Specific Control
27.1	RNA.processing	AT3G62840	XM_027244794.1	small nuclear ribonucleoprotein Sm D2-like [Coffea arabica]	Specific Control
27.1.20	RNA.processing.degradation dicer	AT3G03300	XM_027231640.1	endoribonuclease Dicer homolog 2 isoform X1 [Coffea arabica]	Specific Control
27.1.2	RNA.processing.RNA helicase	AT2G42520	XM_027215333.1	DEAD-box ATP-dependent RNA helicase 37-like isoform X1 [Coffea arabica]	Specific Control
27.1.2	RNA.processing.RNA helicase	AT5G13010	XM_027232574.1	unnamed protein product [Coffea canephora]	Specific Control
27.1.2	RNA.processing.RNA helicase	AT1G05460	XM_027240605.1	unnamed protein product [Coffea canephora]	Specific Control
27.1.1	RNA.processing.splicing	AT1G60200	XM_027242032.1	RNA-binding protein 25-like isoform X1 [Coffea arabica]	Specific Control
27.3.3	RNA.regulation of transcription.AP2/EREBP, APETALA2/Ethylene-responsive element binding protein family	AT1G78080	XM_027222561.1	ethylene-responsive transcription factor RAP2-4-like isoform X1 [Coffea arabica]	Specific Control
27.3.5	RNA.regulation of transcription.ARR	AT2G25180	XM_027212129.1	two-component response regulator ARR12-like [Coffea arabica]	Specific Control
27.3.5	RNA.regulation of transcription.ARR	AT3G57040	XM_027209430.1	two-component response regulator ORR9-like isoform X2 [Coffea arabica]	Specific Control
27.3.37	RNA.regulation of transcription.AS2,Lateral Organ Boundaries Gene Family	AT3G47870	XR_003449258.1	unnamed protein product [Coffea canephora]	Specific Control
27.3.6	RNA.regulation of transcription.bHLH,Basic Helix-Loop-Helix family	AT1G06150	XM_027211122.1	transcription factor LHW-like [Coffea eugenioides]	Specific Control
27.3.35	RNA.regulation of transcription.bZIP transcription factor family	AT2G46270	XM_027259548.1	common plant regulatory factor 1-like isoform X2 [Coffea arabica]	Specific Control
27.3.35	RNA.regulation of transcription.bZIP transcription factor family	AT1G58110	XM_027257395.1	uncharacterized protein At4g06598 isoform X1 [Coffea arabica]	Specific Control
27.3.9	RNA.regulation of transcription.C2C2(Zn) GATA transcription factor family	AT1G51600	XM_027267689.1	GATA transcription factor 28-like isoform X1 [Coffea arabica]	Specific Control
27.3.11	RNA.regulation of transcription.C2H2 zinc finger family	AT4G31420	XM_027229101.1	cytoplasmic 60S subunit biogenesis factor REI1 homolog 1-like [Coffea arabica]	Specific Control
27.3.11	RNA.regulation of transcription.C2H2 zinc finger family	AT1G43850	XM_027236323.1	transcriptional corepressor SEUSS-like [Coffea arabica]	Specific Control
27.3.11	RNA.regulation of transcription.C2H2 zinc finger family	AT1G66140	XM_027243621.1	zinc finger protein 4-like [Coffea arabica]	Specific Control
27.3.11	RNA.regulation of transcription.C2H2 zinc finger family	AT3G45260	XM_027252220.1	zinc finger protein BALDIBIS-like isoform X1 [Coffea arabica]	Specific Control
27.3.11	RNA.regulation of transcription.C2H2 zinc finger family	AT3G50700	XM_027242549.1	zinc finger protein GAI-ASSOCIATED FACTOR 1-like [Coffea arabica]	Specific Control
27.3.11	RNA.regulation of transcription.C2H2 zinc finger family	AT1G68130	XM_027269528.1	zinc finger protein SHOOT GRAVITROPISM 5-like isoform X1 [Coffea arabica]	Specific Control
27.3.12	RNA.regulation of transcription.C3H zinc finger family	AT4G38890	XM_027256317.1	tRNA-dihydrouridine(47) synthase [NAD(P)(+)]-like isoform X2 [Coffea arabica]	Specific Control
27.3.12	RNA.regulation of transcription.C3H zinc finger family	AT2G41900	XM_027216469.1	zinc finger CCCH domain-containing protein 30-like [Coffea arabica]	Specific Control
27.3.12	RNA.regulation of transcription.C3H zinc finger family	-	XM_027238619.1	zinc finger CCCH domain-containing protein 55-like [Coffea arabica]	Specific Control
27.3.14	RNA.regulation of transcription.CCAAT box binding factor family, HAP2	-	XM_027227263.1	nuclear transcription factor Y subunit A-3-like isoform X2 [Coffea arabica]	Specific Control
27.3.14	RNA.regulation of transcription.CCAAT box binding factor family, HAP2	AT1G72830	XM_027223957.1	nuclear transcription factor Y subunit A-3-like isoform X2 [Coffea arabica]	Specific Control
27.3.44	RNA.regulation of transcription.Chromatin Remodeling Factors	AT3G54280	XM_027240003.1	TATA-binding protein-associated factor BTAF1-like isoform X2 [Coffea arabica]	Specific Control
27.3.17	RNA.regulation of transcription.CPP(Zn),CPP1-related transcription factor family	AT4G14770	XM_027260528.1	protein tesmin/TSO1-like CXC 2 isoform X2 [Coffea arabica]	Specific Control
27.3.51	RNA.regulation of transcription.General Transcription, TBP-binding protein	AT5G25150	XM_027233336.1	transcription initiation factor TFIID subunit 5-like [Coffea arabica]	Specific Control
27.3.22	RNA.regulation of transcription.HB,Homeobox transcription factor family	AT2G35940	XM_027211280.1	BEL1-like homeodomain protein 1 [Coffea arabica]	Specific Control
27.3.22	RNA.regulation of transcription.HB,Homeobox transcription factor family	AT3G01470	XM_027219134.1	homeobox-leucine zipper protein HAT5-like isoform X2 [Coffea arabica]	Specific Control
27.3.55	RNA.regulation of transcription.HDA	AT5G61060	XM_027212582.1	histone deacetylase 5-like isoform X1 [Coffea arabica]	Specific Control
27.3.54	RNA.regulation of transcription.Histone acetyltransferases	AT1G79000	XM_027241480.1	histone acetyltransferase HAC1-like [Coffea arabica]	-2.31397
27.3.54	RNA.regulation of transcription.Histone acetyltransferases	AT4G37280	XM_027234842.1	protein MRG1-like isoform X2 [Coffea arabica]	Specific Control
27.3.27	RNA.regulation of transcription.NAC domain transcription factor family	AT4G35580	XM_027225853.1	protein NTM1-like 9 isoform X1 [Coffea arabica]	Specific Control
27.3.60	RNA.regulation of transcription.NIN-like bZIP-related family	AT4G35270	XM_027231620.1	protein NLP2-like isoform X1 [Coffea arabica]	Specific Control
27.3.60	RNA.regulation of transcription.NIN-like bZIP-related family	-	XM_027220756.1	protein NLP2-like isoform X2 [Coffea arabica]	Specific Control
27.3.60	RNA.regulation of transcription.NIN-like bZIP-related family	AT1G64530	XM_027212047.1	protein NLP2-like isoform X2 [Coffea arabica]	Specific Control
27.3.63	RNA.regulation of transcription.PHD finger transcription factor	AT4G14920	XM_027260482.1	uncharacterized protein LOC113734130 [Coffea arabica]	Specific Control
27.3.66	RNA.regulation of transcription.Psudo ARR transcription factor family	AT5G02810	XM_027231257.1	two-component response regulator-like PRR37 isoform X2 [Coffea arabica]	Specific Control
27.3.67	RNA.regulation of transcription.putative transcription regulator	AT4G39680	XM_027218115.1	actin cytoskeleton-regulatory complex protein PAN1-like isoform X1 [Coffea arabica]	Specific Control
27.3.67	RNA.regulation of transcription.putative transcription regulator	AT5G43500	XM_027260681.1	actin-related protein 9 isoform X1 [Coffea arabica]	Hx Specific
27.3.67	RNA.regulation of transcription.putative transcription regulator	-	XM_027260682.1	actin-related protein 9 isoform X2 [Coffea arabica]	Specific Control
27.3.67	RNA.regulation of transcription.putative transcription regulator	-	XM_027260684.1	actin-related protein 9 isoform X3 [Coffea arabica]	Specific Control
27.3.67	RNA.regulation of transcription.putative transcription regulator	AT5G62260	XM_027254645.1	AT-hook motif nuclear-localized protein 6-like isoform X1 [Coffea arabica]	Specific Control
27.3.67	RNA.regulation of transcription.putative transcription regulator	AT3G43240	XM_027266780.1	AT-rich interactive domain-containing protein 4-like [Coffea arabica]	Specific Control
27.3.67	RNA.regulation of transcription.putative transcription regulator	AT1G15910	XM_027270677.1	factor of DNA methylation 1-like [Coffea arabica]	Specific Control
27.3.67	RNA.regulation of transcription.putative transcription regulator	AT1G60770	XM_027255715.1	pentatricopeptide repeat-containing protein At1g60770-like isoform X1 [Coffea arabica]	Specific Control
27.3.67	RNA.regulation of transcription.putative transcription regulator	AT5G09450	XM_027257013.1	pentatricopeptide repeat-containing protein At5g09450, mitochondrial-like [Coffea arabica]	Specific Control
27.3.67	RNA.regulation of transcription.putative transcription regulator	AT5G55390	XM_027208922.1	protein ENHANCED DOWNY MILDEW 2-like isoform X1 [Coffea arabica]	Specific Control
27.3.67	RNA.regulation of transcription.putative transcription regulator	AT5G48090	XM_027271541.1	protein ENHANCED DOWNY MILDEW 2-like isoform X3 [Coffea arabica]	Specific Control
27.3.67	RNA.regulation of transcription.putative transcription regulator	AT1G72650	XM_027215242.1	uncharacterized protein LOC113695979 isoform X1 [Coffea arabica]	Specific Control
27.3.69	RNA.regulation of transcription.SET-domain transcriptional regulator family	AT1G77300	XM_027238225.1	auxin efflux carrier component 5-like [Coffea arabica]	Specific Control
27.3.69	RNA.regulation of transcription.SET-domain transcriptional regulator family	-	XM_027232538.1	auxin efflux carrier component 5-like isoform X1 [Coffea arabica]	Specific Control
27.3.99	RNA.regulation of transcription.unclassified	AT3G20800	XM_027206423.1	CCR4-NOT transcription complex subunit 9-like [Coffea arabica]	Specific Control
27.3.99	RNA.regulation of transcription.unclassified	AT3G62130	XM_027233201.1	L-cysteine desulfhydrase-like [Coffea arabica]	Specific Control
27.3.99	RNA.regulation of transcription.unclassified	AT3G53710	XM_027215200.1	probable ADP-ribosylation factor GTPase-activating protein AGD6 [Coffea arabica]	Specific Control
27.3.99	RNA.regulation of transcription.unclassified	AT3G60800	XM_027257264.1	probable protein S-acyltransferase 14 isoform X1 [Coffea arabica]	Specific Control
27.3.99	RNA.regulation of transcription.unclassified	AT2G21710	XM_027249958.1	transcription termination factor MTERF2, chloroplastic-like [Coffea arabica]	Specific Control
27.3.99	RNA.regulation of transcription.unclassified	AT1G78930	XM_027252005.1	transcription termination factor MTERF2, chloroplastic-like [Coffea arabica]	Hx Specific
27.3.99	RNA.regulation of transcription.unclassified	AT1G43850	XM_027239050.1	transcriptional corepressor SEUSS-like [Coffea arabica]	Specific Control
27.3.99	RNA.regulation of transcription.unclassified	AT1G60560	XM_027224906.1	uncharacterized protein LOC113703514 isoform X1 [Coffea arabica]	Specific Control
27.3.32	RNA.regulation of transcription.WRKY domain transcription factor family	AT5G13080	XM_027246101.1	probable WRKY transcription factor 75 [Coffea arabica]	Specific Control
27.4	RNA.RNA binding	AT3G13700	XM_027268802.1	cell wall integrity protein scw1-like isoform X1 [Coffea arabica]	Specific Control
27.4	RNA.RNA binding	AT3G26932	XM_027265329.1	double-stranded RNA-binding protein 2-like [Coffea arabica]	Specific Control
27.4	RNA.RNA binding	AT2G28380	XM_027230345.1	double-stranded RNA-binding protein 2-like isoform X1 [Coffea arabica]	Specific Control
27.4	RNA.RNA binding	AT3G26420	XM_027250556.1	glycine-rich RNA-binding protein RZ1A-like [Coffea arabica]	Specific Control
27.4	RNA.RNA binding	AT4G00830	XM_027259744.1	heterogeneous nuclear ribonucleoprotein Q isoform X4 [Coffea arabica]	3.10001
27.4	RNA.RNA binding	AT2G21440	XM_027256391.1	RNA-binding protein 28 isoform X2 [Coffea arabica]	Specific Control
27.4	RNA.RNA binding	AT1G33470	XM_027234988.1	RNA-binding protein 38-like isoform X5 [Coffea arabica]	Specific Control
27.4	RNA.RNA binding	AT4G36960	XM_027219249.1	RNA-binding protein Musashi homolog 2-like [Coffea arabica]	Specific Control
27.4	RNA.RNA binding	AT5G59950	XM_027231698.1	THO complex subunit 4A [Coffea arabica]	2.34655
27.4	RNA.RNA binding	AT5G55670	XM_027209313.1	uncharacterized protein LOC113691111 [Coffea arabica]	Specific Control
27.2	RNA.transcription	AT1G14790	XM_027244976.1	probable RNA-dependent RNA polymerase 1 [Coffea arabica]	Specific Control
	DNA
28.1	DNA.synthesis/chromatin structure	AT5G17690	XM_027257782.1	chromo domain protein LHP1-like isoform X2 [Coffea arabica]	Specific Control
28.1.1.7	DNA.synthesis/chromatin structure.retrotransposon/transposase.mutator-like transposase	AT1G06740	XM_027239702.1	uncharacterized protein LOC113715484 [Coffea arabica]	Specific Control
28.99	DNA.unspecified	AT2G02090	XM_027212883.1	protein CHROMATIN REMODELING 19-like isoform X2 [Coffea arabica]	Specific Control
28.99	DNA.unspecified	-	XM_027214613.1	zinc finger BED domain-containing protein DAYSLEEPER-like [Coffea arabica]	Specific Control
28.99	DNA.unspecified	-	XM_027267597.1	zinc finger BED domain-containing protein DAYSLEEPER-like [Coffea arabica]	2.41269
28.99	DNA.unspecified	AT3G42170	XM_027269165.1	zinc finger BED domain-containing protein DAYSLEEPER-like [Coffea arabica]	2.87398
	Protein
29.1.7	protein.aa activation.alanine-tRNA ligase	AT1G50200	XM_027247615.1	alanine--tRNA ligase-like [Coffea arabica]	Specific Control
29.5	protein.degradation	AT2G23980	XM_027217038.1	probable cyclic nucleotide-gated ion channel 5 [Coffea arabica]	Specific Control
29.5	protein.degradation	AT4G33410	XM_027254498.1	unnamed protein product [Coffea canephora]	Specific Control
29.5.9	protein.degradation.AAA type	AT5G40010	XM_027221900.1	AAA-ATPase ASD, mitochondrial-like [Coffea arabica]	-3.07733
29.5.9	protein.degradation.AAA type	AT4G02480	XM_027242737.1	uncharacterized protein LOC113717877 isoform X4 [Coffea arabica]	Specific Control
29.5.4	protein.degradation.aspartate protease	AT1G11910	XM_027233546.1	aspartic proteinase-like [Coffea arabica]	-2.69287
29.5.4	protein.degradation.aspartate protease	AT1G79720	XM_027270477.1	aspartyl protease family protein At5g10770-like [Coffea arabica]	Specific Control
29.5.2	protein.degradation.autophagy	AT3G59950	XM_027233587.1	cysteine protease ATG4-like [Coffea arabica]	Specific Control
29.5.2	protein.degradation.autophagy	AT5G45900	XM_027241345.1	ubiquitin-like modifier-activating enzyme atg7 isoform X1 [Coffea arabica]	Specific Control
29.5.3	protein.degradation.cysteine protease	AT5G04250	XM_027229766.1	uncharacterized protein LOC113707431 [Coffea arabica]	Specific Control
29.5.7	protein.degradation.metalloprotease	AT2G41790	XM_027209878.1	insulin-degrading enzyme-like 1, peroxisomal isoform X1 [Coffea arabica]	Specific Control
29.5.7	protein.degradation.metalloprotease	AT1G13270	XM_027241220.1	methionine aminopeptidase 1B, chloroplastic-like isoform X1 [Coffea arabica]	Specific Control
29.5.5	protein.degradation.serine protease	AT2G47940	XM_027242134.1	protease Do-like 2, chloroplastic isoform X4 [Coffea arabica]	Specific Control
29.5.5	protein.degradation.serine protease	AT4G20850	XM_027254505.1	tripeptidyl-peptidase 2-like isoform X2 [Coffea arabica]	Specific Control
29.5.1	protein.degradation.subtilases	AT3G46850	XM_027267195.1	cucumisin-like isoform X3 [Coffea arabica]	Specific Control
29.5.1	protein.degradation.subtilases	AT4G20430	XM_027231174.1	subtilisin-like protease SBT2.2 isoform X2 [Coffea arabica]	Specific Control
29.5.11	protein.degradation.ubiquitin	AT4G10590	XM_027224038.1	ubiquitin carboxyl-terminal hydrolase 9-like isoform X2 [Coffea arabica]	Specific Control
29.5.11.3	protein.degradation.ubiquitin.E2	AT2G33770	XM_027249476.1	probable ubiquitin-conjugating enzyme E2 24 [Coffea arabica]	Specific Control
29.5.11.4.5.2	protein.degradation.ubiquitin.E3.BTB/POZ Cullin3.BTB/POZ	AT1G05690	XM_027262107.1	BTB/POZ and TAZ domain-containing protein 3-like [Coffea arabica]	Specific Control
29.5.11.4.1	protein.degradation.ubiquitin.E3.HECT	-	XM_027226435.1	E3 ubiquitin-protein ligase RHF2A [Coffea arabica]	Specific Control
29.5.11.4.1	protein.degradation.ubiquitin.E3.HECT	AT3G53090	XM_027214807.1	E3 ubiquitin-protein ligase UPL7 isoform X1 [Coffea arabica]	Specific Control
29.5.11.4.2	protein.degradation.ubiquitin.E3.RING	AT4G19670	XM_027233287.1	ATP-dependent RNA helicase DEAH12, chloroplastic-like [Coffea arabica]	Specific Control
29.5.11.4.2	protein.degradation.ubiquitin.E3.RING	AT2G44950	XM_027257133.1	E3 ubiquitin-protein ligase BRE1-like 1 isoform X2 [Coffea arabica]	Specific Control
29.5.11.4.2	protein.degradation.ubiquitin.E3.RING	AT2G15530	XM_027250166.1	E3 ubiquitin-protein ligase MBR2-like isoform X1 [Coffea arabica]	Specific Control
29.5.11.4.2	protein.degradation.ubiquitin.E3.RING	AT5G03450	XM_027216561.1	E3 ubiquitin-protein ligase RFWD3-like [Coffea arabica]	Specific Control
29.5.11.4.2	protein.degradation.ubiquitin.E3.RING	-	XM_027260352.1	putative E3 ubiquitin-protein ligase RF298 isoform X2 [Coffea arabica]	Specific Control
29.5.11.4.2	protein.degradation.ubiquitin.E3.RING	AT4G03000	XM_027241665.1	putative E3 ubiquitin-protein ligase RF298 isoform X2 [Coffea arabica]	Specific Control
29.5.11.4.2	protein.degradation.ubiquitin.E3.RING	AT5G01960	XM_027214944.1	RING finger and transmembrane domain-containing protein 2 isoform X2 [Coffea arabica]	Specific Control
29.5.11.4.2	protein.degradation.ubiquitin.E3.RING	AT2G20650	XM_027208819.1	transmembrane E3 ubiquitin-protein ligase FLY2-like isoform X2 [Coffea arabica]	Specific Control
29.5.11.4.2	protein.degradation.ubiquitin.E3.RING	AT2G23140	XM_027222145.1	U-box domain-containing protein 4-like isoform X1 [Coffea arabica]	Specific Control
29.5.11.4.2	protein.degradation.ubiquitin.E3.RING	AT4G36550	XM_027218639.1	U-box domain-containing protein 5 isoform X1 [Coffea arabica]	Specific Control
29.5.11.4.2	protein.degradation.ubiquitin.E3.RING	AT2G28830	XM_027231128.1	uncharacterized protein LOC113708607 isoform X1 [Coffea arabica]	Specific Control
29.5.11.4.2	protein.degradation.ubiquitin.E3.RING	AT1G53190	XM_027208586.1	unnamed protein product [Coffea canephora]	Hx Specific
29.5.11.4.3.3	protein.degradation.ubiquitin.E3.SCF.cullin	AT4G02570	XM_027261282.1	cullin-1-like isoform X1 [Coffea arabica]	Specific Control
29.5.11.4.3.2	protein.degradation.ubiquitin.E3.SCF.FBOX	AT4G00755	XM_027254580.1	F-box protein At4g00755-like isoform X1 [Coffea arabica]	Specific Control
29.5.11.4.3.2	protein.degradation.ubiquitin.E3.SCF.FBOX	AT5G01720	XM_027212580.1	F-box/LRR-repeat protein 3-like [Coffea arabica]	Specific Control
29.5.11.4.3.2	protein.degradation.ubiquitin.E3.SCF.FBOX	AT3G48880	XM_027254540.1	F-box/LRR-repeat protein At3g48880-like [Coffea arabica]	Specific Control
29.5.11.4.3.2	protein.degradation.ubiquitin.E3.SCF.FBOX	AT2G03530	XM_027242581.1	ureide permease 1-like isoform X1 [Coffea arabica]	Specific Control
29.5.11.4.99	protein.degradation.ubiquitin.E3.unspecified	AT1G55250	XM_027219390.1	E3 ubiquitin-protein ligase BRE1-like 2 isoform X2 [Coffea arabica]	Specific Control
29.5.11.5	protein.degradation.ubiquitin.ubiquitin protease	AT3G49600	XM_027218404.1	ubiquitin carboxyl-terminal hydrolase 26 [Coffea arabica]	Specific Control
29.5.11.5	protein.degradation.ubiquitin.ubiquitin protease	AT5G22030	XM_027211289.1	ubiquitin carboxyl-terminal hydrolase 8-like isoform X1 [Coffea eugenioides]	Specific Control
29.7.5	protein.glycosylation.alpha-1,3-mannosyl-glycoprotein-beta-1,2-N-acetylglucosaminyltransferase(GnTI)	AT1G05590	XM_027257801.1	beta-hexosaminidase 2-like [Coffea arabica]	Specific Control
29.7.8	protein.glycosylation.alpha-1,6-mannosyl-glycoprotein-beta-1,2-N-acetylglucosaminyltransferase(GnTII)	AT1G05590	XM_027257801.1	beta-hexosaminidase 2-like [Coffea arabica]	Specific Control
29.4	protein.postranslational modification	AT3G03940	XM_027213534.1	casein kinase 1-like protein HD16 [Coffea arabica]	Specific Control
29.4	protein.postranslational modification	AT5G58380	XM_027248390.1	CBL-interacting protein kinase 18-like [Coffea arabica]	Specific Control
29.4	protein.postranslational modification	AT4G24730	XM_027266112.1	manganese-dependent ADP-ribose/CDP-alcohol diphosphatase-like [Coffea arabica]	Specific Control
29.4	protein.postranslational modification	AT4G03415	XM_027208642.1	probable protein phosphatase 2C 52 [Coffea arabica]	Specific Control
29.4	protein.postranslational modification	AT4G38520	XM_027218776.1	probable protein phosphatase 2C 60 isoform X2 [Coffea arabica]	Specific Control
29.4	protein.postranslational modification	AT5G58320	XM_027256762.1	protein NETWORKED 4A-like [Coffea arabica]	Specific Control
29.4	protein.postranslational modification	AT3G55270	XM_027248740.1	protein-tyrosine-phosphatase MKP1-like isoform X1 [Coffea arabica]	Specific Control
29.4	protein.postranslational modification	AT1G71860	XR_003451115.1	protein-tyrosine-phosphatase PTP1-like isoform X2 [Coffea arabica]	Specific Control
29.4	protein.postranslational modification	AT1G63500	XM_027224753.1	serine/threonine-protein kinase BSK7-like [Coffea arabica]	Specific Control
29.4	protein.postranslational modification	AT3G04810	XM_027259465.1	serine/threonine-protein kinase Nek2-like isoform X2 [Coffea arabica]	Specific Control
29.4	protein.postranslational modification	AT4G14350	XM_027260787.1	serine/threonine-protein kinase tricorner [Coffea arabica]	Specific Control
29.4	protein.postranslational modification	AT4G32250	XM_027229306.1	uncharacterized protein LOC113707142 [Coffea arabica]	Specific Control
29.4	protein.postranslational modification	AT1G29370	XM_027232334.1	uncharacterized protein LOC113709547 isoform X2 [Coffea arabica]	Specific Control
29.4	protein.postranslational modification	AT2G35050	XM_027233236.1	uncharacterized protein LOC113710306 [Coffea arabica]	Specific Control
29.4.1	protein.postranslational modification.kinase	AT3G04910	XM_027251669.1	probable serine/threonine-protein kinase WNK9 isoform X2 [Coffea arabica]	Specific Control
29.4.1	protein.postranslational modification.kinase	AT3G01090	XM_027212932.1	SNF1-related protein kinase catalytic subunit alpha KIN10-like isoform X3 [Coffea arabica]	Specific Control
29.4.1.56	protein.postranslational modification.kinase.receptor like cytoplasmatic kinase VI	AT5G35960	XM_027241719.1	receptor-like cytosolic serine/threonine-protein kinase RBK2 isoform X1 [Coffea arabica]	Specific Control
29.4.1.57	protein.postranslational modification.kinase.receptor like cytoplasmatic kinase VII	AT1G07570	XM_027232662.1	probable serine/threonine-protein kinase PBL9 isoform X1 [Coffea arabica]	Specific Control
29.4.1.61	protein.postranslational modification.kinase.receptor like cytoplasmatic kinase X	AT4G32000	XM_027270906.1	probable receptor-like protein kinase At1g80640 isoform X2 [Coffea arabica]	Specific Control
29.2.4	protein.synthesis.elongation	AT1G07940	XM_027267108.1	elongation factor 1-alpha [Coffea arabica]	Specific Control
29.2.1.2.2.17	protein.synthesis.ribosomal protein.eukaryotic.60S subunit.L17	AT1G66430	XM_027223540.1	probable fructokinase-6, chloroplastic isoform X2 [Coffea arabica]	Specific Control
29.2.1.2.2.32	protein.synthesis.ribosomal protein.eukaryotic.60S subunit.L32	AT4G18100	XM_027236962.1	60S ribosomal protein L32-1-like [Coffea arabica]	Specific Control
29.3.3	protein.targeting.chloroplast	AT5G16620	XM_027239459.1	protein TIC 40, chloroplastic-like isoform X2 [Coffea arabica]	Specific Control
29.3.3	protein.targeting.chloroplast	AT3G20320	XM_027233409.1	protein TRIGALACTOSYLDIACYLGLYCEROL 2, chloroplastic-like [Coffea arabica]	Specific Control
29.3.1	protein.targeting.nucleus	AT5G20200	XM_027214046.1	nuclear pore complex protein NUP1-like isoform X1 [Coffea arabica]	2.58224
29.3.1	protein.targeting.nucleus	AT1G10390	XM_027224436.1	nuclear pore complex protein NUP98A-like [Coffea arabica]	Specific Control
29.3.1	protein.targeting.nucleus	AT5G53480	XM_027254235.1	unnamed protein product [Coffea canephora]	Specific Control
29.3.4.3	protein.targeting.secretory pathway.vacuole	AT5G04920	XM_027251526.1	vacuolar protein sorting-associated protein 36 isoform X1 [Coffea arabica]	Specific Control
	Signalling
30.7	signalling.14-3-3 proteins	AT2G42590	XM_027208017.1	14-3-3 protein 9-like isoform X2 [Coffea arabica]	Specific Control
30.3	signalling.calcium	AT5G49480	XM_027264290.1	calcium-binding protein CP1-like [Coffea arabica]	4.32425
30.3	signalling.calcium	AT4G23650	XM_027225491.1	calcium-dependent protein kinase 1-like isoform X1 [Coffea arabica]	Specific Control
30.3	signalling.calcium	AT1G12580	XM_027223860.1	calcium-dependent protein kinase 26-like isoform X3 [Coffea arabica]	Specific Control
30.3	signalling.calcium	AT5G19450	XM_027245206.1	calcium-dependent protein kinase 8-like isoform X2 [Coffea arabica]	Specific Control
30.3	signalling.calcium	AT3G21180	XM_027213462.1	calcium-transporting ATPase 10, plasma membrane-type-like [Coffea arabica]	Specific Control
30.3	signalling.calcium	AT4G37640	XM_027220489.1	calcium-transporting ATPase 2, plasma membrane-type [Coffea arabica]	-2.34663
30.3	signalling.calcium	-	XM_027267400.1	calmodulin-binding protein 60 A-like isoform X2 [Coffea arabica]	Specific Control
30.3	signalling.calcium	AT5G62570	XM_027265672.1	calmodulin-binding protein 60 A-like isoform X2 [Coffea arabica]	Specific Control
30.3	signalling.calcium	AT3G25600	XM_027239553.1	probable calcium-binding protein CML16 [Coffea arabica]	Specific Control
30.3	signalling.calcium	AT3G22190	XM_027226865.1	protein IQ-DOMAIN 1-like [Coffea arabica]	Specific Control
30.3	signalling.calcium	AT1G14380	XM_027244922.1	protein IQ-DOMAIN 31-like isoform X5 [Coffea arabica]	Specific Control
30.5	signalling.G-proteins	AT3G43300	XM_027233020.1	brefeldin A-inhibited guanine nucleotide-exchange protein 5-like isoform X1 [Coffea arabica]	Specific Control
30.5	signalling.G-proteins	AT1G48270	XM_027225102.1	G-protein coupled receptor 1-like [Coffea arabica]	Specific Control
30.5	signalling.G-proteins	AT5G52580	XM_027215226.1	TBC1 domain family member 15-like isoform X2 [Coffea arabica]	Specific Control
30.1.1	signalling.in sugar and nutrient physiology	AT5G39790	XM_027223135.1	protein PTST, chloroplastic-like [Coffea arabica]	Specific Control
30.1.1	signalling.in sugar and nutrient physiology	AT3G01090	XM_027212932.1	SNF1-related protein kinase catalytic subunit alpha KIN10-like isoform X3 [Coffea arabica]	Specific Control
30.11	signalling.light	AT5G48800	XM_027237745.1	BTB/POZ domain-containing protein At5g48800 isoform X1 [Coffea arabica]	Specific Control
30.11	signalling.light	AT2G18790	XM_027265197.1	phytochrome B-like isoform X1 [Coffea arabica]	Specific Control
30.6	signalling.MAP kinases	AT1G51660	XM_027215162.1	mitogen-activated protein kinase kinase 4-like [Coffea arabica]	Specific Control
30.6	signalling.MAP kinases	AT1G63700	XM_027247942.1	mitogen-activated protein kinase kinase kinase YODA-like isoform X2 [Coffea arabica]	Specific Control
30.6	signalling.MAP kinases	AT5G58350	XM_027235404.1	probable serine/threonine-protein kinase WNK4 isoform X2 [Coffea arabica]	Specific Control
30.4	signalling.phosphinositides	AT1G49340	XM_027257030.1	phosphatidylinositol 4-kinase alpha 1-like isoform X2 [Coffea arabica]	Specific Control
30.4	signalling.phosphinositides	AT1G22620	XM_027238803.1	phosphoinositide phosphatase SAC1-like isoform X2 [Coffea arabica]	Specific Control
30.4.1	signalling.phosphinositides.phosphatidylinositol-4-phosphate 5-kinase	AT1G60890	XM_027257332.1	phosphatidylinositol 4-phosphate 5-kinase 8-like isoform X1 [Coffea arabica]	Specific Control
30.4.1	signalling.phosphinositides.phosphatidylinositol-4-phosphate 5-kinase	AT3G09920	XM_027214030.1	phosphatidylinositol 4-phosphate 5-kinase 9 isoform X1 [Coffea arabica]	Specific Control
30.2.1	signalling.receptor kinases.leucine rich repeat I	AT5G54590	XM_027209195.1	calcium/calmodulin-regulated receptor-like kinase 1 [Coffea arabica]	Specific Control
30.2.2	signalling.receptor kinases.leucine rich repeat II	-	XM_027239004.1	leucine-rich repeat protein 1-like [Coffea arabica]	Specific Control
30.2.2	signalling.receptor kinases.leucine rich repeat II	AT1G71830	XM_027234950.1	leucine-rich repeat protein 1-like [Coffea arabica]	-3.21469
30.2.2	signalling.receptor kinases.leucine rich repeat II	AT5G16000	XM_027223016.1	protein NSP-INTERACTING KINASE 1-like isoform X7 [Coffea arabica]	Specific Control
30.2.5	signalling.receptor kinases.leucine rich repeat V	AT1G53730	XM_027266800.1	protein STRUBBELIG-RECEPTOR FAMILY 7 [Coffea arabica]	Specific Control
30.2.7	signalling.receptor kinases.leucine rich repeat VII	AT3G56370	XM_027254803.1	probable LRR receptor-like serine/threonine-protein kinase IRK [Coffea arabica]	Specific Control
30.2.8.2	signalling.receptor kinases.leucine rich repeat VIII-2	AT1G16670	XM_027207406.1	cold-responsive protein kinase 1-like [Coffea arabica]	Specific Control
30.2.14	signalling.receptor kinases.leucine rich repeat XIV	AT2G16250	XM_027229562.1	probable LRR receptor-like serine/threonine-protein kinase At2g16250 isoform X1 [Coffea arabica]	Specific Control
	Cell
31.3	cell.cycle	AT3G05327	XM_027258800.1	cyclin-P3-1-like [Coffea arabica]	Specific Control
31.3	cell.cycle	AT5G06150	XM_027225315.1	G2/mitotic-specific cyclin S13-7-like isoform X2 [Coffea arabica]	Specific Control
31.3	cell.cycle	AT1G53720	XM_027208776.1	peptidyl-prolyl cis-trans isomerase CYP59-like isoform X1 [Coffea arabica]	Specific Control
31.3.1	cell.cycle.peptidylprolyl isomerase	AT4G32420	XM_027224054.1	peptidyl-prolyl cis-trans isomerase CYP95-like isoform X1 [Coffea arabica]	Specific Control
31.2	cell.division	AT1G20930	XM_027207670.1	cell division control protein 2 homolog D [Coffea arabica]	Specific Control
31.2.5	cell.division.plastid	AT5G10490	XM_027222600.1	mechanosensitive ion channel protein 2, chloroplastic-like [Coffea arabica]	Specific Control
31.1	cell.organisation	AT4G27430	XM_027271589.1	COP1-interacting protein 7 isoform X2 [Coffea arabica]	Specific Control
31.1	cell.organisation	AT5G43900	XM_027238091.1	myosin-6-like isoform X2 [Coffea arabica]	Specific Control
31.1	cell.organisation	AT5G57740	XM_027212267.1	probable E3 ubiquitin-protein ligase XBOS32 [Coffea arabica]	Specific Control
31.1	cell.organisation	-	XM_027205663.1	probable E3 ubiquitin-protein ligase ZFP1 isoform X1 [Coffea arabica]	Specific Control
31.1	cell.organisation	AT1G27500	XM_027269792.1	protein KINESIN LIGHT CHAIN-RELATED 3-like [Coffea arabica]	Specific Control
31.1	cell.organisation	AT2G03430	XM_027214584.1	uncharacterized protein LOC113695469 isoform X1 [Coffea arabica]	Specific Control
31.1	cell.organisation	AT2G41740	XM_027216562.1	villin-2 [Coffea arabica]	Specific Control
31.1	cell.organisation	AT4G30160	XM_027214229.1	villin-4-like [Coffea arabica]	Specific Control
31.4	cell.vesicle transport	AT1G60070	XM_027243920.1	AP-1 complex subunit gamma-2-like isoform X2 [Coffea arabica]	Specific Control
31.4	cell.vesicle transport	AT1G31730	XM_027228701.1	AP-4 complex subunit epsilon-like isoform X2 [Coffea arabica]	Specific Control
31.4	cell.vesicle transport	AT3G09520	XM_027214731.1	exocyst complex component EXO70H1-like [Coffea arabica]	3.67729
31.4	cell.vesicle transport	AT4G34660	XM_027225163.1	SH3 domain-containing protein 1-like isoform X4 [Coffea arabica]	Specific Control
31.4	cell.vesicle transport	AT1G08820	XM_027251730.1	vesicle-associated protein 2-2-like [Coffea arabica]	Specific Control
	Development
33.99	development.unspecified	AT2G34680	XM_027231263.1	187-kDa microtubule-associated protein AIR9 [Coffea arabica]	Specific Control
33.99	development.unspecified	AT5G13170	XM_027244913.1	bidirectional sugar transporter N3-like [Coffea arabica]	Specific Control
33.99	development.unspecified	AT5G06710	XM_027257830.1	homeobox-leucine zipper protein HOX11-like [Coffea arabica]	Specific Control
33.99	development.unspecified	-	XM_027260468.1	LEC14B protein-like [Coffea arabica]	Hx Specific
33.99	development.unspecified	AT4G03020	XM_027260463.1	LEC14B protein-like [Coffea arabica]	Specific Control
33.99	development.unspecified	AT1G22770	XM_027233990.1	protein GIGANTEA-like [Coffea arabica]	Specific Control
33.99	development.unspecified	AT4G35580	XM_027225853.1	protein NTM1-like 9 isoform X1 [Coffea arabica]	Specific Control
33.99	development.unspecified	AT5G45160	XM_027233142.1	protein ROOT HAIR DEFECTIVE 3 homolog 2-like isoform X2 [Coffea arabica]	Specific Control
33.99	development.unspecified	AT1G52540	XM_027252854.1	PTI1-like tyrosine-protein kinase At3g15890 [Coffea arabica]	Specific Control
33.99	development.unspecified	-	XM_027216124.1	regulator of MON1-CCZ1 complex-like [Coffea arabica]	Specific Control
33.99	development.unspecified	AT3G08850	XM_027211185.1	regulatory-associated protein of TOR 1-like isoform X2 [Coffea arabica]	Specific Control
33.99	development.unspecified	AT2G40360	XM_027218945.1	ribosome biogenesis protein BOP1 homolog isoform X6 [Coffea arabica]	Specific Control
33.99	development.unspecified	AT1G15750	XM_027269844.1	topless-related protein 1-like isoform X2 [Coffea arabica]	Specific Control
33.99	development.unspecified	AT3G43660	XM_027239037.1	vacuolar iron transporter homolog 2-like [Coffea arabica]	Specific Control
33.99	development.unspecified	AT5G07590	XM_027248218.1	WD repeat-containing protein WRAP73 [Coffea arabica]	Specific Control
33.99	development.unspecified	AT2G19520	XM_027270070.1	WD-40 repeat-containing protein MSI4-like isoform X1 [Coffea arabica]	Specific Control
	Transport
34	transport	AT3G08960	XM_027212124.1	importin-11-like isoform X2 [Coffea arabica]	Specific Control
34.16	transport.ABC transporters and multidrug resistance systems	-	XR_003454807.1	ABC transporter B family member 26, chloroplastic isoform X1 [Coffea arabica]	2.68171
34.16	transport.ABC transporters and multidrug resistance systems	AT1G70610	XM_027244442.1	ABC transporter B family member 26, chloroplastic isoform X2 [Coffea arabica]	Specific Control
34.16	transport.ABC transporters and multidrug resistance systems	AT2G47800	XM_027260217.1	ABC transporter C family member 4-like [Coffea arabica]	Specific Control
34.16	transport.ABC transporters and multidrug resistance systems	AT3G21250	XM_027270507.1	pyrophosphate-energized membrane proton pump 3 [Coffea arabica]	Specific Control
34.21	transport.calcium	AT1G55730	XM_027266812.1	vacuolar cation/proton exchanger 3-like [Coffea arabica]	Specific Control
34.22	transport.cyclic nucleotide or calcium regulated channels	AT2G23980	XM_027211009.1	probable cyclic nucleotide-gated ion channel 5 [Coffea arabica]	Specific Control
34.3	transport.H+ transporting pyrophosphatase	AT1G16780	XM_027266838.1	pyrophosphate-energized membrane proton pump 3-like [Coffea arabica]	Specific Control
34.19.3	transport.Major Intrinsic Proteins.NIP	AT1G80760	XM_027269557.1	aquaporin NIP6-1-like [Coffea arabica]	Specific Control
34.8	transport.metabolite transporters at the envelope membrane	AT5G17520	XM_027236404.1	maltose excess protein 1-like, chloroplastic [Coffea arabica]	Hx Specific
34.9	transport.metabolite transporters at the mitochondrial membrane	AT4G27940	XM_027254332.1	mitochondrial carrier protein MTM1-like [Coffea arabica]	Specific Control
34.12	transport.metal	AT1G80830	XM_027267061.1	metal transporter Nramp6-like [Coffea arabica]	Specific Control
34.12	transport.metal	AT1G63440	XM_027228226.1	probable copper-transporting ATPase HMA5 isoform X3 [Coffea arabica]	Specific Control
34.99	transport.misc	AT1G71140	XM_027243566.1	protein DETOXIFICATION 12-like [Coffea arabica]	Specific Control
34.99	transport.misc	AT5G52450	XM_027243561.1	protein DETOXIFICATION 16-like isoform X1 [Coffea arabica]	Specific Control
34.99	transport.misc	AT3G23550	XM_027208664.1	protein DETOXIFICATION 18-like isoform X2 [Coffea arabica]	Specific Control
34.99	transport.misc	AT3G23560	XM_027271371.1	protein DETOXIFICATION 19-like isoform X2 [Coffea arabica]	Specific Control
34.99	transport.misc	AT1G33110	XM_027225455.1	protein DETOXIFICATION 21-like isoform X1 [Coffea arabica]	Specific Control
34.99	transport.misc	AT3G03620	XM_027215233.1	protein DETOXIFICATION 24-like [Coffea arabica]	Specific Control
34.99	transport.misc	AT1G19800	XM_027241348.1	protein TRIGALACTOSYLDIACYLGLYCEROL 1, chloroplastic-like [Coffea arabica]	Specific Control
34.99	transport.misc	AT4G36790	XM_027212789.1	uncharacterized protein LOC113693973 isoform X1 [Coffea arabica]	Specific Control
34.99	transport.misc	AT3G46450	XM_027231505.1	uncharacterized protein LOC113708829 isoform X2 [Coffea arabica]	Specific Control
34.99	transport.misc	AT3G13050	XM_027209762.1	unnamed protein product [Coffea canephora]	Specific Control
34.13	transport.peptides and oligopeptides	AT3G45650	XM_027214624.1	protein NRT1/ PTR FAMILY 2.7-like [Coffea arabica]	Specific Control
34.13	transport.peptides and oligopeptides	AT1G33440	XM_027237615.1	protein NRT1/ PTR FAMILY 4.4-like isoform X1 [Coffea arabica]	Specific Control
34.13	transport.peptides and oligopeptides	AT1G59740	XM_027246932.1	protein NRT1/ PTR FAMILY 4.5-like [Coffea arabica]	Specific Control
34.13	transport.peptides and oligopeptides	-	XM_027244138.1	protein NRT1/ PTR FAMILY 5.5-like isoform X1 [Coffea arabica]	Specific Control
34.13	transport.peptides and oligopeptides	AT2G38100	XM_027241249.1	protein NRT1/ PTR FAMILY 5.5-like isoform X1 [Coffea arabica]	Specific Control
34.15	transport.potassium	AT4G00630	XM_027259339.1	K(+) efflux antiporter 2, chloroplastic-like [Coffea arabica]	2.20577
34.14	transport.unspecified cations	AT2G04305	XM_027256953.1	uncharacterized protein LOC113731597 [Coffea arabica]	Specific Control

## Sheet: Obatã MapMan
Supplementary Table 3. MapMan pathway analysis of differentially genes expressed (DEGs) identified in Obatã cultivar
BinCode	BinName	ID_Arabidopsis	ID Coffee	Description	log2(fc)
	Photosynthesis
1.2.5	PS.photorespiration.serine hydroxymethyltransferase	AT4G32520	XM_027211256.1	serine hydroxymethyltransferase 3, chloroplastic-like [Coffea arabica]	Control Specific
	Major CHO Metabolism
2.2.1.5	major CHO metabolism.degradation.sucrose.Susy	AT3G43190	XM_027270973.1	sucrose synthase-like [Coffea arabica]	Control Specific
2.2.2.1	major CHO metabolism.degradation.starch.starch cleavage	AT1G69830	XM_027244288.1	alpha-amylase 3, chloroplastic-like isoform X2 [Coffea arabica]	Control Specific
2.2.2.6	major CHO metabolism.degradation.starch.transporter	AT5G17520	XM_027236403.1	maltose excess protein 1-like, chloroplastic [Coffea arabica]	Control Specific
2.2.2.6	transport.metabolite transporters at the envelope membrane	AT5G17520	XM_027236403.1	maltose excess protein 1-like, chloroplastic [Coffea arabica]	Control Specific
	Minor CHO Metabolism
3.2.1	minor CHO metabolism.trehalose.TPS	AT1G78580	XM_027205711.1	alpha,alpha-trehalose-phosphate synthase [UDP-forming] 1 [Coffea arabica]	Control Specific
3.2.1	minor CHO metabolism.trehalose.TPS	AT1G78580	XM_027232419.1	alpha,alpha-trehalose-phosphate synthase [UDP-forming] 1-like [Coffea arabica]	Control Specific
3.2.2	minor CHO metabolism.trehalose.TPP	AT4G12430	XM_027224302.1	probable trehalose-phosphate phosphatase F [Coffea arabica]	Control Specific
3.2.3	minor CHO metabolism.trehalose.potential TPS/TPP	AT1G23870	XM_027242604.1	probable alpha,alpha-trehalose-phosphate synthase [UDP-forming] 9 [Coffea arabica]	Control Specific
3.2.3	minor CHO metabolism.trehalose.potential TPS/TPP	AT1G68020	XM_027242502.1	alpha,alpha-trehalose-phosphate synthase [UDP-forming] 6-like [Coffea arabica]	-2.24615
3.4.1	minor CHO metabolism.myo-inositol.poly-phosphatases	AT1G71710	XM_027239245.1	type IV inositol polyphosphate 5-phosphatase 3-like isoform X2 [Coffea arabica]	Control Specific
3.5.1	minor CHO metabolism.others.Xylose isomerase	AT5G57655	XM_027210991.1	xylose isomerase-like [Coffea arabica]	Control Specific
3.6	minor CHO metabolism.callose	AT5G13000	XM_027232294.1	callose synthase 3 [Coffea eugenioides]	Control Specific
	Glycolysis
4.1.12	glycolysis.cytosolic branch.3-phosphoglycerate kinase (PGK)	AT1G79550	XM_027205981.1	phosphoglycerate kinase, cytosolic-like [Coffea arabica]	Control Specific
4.1.13	glycolysis.cytosolic branch.phosphoglycerate mutase	AT3G30841	XM_027261791.1	uncharacterized protein LOC113734979 [Coffea arabica]	Control Specific
4.1.13	glycolysis.cytosolic branch.phosphoglycerate mutase	AT3G30841	XM_027263889.1	uncharacterized protein LOC113736783 [Coffea arabica]	Control Specific
4.1.14	glycolysis.cytosolic branch.enolase	AT1G74030	XM_027267038.1	enolase 1, chloroplastic [Coffea arabica]	-1.91884
4.2.13	glycolysis.plastid branch.phosphoglycerate mutase	AT1G22170	XM_027234824.1	uncharacterized protein LOC113711659 [Coffea arabica]	Control Specific
4.3.5	glycolysis.unclear/dually targeted.phosphofructokinase (PFK)	AT5G56630	XM_027228673.1	ATP-dependent 6-phosphofructokinase 6-like isoform X2 [Coffea arabica]	Control Specific
	OPP Cycle
7.1.1	OPP.oxidative PP.G6PD	AT1G09420	XM_027252206.1	inactive glucose-6-phosphate 1-dehydrogenase 4, chloroplastic-like isoform X1 [Coffea arabica]	Control Specific
7.1.1	OPP.oxidative PP.G6PD	AT3G27300	XM_027246168.1	glucose-6-phosphate 1-dehydrogenase, cytoplasmic isoform [Coffea eugenioides]	Control Specific
7.1.1	OPP.oxidative PP.G6PD	AT5G40760	XM_027246169.1	glucose-6-phosphate 1-dehydrogenase, cytoplasmic isoform [Coffea eugenioides]	Control Specific
7.2.2	OPP.non-reductive PP.transaldolase	AT5G13420	XM_027244658.1	uncharacterized protein LOC113719459 [Coffea arabica]	-1.868
7.2.3	OPP.non-reductive PP.ribulose-phosphate 3-epimerase	AT3G01850	XM_027263699.1	ribulose-phosphate 3-epimerase, cytoplasmic isoform-like [Coffea arabica]	Control Specific
	TCA/ Org. Transformation
8.1.1.3	TCA / org. transformation.TCA.pyruvate DH.E3	AT3G16950	XM_027259013.1	dihydrolipoyl dehydrogenase 2, chloroplastic-like isoform X2 [Coffea arabica]	Control Specific
8.1.3	TCA / org. transformation.TCA.aconitase	AT2G05710	XM_027205782.1	putative aconitate hydratase, cytoplasmic isoform X1 [Coffea arabica]	-2.15166
8.1.4	TCA / org. transformation.TCA.IDH	AT5G14590	XR_003450378.1	isocitrate dehydrogenase [NADP]-like [Coffea arabica]	Control Specific
8.1.7	TCA / org. transformation.TCA.succinate dehydrogenase	AT5G40650	XM_027219109.1	succinate dehydrogenase [ubiquinone] iron-sulfur subunit 2, mitochondrial-like [Coffea arabica]	Control Specific
8.1.8	TCA / org. transformation.TCA.fumarase	AT2G47510	XM_027262367.1	fumarate hydratase 1, mitochondrial-like [Coffea arabica]	Control Specific
	Cell Wall
10.1	cell wall.precursor synthesis	AT5G18070	XM_027245060.1	phosphoacetylglucosamine mutase-like isoform X1 [Coffea arabica]	Control Specific
10.2	cell wall.cellulose synthesis	AT5G22740	XM_027250882.1	LOW QUALITY PROTEIN: glucomannan 4-beta-mannosyltransferase 2-like [Coffea arabica]	Control Specific
10.7	cell wall.modification	AT2G18660	XM_027224702.1	EG45-like domain containing protein [Coffea arabica]	Control Specific
10.7	cell wall.modification	AT2G36870	XM_027229324.1	xyloglucan endotransglucosylase/hydrolase protein 31-like [Coffea arabica]	Control Specific
10.7	cell wall.modification	AT2G36870	XM_027270010.1	LOW QUALITY PROTEIN: probable xyloglucan endotransglucosylase/hydrolase protein 32 [Coffea arabica]	Control Specific
10.7	cell wall.modification	AT2G39700	XM_027248611.1	expansin-A6-like [Coffea arabica]	Control Specific
10.7	cell wall.modification	AT3G03220	XM_027223281.1	expansin-A13-like [Coffea arabica]	Control Specific
10.7	cell wall.modification	AT3G29030	XM_027219238.1	expansin-A10 [Coffea arabica]	Control Specific
10.1.5	cell wall.precursor synthesis.UXS	AT2G28760	XM_027231537.1	UDP-glucuronic acid decarboxylase 5 [Coffea arabica]	Control Specific
10.2.1	cell wall.cellulose synthesis.cellulose synthase	AT1G55850	XM_027208077.1	cellulose synthase-like protein E1 isoform X2 [Coffea arabica]	Control Specific
10.2.1	cell wall.cellulose synthesis.cellulose synthase	AT2G32530	XM_027271354.1	cellulose synthase-like protein H1 isoform X2 [Coffea arabica]	Control Specific
10.2.1	cell wall.cellulose synthesis.cellulose synthase	AT4G23990	XM_027260662.1	cellulose synthase A catalytic subunit 7 [UDP-forming]-like isoform X2 [Coffea arabica]	Control Specific
10.6.2	cell wall.degradation.mannan-xylose-arabinose-fucose	AT1G78060	XM_027235540.1	probable beta-D-xylosidase 7 [Coffea arabica]	Control Specific
10.6.2	cell wall.degradation.mannan-xylose-arabinose-fucose	AT3G10740	XM_027216545.1	alpha-L-arabinofuranosidase 1-like [Coffea arabica]	Control Specific
10.6.2	cell wall.degradation.mannan-xylose-arabinose-fucose	AT3G10740	XM_027216547.1	alpha-L-arabinofuranosidase 1-like [Coffea arabica]	Control Specific
10.6.3	cell wall.degradation.pectate lyases and polygalacturonases	AT1G09890	XM_027234030.1	probable rhamnogalacturonate lyase B [Coffea arabica]	Control Specific
10.6.3	cell wall.degradation.pectate lyases and polygalacturonases	AT1G09890	XM_027238696.1	probable rhamnogalacturonate lyase B isoform X1 [Coffea arabica]	Control Specific
10.6.3	cell wall.degradation.pectate lyases and polygalacturonases	AT1G09890	XM_027238703.1	probable rhamnogalacturonate lyase B isoform X1 [Coffea arabica]	Control Specific
10.6.3	cell wall.degradation.pectate lyases and polygalacturonases	AT1G10640	XM_027243994.1	polygalacturonase At1g48100 [Coffea arabica]	Control Specific
10.6.3	cell wall.degradation.pectate lyases and polygalacturonases	AT1G67750	XM_027246197.1	pectate lyase-like [Coffea arabica]	Control Specific
10.6.3	cell wall.degradation.pectate lyases and polygalacturonases	AT3G16850	XM_027262381.1	probable polygalacturonase isoform X1 [Coffea arabica]	Control Specific
10.6.3	cell wall.degradation.pectate lyases and polygalacturonases	AT4G13710	XM_027260942.1	probable pectate lyase 8 [Coffea arabica]	Control Specific
10.6.3	cell wall.degradation.pectate lyases and polygalacturonases	AT5G04310	XM_027249108.1	probable pectate lyase 12 [Coffea arabica]	Control Specific
10.8.1	cell wall.pectin*esterases.PME	AT3G49220	XM_027254286.1	probable pectinesterase/pectinesterase inhibitor 34 [Coffea arabica]	Control Specific
10.8.1	cell wall.pectin*esterases.PME	AT5G09760	XM_027217716.1	probable pectinesterase/pectinesterase inhibitor 51 [Coffea arabica]	Control Specific
10.8.1	cell wall.pectin*esterases.PME	AT5G19730	XM_027214592.1	probable pectinesterase 53 [Coffea arabica]	Control Specific
	Lipid Metabolism
11.3	lipid metabolism.Phospholipid synthesis	AT1G15110	XM_027244572.1	CDP-diacylglycerol--serine O-phosphatidyltransferase 1-like isoform X3 [Coffea arabica]	Control Specific
11.3	lipid metabolism.Phospholipid synthesis	AT2G46090	XM_027252623.1	sphingoid long-chain bases kinase 2, mitochondrial-like isoform X2 [Coffea arabica]	Control Specific
11.1.7	lipid metabolism.FA synthesis and FA elongation.ACP thioesterase	AT1G08510	XM_027214910.1	palmitoyl-acyl carrier protein thioesterase, chloroplastic [Coffea arabica]	Control Specific
11.8.1	lipid metabolism.''exotics'' (steroids, squalene etc).sphingolipids	AT2G46210	XM_027252667.1	delta(8)-fatty-acid desaturase-like [Coffea arabica]	Control Specific
11.9.2.1	lipid metabolism.lipid degradation.lipases.triacylglycerol lipase	AT3G14075	XM_027270351.1	uncharacterized protein LOC113742521 isoform X1 [Coffea arabica]	Control Specific
11.9.3.2	lipid metabolism.lipid degradation.lysophospholipases.carboxylesterase	AT5G20060	XM_027212785.1	acyl-protein thioesterase 2-like isoform X2 [Coffea arabica]	Control Specific
11.9.3.5	lipid metabolism.lipid degradation.lysophospholipases.phosphoinositide phospholipase C	AT3G03520	XM_027246121.1	non-specific phospholipase C3-like [Coffea arabica]	Control Specific
11.9.4.2	lipid metabolism.lipid degradation.beta-oxidation.acyl CoA DH	AT3G51840	XM_027216669.1	acyl-coenzyme A oxidase 4, peroxisomal-like [Coffea arabica]	-1.89578
11.9.4.3	lipid metabolism.lipid degradation.beta-oxidation.enoyl CoA hydratase	AT3G24360	XM_027210802.1	3-hydroxyisobutyryl-CoA hydrolase-like protein 3, mitochondrial isoform X2 [Coffea arabica]	Control Specific
11.9.4.5	lipid metabolism.lipid degradation.beta-oxidation.acyl-CoA thioesterase	AT1G04290	XM_027218426.1	acyl-coenzyme A thioesterase 13-like isoform X1 [Coffea arabica]	Control Specific
11.9.4.5	lipid metabolism.lipid degradation.beta-oxidation.acyl-CoA thioesterase	AT1G48320	XM_027266687.1	1,4-dihydroxy-2-naphthoyl-CoA thioesterase 1-like [Coffea arabica]	Control Specific
11.9.4.5	lipid metabolism.lipid degradation.beta-oxidation.acyl-CoA thioesterase	AT1G48320	XM_027269626.1	1,4-dihydroxy-2-naphthoyl-CoA thioesterase 1-like [Coffea arabica]	Control Specific
	Amino Acid Metabolism
13	amino acid metabolism	AT5G04740	XM_027255512.1	ACT domain-containing protein ACR12-like isoform X4 [Coffea arabica]	Control Specific
13	amino acid metabolism	AT5G65890	XM_027219058.1	ACT domain-containing protein ACR1-like [Coffea arabica]	Control Specific
13.1.1.2.1	amino acid metabolism.synthesis.central amino acid metabolism.aspartate.aspartate aminotransferase	AT2G30970	XR_003447898.1	aspartate aminotransferase, mitochondrial-like [Coffea arabica]	Control Specific
13.1.1.2.1	amino acid metabolism.synthesis.central amino acid metabolism.aspartate.aspartate aminotransferase	AT5G11520	XM_027214283.1	aspartate aminotransferase, cytoplasmic-like [Coffea arabica]	Control Specific
13.1.1.3.1	amino acid metabolism.synthesis.central amino acid metabolism.alanine.alanine aminotransferase	AT1G72330	XM_027270540.1	alanine aminotransferase 2-like [Coffea arabica]	-1.95077
13.1.1.3.11	amino acid metabolism.synthesis.central amino acid metabolism.alanine.alanine-glyoxylate aminotransferase	AT4G39660	XM_027218339.1	alanine--glyoxylate aminotransferase 2 homolog 1, mitochondrial-like [Coffea arabica]	Control Specific
13.1.2.3.2	amino acid metabolism.synthesis.glutamate family.arginine.acetylglutamate kinase	AT2G37500	XM_027215619.1	arginine biosynthesis bifunctional protein ArgJ, chloroplastic-like isoform X1 [Coffea arabica]	Control Specific
13.1.2.3.21	amino acid metabolism.synthesis.glutamate family.arginine.ornithine carbamoyltransferase	AT1G75330	XM_027248387.1	ornithine carbamoyltransferase, chloroplastic isoform X2 [Coffea arabica]	Control Specific
13.1.3.4	amino acid metabolism.synthesis.aspartate family.methionine	AT2G36880	XM_027213828.1	S-adenosylmethionine synthase 3 [Coffea arabica]	-1.85408
13.1.3.4.13	amino acid metabolism.synthesis.aspartate family.methionine.methionine S-methyltransferase	AT5G49810	XM_027257515.1	methionine S-methyltransferase isoform X1 [Coffea arabica]	Control Specific
13.1.4.1.4	amino acid metabolism.synthesis.branched chain group.common.branched-chain amino acid aminotransferase	AT1G10070	XM_027236340.1	branched-chain-amino-acid aminotransferase 2, chloroplastic-like isoform X1 [Coffea arabica]	Control Specific
13.1.6.4.1	amino acid metabolism.synthesis.aromatic aa.tyrosine.arogenate dehydrogenase & prephenate dehydrogenase	AT5G34930	XM_027254909.1	arogenate dehydrogenase 1, chloroplastic-like isoform X1 [Coffea arabica]	Control Specific
13.1.7.8	amino acid metabolism.synthesis.histidine.histidinol dehydrogenase	AT5G63890	XM_027258498.1	histidinol dehydrogenase, chloroplastic-like isoform X4 [Coffea arabica]	Control Specific
13.2.2.3	amino acid metabolism.degradation.glutamate family.arginine	AT2G35035	XR_003450778.1	unnamed protein product, partial [Coffea canephora]	Control Specific
13.2.2.3	amino acid metabolism.degradation.glutamate family.arginine	AT4G08900	XM_027250648.1	arginase 1, mitochondrial-like isoform X1 [Coffea arabica]	Control Specific
13.2.5.2	amino acid metabolism.degradation.serine-glycine-cysteine group.glycine	AT1G08630	XM_027255400.1	probable low-specificity L-threonine aldolase 1 isoform X1 [Coffea arabica]	2.64097
13.2.5.2	amino acid metabolism.degradation.serine-glycine-cysteine group.glycine	AT1G72190	XM_027238572.1	uncharacterized protein LOC113714627 isoform X1 [Coffea arabica]	Control Specific
13.2.6.3	amino acid metabolism.degradation.aromatic aa.tryptophan	AT3G24360	XM_027210802.1	3-hydroxyisobutyryl-CoA hydrolase-like protein 3, mitochondrial isoform X2 [Coffea arabica]	Control Specific
	S-Assimilation
14.15	S-assimilation.AKN	AT2G14750	XM_027219651.1	adenylyl-sulfate kinase 3-like [Coffea arabica]	Control Specific
	Metal Handling
15	metal handling	AT4G14030	XM_027261117.1	selenium-binding protein 1-like [Coffea arabica]	Control Specific
15.1	metal handling.acquisition	AT1G01580	XM_027259459.1	ferric reduction oxidase 2-like [Coffea arabica]	Control Specific
15.2	metal handling.binding, chelation and storage	AT1G09240	XM_027259033.1	nicotianamine synthase-like [Coffea arabica]	-2.5022
15.2	metal handling.binding, chelation and storage	AT2G28660	XM_027253003.1	protein SODIUM POTASSIUM ROOT DEFECTIVE 1 isoform X1 [Coffea arabica]	Control Specific
15.2	metal handling.binding, chelation and storage	AT2G36880	XM_027213828.1	S-adenosylmethionine synthase 3 [Coffea arabica]	-1.85408
15.2	metal handling.binding, chelation and storage	AT4G27590	XM_027254138.1	heavy metal-associated isoprenylated plant protein 6-like isoform X1 [Coffea arabica]	Control Specific
15.2	metal handling.binding, chelation and storage	AT5G24580	XM_027247704.1	heavy metal-associated isoprenylated plant protein 9-like [Coffea arabica]	Control Specific
15.2	metal handling.binding, chelation and storage	AT5G24580	XM_027254136.1	heavy metal-associated isoprenylated plant protein 9-like isoform X1 [Coffea arabica]	Control Specific
15.2	metal handling.binding, chelation and storage	AT5G24580	XM_027254137.1	heavy metal-associated isoprenylated plant protein 9-like isoform X2 [Coffea arabica]	Control Specific
	Secondary Metabolism
16.1	secondary metabolism.simple phenols	AT2G38080	XM_027217130.1	laccase-4-like [Coffea arabica]	Control Specific
16.2	secondary metabolism.phenylpropanoids	AT4G35160	XM_027271839.1	trans-resveratrol di-O-methyltransferase-like [Coffea arabica]	Control Specific
16.2	secondary metabolism.phenylpropanoids	AT5G42830	XM_027238817.1	uncharacterized acetyltransferase At3g50280-like [Coffea arabica]	Control Specific
16.1.2.5	secondary metabolism.isoprenoids.mevalonate pathway.phosphomevalonate kinase	AT1G31910	XM_027226202.1	phosphomevalonate kinase, peroxisomal-like isoform X2 [Coffea arabica]	Control Specific
16.1.2.9	secondary metabolism.isoprenoids.mevalonate pathway.farnesyl pyrophosphate synthetase	AT4G17190	XM_027271163.1	farnesyl pyrophosphate synthase 1-like [Coffea arabica]	-1.80123
16.1.2.9	secondary metabolism.isoprenoids.mevalonate pathway.farnesyl pyrophosphate synthetase	AT5G47770	XM_027230541.1	farnesyl pyrophosphate synthase 1 isoform X2 [Coffea arabica]	Control Specific
16.2.1.1	secondary metabolism.phenylpropanoids.lignin biosynthesis.PAL	AT2G37040	XM_027249163.1	phenylalanine ammonia-lyase [Coffea arabica]	-1.6782
16.2.1.10	secondary metabolism.phenylpropanoids.lignin biosynthesis.CAD	AT4G39330	XM_027223638.1	8-hydroxygeraniol dehydrogenase-like [Coffea arabica]	Control Specific
16.2.1.6	secondary metabolism.phenylpropanoids.lignin biosynthesis.CCoAOMT	AT4G26220	XM_027214546.1	probable caffeoyl-CoA O-methyltransferase At4g26220 [Coffea arabica]	Control Specific
16.2.1.9	secondary metabolism.phenylpropanoids.lignin biosynthesis.COMT	AT5G54160	XM_027254142.1	caffeic acid 3-O-methyltransferase-like [Coffea arabica]	-2.53984
16.5.1.1.4.1	secondary metabolism.sulfur-containing.glucosinolates.synthesis.shared.CYP83B1 phenylacetaldoxime monooxygenase	AT4G31500	XM_027243313.1	cytochrome P450 71A1-like [Coffea arabica]	Control Specific
16.8.1.12	secondary metabolism.flavonoids.anthocyanins.anthocyanidin 3-O-glucosyltransferase	AT5G49690	XM_027248999.1	beta-D-glucosyl crocetin beta-1,6-glucosyltransferase-like [Coffea arabica]	Control Specific
16.8.2	secondary metabolism.flavonoids.chalcones	AT3G53880	XM_027209206.1	NADPH-dependent aldo-keto reductase, chloroplastic-like [Coffea arabica]	Control Specific
16.8.3.3	secondary metabolism.flavonoids.dihydroflavonols.flavonoid 3''-monooxygenase	AT5G07990	XM_027231888.1	flavonoid 3'-monooxygenase-like [Coffea arabica]	Control Specific
16.8.3.3	secondary metabolism.flavonoids.dihydroflavonols.flavonoid 3''-monooxygenase	AT5G07990	XM_027232991.1	cytochrome P450 71A1-like isoform X1 [Coffea arabica]	Control Specific
16.8.4	secondary metabolism.flavonoids.flavonols	AT3G21420	XM_027263831.1	protein SRG1-like [Coffea arabica]	Control Specific
	Hormone Metabolism
17.1.3	hormone metabolism.abscisic acid.induced-regulated-responsive-activated	AT3G56850	XM_027209376.1	ABSCISIC ACID-INSENSITIVE 5-like protein 2 [Coffea arabica]	Control Specific
17.1.3	hormone metabolism.abscisic acid.induced-regulated-responsive-activated	AT5G08350	XM_027242889.1	GEM-like protein 4 [Coffea arabica]	Control Specific
17.1.3	hormone metabolism.abscisic acid.induced-regulated-responsive-activated	AT5G08350	XM_027243751.1	GEM-like protein 4 [Coffea arabica]	Control Specific
17.1.3	hormone metabolism.abscisic acid.induced-regulated-responsive-activated	AT5G50720	XM_027268109.1	HVA22-like protein e [Coffea arabica]	Control Specific
17.2.1	hormone metabolism.auxin.synthesis-degradation	AT3G02875	XM_027213187.1	IAA-amino acid hydrolase ILR1-like 3 [Coffea arabica]	Control Specific
17.2.2	hormone metabolism.auxin.signal transduction	AT1G68370	XM_027244559.1	chaperone protein dnaJ 15-like [Coffea arabica]	Control Specific
17.2.3	hormone metabolism.auxin.induced-regulated-responsive-activated	AT1G28130	XM_027238611.1	indole-3-acetic acid-amido synthetase GH3.17-like isoform X1 [Coffea arabica]	Control Specific
17.2.3	hormone metabolism.auxin.induced-regulated-responsive-activated	AT2G20120	XM_027210837.1	protein LIKE COV 1-like [Coffea arabica]	Control Specific
17.2.3	hormone metabolism.auxin.induced-regulated-responsive-activated	AT2G20120	XM_027211052.1	protein LIKE COV 1-like [Coffea arabica]	Control Specific
17.2.3	hormone metabolism.auxin.induced-regulated-responsive-activated	AT3G22850	XM_027263040.1	stem-specific protein TSJT1-like [Coffea arabica]	-1.72058
17.2.3	hormone metabolism.auxin.induced-regulated-responsive-activated	AT3G30300	XM_027219204.1	O-fucosyltransferase 27-like isoform X2 [Coffea arabica]	Control Specific
17.2.3	hormone metabolism.auxin.induced-regulated-responsive-activated	AT3G30300	XM_027222749.1	O-fucosyltransferase 27-like isoform X2 [Coffea arabica]	Control Specific
17.2.3	hormone metabolism.auxin.induced-regulated-responsive-activated	AT5G54510	XM_027271584.1	indole-3-acetic acid-amido synthetase GH3.6 [Coffea arabica]	Control Specific
17.3.1.1.5	hormone metabolism.brassinosteroid.synthesis-degradation.BRs.metabolic regulation	AT2G26710	XM_027240865.1	cytochrome P450 CYP749A22-like isoform X1 [Coffea arabica]	Control Specific
17.3.1.1.5	hormone metabolism.brassinosteroid.synthesis-degradation.BRs.metabolic regulation	AT2G26710	XM_027240906.1	cytochrome P450 CYP749A22-like isoform X2 [Coffea arabica]	Control Specific
17.3.1.2.2	hormone metabolism.brassinosteroid.synthesis-degradation.sterols.SMT2	AT5G13710	XM_027257965.1	cycloartenol-C-24-methyltransferase 1-like isoform X2 [Coffea arabica]	Control Specific
17.3.1.2.99	hormone metabolism.brassinosteroid.synthesis-degradation.sterols.other	AT1G58440	XM_027250314.1	squalene monooxygenase-like [Coffea arabica]	Control Specific
17.3.1.2.99	hormone metabolism.brassinosteroid.synthesis-degradation.sterols.other	AT2G07050	XM_027211394.1	cycloartenol synthase [Coffea arabica]	Control Specific
17.3.1.2.99	hormone metabolism.brassinosteroid.synthesis-degradation.sterols.other	AT2G07050	XM_027214353.1	cycloartenol Synthase isoform X1 [Coffea arabica]	Control Specific
17.3.2.1	hormone metabolism.brassinosteroid.signal transduction.BRI	AT1G74360	XM_027266675.1	probable LRR receptor-like serine/threonine-protein kinase At1g74360 [Coffea arabica]	Control Specific
17.3.2.99	hormone metabolism.brassinosteroid.signal transduction.other	AT5G08130	XM_027267348.1	transcription factor BIM1-like isoform X1 [Coffea arabica]	Control Specific
17.4.1	hormone metabolism.cytokinin.synthesis-degradation	AT5G19040	XM_027261727.1	adenylate isopentenyltransferase 5, chloroplastic-like [Coffea arabica]	Control Specific
17.5.1.2	hormone metabolism.ethylene.synthesis-degradation.1-aminocyclopropane-1-carboxylate oxidase	AT2G19590	XM_027214413.1	1-aminocyclopropane-1-carboxylate oxidase 1-like [Coffea arabica]	Control Specific
17.5.2	hormone metabolism.ethylene.signal transduction	AT3G23240	XM_027220565.1	ethylene-responsive transcription factor 1B-like [Coffea arabica]	Control Specific
17.5.2	hormone metabolism.ethylene.signal transduction	AT3G23240	XM_027222263.1	ethylene-responsive transcription factor 1B-like isoform X1 [Coffea arabica]	Control Specific
17.5.2	hormone metabolism.ethylene.signal transduction	AT4G31980	XM_027264160.1	UPF0481 protein At3g47200-like [Coffea arabica]	Control Specific
17.5.3	hormone metabolism.ethylene.induced-regulated-responsive-activated	AT1G27660	XM_027238952.1	transcription factor bHLH110-like isoform X2 [Coffea arabica]	Control Specific
17.5.3	hormone metabolism.ethylene.induced-regulated-responsive-activated	AT3G19500	XM_027248718.1	transcription factor bHLH103-like [Coffea arabica]	Control Specific
17.5.3	hormone metabolism.ethylene.induced-regulated-responsive-activated	AT3G20640	XM_027271636.1	transcription factor bHLH123-like [Coffea arabica]	Control Specific
17.5.3	hormone metabolism.ethylene.induced-regulated-responsive-activated	AT4G29100	XM_027270763.1	transcription factor bHLH68-like isoform X1 [Coffea arabica]	Control Specific
17.6.1	hormone metabolism.gibberelin.synthesis-degradation	AT1G52800	XM_027250722.1	2-oxoglutarate-dependent dioxygenase AOP2-like isoform X1 [Coffea arabica]	Control Specific
17.6.1	hormone metabolism.gibberelin.synthesis-degradation	AT1G52800	XM_027263819.1	probable 2-oxoglutarate-dependent dioxygenase AOP1 [Coffea arabica]	Control Specific
17.6.1	hormone metabolism.gibberelin.synthesis-degradation	AT1G52800	XM_027271124.1	probable 2-oxoglutarate-dependent dioxygenase AOP1 [Coffea arabica]	Control Specific
17.6.1	hormone metabolism.gibberelin.synthesis-degradation	AT1G52820	XM_027206959.1	probable 2-oxoglutarate-dependent dioxygenase AOP1 [Coffea arabica]	Control Specific
17.6.1	hormone metabolism.gibberelin.synthesis-degradation	AT1G52820	XM_027238089.1	probable 2-oxoglutarate-dependent dioxygenase AOP1 [Coffea arabica]	Control Specific
17.6.1	hormone metabolism.gibberelin.synthesis-degradation	AT4G21690	XM_027224384.1	gibberellin 3-beta-dioxygenase 1-like [Coffea arabica]	Control Specific
17.6.1.12	hormone metabolism.gibberelin.synthesis-degradation.GA3 oxidase	AT1G15550	XM_027227267.1	gibberellin 3-beta-dioxygenase 1-like [Coffea arabica]	Control Specific
17.6.3	hormone metabolism.gibberelin.induced-regulated-responsive-activated	AT1G74670	XM_027214695.1	protein GAST1-like [Coffea arabica]	Control Specific
17.8.1	hormone metabolism.salicylic acid.synthesis-degradation	AT1G05680	XM_027262116.1	UDP-glycosyltransferase 74E2-like [Coffea arabica]	Control Specific
	Metabolism
18.1	Co-factor and vitamine metabolism.molybdenum cofactor	AT2G43760	XM_027225340.1	molybdopterin synthase catalytic subunit-like [Coffea arabica]	Control Specific
18.4.1	Co-factor and vitamine metabolism.pantothenate.branched-chain amino acid aminotransferase	AT1G10070	XM_027236340.1	branched-chain-amino-acid aminotransferase 2, chloroplastic-like isoform X1 [Coffea arabica]	Control Specific
18.4.2	Co-factor and vitamine metabolism.pantothenate.3-methyl-2-oxobutanoate hydroxymethyltransferase (KPHMT,PANB)	AT3G61530	XM_027250436.1	3-methyl-2-oxobutanoate hydroxymethyltransferase 1, mitochondrial-like isoform X1 [Coffea arabica]	Control Specific
18.4.2	Co-factor and vitamine metabolism.pantothenate.3-methyl-2-oxobutanoate hydroxymethyltransferase (KPHMT,PANB)	AT3G61530	XM_027257000.1	3-methyl-2-oxobutanoate hydroxymethyltransferase 1, mitochondrial-like isoform X1 [Coffea arabica]	Control Specific
	Stress
20.1	stress.biotic	AT1G27620	XM_027237478.1	fatty alcohol:caffeoyl-CoA acyltransferase-like [Coffea arabica]	Control Specific
20.1	stress.biotic	AT1G70830	XM_027253989.1	kirola-like [Coffea arabica]	Control Specific
20.1	stress.biotic	AT2G02130	XM_027244853.1	defensin Ec-AMP-D2-like [Coffea arabica]	Control Specific
20.1	stress.biotic	AT3G46530	XM_027271410.1	putative late blight resistance protein homolog R1A-3 [Coffea arabica]	Control Specific
20.1	stress.biotic	AT3G54420	XM_027261887.1	endochitinase EP3-like [Coffea arabica]	Control Specific
20.1	stress.biotic	AT4G19810	XM_027210886.1	class V chitinase-like [Coffea arabica]	Control Specific
20.1	stress.biotic	AT4G24180	XM_027235255.1	thaumatin-like protein 1 [Coffea arabica]	Control Specific
20.1	stress.biotic	AT4G36010	XM_027219840.1	thaumatin-like protein 1b [Coffea arabica]	Control Specific
20.2	stress.abiotic	AT1G16560	XM_027206165.1	post-GPI attachment to proteins factor 3-like isoform X1 [Coffea arabica]	Control Specific
20.1.1	stress.biotic.respiratory burst	AT5G51060	XM_027266953.1	respiratory burst oxidase homolog protein C-like [Coffea arabica]	-2.05619
20.1.7	stress.biotic.PR-proteins	AT1G12663	XM_027269583.1	thionin-like protein 2 [Coffea arabica]	Control Specific
20.1.7	stress.biotic.PR-proteins	AT1G50180	XM_027239781.1	putative late blight resistance protein homolog R1A-3 [Coffea arabica]	-1.66611
20.1.7	stress.biotic.PR-proteins	AT2G34930	XR_003454680.1	receptor-like protein EIX1 [Coffea arabica]	Control Specific
20.1.7	stress.biotic.PR-proteins	AT3G46710	XM_027209290.1	putative late blight resistance protein homolog R1A-3 [Coffea arabica]	Control Specific
20.1.7	stress.biotic.PR-proteins	AT4G10780	XM_027271811.1	probable disease resistance protein At4g27220 isoform X5 [Coffea arabica]	Control Specific
20.1.7	stress.biotic.PR-proteins	AT4G13580	XM_027260925.1	dirigent protein 18-like [Coffea arabica]	Control Specific
20.1.7	stress.biotic.PR-proteins	AT4G23690	XM_027226192.1	disease resistance response protein 206-like [Coffea arabica]	Control Specific
20.1.7	stress.biotic.PR-proteins	AT4G23690	XM_027226193.1	disease resistance response protein 206-like [Coffea arabica]	Control Specific
20.1.7	stress.biotic.PR-proteins	AT5G24090	XM_027208105.1	acidic endochitinase-like [Coffea arabica]	-3.65098
20.1.7	stress.biotic.PR-proteins	AT5G24090	XM_027245968.1	acidic endochitinase-like [Coffea arabica]	Control Specific
20.1.7	stress.biotic.PR-proteins	AT5G24090	XM_027253947.1	acidic endochitinase-like [Coffea arabica]	Control Specific
20.1.7	stress.biotic.PR-proteins	AT5G35450	XM_027237048.1	unnamed protein product [Coffea canephora]	Control Specific
20.1.7	stress.biotic.PR-proteins	AT5G35450	XM_027264179.1	putative late blight resistance protein homolog R1B-17 [Coffea arabica]	Control Specific
20.2.1	stress.abiotic.heat	AT1G79940	XM_027254403.1	dnaJ protein ERDJ2A-like [Coffea arabica]	Control Specific
20.2.1	stress.abiotic.heat	AT2G25140	XM_027229171.1	chaperone protein ClpB4, mitochondrial isoform X1 [Coffea arabica]	Control Specific
20.2.1	stress.abiotic.heat	AT3G12580	XM_027231394.1	heat shock cognate 70 kDa protein-like [Coffea arabica]	2.68277
20.2.1	stress.abiotic.heat	AT3G46230	XM_027255085.1	17.4 kDa class I heat shock protein-like [Coffea arabica]	3.83153
20.2.1	stress.abiotic.heat	AT4G27670	XM_027243796.1	small heat shock protein, chloroplastic-like [Coffea arabica]	5.24925
20.2.1	stress.abiotic.heat	AT5G12020	XM_027229090.1	17.3 kDa class II heat shock protein-like [Coffea arabica]	3.12338
20.2.1	stress.abiotic.heat	AT5G52640	XR_003451905.1	unnamed protein product [Coffea canephora]	3.78507
20.2.1	stress.abiotic.heat	AT5G59720	XM_027242587.1	18.5 kDa class I heat shock protein-like [Coffea arabica]	4.03493
20.2.2	stress.abiotic.cold	AT1G05260	XM_027206831.1	peroxidase 3-like [Coffea arabica]	Control Specific
20.2.2	stress.abiotic.cold	AT5G55530	XM_027205449.1	uncharacterized protein LOC113687918 [Coffea arabica]	-2.00683
20.2.2	stress.abiotic.cold	AT5G55530	XM_027205451.1	uncharacterized protein LOC113687918 [Coffea arabica]	Control Specific
20.2.3	stress.abiotic.drought/salt	AT1G31850	XM_027223909.1	probable methyltransferase PMT20 [Coffea arabica]	Control Specific
20.2.3	stress.abiotic.drought/salt	AT4G18030	XM_027228815.1	probable methyltransferase PMT14 [Coffea arabica]	Control Specific
20.2.3	stress.abiotic.drought/salt	AT4G22120	XM_027231035.1	calcium permeable stress-gated cation channel 1-like [Coffea arabica]	Control Specific
20.2.3	stress.abiotic.drought/salt	AT5G49230	XM_027243343.1	protein DEHYDRATION-INDUCED 19 homolog 7-like isoform X3 [Coffea arabica]	Control Specific
20.2.5	stress.abiotic.light	AT1G32230	XM_027224945.1	inactive poly [ADP-ribose] polymerase RCD1-like isoform X1 [Coffea arabica]	Control Specific
20.2.99	stress.abiotic.unspecified	AT1G70830	XM_027253989.1	kirola-like [Coffea arabica]	Control Specific
	Redox
21.1	redox.thioredoxin	AT2G47470	XM_027252113.1	probable protein disulfide-isomerase A6 [Coffea arabica]	-1.73776
21.2	redox.ascorbate and glutathione	AT1G06620	XM_027260693.1	deacetoxyvindoline 4-hydroxylase-like isoform X1 [Coffea arabica]	-2.33706
21.2.2	redox.ascorbate and glutathione.glutathione	AT3G24170	XM_027263201.1	glutathione reductase, chloroplastic [Coffea arabica]	-1.96101
	Polyamine Metabolism
22.1.7	polyamine metabolism.synthesis.spermine synthase	AT5G19530	XM_027225443.1	thermospermine synthase ACAULIS5 [Coffea arabica]	Control Specific
	Nucleotide Metabolism
23.2	nucleotide metabolism.degradation	AT2G38280	XM_027213882.1	AMP deaminase-like isoform X4 [Coffea arabica]	Control Specific
23.2	nucleotide metabolism.degradation	AT5G12200	XM_027215023.1	dihydropyrimidinase-like isoform X2 [Coffea arabica]	Control Specific
23.1.1.10	nucleotide metabolism.synthesis.pyrimidine.CTP synthetase	AT1G30820	XM_027233268.1	CTP synthase-like isoform X1 [Coffea arabica]	Control Specific
23.1.1.10	nucleotide metabolism.synthesis.pyrimidine.CTP synthetase	AT4G02120	XM_027243404.1	CTP synthase-like [Coffea arabica]	Control Specific
23.1.2.31	nucleotide metabolism.synthesis.purine.GMP synthetase	AT1G63660	XM_027226050.1	uncharacterized protein LOC113704260 [Coffea arabica]	-2.2593
23.1.2.8	nucleotide metabolism.synthesis.purine.SAICAR lyase	AT1G36280	XM_027208628.1	uncharacterized protein LOC113690634 isoform X2 [Coffea arabica]	Control Specific
23.1.2.8	nucleotide metabolism.synthesis.purine.SAICAR lyase	AT1G36280	XM_027208956.1	uncharacterized protein LOC113690864 [Coffea arabica]	Control Specific
23.3.2.1	nucleotide metabolism.salvage.nucleoside kinases.adenosine kinase	AT5G03300	XR_003450383.1	unnamed protein product [Coffea canephora]	Control Specific
23.4.3	nucleotide metabolism.phosphotransfer and pyrophosphatases.uridylate kinase	AT4G25280	XM_027254676.1	UMP-CMP kinase-like isoform X1 [Coffea arabica]	Control Specific
23.4.99	nucleotide metabolism.phosphotransfer and pyrophosphatases.misc	AT3G53620	XM_027216859.1	soluble inorganic pyrophosphatase 4 isoform X3 [Coffea arabica]	Control Specific
23.4.99	nucleotide metabolism.phosphotransfer and pyrophosphatases.misc	AT3G57560	XM_027221856.1	uncharacterized protein LOC113701284 [Coffea arabica]	Control Specific
23.5.4	nucleotide metabolism.deoxynucleotide metabolism.ribonucleoside-diphosphate reductase	AT2G21790	XM_027219650.1	ribonucleoside-diphosphate reductase large subunit-like [Coffea arabica]	Control Specific
23.5.4	nucleotide metabolism.deoxynucleotide metabolism.ribonucleoside-diphosphate reductase	AT2G21790	XM_027223128.1	ribonucleoside-diphosphate reductase large subunit isoform X1 [Coffea arabica]	Control Specific
	Biodegradation of Xenobiotics
24.2	Biodegradation of Xenobiotics.lactoylglutathione lyase	AT1G67280	XM_027212171.1	probable lactoylglutathione lyase, chloroplastic isoform X1 [Coffea arabica]	Control Specific
24.2	Biodegradation of Xenobiotics.lactoylglutathione lyase	AT5G57040	XM_027210773.1	uncharacterized protein LOC113692377 isoform X1 [Coffea arabica]	2.24966
	C1-Metabolism
25	C1-metabolism	AT4G31120	XM_027219260.1	protein arginine N-methyltransferase 1.5-like [Coffea arabica]	Control Specific
25.1	C1-metabolism.glycine hydroxymethyltransferase	AT4G32520	XM_027211256.1	serine hydroxymethyltransferase 3, chloroplastic-like [Coffea arabica]	Control Specific
25.1	C1-metabolism.glycine hydroxymethyltransferase	AT5G26780	XR_003453215.1	serine hydroxymethyltransferase 2, mitochondrial-like [Coffea arabica]	Control Specific
25.6	C1-metabolism.methylenetetrahydrofolate reductase	AT2G44160	XM_027240055.1	methylenetetrahydrofolate reductase 2-like [Coffea arabica]	-2.12837
	Miscellaneous
26.1	misc.cytochrome P450	AT1G12740	XM_027251295.1	cytochrome P450 87A3-like isoform X2 [Coffea arabica]	Control Specific
26.1	misc.cytochrome P450	AT1G12740	XM_027253863.1	cytochrome P450 87A3-like [Coffea arabica]	Control Specific
26.1	misc.cytochrome P450	AT1G13080	XM_027244528.1	unnamed protein product [Coffea canephora]	Control Specific
26.1	misc.misc2	AT1G72190	XM_027238572.1	uncharacterized protein LOC113714627 isoform X1 [Coffea arabica]	Control Specific
26.1	misc.cytochrome P450	AT2G40890	XM_027211175.1	cytochrome P450 98A2-like [Coffea arabica]	Control Specific
26.1	misc.cytochrome P450	AT3G14690	XM_027206614.1	uncharacterized protein LOC113688814 [Coffea arabica]	Control Specific
26.1	misc.cytochrome P450	AT3G14690	XM_027207415.1	cytochrome P450 CYP72A219-like [Coffea arabica]	Control Specific
26.1	misc.cytochrome P450	AT3G14690	XM_027271778.1	cytochrome P450 CYP72A219-like isoform X2 [Coffea arabica]	Control Specific
26.1	misc.misc2	AT3G18270	XM_027267604.1	L-Ala-D/L-amino acid epimerase-like isoform X1 [Coffea arabica]	Control Specific
26.1	misc.cytochrome P450	AT3G26300	XM_027223797.1	premnaspirodiene oxygenase-like [Coffea arabica]	Control Specific
26.1	misc.cytochrome P450	AT3G26310	XM_027271692.1	unnamed protein product [Coffea canephora]	Control Specific
26.1	misc.cytochrome P450	AT3G48270	XM_027269695.1	cytochrome P450 71A2-like [Coffea arabica]	Control Specific
26.1	misc.cytochrome P450	AT3G48280	XM_027262978.1	cytochrome P450 71A2-like [Coffea arabica]	Control Specific
26.1	misc.cytochrome P450	AT3G48280	XM_027264926.1	cytochrome P450 71A3-like [Coffea arabica]	Control Specific
26.1	misc.cytochrome P450	AT4G31500	XM_027243313.1	cytochrome P450 71A1-like [Coffea arabica]	Control Specific
26.1	misc.cytochrome P450	AT4G31940	XM_027236338.1	cytochrome P450 CYP82D47-like isoform X1 [Coffea arabica]	Control Specific
26.1	misc.cytochrome P450	AT4G39490	XM_027221496.1	alkane hydroxylase MAH1 [Coffea arabica]	Control Specific
26.1	misc.cytochrome P450	AT5G06900	XM_027214797.1	cytochrome P450 93A3-like [Coffea arabica]	Control Specific
26.1	misc.cytochrome P450	AT5G10610	XM_027234428.1	cytochrome P450 81E8-like [Coffea arabica]	Control Specific
26.1	misc.cytochrome P450	AT5G24910	XM_027257077.1	cytochrome P450 714C2-like [Coffea eugenioides]	Control Specific
26.1	misc.cytochrome P450	AT5G24910	XM_027259805.1	LOW QUALITY PROTEIN: cytochrome P450 714A1-like [Coffea arabica]	Control Specific
26.1	misc.cytochrome P450	AT5G36110	XM_027213852.1	beta-amyrin 28-monooxygenase-like [Coffea arabica]	Control Specific
26.1	misc.cytochrome P450	AT5G36110	XM_027271660.1	LOW QUALITY PROTEIN: cytochrome P450 716B1-like [Coffea arabica]	Control Specific
26.12	misc.peroxidases	AT1G44970	XM_027233906.1	peroxidase 9-like [Coffea arabica]	Control Specific
26.12	misc.peroxidases	AT1G49570	XM_027222086.1	peroxidase 10-like isoform X1 [Coffea arabica]	Control Specific
26.12	misc.peroxidases	AT1G49570	XM_027222087.1	peroxidase 10-like isoform X2 [Coffea arabica]	Control Specific
26.12	misc.peroxidases	AT1G49570	XM_027256104.1	unnamed protein product [Coffea canephora]	Control Specific
26.12	misc.peroxidases	AT2G22420	XM_027223182.1	peroxidase 17-like [Coffea arabica]	Control Specific
26.12	misc.peroxidases	AT4G33420	XM_027218924.1	peroxidase 47-like [Coffea arabica]	Control Specific
26.12	misc.peroxidases	AT5G05340	XM_027248407.1	peroxidase P7-like [Coffea arabica]	Control Specific
26.12	misc.peroxidases	AT5G42180	XM_027222744.1	peroxidase 64-like isoform X1 [Coffea arabica]	Control Specific
26.12	misc.peroxidases	AT5G51890	XM_027254606.1	peroxidase 66-like [Coffea arabica]	Control Specific
26.12	misc.peroxidases	AT5G64120	XM_027250497.1	cationic peroxidase 2-like [Coffea arabica]	Control Specific
26.13	misc.acid and other phosphatases	AT2G39920	XM_027255056.1	uncharacterized protein At2g39920 isoform X2 [Coffea arabica]	Control Specific
26.13	misc.acid and other phosphatases	AT4G25150	XM_027266876.1	acid phosphatase 1-like isoform X4 [Coffea arabica]	Control Specific
26.13	misc.acid and other phosphatases	AT5G34850	XM_027209514.1	bifunctional purple acid phosphatase 26-like [Coffea arabica]	Control Specific
26.13	misc.acid and other phosphatases	AT5G50400	XM_027224646.1	probable inactive purple acid phosphatase 27 [Coffea arabica]	Control Specific
26.14	misc.oxygenases	AT1G52790	XM_027271122.1	probable 2-oxoglutarate-dependent dioxygenase AOP1 isoform X1 [Coffea arabica]	Control Specific
26.16	misc.myrosinases-lectin-jacalin	AT1G78850	XM_027219072.1	epidermis-specific secreted glycoprotein EP1-like [Coffea arabica]	-3.09964
26.19	misc.plastocyanin-like	AT4G31840	XM_027228234.1	early nodulin-like protein 1 [Coffea arabica]	Control Specific
26.2	misc.UDP glucosyl and glucoronyl transferases	AT1G06780	XM_027239864.1	probable galacturonosyltransferase 6 [Coffea arabica]	Control Specific
26.2	misc.UDP glucosyl and glucoronyl transferases	AT1G22360	XM_027238981.1	7-deoxyloganetin glucosyltransferase [Coffea arabica]	Control Specific
26.2	misc.UDP glucosyl and glucoronyl transferases	AT1G52420	XM_027269962.1	uncharacterized protein LOC113742199 [Coffea arabica]	Control Specific
26.2	misc.UDP glucosyl and glucoronyl transferases	AT2G36970	XM_027251399.1	UDP-glycosyltransferase 86A1-like isoform X1 [Coffea arabica]	Control Specific
26.2	misc.UDP glucosyl and glucoronyl transferases	AT2G43840	XM_027244184.1	UDP-glycosyltransferase 74C1-like isoform X4 [Coffea arabica]	Control Specific
26.2	misc.UDP glucosyl and glucoronyl transferases	AT3G15350	XM_027206280.1	beta-glucuronosyltransferase GlcAT14B-like [Coffea arabica]	Control Specific
26.2	misc.UDP glucosyl and glucoronyl transferases	AT3G21760	XM_027271655.1	anthocyanidin 3-O-glucosyltransferase 2-like [Coffea arabica]	-2.36019
26.2	misc.UDP glucosyl and glucoronyl transferases	AT3G46670	XM_027261190.1	UDP-glucose iridoid glucosyltransferase-like [Coffea arabica]	Control Specific
26.2	misc.UDP glucosyl and glucoronyl transferases	AT4G01210	XM_027252678.1	uncharacterized protein LOC113728148 isoform X2 [Coffea arabica]	Control Specific
26.2	misc.UDP glucosyl and glucoronyl transferases	AT4G37690	XM_027223363.1	glycosyltransferase 6-like [Coffea arabica]	-3.34422
26.2	misc.UDP glucosyl and glucoronyl transferases	AT5G19670	XM_027211494.1	xylogalacturonan beta-1,3-xylosyltransferase-like [Coffea arabica]	Control Specific
26.2	misc.UDP glucosyl and glucoronyl transferases	AT5G47780	XM_027230416.1	probable galacturonosyltransferase 4 isoform X2 [Coffea arabica]	Control Specific
26.2	misc.UDP glucosyl and glucoronyl transferases	AT5G59590	XM_027224829.1	UDP-glucose iridoid glucosyltransferase-like [Coffea arabica]	Control Specific
26.2	misc.UDP glucosyl and glucoronyl transferases	AT5G62220	XM_027220450.1	xyloglucan galactosyltransferase XLT2-like [Coffea arabica]	Control Specific
26.21	misc.protease inhibitor/seed storage/lipid transfer protein (LTP) family protein	AT5G48485	XR_003453426.1	putative lipid-transfer protein DIR1 [Coffea eugenioides]	Control Specific
26.22	misc.short chain dehydrogenase/reductase (SDR)	AT3G59710	XM_027260833.1	salutaridine reductase-like [Coffea arabica]	Control Specific
26.24	misc.GCN5-related N-acetyltransferase	AT2G38130	XM_027246280.1	N-alpha-acetyltransferase MAK3 isoform X1 [Coffea arabica]	Control Specific
26.24	misc.GCN5-related N-acetyltransferase	AT5G16800	XM_027254035.1	histone acetyltransferase MCC1-like [Coffea arabica]	Control Specific
26.28	misc.GDSL-motif lipase	AT1G28580	XM_027249675.1	GDSL esterase/lipase At1g28580-like [Coffea arabica]	Control Specific
26.28	misc.GDSL-motif lipase	AT1G28580	XM_027256079.1	GDSL esterase/lipase At1g28580-like [Coffea arabica]	Control Specific
26.28	misc.GDSL-motif lipase	AT1G28590	XM_027256015.1	GDSL esterase/lipase At1g28590-like [Coffea arabica]	Control Specific
26.28	misc.GDSL-motif lipase	AT1G28610	XM_027246887.1	GDSL esterase/lipase At1g28610-like, partial [Coffea arabica]	Control Specific
26.3	misc.gluco-, galacto- and mannosidases	AT1G02850	XM_027261698.1	beta-glucosidase 11-like isoform X2 [Coffea arabica]	Control Specific
26.3	misc.gluco-, galacto- and mannosidases	AT2G20680	XM_027206132.1	mannan endo-1,4-beta-mannosidase 2-like [Coffea arabica]	-2.71595
26.3	misc.gluco-, galacto- and mannosidases	AT2G20680	XM_027208952.1	mannan endo-1,4-beta-mannosidase 2-like [Coffea arabica]	Control Specific
26.4	misc.beta 1,3 glucan hydrolases	AT1G78520	XM_027205280.1	major pollen allergen Ole e 10-like [Coffea arabica]	Control Specific
26.4	misc.beta 1,3 glucan hydrolases	AT4G29360	XM_027236019.1	glucan endo-1,3-beta-D-glucosidase-like [Coffea arabica]	Control Specific
26.5	misc.acyl transferases	AT1G80950	XM_027237016.1	lysophospholipid acyltransferase LPEAT1-like isoform X4 [Coffea arabica]	Control Specific
26.6	misc.O-methyl transferases	AT1G04870	XM_027212265.1	protein arginine N-methyltransferase PRMT10-like isoform X1 [Coffea arabica]	Control Specific
26.7	misc.oxidases - copper, flavone etc.	AT2G42490	XM_027267266.1	uncharacterized protein LOC113739872 isoform X2 [Coffea arabica]	Control Specific
26.7	misc.oxidases - copper, flavone etc.	AT2G42490	XM_027268989.1	uncharacterized protein LOC113741456 isoform X1 [Coffea arabica]	Control Specific
26.7	misc.oxidases - copper, flavone etc.	AT2G43080	XM_027261317.1	prolyl 4-hydroxylase 1-like isoform X2 [Coffea arabica]	Control Specific
26.7	misc.oxidases - copper, flavone etc.	AT4G25240	XM_027248145.1	monocopper oxidase-like protein SKS1 [Coffea arabica]	Control Specific
26.7	misc.oxidases - copper, flavone etc.	AT4G25240	XM_027254688.1	monocopper oxidase-like protein SKS1 [Coffea arabica]	Control Specific
26.7	misc.oxidases - copper, flavone etc.	AT4G33910	XM_027250268.1	probable prolyl 4-hydroxylase 9 [Coffea arabica]	Control Specific
26.7	misc.oxidases - copper, flavone etc.	AT5G17000	XM_027262147.1	2-alkenal reductase (NADP(+)-dependent)-like [Coffea arabica]	Control Specific
26.7	misc.oxidases - copper, flavone etc.	AT5G66920	XM_027222393.1	L-ascorbate oxidase homolog [Coffea arabica]	Control Specific
26.8	misc.nitrilases, *nitrile lyases, berberine bridge enzymes, reticuline oxidases, troponine reductases	AT4G34880	XM_027249881.1	probable amidase At4g34880 isoform X1 [Coffea arabica]	Control Specific
26.8	misc.nitrilases, *nitrile lyases, berberine bridge enzymes, reticuline oxidases, troponine reductases	AT5G13690	XM_027251117.1	alpha-N-acetylglucosaminidase-like isoform X2 [Coffea arabica]	Control Specific
26.8	misc.nitrilases, *nitrile lyases, berberine bridge enzymes, reticuline oxidases, troponine reductases	AT5G13690	XM_027257981.1	alpha-N-acetylglucosaminidase-like [Coffea arabica]	Control Specific
26.9	misc.glutathione S transferases	AT1G10360	XM_027265002.1	glutathione S-transferase U17-like [Coffea arabica]	Control Specific
26.9	misc.glutathione S transferases	AT2G29420	XM_027257749.1	glutathione transferase GST 23-like [Coffea arabica]	-2.47669
26.9	misc.glutathione S transferases	AT5G41210	XM_027228231.1	glutathione S-transferase T1-like [Coffea arabica]	-2.43793
26.9	misc.glutathione S transferases	AT5G62480	XM_027267688.1	glutathione S-transferase U9-like [Coffea arabica]	Control Specific
26.9	misc.glutathione S transferases	AT5G62480	XM_027270822.1	glutathione S-transferase U9-like [Coffea arabica]	Control Specific
26.11.1	misc.alcohol dehydrogenases	AT1G22430	XM_027239368.1	alcohol dehydrogenase-like 1 isoform X2 [Coffea arabica]	Control Specific
26.11.1	misc.alcohol dehydrogenases	AT1G22440	XM_027217772.1	alcohol dehydrogenase-like 2 [Coffea arabica]	Control Specific
26.3.4	misc.gluco-, galacto- and mannosidases.endoglucanase	AT1G23210	XM_027239761.1	endoglucanase 8-like [Coffea arabica]	Control Specific
26.3.4	misc.gluco-, galacto- and mannosidases.endoglucanase	AT1G70710	XM_027242606.1	endoglucanase 8-like [Coffea arabica]	Control Specific
26.3.4	misc.gluco-, galacto- and mannosidases.endoglucanase	AT1G71380	XM_027235131.1	endoglucanase 9-like [Coffea arabica]	Control Specific
26.3.4	misc.gluco-, galacto- and mannosidases.endoglucanase	AT1G71380	XM_027237982.1	endoglucanase 9-like, partial [Coffea arabica]	Control Specific
	RNA
27.1	RNA.processing	AT1G49760	XM_027210673.1	polyadenylate-binding protein 8-like isoform X6 [Coffea arabica]	Control Specific
27.1	RNA.processing	AT1G49760	XM_027212898.1	polyadenylate-binding protein 5-like isoform X3 [Coffea arabica]	Control Specific
27.1	RNA.processing	AT1G80670	XM_027250523.1	protein RAE1-like [Coffea arabica]	Control Specific
27.1	RNA.processing	AT3G62840	XM_027242122.1	probable small nuclear ribonucleoprotein Sm D2 [Coffea arabica]	Control Specific
27.1	RNA.processing	AT3G62840	XM_027244795.1	small nuclear ribonucleoprotein Sm D2-like [Coffea arabica]	Control Specific
27.1	RNA.processing	AT5G05970	XM_027255111.1	protein NEDD1 isoform X2 [Coffea arabica]	Control Specific
27.2	RNA.transcription	AT4G16265	XM_027261127.1	DNA-directed RNA polymerases II, IV and V subunit 9B [Coffea arabica]	Control Specific
27.3	RNA.regulation of transcription	AT2G21240	XM_027256325.1	protein BASIC PENTACYSTEINE4 isoform X1 [Coffea arabica]	Control Specific
27.4	RNA.RNA binding	AT1G09700	XM_027233939.1	double-stranded RNA-binding protein 1-like isoform X1 [Coffea arabica]	Control Specific
27.4	RNA.RNA binding	AT1G20880	XM_027219356.1	RNA-binding protein 24-like isoform X4 [Coffea arabica]	Control Specific
27.4	RNA.RNA binding	AT1G33470	XM_027234988.1	RNA-binding protein 38-like isoform X5 [Coffea arabica]	Control Specific
27.4	RNA.RNA binding	AT2G21400	XM_027253848.1	protein SHI RELATED SEQUENCE 1 [Coffea arabica]	Control Specific
27.4	RNA.RNA binding	AT2G21440	XM_027256391.1	RNA-binding protein 28 isoform X2 [Coffea arabica]	Control Specific
27.4	RNA.RNA binding	AT2G42240	XM_027221427.1	U1 small nuclear ribonucleoprotein A-like isoform X2 [Coffea arabica]	Control Specific
27.4	RNA.RNA binding	AT3G07810	XM_027231114.1	heterogeneous nuclear ribonucleoprotein 1-like isoform X1 [Coffea arabica]	Control Specific
27.4	RNA.RNA binding	AT3G21215	XR_003460274.1	U2 small nuclear ribonucleoprotein B''-like [Coffea arabica]	Control Specific
27.4	RNA.RNA binding	AT3G26932	XM_027260271.1	unnamed protein product [Coffea canephora]	Control Specific
27.4	RNA.RNA binding	AT4G11970	XM_027225638.1	YTH domain-containing protein 1-like isoform X2 [Coffea arabica]	Control Specific
27.4	RNA.RNA binding	AT5G19960	XM_027212928.1	serine/threonine-protein kinase fray2-like isoform X1 [Coffea arabica]	Control Specific
27.4	RNA.RNA binding	AT5G55670	XM_027209313.1	uncharacterized protein LOC113691111 [Coffea arabica]	Control Specific
27.1.1	RNA.processing.splicing	AT1G02840	XM_027242944.1	serine/arginine-rich-splicing factor SR34-like [Coffea arabica]	Control Specific
27.1.1	RNA.processing.splicing	AT3G55460	XM_027248623.1	serine/arginine-rich SC35-like splicing factor SCL30 isoform X1 [Coffea arabica]	Control Specific
27.1.1	RNA.processing.splicing	AT5G06160	XM_027254298.1	splicing factor SF3a60 homolog [Coffea arabica]	Control Specific
27.1.19	RNA.processing.ribonucleases	AT1G14220	XM_027245009.1	extracellular ribonuclease LE-like [Coffea arabica]	Control Specific
27.1.19	RNA.processing.ribonucleases	AT1G60080	XM_027220923.1	exosome complex component RRP43-like [Coffea arabica]	Control Specific
27.1.19	RNA.processing.ribonucleases	AT2G02990	XM_027206350.1	ribonuclease 1-like [Coffea arabica]	Control Specific
27.1.2	RNA.processing.RNA helicase	AT2G42520	XM_027215340.1	DEAD-box ATP-dependent RNA helicase 37-like isoform X1 [Coffea arabica]	Control Specific
27.1.2	RNA.processing.RNA helicase	AT5G14610	XM_027219489.1	ATP-dependent RNA helicase-like protein DB10 isoform X2 [Coffea arabica]	-2.0286
27.1.2	RNA.processing.RNA helicase	AT5G51280	XM_027270135.1	DEAD-box ATP-dependent RNA helicase 35-like [Coffea arabica]	Control Specific
27.1.20	RNA.processing.degradation dicer	AT3G03300	XM_027210102.1	endoribonuclease Dicer homolog 2-like [Coffea arabica]	Control Specific
27.1.20	RNA.processing.degradation dicer	AT3G03300	XM_027231640.1	endoribonuclease Dicer homolog 2 isoform X1 [Coffea arabica]	Control Specific
27.1.20	RNA.processing.degradation dicer	AT3G03300	XM_027249710.1	endoribonuclease Dicer homolog 2-like isoform X1 [Coffea arabica]	Control Specific
27.1.21	RNA.processing.siRNA methyltransferase	AT4G20920	XM_027231725.1	small RNA 2'-O-methyltransferase-like [Coffea arabica]	Control Specific
27.3.11	RNA.regulation of transcription.C2H2 zinc finger family	AT1G43850	XM_027236323.1	transcriptional corepressor SEUSS-like [Coffea arabica]	Control Specific
27.3.11	RNA.regulation of transcription.C2H2 zinc finger family	AT1G66140	XM_027243953.1	zinc finger protein 4-like [Coffea arabica]	Control Specific
27.3.11	RNA.regulation of transcription.C2H2 zinc finger family	AT1G68360	XM_027243727.1	zinc finger protein GIS3-like [Coffea arabica]	Control Specific
27.3.11	RNA.regulation of transcription.C2H2 zinc finger family	AT2G37740	XM_027213384.1	zinc finger protein 10-like [Coffea arabica]	Control Specific
27.3.11	RNA.regulation of transcription.C2H2 zinc finger family	AT5G25160	XM_027266067.1	zinc finger protein 1-like [Coffea arabica]	Control Specific
27.3.14	RNA.regulation of transcription.CCAAT box binding factor family, HAP2	AT5G12840	XM_027209466.1	nuclear transcription factor Y subunit A-1-like [Coffea arabica]	Control Specific
27.3.14	RNA.regulation of transcription.CCAAT box binding factor family, HAP2	AT5G12840	XM_027251065.1	nuclear transcription factor Y subunit A-7-like isoform X1 [Coffea arabica]	Control Specific
27.3.16	RNA.regulation of transcription.CCAAT box binding factor family, HAP5	AT1G08970	XM_027260415.1	nuclear transcription factor Y subunit C-9-like isoform X2 [Coffea arabica]	Control Specific
27.3.16	RNA.regulation of transcription.CCAAT box binding factor family, HAP5	AT3G12480	XM_027226264.1	dr1-associated corepressor-like isoform X2 [Coffea arabica]	Control Specific
27.3.17	RNA.regulation of transcription.CPP(Zn),CPP1-related transcription factor family	AT4G14770	XM_027260528.1	protein tesmin/TSO1-like CXC 2 isoform X2 [Coffea arabica]	Control Specific
27.3.18	RNA.regulation of transcription.E2F/DP transcription factor family	AT5G03415	XM_027212272.1	transcription factor-like protein DPB isoform X1 [Coffea arabica]	Control Specific
27.3.20	RNA.regulation of transcription.G2-like transcription factor family, GARP	AT4G37180	XM_027250092.1	transcription factor HHO2-like [Coffea arabica]	1.85903
27.3.22	RNA.regulation of transcription.HB,Homeobox transcription factor family	AT1G28420	XM_027249580.1	homeobox-DDT domain protein RLT1 isoform X1 [Coffea arabica]	Control Specific
27.3.22	RNA.regulation of transcription.HB,Homeobox transcription factor family	AT1G52150	XM_027225147.1	homeobox-leucine zipper protein ATHB-15-like [Coffea arabica]	Control Specific
27.3.22	RNA.regulation of transcription.HB,Homeobox transcription factor family	AT2G34710	XM_027232079.1	homeobox-leucine zipper protein ATHB-14-like isoform X1 [Coffea arabica]	Control Specific
27.3.22	RNA.regulation of transcription.HB,Homeobox transcription factor family	AT2G35940	XM_027211284.1	BEL1-like homeodomain protein 1 [Coffea arabica]	Control Specific
27.3.22	RNA.regulation of transcription.HB,Homeobox transcription factor family	AT4G34610	XM_027211283.1	BEL1-like homeodomain protein 1 [Coffea arabica]	Control Specific
27.3.22	RNA.regulation of transcription.HB,Homeobox transcription factor family	AT4G34610	XM_027256396.1	BEL1-like homeodomain protein 7 [Coffea arabica]	Control Specific
27.3.24	RNA.regulation of transcription.MADS box transcription factor family	AT1G71692	XM_027235261.1	agamous-like MADS-box protein AGL12 [Coffea arabica]	Control Specific
27.3.24	RNA.regulation of transcription.MADS box transcription factor family	AT2G45660	XM_027232565.1	MADS-box protein SOC1-like isoform X1 [Coffea arabica]	Control Specific
27.3.25	RNA.regulation of transcription.MYB domain transcription factor family	AT2G47460	XM_027262536.1	transcription factor MYB12-like [Coffea arabica]	2.56231
27.3.25	RNA.regulation of transcription.MYB domain transcription factor family	AT3G23250	XM_027255406.1	transcription factor MYB15-like isoform X1 [Coffea arabica]	Control Specific
27.3.25	RNA.regulation of transcription.MYB domain transcription factor family	AT3G49690	XM_027227004.1	transcription factor RAX2-like [Coffea arabica]	Control Specific
27.3.25	RNA.regulation of transcription.MYB domain transcription factor family	AT3G60460	XM_027250739.1	transcription factor DUO1-like [Coffea arabica]	Control Specific
27.3.25	RNA.regulation of transcription.MYB domain transcription factor family	AT3G60460	XM_027257126.1	transcription factor DUO1-like [Coffea arabica]	Control Specific
27.3.25	RNA.regulation of transcription.MYB domain transcription factor family	AT5G17800	XM_027210935.1	transcription factor CSA-like [Coffea arabica]	Control Specific
27.3.26	RNA.regulation of transcription.MYB-related transcription factor family	AT2G38090	XM_027255047.1	transcription factor DIVARICATA-like [Coffea arabica]	Control Specific
27.3.3	RNA.regulation of transcription.AP2/EREBP, APETALA2/Ethylene-responsive element binding protein family	AT1G78080	XM_027222562.1	ethylene-responsive transcription factor RAP2-4-like isoform X1 [Coffea arabica]	Control Specific
27.3.3	RNA.regulation of transcription.AP2/EREBP, APETALA2/Ethylene-responsive element binding protein family	AT1G78080	XM_027222563.1	ethylene-responsive transcription factor RAP2-4-like isoform X1 [Coffea arabica]	Control Specific
27.3.3	RNA.regulation of transcription.AP2/EREBP, APETALA2/Ethylene-responsive element binding protein family	AT2G28550	XM_027231213.1	ethylene-responsive transcription factor RAP2-7-like isoform X2 [Coffea arabica]	Control Specific
27.3.3	RNA.regulation of transcription.AP2/EREBP, APETALA2/Ethylene-responsive element binding protein family	AT2G41710	XM_027231409.1	AP2-like ethylene-responsive transcription factor At2g41710 isoform X2 [Coffea arabica]	Control Specific
27.3.3	RNA.regulation of transcription.AP2/EREBP, APETALA2/Ethylene-responsive element binding protein family	AT5G10510	XM_027218354.1	AP2-like ethylene-responsive transcription factor AIL6 [Coffea arabica]	Control Specific
27.3.35	RNA.regulation of transcription.bZIP transcription factor family	AT1G06070	XM_027261694.1	probable transcription factor PosF21 [Coffea arabica]	Control Specific
27.3.35	RNA.regulation of transcription.bZIP transcription factor family	AT1G08320	XM_027227865.1	transcription factor TGA9-like isoform X2 [Coffea arabica]	Control Specific
27.3.35	RNA.regulation of transcription.bZIP transcription factor family	AT1G08320	XM_027227875.1	transcription factor TGA9-like isoform X1 [Coffea arabica]	Control Specific
27.3.35	RNA.regulation of transcription.bZIP transcription factor family	AT2G22850	XM_027218921.1	basic leucine zipper 25-like [Coffea arabica]	Control Specific
27.3.35	RNA.regulation of transcription.bZIP transcription factor family	AT5G24800	XM_027223994.1	basic leucine zipper 9-like isoform X1 [Coffea arabica]	Control Specific
27.3.35	RNA.regulation of transcription.bZIP transcription factor family	AT5G24800	XM_027229595.1	basic leucine zipper 9-like isoform X1 [Coffea arabica]	Control Specific
27.3.35	RNA.regulation of transcription.bZIP transcription factor family	AT5G65210	XM_027218340.1	TGACG-sequence-specific DNA-binding protein TGA-1A-like [Coffea arabica]	-2.28188
27.3.37	RNA.regulation of transcription.AS2,Lateral Organ Boundaries Gene Family	AT1G07900	XM_027230860.1	LOB domain-containing protein 1-like [Coffea arabica]	Control Specific
27.3.37	RNA.regulation of transcription.AS2,Lateral Organ Boundaries Gene Family	AT1G07900	XM_027232503.1	LOB domain-containing protein 1-like [Coffea arabica]	Control Specific
27.3.38	RNA.regulation of transcription.AT-rich interaction domain containing transcription factor family	AT1G76510	XM_027235545.1	AT-rich interactive domain-containing protein 5 [Coffea arabica]	Control Specific
27.3.40	RNA.regulation of transcription.Aux/IAA family	AT5G65670	XM_027222053.1	auxin-responsive protein IAA9-like [Coffea arabica]	Control Specific
27.3.44	RNA.regulation of transcription.Chromatin Remodeling Factors	AT1G05120	XM_027208278.1	DNA repair protein RAD16-like [Coffea arabica]	Control Specific
27.3.44	RNA.regulation of transcription.Chromatin Remodeling Factors	AT3G06400	XM_027265321.1	ISWI chromatin-remodeling complex ATPase CHR11 isoform X2 [Coffea arabica]	Control Specific
27.3.48	RNA.regulation of transcription.FHA transcription factor	AT2G45460	XM_027252364.1	myosin-9 isoform X2 [Coffea arabica]	Control Specific
27.3.51	RNA.regulation of transcription.General Transcription, TBP-binding protein	AT5G25150	XM_027233336.1	transcription initiation factor TFIID subunit 5-like [Coffea arabica]	Control Specific
27.3.52	RNA.regulation of transcription.Global transcription factor group	AT1G65440	XM_027215631.1	transcription elongation factor SPT6 homolog isoform X2 [Coffea arabica]	Control Specific
27.3.54	RNA.regulation of transcription.Histone acetyltransferases	AT4G16420	XM_027231591.1	transcriptional adapter ADA2b-like isoform X1 [Coffea arabica]	Control Specific
27.3.55	RNA.regulation of transcription.HDA	AT5G61060	XM_027212582.1	histone deacetylase 5-like isoform X1 [Coffea arabica]	Control Specific
27.3.59	RNA.regulation of transcription.Methyl binding domain proteins	AT3G46580	XM_027227397.1	methyl-CpG-binding domain-containing protein 5-like isoform X2 [Coffea arabica]	Control Specific
27.3.59	RNA.regulation of transcription.Methyl binding domain proteins	AT5G35330	XM_027216934.1	methyl-CpG-binding domain-containing protein 2-like isoform X1 [Coffea arabica]	Control Specific
27.3.6	RNA.regulation of transcription.bHLH,Basic Helix-Loop-Helix family	AT1G01260	XM_027259651.1	transcription factor bHLH13 isoform X1 [Coffea arabica]	Control Specific
27.3.6	RNA.regulation of transcription.bHLH,Basic Helix-Loop-Helix family	AT1G06149	XM_027211122.1	transcription factor LHW-like [Coffea eugenioides]	Control Specific
27.3.6	RNA.regulation of transcription.bHLH,Basic Helix-Loop-Helix family	AT1G06150	XM_027258868.1	unnamed protein product [Coffea canephora]	Control Specific
27.3.6	RNA.regulation of transcription.bHLH,Basic Helix-Loop-Helix family	AT1G31050	XM_027240916.1	uncharacterized protein LOC113716534 [Coffea arabica]	Control Specific
27.3.6	RNA.regulation of transcription.bHLH,Basic Helix-Loop-Helix family	AT1G31050	XM_027243773.1	uncharacterized protein LOC113718850 [Coffea arabica]	Control Specific
27.3.6	RNA.regulation of transcription.bHLH,Basic Helix-Loop-Helix family	AT4G37850	XM_027251955.1	transcription factor NAI1-like [Coffea arabica]	Control Specific
27.3.6	RNA.regulation of transcription.bHLH,Basic Helix-Loop-Helix family	AT5G41315	XM_027225012.1	transcription factor EGL1-like isoform X1 [Coffea arabica]	Control Specific
27.3.60	RNA.regulation of transcription.NIN-like bZIP-related family	AT1G64530	XM_027211878.1	protein NLP7-like [Coffea arabica]	Control Specific
27.3.60	RNA.regulation of transcription.NIN-like bZIP-related family	AT1G64530	XM_027220756.1	protein NLP2-like isoform X2 [Coffea arabica]	Control Specific
27.3.64	RNA.regulation of transcription.PHOR1	AT1G49780	XM_027217830.1	U-box domain-containing protein 26-like [Coffea eugenioides]	Control Specific
27.3.67	RNA.regulation of transcription.putative transcription regulator	AT1G10200	XM_027269619.1	LIM domain-containing protein WLIM1-like [Coffea arabica]	Control Specific
27.3.67	RNA.regulation of transcription.putative transcription regulator	AT1G54390	XM_027213233.1	PHD finger protein ING2-like [Coffea arabica]	Control Specific
27.3.67	RNA.regulation of transcription.putative transcription regulator	AT1G60770	XM_027255715.1	pentatricopeptide repeat-containing protein At1g60770-like isoform X1 [Coffea arabica]	Control Specific
27.3.67	RNA.regulation of transcription.putative transcription regulator	AT1G60770	XM_027255716.1	pentatricopeptide repeat-containing protein At1g60770-like isoform X1 [Coffea arabica]	5.63395
27.3.67	RNA.regulation of transcription.putative transcription regulator	AT1G72650	XM_027215242.1	uncharacterized protein LOC113695979 isoform X1 [Coffea arabica]	Control Specific
27.3.67	RNA.regulation of transcription.putative transcription regulator	AT1G80270	XM_027267449.1	pentatricopeptide repeat-containing protein At1g80270, mitochondrial-like [Coffea arabica]	Control Specific
27.3.67	RNA.regulation of transcription.putative transcription regulator	AT2G29570	XM_027233509.1	proliferating cell nuclear antigen [Coffea arabica]	Control Specific
27.3.67	RNA.regulation of transcription.putative transcription regulator	AT2G29570	XM_027254157.1	proliferating cell nuclear antigen [Coffea arabica]	Control Specific
27.3.67	RNA.regulation of transcription.putative transcription regulator	AT4G12080	XM_027246428.1	AT-hook motif nuclear-localized protein 1-like isoform X1 [Coffea arabica]	Control Specific
27.3.67	RNA.regulation of transcription.putative transcription regulator	AT4G12080	XM_027246429.1	AT-hook motif nuclear-localized protein 1-like isoform X2 [Coffea arabica]	Control Specific
27.3.67	RNA.regulation of transcription.putative transcription regulator	AT5G09450	XM_027257013.1	pentatricopeptide repeat-containing protein At5g09450, mitochondrial-like [Coffea arabica]	Control Specific
27.3.67	RNA.regulation of transcription.putative transcription regulator	AT5G62260	XM_027254645.1	AT-hook motif nuclear-localized protein 6-like isoform X1 [Coffea arabica]	Control Specific
27.3.73	RNA.regulation of transcription.Zn-finger(CCHC)	AT3G62330	XM_027225713.1	uncharacterized protein LOC113704073 isoform X2 [Coffea arabica]	Control Specific
27.3.8	RNA.regulation of transcription.C2C2(Zn) DOF zinc finger family	AT3G61850	XM_027224052.1	dof zinc finger protein DOF4.6-like isoform X2 [Coffea arabica]	Control Specific
27.3.8	RNA.regulation of transcription.C2C2(Zn) DOF zinc finger family	AT4G24060	XM_027227550.1	LOW QUALITY PROTEIN: dof zinc finger protein DOF1.8-like [Coffea arabica]	Control Specific
27.3.8	RNA.regulation of transcription.C2C2(Zn) DOF zinc finger family	AT4G24060	XM_027247729.1	dof zinc finger protein DOF4.6-like isoform X1 [Coffea arabica]	Control Specific
27.3.99	RNA.regulation of transcription.unclassified	AT1G43850	XM_027236323.1	transcriptional corepressor SEUSS-like [Coffea arabica]	Control Specific
27.3.99	RNA.regulation of transcription.unclassified	AT1G66810	XR_003459517.1	zinc finger CCCH domain-containing protein 15-like [Coffea arabica]	Control Specific
27.3.99	RNA.regulation of transcription.unclassified	AT2G37520	XM_027213844.1	uncharacterized protein LOC113775125 isoform X1 [Coffea eugenioides]	-2.40158
27.3.99	RNA.regulation of transcription.unclassified	AT3G21810	XM_027205466.1	zinc finger CCCH domain-containing protein 13-like isoform X1 [Coffea arabica]	Control Specific
27.3.99	RNA.regulation of transcription.unclassified	AT3G60800	XM_027257264.1	probable protein S-acyltransferase 14 isoform X1 [Coffea arabica]	Control Specific
27.3.99	RNA.regulation of transcription.unclassified	AT5G13240	XM_027244703.1	repressor of RNA polymerase III transcription MAF1 homolog [Coffea arabica]	Control Specific
	DNA
28.1	DNA.synthesis/chromatin structure	AT2G07690	XM_027213823.1	LOW QUALITY PROTEIN: DNA replication licensing factor MCM5-like [Coffea arabica]	Control Specific
28.1	DNA.synthesis/chromatin structure	AT2G07690	XM_027209947.1	DNA replication licensing factor MCM5-like [Coffea arabica]	Control Specific
28.1	DNA.synthesis/chromatin structure	AT2G16440	XM_027256375.1	DNA replication licensing factor MCM4 [Coffea arabica]	Control Specific
28.1	DNA.synthesis/chromatin structure	AT3G21530	XM_027260336.1	uncharacterized protein LOC113734032 [Coffea arabica]	Control Specific
28.1	DNA.synthesis/chromatin structure	AT3G21530	XM_027264161.1	uncharacterized protein LOC113736939 [Coffea arabica]	Control Specific
28.1	DNA.synthesis/chromatin structure	AT4G02060	XM_027243557.1	DNA replication licensing factor MCM7-like [Coffea arabica]	Control Specific
28.1	DNA.synthesis/chromatin structure	AT5G17690	XM_027257782.1	chromo domain protein LHP1-like isoform X2 [Coffea arabica]	Control Specific
28.1	DNA.synthesis/chromatin structure	AT5G60990	XM_027212955.1	DEAD-box ATP-dependent RNA helicase 10-like isoform X1 [Coffea arabica]	Control Specific
28.2	DNA.repair	AT1G52500	XM_027270372.1	formamidopyrimidine-DNA glycosylase-like isoform X1 [Coffea arabica]	Control Specific
28.2	DNA.repair	AT2G24420	XR_003453783.1	uncharacterized protein LOC113714526 isoform X2 [Coffea arabica]	Control Specific
28.2	DNA.repair	AT2G24490	XM_027212116.1	replication protein A 32 kDa subunit A-like isoform X1 [Coffea arabica]	Control Specific
28.2	DNA.repair	AT2G24490	XM_027215461.1	replication protein A 32 kDa subunit A-like [Coffea arabica]	Control Specific
28.2	DNA.repair	AT5G38470	XM_027223326.1	ubiquitin receptor RAD23d-like isoform X2 [Coffea arabica]	Control Specific
28.99	DNA.unspecified	AT2G02090	XM_027212883.1	protein CHROMATIN REMODELING 19-like isoform X2 [Coffea arabica]	Control Specific
28.99	DNA.unspecified	AT2G25170	XM_027223743.1	protein CHROMATIN REMODELING 5 isoform X1 [Coffea arabica]	Control Specific
28.99	DNA.unspecified	AT2G27110	XM_027225761.1	protein FAR1-RELATED SEQUENCE 3-like isoform X1 [Coffea arabica]	Control Specific
28.99	DNA.unspecified	AT3G42670	XM_027248460.1	SNF2 domain-containing protein CLASSY 1-like [Coffea arabica]	Control Specific
28.99	DNA.unspecified	AT3G52905	XM_027227473.1	uncharacterized protein LOC113705571 [Coffea arabica]	Control Specific
28.99	DNA.unspecified	AT4G35220	XM_027250197.1	unnamed protein product [Coffea canephora]	-2.07939
28.1.1.7	DNA.synthesis/chromatin structure.retrotransposon/transposase.mutator-like transposase	AT1G06740	XM_027239702.1	uncharacterized protein LOC113715484 [Coffea arabica]	Control Specific
	Protein
29.1	protein.aa activation	AT3G02920	XM_027210119.1	replication protein A 32 kDa subunit B [Coffea arabica]	Control Specific
29.4	protein.postranslational modification	AT1G03080	XM_027258528.1	protein NETWORKED 1D-like [Coffea arabica]	Control Specific
29.4	protein.postranslational modification	AT1G09160	XM_027258974.1	probable protein phosphatase 2C 5 [Coffea arabica]	Control Specific
29.4	protein.postranslational modification	AT1G10940	XM_027216197.1	serine/threonine-protein kinase SAPK1-like [Coffea arabica]	Control Specific
29.4	protein.postranslational modification	AT1G29370	XM_027230229.1	uncharacterized protein LOC113707862 isoform X4 [Coffea arabica]	Control Specific
29.4	protein.postranslational modification	AT1G29370	XM_027232334.1	uncharacterized protein LOC113709547 isoform X2 [Coffea arabica]	Control Specific
29.4	protein.postranslational modification	AT1G63500	XM_027224753.1	serine/threonine-protein kinase BSK7-like [Coffea arabica]	Control Specific
29.4	protein.postranslational modification	AT1G63500	XM_027224756.1	serine/threonine-protein kinase BSK7-like [Coffea arabica]	Control Specific
29.4	protein.postranslational modification	AT1G71860	XR_003451115.1	protein-tyrosine-phosphatase PTP1-like isoform X2 [Coffea arabica]	Control Specific
29.4	protein.postranslational modification	AT1G72770	XM_027270597.1	protein phosphatase 2C 16-like isoform X1 [Coffea arabica]	Control Specific
29.4	protein.postranslational modification	AT2G18390	XM_027263725.1	ADP-ribosylation factor-like protein 2 [Coffea arabica]	Control Specific
29.4	protein.postranslational modification	AT2G28060	XR_003457807.1	SNF1-related protein kinase regulatory subunit beta-3 [Coffea arabica]	Control Specific
29.4	protein.postranslational modification	AT2G42810	XM_027205876.1	serine/threonine-protein phosphatase 5 isoform X1 [Coffea arabica]	5.34175
29.4	protein.postranslational modification	AT2G42810	XM_027205879.1	serine/threonine-protein phosphatase 5 isoform X4 [Coffea arabica]	Control Specific
29.4	protein.postranslational modification	AT3G02750	XM_027231367.1	probable protein phosphatase 2C 33 [Coffea arabica]	Control Specific
29.4	protein.postranslational modification	AT3G04810	XM_027259465.1	serine/threonine-protein kinase Nek2-like isoform X2 [Coffea arabica]	Control Specific
29.4	protein.postranslational modification	AT3G05640	XM_027260170.1	probable protein phosphatase 2C 34 [Coffea arabica]	Control Specific
29.4	protein.postranslational modification	AT3G05840	XM_027252222.1	shaggy-related protein kinase alpha [Coffea arabica]	Control Specific
29.4	protein.postranslational modification	AT3G10550	XM_027249048.1	phosphatidylinositol-3-phosphatase myotubularin-1-like isoform X1 [Coffea arabica]	Control Specific
29.4	protein.postranslational modification	AT3G58640	XM_027207519.1	serine/threonine-protein kinase EDR1-like isoform X4 [Coffea arabica]	Control Specific
29.4	protein.postranslational modification	AT4G03415	XM_027208642.1	probable protein phosphatase 2C 52 [Coffea arabica]	Control Specific
29.4	protein.postranslational modification	AT4G14350	XM_027260787.1	serine/threonine-protein kinase tricorner [Coffea arabica]	Control Specific
29.4	protein.postranslational modification	AT4G24740	XM_027267247.1	serine/threonine-protein kinase AFC2-like isoform X1 [Coffea arabica]	Control Specific
29.4	protein.postranslational modification	AT4G29530	XM_027212872.1	thiamine phosphate phosphatase-like protein isoform X1 [Coffea arabica]	Control Specific
29.4	protein.postranslational modification	AT4G32250	XM_027229307.1	uncharacterized protein LOC113707142 [Coffea arabica]	Control Specific
29.4	protein.postranslational modification	AT4G32250	XM_027270433.1	E3 ubiquitin-protein ligase KEG-like [Coffea arabica]	Control Specific
29.4	protein.postranslational modification	AT5G27930	XM_027258964.1	probable protein phosphatase 2C 34 [Coffea arabica]	Control Specific
29.4	protein.postranslational modification	AT5G46570	XM_027250942.1	serine/threonine-protein kinase BSK2-like [Coffea arabica]	Control Specific
29.4	protein.postranslational modification	AT5G53140	XM_027247789.1	probable protein phosphatase 2C 76 isoform X1 [Coffea arabica]	Control Specific
29.4	protein.postranslational modification	AT5G58320	XM_027256762.1	protein NETWORKED 4A-like [Coffea arabica]	Control Specific
29.5	protein.degradation	AT1G63770	XM_027226964.1	puromycin-sensitive aminopeptidase-like isoform X1 [Coffea arabica]	Control Specific
29.5	protein.degradation	AT2G24280	XM_027245124.1	lysosomal Pro-X carboxypeptidase-like [Coffea arabica]	Control Specific
29.5	protein.degradation	AT2G31870	XM_027262228.1	poly(ADP-ribose) glycohydrolase 1-like [Coffea arabica]	Control Specific
29.5	protein.degradation	AT3G45010	XM_027229314.1	serine carboxypeptidase-like [Coffea arabica]	Control Specific
29.5	protein.degradation	AT3G45010	XM_027229351.1	serine carboxypeptidase-like [Coffea arabica]	Control Specific
29.5	protein.degradation	AT5G04200	XM_027264064.1	metacaspase-9-like [Coffea arabica]	Control Specific
29.5	protein.degradation	AT5G43600	XM_027260639.1	ureidoglycolate hydrolase isoform X2 [Coffea arabica]	Control Specific
29.5	protein.degradation	AT5G51540	XM_027254668.1	mitochondrial intermediate peptidase, mitochondrial-like isoform X2 [Coffea arabica]	Control Specific
29.6	protein.folding	AT2G30410	XM_027238767.1	tubulin-folding cofactor A-like [Coffea arabica]	Control Specific
29.6	protein.folding	AT3G13470	XM_027216569.1	ruBisCO large subunit-binding protein subunit beta, chloroplastic-like [Coffea arabica]	Control Specific
29.6	protein.folding	AT3G13860	XM_027270728.1	chaperonin CPN60-like 2, mitochondrial [Coffea arabica]	Control Specific
29.6	protein.folding	AT4G25340	XM_027248113.1	peptidyl-prolyl cis-trans isomerase FKBP53-like isoform X1 [Coffea arabica]	Control Specific
29.6	protein.folding	AT4G25340	XM_027254648.1	peptidyl-prolyl cis-trans isomerase FKBP53-like isoform X1 [Coffea arabica]	Control Specific
29.7	protein.glycosylation	AT1G53290	XM_027206473.1	probable beta-1,3-galactosyltransferase 14 [Coffea arabica]	Control Specific
29.1.7	protein.aa activation.alanine-tRNA ligase	AT3G16565	XM_027265297.1	uncharacterized protein LOC113738114 [Coffea arabica]	-2.21572
29.2.1.1.3.2.18	protein.synthesis.ribosomal protein.prokaryotic.unknown organellar.50S subunit.L18	AT5G27820	XM_027258923.1	uncharacterized protein LOC113732893 isoform X1 [Coffea arabica]	Control Specific
29.2.1.2.1.4	protein.synthesis.ribosomal protein.eukaryotic.40S subunit.S4	AT2G17360	XM_027211074.1	40S ribosomal protein S4-1 [Coffea arabica]	Control Specific
29.2.1.2.1.4	protein.synthesis.ribosomal protein.eukaryotic.40S subunit.S4	AT2G17360	XM_027214974.1	40S ribosomal protein S4-1 [Coffea arabica]	-1.70846
29.2.1.2.2.17	protein.synthesis.ribosomal protein.eukaryotic.60S subunit.L17	AT1G67430	XM_027241857.1	unnamed protein product [Coffea canephora]	Control Specific
29.2.1.2.2.32	protein.synthesis.ribosomal protein.eukaryotic.60S subunit.L32	AT4G18100	XM_027236962.1	60S ribosomal protein L32-1-like [Coffea arabica]	Control Specific
29.2.1.2.2.32	protein.synthesis.ribosomal protein.eukaryotic.60S subunit.L32	AT4G18100	XM_027258243.1	60S ribosomal protein L32-1-like [Coffea arabica]	Control Specific
29.2.3	protein.synthesis.initiation	AT2G34970	XM_027251725.1	translation initiation factor eIF-2B subunit epsilon-like isoform X4 [Coffea arabica]	Control Specific
29.2.4	protein.synthesis.elongation	AT1G07940	XM_027252439.1	elongation factor 1-alpha-like [Coffea arabica]	Control Specific
29.2.4	protein.synthesis.elongation	AT4G02930	XM_027241486.1	elongation factor Tu, mitochondrial [Coffea arabica]	Control Specific
29.3.1	protein.targeting.nucleus	AT3G08943	XM_027211186.1	regulatory-associated protein of TOR 1-like isoform X3 [Coffea arabica]	Control Specific
29.3.1	protein.targeting.nucleus	AT4G16143	XM_027247510.1	importin subunit alpha-1a-like [Coffea arabica]	Control Specific
29.3.1	protein.targeting.nucleus	AT4G27640	XM_027257345.1	importin-4-like [Coffea arabica]	Control Specific
29.3.1	protein.targeting.nucleus	AT5G53480	XM_027254235.1	unnamed protein product [Coffea canephora]	Control Specific
29.3.2	protein.targeting.mitochondria	AT5G24650	XR_003458239.1	chloroplastic import inner membrane translocase subunit HP30-2-like [Coffea arabica]	Control Specific
29.3.3	protein.targeting.chloroplast	AT3G16620	XR_003458496.1	translocase of chloroplast 120, chloroplastic-like [Coffea arabica]	Control Specific
29.3.4.2	protein.targeting.secretory pathway.golgi	AT3G07100	XM_027213967.1	protein transport protein Sec24-like At3g07100 [Coffea arabica]	Control Specific
29.4.1	protein.postranslational modification.kinase	AT3G01090	XM_027212932.1	SNF1-related protein kinase catalytic subunit alpha KIN10-like isoform X3 [Coffea arabica]	Control Specific
29.4.1.52	protein.postranslational modification.kinase.receptor like cytoplasmatic kinase II	AT5G59010	XM_027233354.1	serine/threonine-protein kinase BSK5-like [Coffea arabica]	Control Specific
29.4.1.55	protein.postranslational modification.kinase.receptor like cytoplasmatic kinase V	AT4G34500	XM_027256465.1	probable receptor-like serine/threonine-protein kinase At4g34500 [Coffea arabica]	Control Specific
29.4.1.56	protein.postranslational modification.kinase.receptor like cytoplasmatic kinase VI	AT1G77280	XM_027238426.1	probable receptor-like serine/threonine-protein kinase At5g57670 [Coffea arabica]	-2.30942
29.4.1.56	protein.postranslational modification.kinase.receptor like cytoplasmatic kinase VI	AT5G35960	XM_027241719.1	receptor-like cytosolic serine/threonine-protein kinase RBK2 isoform X1 [Coffea arabica]	Control Specific
29.4.1.57	protein.postranslational modification.kinase.receptor like cytoplasmatic kinase VII	AT1G07870	XM_027232465.1	probable serine/threonine-protein kinase PBL7 isoform X1 [Coffea arabica]	Control Specific
29.4.1.57	protein.postranslational modification.kinase.receptor like cytoplasmatic kinase VII	AT1G61590	XM_027224534.1	probable serine/threonine-protein kinase PBL15 [Coffea arabica]	Control Specific
29.4.1.57	protein.postranslational modification.kinase.receptor like cytoplasmatic kinase VII	AT1G61590	XM_027228261.1	probable serine/threonine-protein kinase PBL15 [Coffea arabica]	Control Specific
29.4.1.57	protein.postranslational modification.kinase.receptor like cytoplasmatic kinase VII	AT2G17220	XM_027270061.1	probable serine/threonine-protein kinase PIX13 isoform X3 [Coffea arabica]	Control Specific
29.4.1.57	protein.postranslational modification.kinase.receptor like cytoplasmatic kinase VII	AT4G22130	XM_027229971.1	protein STRUBBELIG-RECEPTOR FAMILY 8 [Coffea arabica]	Control Specific
29.4.1.59	protein.postranslational modification.kinase.receptor like cytoplasmatic kinase IX	AT5G65500	XM_027218351.1	putative U-box domain-containing protein 50 isoform X1 [Coffea arabica]	Control Specific
29.4.1.61	protein.postranslational modification.kinase.receptor like cytoplasmatic kinase X	AT2G25220	XM_027229633.1	probable receptor-like protein kinase At1g80640 [Coffea arabica]	Control Specific
29.5.1	protein.degradation.subtilases	AT4G20430	XM_027231174.1	subtilisin-like protease SBT2.2 isoform X2 [Coffea arabica]	Control Specific
29.5.1	protein.degradation.subtilases	AT5G03620	XM_027225082.1	cucumisin-like [Coffea arabica]	3.02534
29.5.1	protein.degradation.subtilases	AT5G45650	XM_027232969.1	subtilisin-like protease SBT5.6 [Coffea arabica]	Control Specific
29.5.11.1	protein.degradation.ubiquitin.ubiquitin	AT1G68185	XM_027242649.1	NFATC2-interacting protein-like [Coffea arabica]	Control Specific
29.5.11.20	protein.degradation.ubiquitin.proteasom	AT1G20200	XM_027233133.1	probable 26S proteasome non-ATPase regulatory subunit 3 [Coffea arabica]	Control Specific
29.5.11.20	protein.degradation.ubiquitin.proteasom	AT4G28470	XM_027207574.1	26S proteasome non-ATPase regulatory subunit 2 homolog A [Coffea arabica]	-1.79679
29.5.11.4.2	protein.degradation.ubiquitin.E3.RING	AT1G50440	XM_027267889.1	E3 ubiquitin-protein ligase MARCH1-like isoform X2 [Coffea arabica]	Control Specific
29.5.11.4.2	protein.degradation.ubiquitin.E3.RING	AT1G53190	XM_027205663.1	probable E3 ubiquitin-protein ligase ZFP1 isoform X1 [Coffea arabica]	Control Specific
29.5.11.4.2	protein.degradation.ubiquitin.E3.RING	AT1G57820	XM_027220506.1	E3 ubiquitin-protein ligase ORTHRUS 2-like isoform X1 [Coffea arabica]	Control Specific
29.5.11.4.2	protein.degradation.ubiquitin.E3.RING	AT1G57820	XM_027223461.1	E3 ubiquitin-protein ligase ORTHRUS 2-like [Coffea arabica]	Control Specific
29.5.11.4.2	protein.degradation.ubiquitin.E3.RING	AT1G69330	XM_027244813.1	unnamed protein product [Coffea canephora]	Control Specific
29.5.11.4.2	protein.degradation.ubiquitin.E3.RING	AT2G44950	XM_027250736.1	E3 ubiquitin-protein ligase BRE1-like 1 isoform X2 [Coffea arabica]	Control Specific
29.5.11.4.2	protein.degradation.ubiquitin.E3.RING	AT2G44950	XM_027257133.1	E3 ubiquitin-protein ligase BRE1-like 1 isoform X2 [Coffea arabica]	Control Specific
29.5.11.4.2	protein.degradation.ubiquitin.E3.RING	AT3G14250	XM_027256378.1	probable E3 ubiquitin-protein ligase RNF217 isoform X1 [Coffea eugenioides]	Control Specific
29.5.11.4.2	protein.degradation.ubiquitin.E3.RING	AT4G00335	XM_027252589.1	probable E3 ubiquitin-protein ligase RHB1A isoform X3 [Coffea arabica]	Control Specific
29.5.11.4.2	protein.degradation.ubiquitin.E3.RING	AT4G19670	XM_027231301.1	ATP-dependent RNA helicase DEAH12, chloroplastic-like [Coffea arabica]	Control Specific
29.5.11.4.2	protein.degradation.ubiquitin.E3.RING	AT4G28370	XM_027205992.1	transmembrane E3 ubiquitin-protein ligase FLY2-like [Coffea arabica]	Control Specific
29.5.11.4.2	protein.degradation.ubiquitin.E3.RING	AT4G32600	XM_027225141.1	E3 ubiquitin-protein ligase At1g63170 [Coffea arabica]	Control Specific
29.5.11.4.2	protein.degradation.ubiquitin.E3.RING	AT4G39140	XM_027256414.1	uncharacterized protein LOC113731256 isoform X2 [Coffea arabica]	Control Specific
29.5.11.4.2	protein.degradation.ubiquitin.E3.RING	AT5G10650	XM_027233652.1	probable E3 ubiquitin-protein ligase RHG1A [Coffea arabica]	Control Specific
29.5.11.4.2	protein.degradation.ubiquitin.E3.RING	AT5G14420	XM_027270818.1	E3 ubiquitin-protein ligase RGLG2-like [Coffea arabica]	Control Specific
29.5.11.4.2	protein.degradation.ubiquitin.E3.RING	AT5G15790	XM_027223427.1	E3 ubiquitin-protein ligase At3g02290-like [Coffea arabica]	Control Specific
29.5.11.4.2	protein.degradation.ubiquitin.E3.RING	AT5G22000	XM_027226435.1	E3 ubiquitin-protein ligase RHF2A [Coffea arabica]	Control Specific
29.5.11.4.2	protein.degradation.ubiquitin.E3.RING	AT5G44280	XM_027249520.1	putative E3 ubiquitin-protein ligase RING1a isoform X4 [Coffea arabica]	Control Specific
29.5.11.4.2	protein.degradation.ubiquitin.E3.RING	AT5G49665	XM_027234960.1	E3 ubiquitin-protein ligase WAV3 [Coffea arabica]	Control Specific
29.5.11.4.3.2	protein.degradation.ubiquitin.E3.SCF.FBOX	AT2G27310	XM_027259961.1	F-box protein At2g27310-like isoform X1 [Coffea eugenioides]	Control Specific
29.5.11.4.3.2	protein.degradation.ubiquitin.E3.SCF.FBOX	AT4G27050	XM_027234330.1	F-box/LRR-repeat protein At3g58940-like isoform X3 [Coffea arabica]	Control Specific
29.5.11.4.3.3	protein.degradation.ubiquitin.E3.SCF.cullin	AT4G02570	XM_027260241.1	cullin-1-like [Coffea arabica]	Control Specific
29.5.11.4.3.3	protein.degradation.ubiquitin.E3.SCF.cullin	AT4G02570	XM_027261282.1	cullin-1-like isoform X1 [Coffea arabica]	Control Specific
29.5.11.4.99	protein.degradation.ubiquitin.E3.unspecified	AT1G55250	XM_027218466.1	unnamed protein product [Coffea canephora]	Control Specific
29.5.11.5	protein.degradation.ubiquitin.ubiquitin protease	AT3G21280	XM_027270594.1	ubiquitin carboxyl-terminal hydrolase 6-like isoform X2 [Coffea arabica]	Control Specific
29.5.11.5	protein.degradation.ubiquitin.ubiquitin protease	AT5G22030	XM_027211289.1	ubiquitin carboxyl-terminal hydrolase 8-like isoform X1 [Coffea eugenioides]	Control Specific
29.5.2	protein.degradation.autophagy	AT3G59950	XM_027233587.1	cysteine protease ATG4-like [Coffea arabica]	Control Specific
29.5.2	protein.degradation.autophagy	AT5G45900	XM_027241345.1	ubiquitin-like modifier-activating enzyme atg7 isoform X1 [Coffea arabica]	Control Specific
29.5.3	protein.degradation.cysteine protease	AT3G22260	XM_027206352.1	uncharacterized protein LOC113688520 isoform X1 [Coffea arabica]	Control Specific
29.5.3	protein.degradation.cysteine protease	AT4G01610	XM_027257898.1	cathepsin B-like protease 3 [Coffea arabica]	Control Specific
29.5.3	protein.degradation.cysteine protease	AT4G35350	XM_027217485.1	cysteine protease XCP1-like isoform X1 [Coffea arabica]	Control Specific
29.5.3	protein.degradation.cysteine protease	AT5G04250	XM_027229766.1	uncharacterized protein LOC113707431 [Coffea arabica]	Control Specific
29.5.4	protein.degradation.aspartate protease	AT1G25510	XM_027243987.1	protein ASPARTIC PROTEASE IN GUARD CELL 1-like [Coffea arabica]	Control Specific
29.5.5	protein.degradation.serine protease	AT1G33540	XM_027227770.1	serine carboxypeptidase-like 2 [Coffea arabica]	Control Specific
29.5.5	protein.degradation.serine protease	AT1G33540	XM_027237574.1	serine carboxypeptidase-like 18 [Coffea arabica]	Control Specific
29.5.5	protein.degradation.serine protease	AT2G22960	XM_027250332.1	putative serine carboxypeptidase-like 52 [Coffea arabica]	Control Specific
29.5.5	protein.degradation.serine protease	AT2G22960	XM_027256625.1	peroxidase 10-like [Coffea arabica]	Control Specific
29.5.5	protein.degradation.serine protease	AT2G22980	XM_027214159.1	serine carboxypeptidase-like 19 [Coffea arabica]	Control Specific
29.5.5	protein.degradation.serine protease	AT2G23010	XM_027234019.1	serine carboxypeptidase-like 11 isoform X2 [Coffea arabica]	Control Specific
29.5.5	protein.degradation.serine protease	AT4G20850	XM_027247983.1	tripeptidyl-peptidase 2-like isoform X2 [Coffea arabica]	Control Specific
29.5.5	protein.degradation.serine protease	AT4G20850	XM_027254505.1	tripeptidyl-peptidase 2-like isoform X2 [Coffea arabica]	Control Specific
29.5.5	protein.degradation.serine protease	AT5G36950	XM_027233417.1	protease Do-like 10, mitochondrial isoform X2 [Coffea arabica]	Control Specific
29.5.9	protein.degradation.AAA type	AT4G02480	XM_027242737.1	uncharacterized protein LOC113717877 isoform X4 [Coffea arabica]	Control Specific
29.7.12	protein.glycosylation.beta-1,3-galactosyltransferase(beta-1,3-GalT)	AT1G26810	XM_027241100.1	beta-1,3-galactosyltransferase GALT1-like [Coffea arabica]	Control Specific
	Signalling
30.11	signalling.light	AT1G67310	XM_027243757.1	calmodulin-binding transcription activator 4-like isoform X2 [Coffea arabica]	Control Specific
30.12	signalling.gravity	AT1G68370	XM_027244559.1	chaperone protein dnaJ 15-like [Coffea arabica]	Control Specific
30.3	signalling.calcium	AT2G38800	XM_027251287.1	uncharacterized protein LOC113727252 isoform X2 [Coffea arabica]	Control Specific
30.3	signalling.calcium	AT3G22190	XM_027226865.1	protein IQ-DOMAIN 1-like [Coffea arabica]	Control Specific
30.3	signalling.calcium	AT3G59820	XM_027264226.1	mitochondrial proton/calcium exchanger protein-like [Coffea arabica]	Control Specific
30.3	signalling.calcium	AT4G34150	XM_027250188.1	leucine-rich repeat extensin-like protein 3 isoform X1 [Coffea arabica]	Control Specific
30.3	signalling.calcium	AT5G03040	XM_027233081.1	protein IQ-DOMAIN 1-like [Coffea arabica]	Control Specific
30.4	signalling.phosphinositides	AT1G22620	XM_027236452.1	phosphoinositide phosphatase SAC1-like isoform X2 [Coffea arabica]	Control Specific
30.4	signalling.phosphinositides	AT3G14205	XM_027266825.1	phosphoinositide phosphatase SAC2-like [Coffea arabica]	Control Specific
30.5	signalling.G-proteins	AT1G18070	XM_027265539.1	eukaryotic peptide chain release factor GTP-binding subunit ERF3A-like isoform X2 [Coffea arabica]	Control Specific
30.5	signalling.G-proteins	AT3G07880	XM_027238780.1	rho GDP-dissociation inhibitor 1-like isoform X2 [Coffea arabica]	Control Specific
30.5	signalling.G-proteins	AT3G43300	XM_027233020.1	brefeldin A-inhibited guanine nucleotide-exchange protein 5-like isoform X1 [Coffea arabica]	Control Specific
30.5	signalling.G-proteins	AT3G49180	XM_027237247.1	protein ROOT INITIATION DEFECTIVE 3-like isoform X1 [Coffea arabica]	Control Specific
30.5	signalling.G-proteins	AT4G28950	XM_027213803.1	rac-like GTP-binding protein ARAC7 [Coffea arabica]	Control Specific
30.5	signalling.G-proteins	AT5G47520	XM_027231064.1	ras-related protein RABA5a [Coffea arabica]	Control Specific
30.5	signalling.G-proteins	AT5G52580	XM_027213127.1	TBC1 domain family member 15-like isoform X2 [Coffea arabica]	Control Specific
30.5	signalling.G-proteins	AT5G52580	XM_027215226.1	TBC1 domain family member 15-like isoform X2 [Coffea arabica]	Control Specific
30.5	signalling.G-proteins	AT5G61530	XM_027248147.1	BAG family molecular chaperone regulator 7-like isoform X1 [Coffea arabica]	Control Specific
30.5	signalling.G-proteins	AT5G61530	XM_027248203.1	uncharacterized Rho GTPase-activating protein At5g61530 isoform X1 [Coffea arabica]	Control Specific
30.6	signalling.MAP kinases	AT1G07880	XM_027232550.1	mitogen-activated protein kinase homolog NTF6-like isoform X3 [Coffea arabica]	Control Specific
30.6	signalling.MAP kinases	AT1G51660	XM_027215163.1	mitogen-activated protein kinase kinase 4-like [Coffea arabica]	Control Specific
30.6	signalling.MAP kinases	AT3G51630	XM_027210577.1	probable serine/threonine-protein kinase WNK5 isoform X2 [Coffea arabica]	Control Specific
30.6	signalling.MAP kinases	AT5G58350	XM_027235404.1	probable serine/threonine-protein kinase WNK4 isoform X2 [Coffea arabica]	Control Specific
30.8	signalling.misc	AT1G48050	XM_027252030.1	ATP-dependent DNA helicase 2 subunit KU80-like isoform X1 [Coffea arabica]	Control Specific
30.1.1	signalling.in sugar and nutrient physiology	AT3G01090	XM_027212932.1	SNF1-related protein kinase catalytic subunit alpha KIN10-like isoform X3 [Coffea arabica]	Control Specific
30.2.1	signalling.receptor kinases.leucine rich repeat I	AT5G54590	XM_027209195.1	calcium/calmodulin-regulated receptor-like kinase 1 [Coffea arabica]	Control Specific
30.2.10	signalling.receptor kinases.leucine rich repeat X	AT5G48380	XM_027236321.1	probably inactive leucine-rich repeat receptor-like protein kinase At5g48380 [Coffea arabica]	Control Specific
30.2.12	signalling.receptor kinases.leucine rich repeat XII	AT3G47570	XM_027227066.1	LRR receptor-like serine/threonine-protein kinase EFR [Coffea arabica]	Control Specific
30.2.13	signalling.receptor kinases.leucine rich repeat XIII	AT1G31420	XM_027234853.1	LRR receptor-like serine/threonine-protein kinase FEI 1 [Coffea arabica]	Control Specific
30.2.2	signalling.receptor kinases.leucine rich repeat II	AT1G34210	XM_027238457.1	somatic embryogenesis receptor kinase 2-like [Coffea arabica]	Control Specific
30.2.2	signalling.receptor kinases.leucine rich repeat II	AT2G23950	XM_027215165.1	probable LRR receptor-like serine/threonine-protein kinase At2g23950 [Coffea arabica]	Control Specific
30.2.2	signalling.receptor kinases.leucine rich repeat II	AT5G16000	XM_027223016.1	protein NSP-INTERACTING KINASE 1-like isoform X7 [Coffea arabica]	Control Specific
30.2.3	signalling.receptor kinases.leucine rich repeat III	AT4G23740	XM_027247821.1	probable inactive receptor kinase At4g23740 [Coffea arabica]	Control Specific
30.2.3	signalling.receptor kinases.leucine rich repeat III	AT4G23740	XM_027247823.1	probable inactive receptor kinase At4g23740 [Coffea arabica]	Control Specific
30.2.5	signalling.receptor kinases.leucine rich repeat V	AT1G53730	XM_027266800.1	protein STRUBBELIG-RECEPTOR FAMILY 7 [Coffea arabica]	Control Specific
30.2.5	signalling.receptor kinases.leucine rich repeat V	AT4G22130	XM_027229971.1	protein STRUBBELIG-RECEPTOR FAMILY 8 [Coffea arabica]	Control Specific
30.2.8.2	signalling.receptor kinases.leucine rich repeat VIII-2	AT3G09010	XM_027249444.1	putative serine/threonine-protein kinase isoform X2 [Coffea arabica]	Control Specific
30.2.8.2	signalling.receptor kinases.leucine rich repeat VIII-2	AT3G09010	XM_027255956.1	putative serine/threonine-protein kinase [Coffea arabica]	Control Specific
30.2.99	signalling.receptor kinases.misc	AT5G06940	XM_027212802.1	probably inactive leucine-rich repeat receptor-like protein kinase At5g06940 [Coffea arabica]	Control Specific
30.2.99	signalling.receptor kinases.misc	AT5G06940	XM_027216746.1	probably inactive leucine-rich repeat receptor-like protein kinase At5g06940 [Coffea arabica]	Control Specific
30.4.1	signalling.phosphinositides.phosphatidylinositol-4-phosphate 5-kinase	AT1G10900	XM_027257332.1	phosphatidylinositol 4-phosphate 5-kinase 8-like isoform X1 [Coffea arabica]	Control Specific
	Cell
31.1	cell.organisation	AT1G04160	XM_027263145.1	myosin-8-like [Coffea arabica]	Control Specific
31.1	cell.organisation	AT1G27500	XM_027269792.1	protein KINESIN LIGHT CHAIN-RELATED 3-like [Coffea arabica]	Control Specific
31.1	cell.organisation	AT1G74790	XM_027268622.1	HIPL1 protein-like [Coffea arabica]	Control Specific
31.1	cell.organisation	AT2G30910	XM_027209346.1	actin-related protein 2/3 complex subunit 1A-like isoform X2 [Coffea arabica]	Control Specific
31.1	cell.organisation	AT2G35630	XM_027255935.1	protein MOR1 isoform X3 [Coffea arabica]	Control Specific
31.1	cell.organisation	AT3G12110	XM_027214872.1	actin-1 [Coffea arabica]	Control Specific
31.1	cell.organisation	AT3G18670	XM_027219446.1	uncharacterized protein LOC113699237 isoform X1 [Coffea arabica]	Control Specific
31.1	cell.organisation	AT3G53760	XM_027262034.1	gamma-tubulin complex component 4-like [Coffea arabica]	Control Specific
31.1	cell.organisation	AT4G16340	XM_027262272.1	unnamed protein product [Coffea canephora]	Control Specific
31.1	cell.organisation	AT4G26700	XM_027206003.1	fimbrin-1-like [Coffea arabica]	Control Specific
31.1	cell.organisation	AT4G30160	XM_027210958.1	villin-4-like [Coffea arabica]	Control Specific
31.1	cell.organisation	AT4G30160	XM_027214229.1	villin-4-like [Coffea arabica]	Control Specific
31.1	cell.organisation	AT5G09810	XM_027217678.1	actin-7 [Coffea arabica]	-1.80873
31.1	cell.organisation	AT5G15500	XM_027268544.1	uncharacterized protein LOC113741053 [Coffea arabica]	Control Specific
31.1	cell.organisation	AT5G43900	XM_027238091.1	myosin-6-like isoform X2 [Coffea arabica]	Control Specific
31.1	cell.organisation	AT5G57740	XM_027212267.1	probable E3 ubiquitin-protein ligase XBOS32 [Coffea arabica]	Control Specific
31.1	cell.organisation	AT5G59890	XM_027231799.1	actin-depolymerizing factor 1-like isoform X2 [Coffea arabica]	Control Specific
31.1	cell.organisation	AT5G65930	XM_027222552.1	kinesin-like protein KIN-14E isoform X1 [Coffea arabica]	Control Specific
31.2	cell.division	AT1G63110	XM_027229856.1	phosphatidylinositol glycan anchor biosynthesis class U protein-like isoform X3 [Coffea arabica]	Control Specific
31.2	cell.division	AT2G38670	XM_027215590.1	ethanolamine-phosphate cytidylyltransferase-like isoform X1 [Coffea arabica]	Control Specific
31.2	cell.division	AT3G12280	XM_027241422.1	retinoblastoma-related protein-like [Coffea arabica]	Control Specific
31.2	cell.division	AT3G15430	XM_027205767.1	ultraviolet-B receptor UVR8 isoform X2 [Coffea arabica]	Control Specific
31.3	cell.cycle	AT1G53720	XM_027208776.1	peptidyl-prolyl cis-trans isomerase CYP59-like isoform X1 [Coffea arabica]	Control Specific
31.3	cell.cycle	AT3G05327	XM_027258800.1	cyclin-P3-1-like [Coffea arabica]	Control Specific
31.3	cell.cycle	AT4G19600	XM_027260454.1	cyclin-T1-3-like [Coffea arabica]	Control Specific
31.3	cell.cycle	AT5G48630	XM_027237202.1	cyclin-C1-2-like [Coffea arabica]	Control Specific
31.4	cell.vesicle transport	AT1G52360	XR_003460828.1	unnamed protein product [Coffea canephora]	Control Specific
31.4	cell.vesicle transport	AT1G60070	XM_027243920.1	AP-1 complex subunit gamma-2-like isoform X2 [Coffea arabica]	Control Specific
31.4	cell.vesicle transport	AT4G08180	XM_027235744.1	oxysterol-binding protein-related protein 1C-like isoform X2 [Coffea arabica]	Control Specific
31.4	cell.vesicle transport	AT4G12780	XM_027236136.1	auxilin-related protein 2-like [Coffea arabica]	Control Specific
31.4	cell.vesicle transport	AT4G31480	XM_027213176.1	coatomer subunit beta-1 [Coffea arabica]	Control Specific
31.4	cell.vesicle transport	AT4G34660	XM_027256357.1	SH3 domain-containing protein 2-like isoform X2 [Coffea arabica]	Control Specific
31.4	cell.vesicle transport	AT5G11490	XM_027228869.1	beta-adaptin-like protein A isoform X2 [Coffea arabica]	Control Specific
31.4	cell.vesicle transport	AT5G22770	XM_027228626.1	AP-2 complex subunit alpha-1-like isoform X1 [Coffea arabica]	Control Specific
31.2.5	cell.division.plastid	AT1G58200	XM_027239378.1	mechanosensitive ion channel protein 2, chloroplastic-like isoform X2 [Coffea arabica]	Control Specific
31.2.5	cell.division.plastid	AT5G10490	XM_027236804.1	mechanosensitive ion channel protein 3, chloroplastic-like isoform X2 [Coffea arabica]	Control Specific
31.3.1	cell.cycle.peptidylprolyl isomerase	AT3G54010	XM_027219737.1	peptidyl-prolyl cis-trans isomerase PASTICCINO1-like isoform X1 [Coffea arabica]	Control Specific
31.3.1	cell.cycle.peptidylprolyl isomerase	AT3G63400	XM_027259074.1	peptidyl-prolyl cis-trans isomerase CYP63-like isoform X1 [Coffea arabica]	Control Specific
31.3.1	cell.cycle.peptidylprolyl isomerase	AT3G66654	XM_027243783.1	peptidyl-prolyl cis-trans isomerase CYP21-4-like [Coffea arabica]	Control Specific
31.3.1	cell.cycle.peptidylprolyl isomerase	AT3G66654	XM_027262783.1	peptidyl-prolyl cis-trans isomerase CYP21-4-like [Coffea arabica]	Control Specific
31.3.1	cell.cycle.peptidylprolyl isomerase	AT4G32420	XM_027224054.1	peptidyl-prolyl cis-trans isomerase CYP95-like isoform X1 [Coffea arabica]	Control Specific
31.3.1	cell.cycle.peptidylprolyl isomerase	AT4G32420	XM_027227251.1	peptidyl-prolyl cis-trans isomerase CYP95-like isoform X1 [Coffea arabica]	Control Specific
	Development
33.1	development.storage proteins	AT2G26560	XM_027239417.1	patatin-like protein 2 isoform X2 [Coffea arabica]	Control Specific
33.1	development.storage proteins	AT2G39220	XM_027215439.1	patatin-like protein 3 [Coffea arabica]	Control Specific
33.3	development.squamosa promoter binding like (SPL)	AT5G18830	XM_027260312.1	squamosa promoter-binding-like protein 7 isoform X2 [Coffea arabica]	3.4672
33.3	development.squamosa promoter binding like (SPL)	AT5G50670	XM_027241463.1	squamosa promoter-binding-like protein 16 [Coffea arabica]	Control Specific
33.99	development.unspecified	AT1G15750	XM_027269844.1	topless-related protein 1-like isoform X2 [Coffea arabica]	Control Specific
33.99	development.unspecified	AT1G17360	XM_027254744.1	uncharacterized protein LOC113730214 isoform X1 [Coffea arabica]	Control Specific
33.99	development.unspecified	AT1G18100	XM_027255862.1	protein MOTHER of FT and TFL1 homolog 1-like [Coffea arabica]	Control Specific
33.99	development.unspecified	AT1G22770	XM_027233990.1	protein GIGANTEA-like [Coffea arabica]	Control Specific
33.99	development.unspecified	AT1G43650	XM_027234937.1	WAT1-related protein At1g43650-like isoform X1 [Coffea arabica]	Control Specific
33.99	development.unspecified	AT1G43650	XM_027237094.1	WAT1-related protein At1g43650-like isoform X1 [Coffea arabica]	Control Specific
33.99	development.unspecified	AT1G47530	XM_027256536.1	protein DETOXIFICATION 33-like [Coffea arabica]	Control Specific
33.99	development.unspecified	AT1G49510	XM_027256607.1	uncharacterized protein LOC113731372 isoform X2 [Coffea arabica]	Control Specific
33.99	development.unspecified	AT1G52540	XM_027267294.1	LOW QUALITY PROTEIN: PTI1-like tyrosine-protein kinase At3g15890 [Coffea arabica]	-2.00361
33.99	development.unspecified	AT1G61040	XM_027249428.1	protein RTF1 homolog [Coffea arabica]	Control Specific
33.99	development.unspecified	AT2G19430	XM_027212773.1	THO complex subunit 6-like isoform X2 [Coffea arabica]	Control Specific
33.99	development.unspecified	AT2G21240	XM_027256326.1	protein BASIC PENTACYSTEINE4 isoform X1 [Coffea arabica]	Control Specific
33.99	development.unspecified	AT2G27880	XM_027269868.1	LOW QUALITY PROTEIN: protein argonaute 5-like [Coffea arabica]	Control Specific
33.99	development.unspecified	AT2G38670	XM_027215590.1	ethanolamine-phosphate cytidylyltransferase-like isoform X1 [Coffea arabica]	Control Specific
33.99	development.unspecified	AT2G39510	XM_027233737.1	WAT1-related protein At2g39510-like [Coffea arabica]	Control Specific
33.99	development.unspecified	AT2G39510	XM_027255265.1	WAT1-related protein At2g39510-like [Coffea arabica]	Control Specific
33.99	development.unspecified	AT3G08850	XM_027211186.1	regulatory-associated protein of TOR 1-like isoform X3 [Coffea arabica]	Control Specific
33.99	development.unspecified	AT3G15880	XM_027210581.1	topless-related protein 4-like isoform X1 [Coffea arabica]	Control Specific
33.99	development.unspecified	AT3G44880	XM_027229052.1	pheophorbide a oxygenase, chloroplastic-like [Coffea arabica]	2.55617
33.99	development.unspecified	AT3G44880	XM_027270023.1	shikimate O-hydroxycinnamoyltransferase [Coffea arabica]	-2.49462
33.99	development.unspecified	AT4G03020	XM_027260463.1	LEC14B protein-like [Coffea arabica]	Control Specific
33.99	development.unspecified	AT4G08300	XM_027234624.1	WAT1-related protein At4g08300-like [Coffea arabica]	Control Specific
33.99	development.unspecified	AT4G08300	XM_027235078.1	WAT1-related protein At1g44800-like [Coffea arabica]	Control Specific
33.99	development.unspecified	AT4G15450	XM_027210079.1	senescence/dehydration-associated protein At4g35985, chloroplastic-like [Coffea arabica]	Control Specific
33.99	development.unspecified	AT4G15450	XM_027216611.1	senescence/dehydration-associated protein At4g35985, chloroplastic-like [Coffea arabica]	Control Specific
33.99	development.unspecified	AT4G24220	XM_027236102.1	iridoid synthase CYC2-like [Coffea arabica]	-2.9474
33.99	development.unspecified	AT5G04410	XM_027236347.1	NAC transcription factor 29-like isoform X1 [Coffea arabica]	Control Specific
33.99	development.unspecified	AT5G07590	XM_027248218.1	WD repeat-containing protein WRAP73 [Coffea arabica]	Control Specific
33.99	development.unspecified	AT5G10610	XM_027234428.1	cytochrome P450 81E8-like [Coffea arabica]	Control Specific
33.99	development.unspecified	AT5G40230	XM_027221282.1	WAT1-related protein At5g40230-like isoform X2 [Coffea arabica]	Control Specific
33.99	development.unspecified	AT5G40230	XM_027237708.1	WAT1-related protein At5g40230-like isoform X2 [Coffea arabica]	Control Specific
33.99	development.unspecified	AT5G43920	XM_027238157.1	WD repeat-containing protein WDS homolog isoform X1 [Coffea arabica]	Control Specific
33.99	development.unspecified	AT5G45160	XM_027233142.1	protein ROOT HAIR DEFECTIVE 3 homolog 2-like isoform X2 [Coffea arabica]	Control Specific
33.99	development.unspecified	AT5G48850	XM_027260963.1	protein SULFUR DEFICIENCY-INDUCED 1-like [Coffea arabica]	2.27303
33.99	development.unspecified	AT5G64700	XM_027223715.1	WAT1-related protein At5g64700-like isoform X1 [Coffea arabica]	Control Specific
	Transport
34.11	transport.NDP-sugars at the ER	AT2G13650	XM_027224328.1	unnamed protein product [Coffea canephora]	Control Specific
34.12	transport.metal	AT1G05300	XM_027230213.1	zinc transporter 1-like [Coffea arabica]	Control Specific
34.12	transport.metal	AT1G05300	XM_027232268.1	zinc transporter 8-like [Coffea arabica]	Control Specific
34.12	transport.metal	AT2G46800	XM_027267339.1	metal tolerance protein 1-like isoform X2 [Coffea arabica]	Control Specific
34.12	transport.metal	AT2G46800	XM_027269524.1	metal tolerance protein 1-like isoform X1 [Coffea eugenioides]	Control Specific
34.12	transport.metal	AT3G08650	XM_027257960.1	putative zinc transporter At3g08650 [Coffea arabica]	Control Specific
34.12	transport.metal	AT4G30110	XM_027211479.1	cadmium/zinc-transporting ATPase HMA3-like [Coffea arabica]	Control Specific
34.12	transport.metal	AT4G30110	XM_027216369.1	cadmium/zinc-transporting ATPase HMA3-like [Coffea arabica]	Control Specific
34.12	transport.metal	AT5G03280	XM_027215185.1	ethylene-insensitive protein 2 isoform X2 [Coffea arabica]	Control Specific
34.13	transport.peptides and oligopeptides	AT1G22540	XM_027236209.1	protein NRT1/ PTR FAMILY 5.10-like [Coffea arabica]	Control Specific
34.13	transport.peptides and oligopeptides	AT1G52190	XM_027224309.1	protein NRT1/ PTR FAMILY 1.2-like [Coffea arabica]	Control Specific
34.13	transport.peptides and oligopeptides	AT1G52190	XM_027227286.1	protein NRT1/ PTR FAMILY 1.2-like isoform X1 [Coffea arabica]	Control Specific
34.13	transport.peptides and oligopeptides	AT1G65730	XM_027218546.1	probable metal-nicotianamine transporter YSL7 isoform X1 [Coffea arabica]	-2.73817
34.13	transport.peptides and oligopeptides	AT3G45650	XM_027231039.1	protein NRT1/ PTR FAMILY 2.7-like [Coffea arabica]	Control Specific
34.13	transport.peptides and oligopeptides	AT5G14940	XM_027218226.1	protein NRT1/ PTR FAMILY 5.9-like [Coffea arabica]	Control Specific
34.13	transport.peptides and oligopeptides	AT5G46050	XM_027260818.1	protein NRT1/ PTR FAMILY 5.2-like [Coffea arabica]	Control Specific
34.13	transport.peptides and oligopeptides	AT5G46050	XM_027263054.1	protein NRT1/ PTR FAMILY 5.2-like isoform X1 [Coffea arabica]	Control Specific
34.13	transport.peptides and oligopeptides	AT5G64410	XM_027238683.1	oligopeptide transporter 4-like [Coffea arabica]	Control Specific
34.14	transport.unspecified cations	AT3G05030	XM_027260286.1	sodium/hydrogen exchanger 1-like isoform X1 [Coffea arabica]	Control Specific
34.15	transport.potassium	AT3G02850	XM_027222134.1	potassium channel SKOR-like [Coffea arabica]	Control Specific
34.15	transport.potassium	AT4G13420	XM_027227152.1	potassium transporter 5-like [Coffea arabica]	Control Specific
34.15	transport.potassium	AT5G09400	XM_027257053.1	potassium transporter 7-like isoform X1 [Coffea arabica]	Control Specific
34.16	transport.ABC transporters and multidrug resistance systems	AT1G04120	XM_027238245.1	ABC transporter C family member 5 [Coffea arabica]	Control Specific
34.16	transport.ABC transporters and multidrug resistance systems	AT1G15520	XM_027226689.1	ABC transporter G family member 44-like, partial [Coffea arabica]	Control Specific
34.16	transport.ABC transporters and multidrug resistance systems	AT1G15520	XM_027228264.1	pleiotropic drug resistance protein 1-like [Coffea arabica]	Control Specific
34.16	transport.ABC transporters and multidrug resistance systems	AT1G31770	XM_027225784.1	ABC transporter G family member 14-like [Coffea arabica]	Control Specific
34.16	transport.ABC transporters and multidrug resistance systems	AT1G67940	XM_027270244.1	ABC transporter I family member 17-like isoform X1 [Coffea arabica]	Control Specific
34.16	transport.ABC transporters and multidrug resistance systems	AT2G13610	XM_027218786.1	ABC transporter G family member 5-like [Coffea arabica]	Control Specific
34.16	transport.ABC transporters and multidrug resistance systems	AT2G13610	XM_027222687.1	ABC transporter G family member 5-like [Coffea arabica]	Control Specific
34.16	transport.ABC transporters and multidrug resistance systems	AT2G34660	XM_027230485.1	ABC transporter C family member 2-like [Coffea arabica]	-1.84033
34.16	transport.ABC transporters and multidrug resistance systems	AT2G34660	XM_027230486.1	ABC transporter C family member 2-like [Coffea arabica]	Control Specific
34.16	transport.ABC transporters and multidrug resistance systems	AT2G37280	XM_027259126.1	pleiotropic drug resistance protein 3-like [Coffea arabica]	Control Specific
34.16	transport.ABC transporters and multidrug resistance systems	AT3G21250	XM_027270557.1	ABC transporter C family member 8 [Coffea arabica]	Control Specific
34.16	transport.ABC transporters and multidrug resistance systems	AT3G62700	XR_003454577.1	ABC transporter C family member 14-like [Coffea arabica]	Control Specific
34.21	transport.calcium	AT1G55730	XM_027206824.1	vacuolar cation/proton exchanger 3-like isoform X1 [Coffea arabica]	Control Specific
34.21	transport.calcium	AT4G03560	XM_027206752.1	two pore calcium channel protein 1B-like isoform X2 [Coffea arabica]	Control Specific
34.22	transport.cyclic nucleotide or calcium regulated channels	AT5G57940	XM_027217038.1	probable cyclic nucleotide-gated ion channel 5 [Coffea arabica]	Control Specific
34.3	transport.amino acids	AT1G08230	XM_027249039.1	GABA transporter 1-like [Coffea eugenioides]	Control Specific
34.3	transport.amino acids	AT3G56200	XM_027254876.1	amino acid transporter AVT6C-like isoform X1 [Coffea arabica]	Control Specific
34.3	transport.amino acids	AT5G04770	XM_027255490.1	cationic amino acid transporter 6, chloroplastic [Coffea arabica]	Control Specific
34.3	transport.amino acids	AT5G41800	XM_027224888.1	probable GABA transporter 2 isoform X1 [Coffea arabica]	Control Specific
34.6	transport.sulphate	AT1G22150	XM_027250511.1	sulfate transporter 1.3-like [Coffea arabica]	Control Specific
34.6	transport.sulphate	AT1G22150	XM_027257091.1	sulfate transporter 1.3-like [Coffea arabica]	Control Specific
34.7	transport.phosphate	AT2G38940	XM_027239370.1	inorganic phosphate transporter 1-4-like [Coffea arabica]	Control Specific
34.7	transport.phosphate	AT3G23430	XM_027261650.1	phosphate transporter PHO1-like [Coffea arabica]	Control Specific
34.9	transport.metabolite transporters at the mitochondrial membrane	AT1G62280	XM_027235236.1	S-type anion channel SLAH4-like [Coffea arabica]	Control Specific
34.9	transport.metabolite transporters at the mitochondrial membrane	AT4G27940	XM_027254332.1	mitochondrial carrier protein MTM1-like [Coffea arabica]	Control Specific
34.99	transport.misc	AT1G33110	XM_027214688.1	protein DETOXIFICATION 21-like [Coffea arabica]	Control Specific
34.99	transport.misc	AT1G71140	XM_027240767.1	protein DETOXIFICATION 12-like [Coffea arabica]	Control Specific
34.99	transport.misc	AT1G71140	XM_027241035.1	protein DETOXIFICATION 14-like [Coffea arabica]	Control Specific
34.99	transport.misc	AT1G71140	XM_027243563.1	protein DETOXIFICATION 12-like [Coffea arabica]	Control Specific
34.99	transport.misc	AT1G71140	XM_027243786.1	protein DETOXIFICATION 14-like [Coffea arabica]	Control Specific
34.99	transport.misc	AT3G13050	XM_027212138.1	organic cation/carnitine transporter 7-like [Coffea arabica]	Control Specific
34.99	transport.misc	AT3G23560	XM_027271371.1	protein DETOXIFICATION 19-like isoform X2 [Coffea arabica]	Control Specific
34.99	transport.misc	AT4G36790	XM_027215325.1	uncharacterized protein LOC113696031 [Coffea arabica]	Control Specific
34.99	transport.misc	AT5G13750	XM_027258447.1	protein ZINC INDUCED FACILITATOR-LIKE 1-like isoform X1 [Coffea arabica]	2.80588
34.19.2	transport.Major Intrinsic Proteins.TIP	AT2G36830	XM_027224078.1	probable aquaporin TIP-type RB7-18C isoform X1 [Coffea arabica]	Control Specific
34.19.3	transport.Major Intrinsic Proteins.NIP	AT1G80670	XM_027257099.1	protein RAE1-like [Coffea arabica]	Control Specific
34.19.3	transport.Major Intrinsic Proteins.NIP	AT1G80760	XM_027269618.1	aquaporin NIP6-1-like [Coffea arabica]	Control Specific
34.2.1	transporter.sugars.sucrose	AT1G09960.1	XM_027235603.1	sucrose transport protein SUC4-like [Coffea arabica]	Control Specific
34.2.1	transporter.sugars.sucrose	AT1G22710	XM_027236533.1	sucrose transport protein SUC8-like [Coffea arabica]	Control Specific
34.2.1	transporter.sugars.sucrose	AT1G22710	XM_027239301.1	sucrose transport protein SUC8-like [Coffea arabica]	Control Specific
	Not Assigned
35.1	not assigned.no ontology	AT1G02330	XM_027217035.1	protein COP1 SUPPRESSOR 2-like [Coffea arabica]	Control Specific
35.1	not assigned.no ontology	AT1G03820	XM_027205961.1	GATA zinc finger domain-containing protein 14-like [Coffea arabica]	Control Specific
35.1	not assigned.no ontology	AT1G03910	XM_027238415.1	cactin-like [Coffea arabica]	Control Specific
35.1	not assigned.no ontology	AT1G08800	XM_027251560.1	myosin-binding protein 1-like [Coffea arabica]	Control Specific
35.1	not assigned.no ontology	AT1G13160	XM_027241080.1	protein SDA1 homolog isoform X2 [Coffea arabica]	Control Specific
35.1	not assigned.no ontology	AT1G15740	XM_027214776.1	F-box/LRR-repeat protein 14-like isoform X1 [Coffea arabica]	Control Specific
35.1	not assigned.no ontology	AT1G16570	XM_027208732.1	UDP-glycosyltransferase TURAN isoform X2 [Coffea arabica]	Control Specific
35.1	not assigned.no ontology	AT1G18340	XM_027270850.1	general transcription and DNA repair factor IIH subunit TFB4-like isoform X2 [Coffea arabica]	Control Specific
35.1	not assigned.no ontology	AT1G19100	XM_027270562.1	protein MICRORCHIDIA 6 isoform X1 [Coffea arabica]	Control Specific
35.1	not assigned.no ontology	AT1G19190	XM_027256657.1	2-hydroxyisoflavanone dehydratase-like [Coffea arabica]	Control Specific
35.1	not assigned.no ontology	AT1G21880	XM_027235187.1	lysM domain-containing GPI-anchored protein 1-like [Coffea arabica]	Control Specific
35.1	not assigned.no ontology	AT1G21880	XM_027237338.1	lysM domain-containing GPI-anchored protein 1-like [Coffea arabica]	Control Specific
35.1	not assigned.no ontology	AT1G30540	XM_027207756.1	N-acetyl-D-glucosamine kinase-like [Coffea arabica]	Control Specific
35.1	not assigned.no ontology	AT1G49880	XM_027256816.1	FAD-linked sulfhydryl oxidase ERV1-like isoform X2 [Coffea arabica]	Control Specific
35.1	not assigned.no ontology	AT1G50180	XM_027206312.1	putative late blight resistance protein homolog R1A-3 [Coffea arabica]	Control Specific
35.1	not assigned.no ontology	AT1G50180	XM_027207532.1	putative late blight resistance protein homolog R1A-3 [Coffea arabica]	Control Specific
35.1	not assigned.no ontology	AT1G55090	XM_027208805.1	glutamine-dependent NAD(+) synthetase [Coffea arabica]	Control Specific
35.1	not assigned.no ontology	AT1G55830	XM_027208993.1	coiled-coil domain-containing protein 22-like isoform X2 [Coffea arabica]	Control Specific
35.1	not assigned.no ontology	AT1G73960	XM_027268913.1	transcription initiation factor TFIID subunit 2 isoform X2 [Coffea arabica]	Control Specific
35.1	not assigned.no ontology	AT1G76160	XM_027235919.1	L-ascorbate oxidase homolog [Coffea arabica]	Control Specific
35.1	not assigned.no ontology	AT1G78070	XM_027235890.1	unnamed protein product [Coffea canephora]	Control Specific
35.1	not assigned.no ontology	AT2G07360	XM_027209627.1	uncharacterized protein LOC113691482 isoform X2 [Coffea arabica]	Control Specific
35.1	not assigned.no ontology	AT2G15240	XM_027256763.1	protein unc-50 homolog [Coffea arabica]	Control Specific
35.1	not assigned.no ontology	AT2G17250	XM_027231265.1	nucleolar complex protein 4 homolog isoform X1 [Coffea arabica]	Control Specific
35.1	not assigned.no ontology	AT2G20830	XM_027206790.1	formimidoyltransferase-cyclodeaminase-like [Coffea arabica]	Control Specific
35.1	not assigned.no ontology	AT2G23360	XM_027256724.1	filament-like plant protein 7 [Coffea arabica]	Control Specific
35.1	not assigned.no ontology	AT2G26770	XM_027224972.1	stomatal closure-related actin-binding protein 1 [Coffea arabica]	Control Specific
35.1	not assigned.no ontology	AT2G28320	XM_027249173.1	protein ENHANCED DISEASE RESISTANCE 2-like isoform X2 [Coffea arabica]	Control Specific
35.1	not assigned.no ontology	AT2G32840	XM_027257832.1	formin-like protein 14 isoform X2 [Coffea arabica]	Control Specific
35.1	not assigned.no ontology	AT2G33560	XM_027236573.1	mitotic spindle checkpoint protein BUBR1 [Coffea arabica]	Control Specific
35.1	not assigned.no ontology	AT2G36360	XM_027255560.1	protein GLUTELIN PRECURSOR ACCUMULATION 3-like isoform X2 [Coffea arabica]	Control Specific
35.1	not assigned.no ontology	AT2G44510	XM_027267099.1	protein BCCIP homolog isoform X2 [Coffea arabica]	Control Specific
35.1	not assigned.no ontology	AT3G05090	XM_027251700.1	WD repeat-containing protein 48 [Coffea arabica]	Control Specific
35.1	not assigned.no ontology	AT3G07080	XM_027237813.1	thiamine-repressible mitochondrial transport protein THI74 [Coffea arabica]	Control Specific
35.1	not assigned.no ontology	AT3G10840	XM_027248245.1	uncharacterized protein LOC113725217 isoform X1 [Coffea arabica]	Control Specific
35.1	not assigned.no ontology	AT3G16230	XM_027269374.1	uncharacterized protein LOC113741755 isoform X1 [Coffea arabica]	Control Specific
35.1	not assigned.no ontology	AT3G16300	XM_027270884.1	CASP-like protein 3A1 [Coffea arabica]	Control Specific
35.1	not assigned.no ontology	AT3G16300	XM_027270971.1	CASP-like protein 3A1 [Coffea arabica]	Control Specific
35.1	not assigned.no ontology	AT3G47910	XM_027257019.1	transcription factor bHLH143-like [Coffea arabica]	Control Specific
35.1	not assigned.no ontology	AT3G47910	XM_027267996.1	unnamed protein product [Coffea canephora]	Control Specific
35.1	not assigned.no ontology	AT3G50440	XM_027271893.1	salicylic acid-binding protein 2-like isoform X2 [Coffea arabica]	Control Specific
35.1	not assigned.no ontology	AT3G56900	XM_027216022.1	aladin-like isoform X2 [Coffea arabica]	Control Specific
35.1	not assigned.no ontology	AT3G57000	XM_027205774.1	unnamed protein product [Coffea canephora]	Control Specific
35.1	not assigned.no ontology	AT3G60270	XM_027206741.1	early nodulin-like protein 2 isoform X1 [Coffea arabica]	Control Specific
35.1	not assigned.no ontology	AT3G63510	XM_027222132.1	uncharacterized protein LOC113701459 isoform X2 [Coffea arabica]	Control Specific
35.1	not assigned.no ontology	AT4G15093	XM_027217626.1	extradiol ring-cleavage dioxygenase-like [Coffea arabica]	Control Specific
35.1	not assigned.no ontology	AT4G18905	XM_027267765.1	uncharacterized WD repeat-containing protein C17D11.16-like isoform X1 [Coffea arabica]	Control Specific
35.1	not assigned.no ontology	AT4G19380	XM_027229624.1	unnamed protein product [Coffea canephora]	Control Specific
35.1	not assigned.no ontology	AT4G22990	XM_027229753.1	SPX domain-containing membrane protein At4g22990-like [Coffea arabica]	Control Specific
35.1	not assigned.no ontology	AT4G27870	XM_027237409.1	membrane protein of ER body-like protein isoform X2 [Coffea arabica]	Control Specific
35.1	not assigned.no ontology	AT4G28940	XM_027214036.1	bark storage protein A-like [Coffea arabica]	Control Specific
35.1	not assigned.no ontology	AT4G28940	XM_027225327.1	bark storage protein A-like [Coffea arabica]	-4.77445
35.1	not assigned.no ontology	AT4G39730	XM_027220840.1	PLAT domain-containing protein 3-like [Coffea arabica]	-1.80967
35.1	not assigned.no ontology	AT5G04420	XM_027249097.1	acyl-CoA-binding domain-containing protein 4-like [Coffea arabica]	Control Specific
35.1	not assigned.no ontology	AT5G19390	XM_027246779.1	rho GTPase-activating protein 7-like isoform X2 [Coffea arabica]	Control Specific
35.1	not assigned.no ontology	AT5G21090	XM_027256810.1	leucine-rich repeat protein 2-like [Coffea arabica]	-1.73026
35.1	not assigned.no ontology	AT5G23430	XM_027249402.1	katanin p80 WD40 repeat-containing subunit B1 homolog isoform X4 [Coffea arabica]	Control Specific
35.1	not assigned.no ontology	AT5G35560	XM_027216358.1	uncharacterized protein LOC113696977 isoform X1 [Coffea arabica]	Control Specific
35.1	not assigned.no ontology	AT5G42930	XM_027218192.1	uncharacterized protein LOC113698383 [Coffea arabica]	Control Specific
35.1	not assigned.no ontology	AT5G42930	XM_027218231.1	uncharacterized protein LOC113698414 [Coffea arabica]	Control Specific
35.1	not assigned.no ontology	AT5G52790	XM_027206623.1	DUF21 domain-containing protein At5g52790-like [Coffea arabica]	Control Specific
35.1	not assigned.no ontology	AT5G52790	XM_027271160.1	DUF21 domain-containing protein At5g52790-like [Coffea arabica]	Control Specific
35.1	not assigned.no ontology	AT5G60210	XM_027230933.1	interactor of constitutive active ROPs 3-like isoform X4 [Coffea arabica]	Control Specific
35.1	not assigned.no ontology	AT5G62600	XM_027270027.1	transportin MOS14 isoform X2 [Coffea arabica]	Control Specific
35.1	not assigned.no ontology	AT5G65290	XM_027222657.1	LMBR1 domain-containing protein 2 homolog A-like isoform X1 [Coffea arabica]	-3.75831
35.2	not assigned.unknown	AT1G07090	XM_027234796.1	protein LIGHT-DEPENDENT SHORT HYPOCOTYLS 6-like [Coffea arabica]	Control Specific
35.2	not assigned.unknown	AT1G08040	XR_003447849.1	uncharacterized protein LOC113732130 [Coffea arabica]	Control Specific
35.2	not assigned.unknown	AT1G11170	XM_027249395.1	uncharacterized protein LOC113725944 [Coffea arabica]	Control Specific
35.2	not assigned.unknown	AT1G15860	XM_027270907.1	DCN1-like protein 4 isoform X1 [Coffea arabica]	Control Specific
35.2	not assigned.unknown	AT1G17690	XM_027235583.1	U3 small nucleolar RNA-associated protein 25-like isoform X2 [Coffea arabica]	Control Specific
35.2	not assigned.unknown	AT1G19530	XM_027238875.1	uncharacterized protein LOC113714796 [Coffea arabica]	-2.63398
35.2	not assigned.unknown	AT1G27930	XM_027241007.1	probable methyltransferase At1g27930 [Coffea arabica]	Control Specific
35.2	not assigned.unknown	AT1G28520	XM_027256035.1	transcription factor VOZ1-like [Coffea arabica]	Control Specific
35.2	not assigned.unknown	AT1G31300	XM_027207454.1	transmembrane protein 56-B-like [Coffea arabica]	Control Specific
35.2	not assigned.unknown	AT1G32810	XM_027224966.1	uncharacterized protein LOC113703565 [Coffea arabica]	Control Specific
35.2	not assigned.unknown	AT1G34220	XM_027235991.1	IST1 homolog [Coffea arabica]	Control Specific
35.2	not assigned.unknown	AT1G48500	XM_027267345.1	protein TIFY 6B-like isoform X2 [Coffea arabica]	Control Specific
35.2	not assigned.unknown	AT1G53760	XM_027266796.1	uncharacterized protein LOC113739556 [Coffea arabica]	Control Specific
35.2	not assigned.unknown	AT1G55170	XM_027269228.1	protein FLX-like 3 [Coffea arabica]	Control Specific
35.2	not assigned.unknown	AT1G72480	XM_027271108.1	transmembrane protein 87A-like [Coffea arabica]	Control Specific
35.2	not assigned.unknown	AT1G74770	XM_027269999.1	zinc finger protein BRUTUS-like At1g74770 isoform X1 [Coffea arabica]	Control Specific
35.2	not assigned.unknown	AT1G76660	XM_027235195.1	uncharacterized protein At1g76660-like isoform X3 [Coffea arabica]	Control Specific
35.2	not assigned.unknown	AT1G78110	XM_027239177.1	uncharacterized protein LOC113715028 [Coffea arabica]	Control Specific
35.2	not assigned.unknown	AT1G78915	XM_027266773.1	uncharacterized protein LOC113739541 isoform X10 [Coffea arabica]	Control Specific
35.2	not assigned.unknown	AT2G01220	XM_027244009.1	uncharacterized protein LOC113719030 isoform X1 [Coffea arabica]	Control Specific
35.2	not assigned.unknown	AT2G05910	XM_027209405.1	protein LURP-one-related 6-like [Coffea arabica]	Control Specific
35.2	not assigned.unknown	AT2G12462	XM_027214904.1	uncharacterized protein LOC113695759 [Coffea arabica]	Control Specific
35.2	not assigned.unknown	AT2G16385	XM_027249911.1	protein CASPARIAN STRIP INTEGRITY FACTOR 1-like [Coffea arabica]	Control Specific
35.2	not assigned.unknown	AT2G16385	XM_027256404.1	protein CASPARIAN STRIP INTEGRITY FACTOR 1-like [Coffea arabica]	Control Specific
35.2	not assigned.unknown	AT2G18220	XM_027232988.1	nucleolar complex protein 2 homolog isoform X1 [Coffea arabica]	Control Specific
35.2	not assigned.unknown	AT2G19270	XR_003453381.1	uncharacterized protein DDB_G0271670-like [Coffea arabica]	Control Specific
35.2	not assigned.unknown	AT2G21195	XM_027235048.1	uncharacterized protein LOC113711828 isoform X1 [Coffea arabica]	Control Specific
35.2	not assigned.unknown	AT2G22720	XM_027223073.1	protein SPT2 homolog isoform X2 [Coffea arabica]	Control Specific
35.2	not assigned.unknown	AT2G22795	XM_027222362.1	uncharacterized protein DDB_G0290685-like [Coffea arabica]	Control Specific
35.2	not assigned.unknown	AT2G27900	XM_027220603.1	splicing factor U2af large subunit B isoform X6 [Coffea arabica]	Control Specific
35.2	not assigned.unknown	AT2G27900	XM_027228910.1	syndetin-like isoform X2 [Coffea arabica]	Control Specific
35.2	not assigned.unknown	AT2G27950	XR_003457161.1	unnamed protein product [Coffea canephora]	Control Specific
35.2	not assigned.unknown	AT2G28600	XM_027255592.1	uncharacterized protein LOC113757816 [Coffea eugenioides]	Control Specific
35.2	not assigned.unknown	AT2G30990	XM_027249734.1	uncharacterized protein LOC113726171 [Coffea arabica]	Control Specific
35.2	not assigned.unknown	AT2G31130	XM_027206322.1	uncharacterized protein LOC113688498 isoform X1 [Coffea arabica]	Hx Specific
35.2	not assigned.unknown	AT2G32910	XM_027253468.1	B2 protein-like [Coffea arabica]	Control Specific
35.2	not assigned.unknown	AT2G35610	XM_027227667.1	arabinosyltransferase XEG113-like, partial [Coffea arabica]	Control Specific
35.2	not assigned.unknown	AT2G38370	XM_027248402.1	WEB family protein At2g38370-like isoform X2 [Coffea arabica]	Control Specific
35.2	not assigned.unknown	AT2G38370	XM_027254858.1	WEB family protein At2g38370-like isoform X2 [Coffea arabica]	Control Specific
35.2	not assigned.unknown	AT2G38640	XM_027270860.1	protein LURP-one-related 8-like [Coffea arabica]	-1.70688
35.2	not assigned.unknown	AT2G39435	XM_027248750.1	uncharacterized protein LOC113725532 [Coffea arabica]	Control Specific
35.2	not assigned.unknown	AT2G40550	XM_027245364.1	mini-chromosome maintenance complex-binding protein-like [Coffea arabica]	Control Specific
35.2	not assigned.unknown	AT2G42610	XM_027249726.1	protein LIGHT-DEPENDENT SHORT HYPOCOTYLS 10-like [Coffea arabica]	Control Specific
35.2	not assigned.unknown	AT2G46550	XM_027259679.1	uncharacterized protein LOC113733331 [Coffea arabica]	Control Specific
35.2	not assigned.unknown	AT2G47010	XM_027238468.1	uncharacterized protein LOC113714563 [Coffea arabica]	Control Specific
35.2	not assigned.unknown	AT3G09560	XM_027214474.1	phosphatidate phosphatase PAH1-like isoform X2 [Coffea arabica]	Control Specific
35.2	not assigned.unknown	AT3G12010	XM_027212326.1	regulator of MON1-CCZ1 complex-like [Coffea arabica]	Control Specific
35.2	not assigned.unknown	AT3G12300	XM_027261953.1	cilia- and flagella-associated protein 20 [Coffea arabica]	Control Specific
35.2	not assigned.unknown	AT3G12410	XM_027210182.1	Werner Syndrome-like exonuclease [Coffea arabica]	Control Specific
35.2	not assigned.unknown	AT3G12410	XM_027252171.1	Werner Syndrome-like exonuclease [Coffea arabica]	Control Specific
35.2	not assigned.unknown	AT3G12410	XM_027259075.1	Werner Syndrome-like exonuclease [Coffea arabica]	Control Specific
35.2	not assigned.unknown	AT3G14910	XM_027208377.1	rab3 GTPase-activating protein non-catalytic subunit-like isoform X1 [Coffea arabica]	Control Specific
35.2	not assigned.unknown	AT3G15750	XM_027251289.1	uncharacterized protein LOC113727253 isoform X1 [Coffea arabica]	Control Specific
35.2	not assigned.unknown	AT3G19990	XM_027244523.1	uncharacterized protein LOC113719314 [Coffea arabica]	Control Specific
35.2	not assigned.unknown	AT3G22540	XM_027261368.1	uncharacterized protein LOC113734712 [Coffea arabica]	Control Specific
35.2	not assigned.unknown	AT3G22540	XM_027264356.1	uncharacterized protein LOC113734712 [Coffea arabica]	Control Specific
35.2	not assigned.unknown	AT3G27470	XM_027246224.1	uncharacterized protein LOC113722973 isoform X1 [Coffea arabica]	Control Specific
35.2	not assigned.unknown	AT3G28670	XM_027238673.1	protein odr-4 homolog isoform X1 [Coffea arabica]	Control Specific
35.2	not assigned.unknown	AT3G29180	XM_027240887.1	uncharacterized protein LOC113716514 isoform X1 [Coffea arabica]	Control Specific
35.2	not assigned.unknown	AT3G29180	XM_027242801.1	uncharacterized protein LOC113717947 [Coffea arabica]	Control Specific
35.2	not assigned.unknown	AT3G46220	XM_027232179.1	E3 UFM1-protein ligase 1 homolog [Coffea arabica]	Control Specific
35.2	not assigned.unknown	AT3G48710	XM_027270168.1	glutamic acid-rich protein-like isoform X1 [Coffea arabica]	Control Specific
35.2	not assigned.unknown	AT3G50370	XM_027218372.1	uncharacterized protein LOC113698525 isoform X3 [Coffea arabica]	Control Specific
35.2	not assigned.unknown	AT3G54750	XM_027212127.1	uncharacterized protein LOC113693585 [Coffea arabica]	Control Specific
35.2	not assigned.unknown	AT3G57360	XM_027268739.1	uncharacterized protein LOC113741244 isoform X1 [Coffea arabica]	Control Specific
35.2	not assigned.unknown	AT3G57950	XM_027211601.1	uncharacterized protein LOC113693010 [Coffea arabica]	Control Specific
35.2	not assigned.unknown	AT3G59390	XM_027261615.1	uncharacterized protein LOC113734865 isoform X1 [Coffea arabica]	Control Specific
35.2	not assigned.unknown	AT4G01590	XM_027271100.1	DNA-directed RNA polymerase III subunit RPC7-like isoform X2 [Coffea arabica]	Control Specific
35.2	not assigned.unknown	AT4G03020	XM_027265362.1	LEC14B homolog [Coffea arabica]	Control Specific
35.2	not assigned.unknown	AT4G03200	XR_003454436.1	spermatogenesis-associated protein 20-like isoform X1 [Coffea arabica]	Control Specific
35.2	not assigned.unknown	AT4G04920	XM_027255958.1	mediator of RNA polymerase II transcription subunit 16-like isoform X1 [Coffea arabica]	Control Specific
35.2	not assigned.unknown	AT4G11670	XM_027228629.1	protein unc-13 homolog isoform X2 [Coffea arabica]	Control Specific
35.2	not assigned.unknown	AT4G13540	XM_027260916.1	uncharacterized protein LOC113734389 [Coffea arabica]	Control Specific
35.2	not assigned.unknown	AT4G13540	XM_027263144.1	uncharacterized protein LOC113736256 [Coffea arabica]	Control Specific
35.2	not assigned.unknown	AT4G14000	XM_027263701.1	histidine protein methyltransferase 1 homolog [Coffea arabica]	Control Specific
35.2	not assigned.unknown	AT4G19003	XM_027229220.1	unnamed protein product [Coffea canephora]	Control Specific
35.2	not assigned.unknown	AT4G19980	XM_027232329.1	uncharacterized protein LOC113709541 [Coffea arabica]	Control Specific
35.2	not assigned.unknown	AT4G20050	XM_027233299.1	polygalacturonase QRT3-like [Coffea arabica]	Control Specific
35.2	not assigned.unknown	AT4G27620	XM_027267175.1	uncharacterized protein LOC113739826 isoform X1 [Coffea arabica]	Control Specific
35.2	not assigned.unknown	AT4G28310	XM_027205290.1	uncharacterized protein LOC113687751 [Coffea arabica]	Control Specific
35.2	not assigned.unknown	AT4G28310	XM_027207962.1	protein pxr1-like [Coffea arabica]	Control Specific
35.2	not assigned.unknown	AT4G30850	XM_027213511.1	heptahelical transmembrane protein 2-like isoform X2 [Coffea arabica]	Control Specific
35.2	not assigned.unknown	AT4G32330	XM_027228561.1	protein WVD2-like 5 isoform X2 [Coffea arabica]	Control Specific
35.2	not assigned.unknown	AT4G37680	XM_027222920.1	heptahelical transmembrane protein 4-like [Coffea arabica]	Control Specific
35.2	not assigned.unknown	AT4G38360	XM_027208519.1	protein LAZ1 [Coffea arabica]	Control Specific
35.2	not assigned.unknown	AT5G01130	XM_027255278.1	uncharacterized protein LOC113730546 [Coffea arabica]	Control Specific
35.2	not assigned.unknown	AT5G04730	XM_027242216.1	protein ACCELERATED CELL DEATH 6-like [Coffea arabica]	Control Specific
35.2	not assigned.unknown	AT5G05360	XM_027254893.1	uncharacterized protein LOC113730289 isoform X1 [Coffea arabica]	Control Specific
35.2	not assigned.unknown	AT5G06440	XM_027212726.1	uncharacterized protein LOC113693934 isoform X2 [Coffea arabica]	Control Specific
35.2	not assigned.unknown	AT5G06590	XM_027212244.1	uncharacterized protein LOC113693656 isoform X2 [Coffea arabica]	Control Specific
35.2	not assigned.unknown	AT5G06970	XM_027258461.1	protein unc-13 homolog isoform X2 [Coffea arabica]	Control Specific
35.2	not assigned.unknown	AT5G11030	XM_027229848.1	aberrant root formation protein 4 isoform X5 [Coffea arabica]	Control Specific
35.2	not assigned.unknown	AT5G11600	XM_027229430.1	uncharacterized protein LOC113707217 isoform X3 [Coffea arabica]	Control Specific
35.2	not assigned.unknown	AT5G11950	XM_027224337.1	cytokinin riboside 5'-monophosphate phosphoribohydrolase LOG8-like isoform X2 [Coffea arabica]	Control Specific
35.2	not assigned.unknown	AT5G13590	XM_027247914.1	uncharacterized protein LOC113724984 [Coffea arabica]	Control Specific
35.2	not assigned.unknown	AT5G13620	XM_027209928.1	uncharacterized protein LOC113692910 [Coffea arabica]	Control Specific
35.2	not assigned.unknown	AT5G16210	XM_027218936.1	RAB11-binding protein RELCH homolog isoform X2 [Coffea arabica]	Control Specific
35.2	not assigned.unknown	AT5G18310	XM_027233626.1	uncharacterized protein LOC113710559 isoform X4 [Coffea arabica]	Control Specific
35.2	not assigned.unknown	AT5G18310	XM_027233627.1	uncharacterized protein LOC113710559 isoform X2 [Coffea arabica]	Control Specific
35.2	not assigned.unknown	AT5G19260	XM_027261688.1	protein FANTASTIC FOUR 3-like [Coffea arabica]	Control Specific
35.2	not assigned.unknown	AT5G19400	XM_027209839.1	protein SMG7-like [Coffea arabica]	Control Specific
35.2	not assigned.unknown	AT5G19400	XM_027249500.1	protein SMG7L-like [Coffea arabica]	Control Specific
35.2	not assigned.unknown	AT5G20680	XM_027212335.1	protein trichome birefringence-like 16 [Coffea arabica]	Control Specific
35.2	not assigned.unknown	AT5G22875	XM_027251179.1	uncharacterized protein LOC113727165 [Coffea arabica]	Control Specific
35.2	not assigned.unknown	AT5G23850	XM_027228758.1	O-glucosyltransferase rumi homolog isoform X2 [Coffea arabica]	Control Specific
35.2	not assigned.unknown	AT5G24314	XM_027254242.1	protein PLASTID TRANSCRIPTIONALLY ACTIVE 7-like isoform X1 [Coffea arabica]	Control Specific
35.2	not assigned.unknown	AT5G25754	XR_003452193.1	eukaryotic translation initiation factor 3 subunit L-like [Coffea arabica]	Control Specific
35.2	not assigned.unknown	AT5G26910	XM_027252111.1	uncharacterized protein LOC113727770 isoform X1 [Coffea arabica]	Control Specific
35.2	not assigned.unknown	AT5G27730	XM_027258901.1	heparan-alpha-glucosaminide N-acetyltransferase-like [Coffea arabica]	Control Specific
35.2	not assigned.unknown	AT5G28500	XM_027255411.1	rubisco accumulation factor 1.1, chloroplastic-like [Coffea arabica]	2.43278
35.2	not assigned.unknown	AT5G30490	XM_027239357.1	craniofacial development protein 1-like isoform X2 [Coffea arabica]	Control Specific
35.2	not assigned.unknown	AT5G37480	XM_027213300.1	uncharacterized protein LOC113694484 isoform X4 [Coffea arabica]	Control Specific
35.2	not assigned.unknown	AT5G38720	XM_027229810.1	myb-like protein X isoform X1 [Coffea arabica]	Control Specific
35.2	not assigned.unknown	AT5G47490	XM_027228765.1	protein transport protein SEC16B homolog isoform X2 [Coffea arabica]	Control Specific
35.2	not assigned.unknown	AT5G52200	XM_027248030.1	protein phosphatase inhibitor 2-like [Coffea arabica]	Control Specific
35.2	not assigned.unknown	AT5G54400	XM_027206791.1	uncharacterized protein LOC113688962 [Coffea arabica]	Control Specific
35.2	not assigned.unknown	AT5G55060	XM_027208454.1	rab3 GTPase-activating protein catalytic subunit-like isoform X2 [Coffea arabica]	Control Specific
35.2	not assigned.unknown	AT5G55125	XR_003461195.1	unnamed protein product [Coffea canephora]	Control Specific
35.2	not assigned.unknown	AT5G62650	XM_027254399.1	uncharacterized protein LOC113729999 isoform X1 [Coffea arabica]	Control Specific
35.1.12	not assigned.no ontology.pumilio/Puf RNA-binding domain-containing protein	AT3G16810	XM_027260159.1	pumilio homolog 24-like isoform X2 [Coffea arabica]	Control Specific
35.1.19	not assigned.no ontology.C2 domain-containing protein	AT1G05500	XM_027213576.1	synaptotagmin-5-like [Coffea arabica]	-3.99184
35.1.19	not assigned.no ontology.C2 domain-containing protein	AT1G05500	XM_027225042.1	synaptotagmin-5-like isoform X1 [Coffea arabica]	Control Specific
35.1.19	not assigned.no ontology.C2 domain-containing protein	AT1G20080	XM_027235878.1	synaptotagmin-2 isoform X1 [Coffea arabica]	Control Specific
35.1.19	not assigned.no ontology.C2 domain-containing protein	AT3G57880	XM_027209779.1	FT-interacting protein 7-like [Coffea arabica]	Control Specific
35.1.19	not assigned.no ontology.C2 domain-containing protein	AT3G59660	XM_027264072.1	BAG-associated GRAM protein 1-like [Coffea arabica]	Control Specific
35.1.21	not assigned.no ontology.epsin N-terminal homology (ENTH) domain-containing protein	AT3G46540	XM_027255197.1	ENTH domain-containing protein C794.11c-like isoform X1 [Coffea arabica]	Control Specific
35.1.40	not assigned.no ontology.glycine rich proteins	AT5G11700	XM_027223900.1	uncharacterized protein LOC113702766 [Coffea arabica]	Control Specific
35.1.41	not assigned.no ontology.hydroxyproline rich proteins	AT1G04080	XM_027238360.1	pre-mRNA-processing factor 39 isoform X1 [Coffea arabica]	3.14136
35.1.41	not assigned.no ontology.hydroxyproline rich proteins	AT3G14010	XM_027270063.1	polyadenylate-binding protein-interacting protein 4-like isoform X2 [Coffea arabica]	Control Specific
35.1.5	not assigned.no ontology.pentatricopeptide (PPR) repeat-containing protein	AT3G52140	XM_027250166.1	E3 ubiquitin-protein ligase MBR2-like isoform X1 [Coffea arabica]	Control Specific
35.1.5	not assigned.no ontology.pentatricopeptide (PPR) repeat-containing protein	AT3G52140	XM_027257869.1	clustered mitochondria protein-like [Coffea arabica]	Control Specific
35.1.5	not assigned.no ontology.pentatricopeptide (PPR) repeat-containing protein	AT4G38150	XM_027225902.1	pentatricopeptide repeat-containing protein At4g38150 isoform X2 [Coffea arabica]	Control Specific
35.1.5	not assigned.no ontology.pentatricopeptide (PPR) repeat-containing protein	AT5G25630	XM_027227548.1	pentatricopeptide repeat-containing protein At5g25630-like [Coffea arabica]	Control Specific
35.1.9	not assigned.no ontology.BTB/POZ domain-containing protein	AT3G61600	XM_027225098.1	BTB/POZ domain-containing protein POB1-like isoform X2 [Coffea arabica]	Control Specific
